# Supplementary material for: Function Analysis of MBF1, a Factor Involved in the Response to Amino Acid Starvation and Virulence in Candida albicans
Source: Front Fungal Biol. 2021 Mar 15;2:658899. doi: 10.3389/ffunb.2021.658899 (PMC10512259; doi:10.3389/ffunb.2021.658899)
Supplement: Supplementary file 1 [file Data_Sheet_1.XLSX]

## Sheet: Legend
Transcriptional analysis of mbf1Δ/Δ mutant compared to wild type C. albicans during in vitro growth
invitro_mbf1ΔΔ_vs_WT - contains:
Normalized gene counts for each replicate - "Count" columns
Average gene counts for each strain (mbf1Δ/Δ or WT) - "average count" columns
Log(2) fold change (FC) of gene expression in mbf1Δ/Δ compared to WT - "logFC" column
Raw p-value and adjusted p-value (following correction for multiple comparisons) for the comparison - "rawP" and "adjP" columns, respectively
General information about each gene
invitro_mbf1ΔΔ_GO_term_up
Contains gene ontology enrichment analysis for the genes upregulated in OPC compared to in vitro
invitro_mbf1ΔΔ_GO_term_down
Contains gene ontology enrichment analysis for the genes downregulated in OPC compared to in vitro

## Sheet: invitro_mbf1ΔΔ_vs_WT
Gene_ID	Count_mbf1.C8	Count_mbf1.C10	Count_mbf1.C12	Count_mbf1.C18	Count_WT.C6-2	Count_WT.C11-2	Count_WT.G-C6	Count_WT.K-C11	Average.Count_mbf1	Average.Count_WT	logFC_mbf1_vs_WT	rawP_mbf1_vs_WT	adjP_mbf1_vs_WT	Gene_ID	Description	Associated_Gene_Name
orf19.3294	0.01	0.16	2.63	0.1	480.02	449.16	315.77	360.89	0.73	401.46	-11.45	1.01e-10	1.18e-06	orf19.3294	Putative transcriptional coactivator; caspofungin repressed	MBF1
orf19.6487	0.21	0.3	0.28	0.5	0.02	0.02	0.01	0.01	0.33	0.02	4.33	0.0327	0.119	orf19.6487	Ortholog of C. parapsilosis CDC317 : CPAR2_808350, C. dubliniensis CD36 : Cd36_72060, Candida orthopsilosis Co 90-125 : CORT_0C00820 and Candida albicans WO-1 : CAWG_05575	orf19.6487
orf19.1691	17.16	0.02	4.89	72.05	348.91	280.71	162.08	125.76	23.53	229.36	-5.83	0.00172	0.0244	orf19.1691	Plasma-membrane-localized protein; filament induced; Hog1, ketoconazole, fluconazole and hypoxia-induced; regulated by Nrg1, Tup1, Upc2; induced by prostaglandins; flow model biofilm induced; rat catheter and Spider biofilm repressed	orf19.1691
orf19.5674	2.73	0.3	3.34	16.62	201.29	73.3	254.82	72.16	5.75	150.39	-5.56	5.05e-05	0.00689	orf19.5674	GPI anchored membrane protein; utilization of hemin and hemoglobin for Fe in host; Rim101 at ph8/hypoxia/ketoconazole/ciclopirox/hypha-induced; required for RPMI biofilm formation, Bcr1-induced in a/a biofilm; rat catheter biofilm repressed	PGA10
orf19.2778	23.52	5.93	1.61	3.85	2.77	0.58	2.87	0.01	8.73	1.56	3.72	0.00694	0.051	orf19.2778	Protein of unknown function; transcript is upregulated in clinical isolates from HIV+ patients with oral candidiasis	orf19.2778
orf19.4391	0.1	0.56	1.47	0.41	0.38	0.02	0.01	0.01	0.63	0.11	3.71	0.0121	0.0676	orf19.4391	Ortholog of C. dubliniensis CD36 : Cd36_28730, Candida tropicalis MYA-3404 : CTRG_00749 and Candida albicans WO-1 : CAWG_01683	orf19.4391
orf19.2735	17.13	77.84	48.71	4.55	5.4	7.97	0.04	7.33	37.06	5.19	3.64	0.0282	0.109	orf19.2735	Putative tRNA splicing endonuclease subunit; mutation confers hypersensitivity to toxic ergosterol analog and to amphotericin B; 5'-UTR intron; Hap43-induced; Spider biofilm induced	SEN2
orf19.1868	43.47	2.17	9.81	541.13	2053.85	544.46	1768.04	528.74	149.14	1223.77	-5.12	0.000831	0.0178	orf19.1868	Putative ribonucleoside diphosphate reductase;colony morphology-related gene regulation by Ssn6; transcript regulated by tyrosol and cell density; Hap43-repressed; Spider biofilm induced	RNR22
orf19.347	0.52	0.41	0.33	3.98	23.68	11.31	36.54	16.18	1.31	21.93	-4.74	7.74e-05	0.00779	orf19.347	Protein of unknown function; flow model biofilm induced; Spider biofilm induced; induced during the mating process; Hap43-repressed	RSN1
orf19.4689	3.57	5.45	7.8	0.72	0.02	2.08	0.46	0.36	4.38	0.73	3.34	0.013	0.0703	orf19.4689	Putative GPI-anchored protein; Hap43p-induced gene	PGA57
orf19.5565	0.3	0.34	0.2	0.41	0.34	0.02	0.01	0.01	0.31	0.1	3.34	0.0121	0.0676	orf19.5565	Putative 3-hydroxyisobutyrate dehydrogenase; rat catheter and Spider biofilm induced	orf19.5565
orf19.6688	0.01	0.02	0.02	0.01	1.32	0.19	0.46	0.28	0.02	0.56	-4.65	0.00202	0.0263	orf19.6688	Protein of unknown function; expression decreases by benomyl treatment or in an azole-resistant strain overexpressing MDR1; Spider biofilm induced	orf19.6688
orf19.120	1.05	1.4	1.84	1.56	0.42	1.25	0.1	0.01	1.46	0.45	3.26	0.0118	0.0668	orf19.120	Has domain(s) with predicted protein C-terminal S-isoprenylcysteine carboxyl O-methyltransferase activity, role in C-terminal protein methylation and integral to membrane localization	orf19.120
orf19.664	0.8	0.3	0.51	0.38	0.02	0.02	1.43	0.01	0.5	0.37	3.2	0.038	0.13	orf19.664	Ortholog of C. dubliniensis CD36 : Cd36_10680, Debaryomyces hansenii CBS767 : DEHA2E14058g, Pichia stipitis Pignal : PICST_29620 and Spathaspora passalidarum NRRL Y-27907 : SPAPADRAFT_146037	orf19.664
orf19.271	0.41	0.12	0.02	0.26	0.02	0.02	0.01	0.01	0.2	0.02	3.15	0.00949	0.0597	orf19.271	Predicted 3-hydroxyacyl-CoA dehydrogenase; transcript is increased in azole-resistant strain overexpressing MDR1; transcript is increased in populations of cells exposed to fluconazole over multiple generations; mutant is viable	ADH4
orf19.2691	0.1	0.67	0.02	1.12	7.03	0.72	18.71	1.83	0.48	7.07	-4.15	0.00315	0.0334	orf19.2691	Planktonic growth-induced gene	orf19.2691
orf19.4279	0.89	0.63	0.06	6.1	15.86	5.99	21.71	8.06	1.92	12.9	-3.93	0.000545	0.0153	orf19.4279	Putative alpha-1,3-mannosyltransferase; of the mannosyltransferase complex; negatively regulated by Rim101; transcript elevated in chk1 and nik1 mutants, but not in sln1 mutant; Spider and flow model biofilm induced	MNN1
orf19.689	0.63	0.96	2.96	12.82	61.54	13.71	46.13	15.68	4.34	34.27	-3.67	0.00115	0.0201	orf19.689	Phospholipase B; host cell penetration and virulence in mouse systemic infection; Hog1-induced; signal sequence, N-glycosylation, and Tyr phosphorylation site; induced in fluconazole-resistant strains; rat catheter biofilm repressed	PLB1
orf19.5677	0.49	0.27	0.74	0.84	0.5	0.29	0.01	0.01	0.58	0.21	3.03	0.0161	0.079	orf19.5677	Putative urea permease; fungal-specific (no human or murine homolog); possibly an essential gene, disruptants not obtained by UAU1 method	DUR4
orf19.6484	0.01	1.8	1.24	0.32	0.1	0.12	0.01	0.01	0.84	0.06	2.99	0.103	0.245	orf19.6484	Ortholog of C. parapsilosis CDC317 : CPAR2_808370, C. dubliniensis CD36 : Cd36_72070, Candida orthopsilosis Co 90-125 : CORT_0C00800 and Candida albicans WO-1 : CAWG_05577	orf19.6484
orf19.5611	0.89	0.27	0.65	0.32	0.02	0.05	0.92	0.01	0.53	0.25	2.98	0.0125	0.069	orf19.5611	Predicted 3-methylbutanol:NAD(P) oxidoreductase and methylglyoxal reductase (NADPH-dependent); role in ergosterol metabolic process; early stage flow model biofilm induced; Spider biofilm induced	orf19.5611
orf19.2916	0.18	0.23	0.02	0.19	0.02	0.02	0.01	0.01	0.16	0.02	2.96	0.0253	0.102	orf19.2916	Ortholog of C. dubliniensis CD36 : Cd36_45740, C. parapsilosis CDC317 : CPAR2_401900, Candida tenuis NRRL Y-1498 : CANTEDRAFT_116046 and Pichia stipitis Pignal : PICST_28890	orf19.2916
orf19.2849	4.49	2.35	2.96	25.94	315.38	30.68	169.88	16.32	8.94	133.07	-3.63	0.00281	0.0314	orf19.2849	Aquaporin water channel; osmotic shock resistance, WT freeze tolerance; virulent in mice; flucytosine repressed; flow model/RPMI/Spider/rat catheter biofilm induced; required for RPMI biofilm formation; Bcr1-induced in a/a RPMI biofilms	AQY1
orf19.1943	0.16	0.12	0.37	0.35	0.02	0.26	0.01	0.01	0.25	0.08	2.89	0.0277	0.108	orf19.1943	Ortholog of C. parapsilosis CDC317 : CPAR2_302610, C. dubliniensis CD36 : Cd36_51070, Candida orthopsilosis Co 90-125 : CORT_0E04770 and Spathaspora passalidarum NRRL Y-27907 : SPAPADRAFT_50634	orf19.1943
orf19.1366	0.01	0.3	0.15	0.29	0.02	0.02	0.01	0.01	0.19	0.02	2.87	0.0506	0.156	orf19.1366	Has domain(s) with predicted oxidoreductase activity, acting on paired donors, with incorporation or reduction of molecular oxygen, 2-oxoglutarate as one donor, and incorporation of one atom each of oxygen into both donors activity	orf19.1366
orf19.5256	0.27	0.02	0.15	0.19	0.02	0.02	0.01	0.01	0.16	0.02	2.85	0.0644	0.182	orf19.5256	Protein of unknown function; Hap43-repressed gene; induced by alpha pheromone in SpiderM medium	orf19.5256
orf19.5033	0.61	0.27	0.65	0.26	0.02	0.68	0.07	0.01	0.44	0.2	2.81	0.0166	0.08	orf19.5033	Ortholog(s) have Atg8 ligase activity, protein tag activity	orf19.5033
orf19.6978	4.21	2.13	1.24	2.65	3.27	0.19	2.49	0.01	2.56	1.49	2.8	0.0191	0.0868	orf19.6978	Planktonic growth-induced gene	orf19.6978
orf19.3908	0.16	0.05	0.69	0.07	0.02	0.02	0.04	0.01	0.24	0.02	2.77	0.0303	0.114	orf19.3908	Protein of unknown function; Spider biofilm induced	MRV8
orf19.4571	0.16	0.2	0.2	0.35	0.42	0.02	0.01	0.01	0.22	0.12	2.77	0.0678	0.187	orf19.4571	CoA-transferase family protein; rat catheter biofilm repressed	orf19.4571
orf19.5859	0.21	0.12	0.65	0.53	0.06	0.08	0.07	0.01	0.38	0.06	2.76	0.0454	0.146	orf19.5859	Putative allantoate permease; fungal-specific (no human or murine homolog)	DAL8
orf19.5079	134.08	39.84	46.73	737.65	3481.61	570.02	3422.39	549.25	239.57	2005.82	-3.54	0.00105	0.0193	orf19.5079	Putative ABC transporter superfamily; fluconazole, Sfu1, Hog1, core stress response induced; caspofungin repressed; fluconazole resistance not affected by mutation or correlated with expression; rat catheter and flow model biofilm induced	CDR4
orf19.2608	66.57	6.82	39.56	233.65	1081.08	299.26	832.7	233.86	86.65	611.73	-3.43	0.0004	0.0137	orf19.2608	Putative alcohol dehydrogenase; regulated by white-opaque switch; fluconazole-induced; antigenic in murine infection; regulated by Nrg1, Tup1; Hap43, macrophage repressed, flow model biofilm induced; Spider biofilm induced	ADH5
orf19.4520	3.01	2.94	3.01	2.68	0.54	1.79	1.26	0.04	2.91	0.91	2.7	0.0127	0.0695	orf19.4520	Putative gluconokinase; rat catheter biofilm induced	orf19.4520
orf19.5216	18.41	41.16	60.64	12.6	2.15	24.2	0.35	17.3	33.2	11	2.67	0.0155	0.0774	orf19.5216	Has domain(s) with predicted acyl-CoA hydrolase activity and role in acyl-CoA metabolic process	orf19.5216
orf19.1708	16.13	10.39	6.7	1.9	1.53	0.43	3.27	0.66	8.78	1.47	2.63	0.0126	0.0692	orf19.1708	Protein of unknown function; Spider biofilm induced	orf19.1708
orf19.1075	0.38	0.38	0.11	0.16	0.02	0.02	0.43	0.01	0.26	0.12	2.61	0.0493	0.153	orf19.1075	Protein of unknown function; Spider biofilm induced	orf19.1075
orf19.6079	1.33	2.06	1.56	5.56	16.45	21.08	25.92	31.82	2.63	23.82	-3.4	9.27e-05	0.00838	orf19.6079	Predicted ORF in retrotransposon Tca8 with similarity to the Gag region encoding nucleocapsid-like protein; repressed by ciclopirox olamine; filament induced; regulated by Rfg1, Tup1; overlaps orf19.6078.1	orf19.6079
orf19.6486	0.01	0.81	0.02	0.29	0.02	0.02	0.01	0.01	0.28	0.02	2.57	0.147	0.307	orf19.6486	Putative LDG family protein; F-12/CO2 early biofilm induced	LDG3
orf19.7094	0.94	0.88	0.87	0.01	0.18	0.02	0.21	0.01	0.68	0.1	2.56	0.144	0.304	orf19.7094	Glucose, fructose, mannose transporter; major facilitator superfamily; role in macrophage-induced hyphal growth; detected at germ tube plasma membrane by mass spectrometry; Snf3p-induced; 12 probable transmembrane segments	HGT12
orf19.5235	1.98	0.41	1.1	0.32	0.22	0.12	0.15	0.07	0.95	0.14	2.55	0.0138	0.073	orf19.5235	Putative mitochondrial ribosomal protein of the large subunit; Hap43-induced; mutants are viable; protein level decreases in stationary phase	orf19.5235
orf19.3621	0.69	0.67	0.02	0.69	3.52	1.54	4.46	3.74	0.52	3.32	-3.35	0.00245	0.029	orf19.3621	Possible pseudogene; similar to Ywp1p; ORF extended upstream from the initiating Met of orf19.3621 has a stop codon in the region corresponding to the Ywp1p signal peptide; disruption causes no apparent phenotype; no expression detected	orf19.3621
orf19.296	0.1	0.78	0.02	0.16	0.46	1.68	2.41	1.23	0.26	1.44	-3.27	0.00117	0.0203	orf19.296	Ortholog of C. dubliniensis CD36 : Cd36_82980, C. parapsilosis CDC317 : CPAR2_102360, Candida tenuis NRRL Y-1498 : cten_CGOB_00165 and Debaryomyces hansenii CBS767 : DEHA2G00990g	orf19.296
orf19.3376	0.58	0.49	1.29	0.41	1.41	0.82	0.01	0.01	0.69	0.56	2.52	0.0577	0.17	orf19.3376	Ortholog of Candida albicans WO-1 : CAWG_03459	orf19.3376
orf19.4273	66.7	51.77	19.24	4.23	1.32	8.23	2.73	7.53	35.49	4.95	2.52	0.056	0.167	orf19.4273	Putative mitochondrial membrane protein; ortholog of S. cerevisiae Sls1; coordinates expression of mitochondrially-encoded genes; Hap43-induced	orf19.4273
orf19.4946	0.1	0.2	0.02	0.13	0.02	0.02	0.01	0.01	0.11	0.02	2.52	0.0768	0.203	orf19.4946	Ortholog of C. dubliniensis CD36 : Cd36_12240, C. parapsilosis CDC317 : CPAR2_801750, Candida tenuis NRRL Y-1498 : CANTEDRAFT_135403 and Pichia stipitis Pignal : PICST_29111	orf19.4946
orf19.5262	0.27	0.12	0.02	0.07	0.02	0.02	0.01	0.01	0.12	0.02	2.52	0.0663	0.185	orf19.5262	Ortholog of C. dubliniensis CD36 : Cd36_11270 and Candida albicans WO-1 : CAWG_00238	orf19.5262
orf19.3998	2.99	2.06	2.17	0.9	1.12	0.65	1.6	0.01	2.03	0.84	2.5	0.0166	0.08	orf19.3998	Ortholog(s) have Atg8 ligase activity, protein binding, bridging activity and role in C-terminal protein lipidation, CVT pathway, macroautophagy, mitochondrion degradation, piecemeal microautophagy of nucleus	orf19.3998
orf19.4438	7.06	4.71	6.32	10.83	126.08	18.52	241.84	33.96	7.23	105.1	-3.23	0.000254	0.0119	orf19.4438	Zinc finger protein; controls meiosis in S. cerevisae; white-specific transcript; upregulation correlates with clinical development of fluconazole resistance; Upc2-regulated in hypoxia; flow model biofilm induced; Spider biofilm repressed	RME1
orf19.1097	26.16	56.34	20.12	93.91	732.4	102.19	1570.85	120.68	49.13	631.53	-3.05	0.00076	0.0171	orf19.1097	ALS family protein; role in adhesion, biofilm formation, germ tube induction; expressed at infection of human buccal epithelial cells; putative GPI-anchor; induced by ketoconazole, low iron and at cell wall regeneration; regulated by Sfu1p	ALS2
orf19.4305	0.21	0.34	0.06	0.47	0.02	0.12	0.1	0.01	0.27	0.06	2.44	0.0747	0.2	orf19.4305	Ortholog of C. dubliniensis CD36 : Cd36_52590, C. parapsilosis CDC317 : CPAR2_100565, Debaryomyces hansenii CBS767 : DEHA2G06908g and Candida guilliermondii ATCC 6260 : PGUG_02858	orf19.4305
orf19.4752	17.74	7.04	7.37	70.3	165.95	74.4	225.14	92.17	25.62	139.41	-2.9	0.000207	0.011	orf19.4752	Zinc finger transcription factor; similar to S. cerevisiae Msn4, but not a significant stress response regulator in C. albicans; partly complements STRE-activation defect of S. cerevisiae msn2 msn4 double mutant; flow model biofilm induced	MSN4
orf19.1105.3	0.49	0.38	1.52	0.38	0.1	0.4	0.01	0.23	0.69	0.18	2.43	0.0149	0.076	orf19.1105.3	Protein of unknown function	orf19.1105.3
orf19.1345	1.03	0.56	1.1	0.65	0.26	0.65	0.01	0.25	0.84	0.29	2.43	0.0764	0.203	orf19.1345	Secreted lipase, member of a differentially expressed lipase gene family with possible roles in nutrition and/or in creating an acidic microenvironment; LIP5 and LIP8 are expressed at all stages of both mucosal and systemic infection	LIP8
orf19.7440	0.27	0.05	0.37	0.29	0.14	0.02	0.07	0.01	0.25	0.06	2.42	0.059	0.172	orf19.7440	ABC transporter related to mammalian P-glycoproteins; functional homolog of S. cerevisiae Ste6p (a-pheromone transporter); required for mating of MTLa cells; a-type specific, not regulated during white-opaque or yeast-hyphal switching	HST6
orf19.7455	0.01	0.41	0.92	0.5	1.12	0.02	0.01	0.01	0.46	0.29	2.42	0.138	0.297	orf19.7455	Ortholog of C. dubliniensis CD36 : Cd36_86630 and Candida tropicalis MYA-3404 : CTRG_05698	orf19.7455
orf19.4090.1	0.1	0.41	1.75	0.32	0.34	0.54	0.01	0.01	0.64	0.23	2.4	0.0849	0.217	orf19.4090.1	Ortholog(s) have role in vacuolar proton-transporting V-type ATPase complex assembly and endoplasmic reticulum membrane localization	orf19.4090.1
orf19.4056	6.92	3.2	7.03	9.68	68.87	19.33	148.44	24.27	6.71	65.23	-2.89	0.000322	0.0129	orf19.4056	Transcription factor; recruits Hda1 to hypha-specific promoters; Tn mutation affects filamentation; Hap43-repressed; Spider and flow model biofilm induced; required for Spider biofilm formation; Bcr1-repressed in RPMI a/a biofilms	BRG1
orf19.3736	0.35	0.3	1.15	1.06	0.63	0.05	0.01	0.44	0.72	0.28	2.38	0.108	0.252	orf19.3736	Transcription factor; required for gene regulation in response to pheromones; ortholog of S. cerevisiae Kar4; role in karyogamy; opaque-specific, a-specific; induced by alpha factor	KAR4
orf19.4895	9.07	19.88	13.86	3.22	0.71	5.3	0.35	6.67	11.51	3.26	2.38	0.0343	0.122	orf19.4895	Ortholog of C. dubliniensis CD36 : Cd36_09650, C. parapsilosis CDC317 : CPAR2_805060, Candida tenuis NRRL Y-1498 : CANTEDRAFT_95780 and Debaryomyces hansenii CBS767 : DEHA2B12320g	orf19.4895
orf19.6660	23.55	5.82	52.38	114.62	577.41	62.58	724.35	85.18	49.09	362.38	-2.84	0.00122	0.0206	orf19.6660	Protein of unknown function; mRNA binds to She3; Hap43-repressed; rat catheter and flow model biofilm induced	orf19.6660
orf19.183	18.19	30.05	34.97	6.77	2.07	9.77	1.35	5.87	22.5	4.76	2.36	0.0204	0.0897	orf19.183	Imidazoleglycerol-phosphate dehydratase, enzyme of histidine biosynthesis; functionally complements S. cerevisiae his3-1 mutation; hyphal-induced expression; regulated by Gcn2p and Gcn4p; fungal-specific (no human or murine homolog)	HIS3
orf19.3885	0.04	0.16	0.15	0.47	0.02	0.22	0.01	0.01	0.21	0.07	2.35	0.12	0.271	orf19.3885	Has domain(s) with predicted N-acetyltransferase activity; highly induced during chlamydospore formation in both C. albicans and C. dubliniensis	orf19.3885
orf19.5066	32.79	10.09	13.91	3.41	4.69	1.32	5.82	0.76	15.05	3.15	2.33	0.0158	0.0784	orf19.5066	Putative pre-60S pre-ribosomal particle subunit; essential gene; S. cerevisiae ortholog RRP17 is essential; Hap43p-induced; rat catheter biofilm induced	orf19.5066
orf19.2356	6.98	14.31	7.8	12.31	160.63	21.67	280.92	25.2	10.35	122.1	-2.82	0.00104	0.0192	orf19.2356	C2H2 transcription factor; crz1 not crz2 null mutation suppresses fluconazole resistance of homozygous cka2 null; Rim101-repressed at pH 8; required for yeast cell adherence to silicone substrate; Spider biofilm induced	CRZ2
orf19.5012	0.55	1.07	0.37	0.16	0.02	0.19	0.07	0.2	0.54	0.12	2.32	0.0383	0.13	orf19.5012	Ortholog of C. dubliniensis CD36 : Cd36_12740, C. parapsilosis CDC317 : CPAR2_201620, Candida tenuis NRRL Y-1498 : CANTEDRAFT_107586 and Debaryomyces hansenii CBS767 : DEHA2D04994g	orf19.5012
orf19.5489	0.83	0.96	3.43	1.68	0.38	0.86	0.01	1.61	1.73	0.72	2.32	0.109	0.254	orf19.5489	Ortholog of C. dubliniensis CD36 : Cd36_20660, C. parapsilosis CDC317 : CPAR2_104730, Candida tenuis NRRL Y-1498 : CANTEDRAFT_133951 and Debaryomyces hansenii CBS767 : DEHA2F02068g	orf19.5489
CaalfMp08.1	0.16	0.2	0.24	0.29	0.5	0.02	0.04	0.01	0.22	0.14	2.29	0.115	0.263	CaalfMp08.1	Putative endonuclease encoded by the first exon and part of the first intron of the mitochondrial COX1 gene; C-terminus contains a LAGLIDADG domain found in intron-encoded endonucleases; conserved in fungal mitochondria	CaalfMp08.1
orf19.2460	0.21	0.12	0.65	0.22	0.02	0.26	0.1	0.01	0.3	0.1	2.29	0.124	0.277	orf19.2460	Protein of unknown function; substrate for Kex2 processing in vitro; repressed by alpha pheromone in SpiderM medium; Spider biofilm induced; Bcr1-repressed in a/a RPMI biofilms	orf19.2460
orf19.6882	368.83	84.98	240.6	1095.98	4136.26	1038.23	4034.58	922.88	447.59	2532.99	-2.74	0.000902	0.0183	orf19.6882	Putative flavoprotein subunit of fumarate reductase; soluble protein in hyphae; caspofungin repressed; stationary phase enriched protein; flow model biofilm induced; Spider biofilm repressed	OSM1
orf19.4216	2.73	6.6	16.62	19.95	49.71	77.42	45.27	45.26	11.48	54.42	-2.65	8.27e-05	0.00795	orf19.4216	Putative heat shock protein; decreased expression in hyphae; transcription is increased in populations of cells exposed to fluconazole over multiple generations; overexpression increases resistance to farnesol and azoles	orf19.4216
orf19.6191	1.17	1.76	2.08	1.74	0.26	2.22	0.63	0.04	1.69	0.79	2.29	0.036	0.126	orf19.6191	Member of a family of telomere-proximal genes of unknown function; may be spliced in vivo	TLO8
orf19.909.1	10.93	7.04	15.79	12.24	11.84	8.19	2.7	0.17	11.5	5.72	2.28	0.024	0.0994	orf19.909.1	Ortholog of C. dubliniensis CD36 : Cd36_17965, C. parapsilosis CDC317 : CPAR2_211700, Candida tenuis NRRL Y-1498 : CANTEDRAFT_112898 and Debaryomyces hansenii CBS767 : DEHA2G05588g	orf19.909.1
orf19.675	15.47	9.87	27.4	40.14	283.25	58.18	277.33	47.63	23.22	166.6	-2.57	0.000326	0.0129	orf19.675	Cell wall protein; induced in core stress response and core caspofungin response; iron-regulated; amphotericin B, ketoconazole, and hypoxia induced; regulated by Cyr1, Ssn6; induced in oralpharyngeal candidasis; Spider biofilm repressed	orf19.675
orf19.3352	37.29	16.77	21	10.42	23.26	3.88	14.02	0.33	21.37	10.37	2.27	0.0102	0.0623	orf19.3352	Has domain(s) with predicted oxidoreductase activity and role in metabolic process	orf19.3352
orf19.6078	10.65	17.07	29.81	28.38	138.78	137.63	99.89	83.68	21.48	114.99	-2.53	3.76e-06	0.00275	orf19.6078	Predicted ORF in retrotransposon Tca8 with similarity to the Pol region of retrotransposons encoding reverse transcriptase, protease and integrase; downregulated in response to ciclopirox olamine; F-12/CO2 early biofilm induced	POL93
orf19.6864	0.35	1.47	3.71	1.12	0.02	1.11	0.1	1.25	1.66	0.62	2.27	0.0334	0.121	orf19.6864	Putative ubiquitin-protein ligase; role in protein ubiquitination; Spider biofilm induced	orf19.6864
orf19.4737	213.48	22.28	161.69	666.88	2735.91	361.96	1996.54	285.52	266.08	1344.98	-2.52	0.00545	0.0445	orf19.4737	Putative polyamine transporter; MFS-MDR family; induced by Sfu1, regulated upon white-opaque; decreased expression in hyphae vs yeast-form cells; regulated by Nrg1; Spider biofilm repressed	TPO3
orf19.7676	52.92	29.15	50.25	235.53	952.18	169.61	936.43	132.09	91.96	547.58	-2.51	0.00193	0.0255	orf19.7676	D-xylulose reductase; immunogenic in mice; soluble protein in hyphae; induced by caspofungin, fluconazole, Hog1 and during cell wall regeneration; Mnl1-induced in weak acid stress; stationary phase enriched; flow model biofilm induced	XYL2
snR54	1.81	3.75	1.94	1.62	0.91	1.18	0.04	1.01	2.28	0.79	2.26	0.0505	0.156	snR54	C/D box small nucleolar RNA (snoRNA); snR54 is encoded within the intron of orf19.18/IMH3	snR54
orf19.3160	2.59	8.23	14.29	21.5	58.44	76.4	36.9	35.59	11.66	51.83	-2.49	0.000162	0.0101	orf19.3160	Heat-shock protein; induced by osmotic/oxidative/cadmium stress, fluphenazine treatment, low iron, CDR1 and CDR2 overexpression, or ssn6 or ssk1 null mutation; overexpression increases resistance to farnesol and azoles	HSP12
orf19.1968.1	5.97	9.09	5.08	7.47	2.15	9.95	0.15	1.72	6.9	3.49	2.23	0.0175	0.0825	orf19.1968.1	Predicted non-catalytic subunit of N-terminal acetyltransferase; Spider biofilm induced	orf19.1968.1
orf19.5348	131.15	155.11	176.89	432.63	2018.52	622.07	2102.26	561.12	223.95	1325.99	-2.48	7.47e-05	0.0077	orf19.5348	Predicted trehalose-phosphate synthase regulatory subunit; regulated by Efg1; regulated by Tsa1, Tsa1B under H2O2 stress conditions; flow model biofilm induced (reports differ)	TPS3
orf19.6360	2.73	5.41	1.75	1.77	1.2	0.02	2.38	1.74	2.92	1.33	2.21	0.0311	0.116	orf19.6360	Protein involved in pre-mRNA splicing; Spider biofilm induced	orf19.6360
orf19.227	1.53	1.32	1.01	2.15	0.95	0.58	0.27	0.09	1.5	0.47	2.19	0.0118	0.0668	orf19.227	Putative cytochrome c oxidase; flucytosine induced; repressed by nitric oxide	COX7
orf19.4324	10.01	8.16	6.75	1.96	0.75	1.9	0.55	2.89	6.72	1.52	2.19	0.0105	0.0631	orf19.4324	Has domain(s) with predicted NADH dehydrogenase (ubiquinone) activity, electron carrier activity and membrane localization	orf19.4324
orf19.6117	36.84	21.01	49.31	131.53	549.9	92.44	772.14	129.78	59.67	386.07	-2.48	0.000896	0.0182	orf19.6117	S. pombe ortholog SPAC5D6.04 is a predicted auxin family transmembrane transporter; ketoconazole and hypoxia induced	orf19.6117
orf19.4096	28.13	79.06	84.93	11.19	2.98	15	4.98	16.41	50.83	9.84	2.18	0.0169	0.0808	orf19.4096	Putative lyso-phosphatidylcholine acyltransferase, required for normal phospholipid content of mitochondrial membranes; rat catheter biofilm induced	TAZ1
orf19.5905	23.5	27.61	41.93	4.36	3.44	5.88	2.35	5.1	24.35	4.19	2.18	0.0197	0.0881	orf19.5905	Protein of unknown function; Hap43-induced; F-12/CO2 early biofilm induced	orf19.5905
orf19.7480	0.18	0.16	0.6	0.13	0.14	0.02	0.18	0.01	0.27	0.09	2.18	0.0583	0.171	orf19.7480	Putative protein of unknown function; transcript is upregulated in clinical isolates from HIV+ patients with oral candidiasis	orf19.7480
orf19.1277	31.57	9.35	20.22	63.99	172.31	77.08	285.14	102.29	31.28	159.21	-2.46	0.000141	0.00942	orf19.1277	Protein of unknown function; Rgt1, Hap43-repressed; flow model biofilm induced; Spider biofilm induced	orf19.1277
orf19.1370	0.27	0.23	0.02	0.01	0.02	0.02	0.01	0.01	0.13	0.02	2.13	0.183	0.351	orf19.1370	Protein of unknown function; expression regulated by white-opaque switch; repressed by alpha pheromone in SpiderM medium	orf19.1370
orf19.4189	0.01	0.02	0.78	0.13	0.02	0.02	0.01	0.01	0.24	0.02	2.13	0.159	0.323	orf19.4189	Has domain(s) with predicted hydrolase activity	orf19.4189
orf19.6595	7.2	2.02	4.19	13.72	94.33	17.07	49.07	13.2	6.78	43.42	-2.45	0.0031	0.0332	orf19.6595	Protein similar to S. cerevisiae Rsb1p, involved in fatty acid transport; transposon mutation affects filamentous growth; alkaline downregulated; caspofungin induced; possibly an essential gene; Hap43p-repressed	RTA4
orf19.3589	0.32	0.09	0.33	0.22	0.95	0.05	0.01	0.01	0.24	0.26	2.12	0.0728	0.196	orf19.3589	DNA endonuclease; required for genetic recombination between homologous chromosomes during the parasexual cycle; produced in mitotically dividing cells; similar to S. cerevisiae Spo11 which functions in recombination during meiosis	SPO11
orf19.3712	90.99	53.81	96.33	110.35	361.84	203.54	1218.25	493.3	87.87	569.23	-2.42	0.000133	0.00928	orf19.3712	Protein of unknown function; induced by Mnl1 under weak acid stress; flow model biofilm induced; Spider biofilm induced	orf19.3712
orf19.6532	7.28	15.65	12.94	7.57	1.24	12.64	0.29	6.64	10.86	5.2	2.11	0.0354	0.125	orf19.6532	Ortholog(s) have FAD transmembrane transporter activity, role in FAD transport and mitochondrion localization	orf19.6532
orf19.3625	22.83	4.45	9.71	5.72	5.82	0.43	9.81	0.76	10.68	4.21	2.1	0.0146	0.0754	orf19.3625	Has domain(s) with predicted zinc ion binding activity	orf19.3625
orf19.5634	0.66	0.88	5.46	4.36	12.39	5.59	17.98	7.31	2.84	10.82	-2.4	0.00152	0.023	orf19.5634	Ferric reductase; alkaline-induced by Rim101; iron-chelation-induced by CCAAT-binding factor; fluconazole-repressed; ciclopirox-, hypoxia-, Hap43-induced; colony morphology-related regulation by Ssn6; Spider and flow model biofilm induced	FRP1
orf19.2803	723.92	211.5	366.97	1923.1	5952.36	1738.79	4884.47	1487.6	806.37	3515.8	-2.38	0.00191	0.0254	orf19.2803	Coproporphyrinogen III oxidase; antigenic; on yeast cell surface, not hyphae; iron-regulated expression; Hap43, macrophage-repressed; farnesol-induced; possibly essential; flow model biofilm induced; rat catheter, Spider biofilm repressed	HEM13
orf19.654	0.13	0.45	0.02	0.01	0.02	0.02	0.01	0.01	0.15	0.02	2.08	0.099	0.239	orf19.654	Predicted protein only found in C. albicans and C. dubliniensis; highly induced during chlamydospore development	orf19.654
orf19.5818	235.18	175.49	215.69	703.48	2309.85	775.56	2451.57	990.85	332.46	1631.96	-2.36	0.000382	0.0137	orf19.5818	Putative ceramide hydroxylase; predicted enzyme of sphingolipid biosynthesis; regulated by Tsa1, Tsa1B under H2O2 stress conditions; Spider and flow model biofilm induced	SUR2
orf19.5785	5.02	2.42	24.41	7.19	67.62	12.16	73.6	18.06	9.76	42.86	-2.32	0.00129	0.0213	orf19.5785	Protein of unknown function; upregulated in a cyr1 or ras1 null mutant; induced by nitric oxide	orf19.5785
orf19.7043	2.12	0.59	1.66	1.31	4.94	0.29	0.75	0.01	1.42	1.5	2.06	0.0729	0.196	orf19.7043	Ortholog(s) have endoplasmic reticulum localization	orf19.7043
orf19.734	169.66	56.56	198.54	646.46	1572.2	674.8	1323.73	543.9	267.81	1028.66	-2.32	0.00163	0.0239	orf19.734	Putative glucokinase; transcript regulated upon yeast-hyphal switch; Efg1 regulated; fluconazole-induced; induced in core stress response; colony morphology-related gene regulation by Ssn6; GlcNAc-induced protein	GLK1
orf19.4555	30.66	92.11	51.39	81.9	481.83	128.76	770.56	147.84	64.01	382.25	-2.31	0.000179	0.0104	orf19.4555	GPI-anchored adhesin; role in adhesion, germ tube induction; growth, temperature regulated; expressed during infection of human buccal epithelial cells; repressed by vaginal contact; biofilm induced; repressed during chlamydospore formation	ALS4
CaalfMp11.1	0.83	0.27	0.46	0.35	2.56	0.02	0.01	0.28	0.48	0.72	2.04	0.213	0.385	CaalfMp11.1	Putative endonuclease encoded by the first exon and part of the first intron of the mitochondrial COB gene; C-terminus contains a GIY-YIG domain found in intron-encoded endonucleases; conserved in fungal mitochondria	CaalfMp11.1
orf19.7151	0.24	0.02	0.02	0.41	0.02	0.05	0.01	0.01	0.17	0.02	2.04	0.159	0.322	orf19.7151	Ortholog of Candida albicans WO-1 : CAWG_05751	orf19.7151
CD39	0.13	0.23	1.1	0.5	0.22	0.33	0.07	0.01	0.49	0.16	2.02	0.125	0.278	CD39	C/D box small nucleolar RNA (snoRNA); encoded within the intron of orf19.3559	CD39
orf19.2429	0.07	0.12	0.42	0.01	0.02	0.05	0.01	0.01	0.16	0.02	2.02	0.157	0.32	orf19.2429	Protein of unknown function; induced by alpha pheromone in SpiderM medium	orf19.2429
orf19.3967	1477.41	561.49	801.08	4150.75	12857.8	3330.19	11851.6	2934.74	1747.68	7743.58	-2.29	0.00163	0.0238	orf19.3967	Phosphofructokinase alpha subinit; activated by fructose 2,6-bisphosphate, AMP, ATP inhibited; activity reduced on hyphal induction; phagocytosis-repressed; fluconazole, flow model biofilm induced; rat catheter and Spider biofilm repressed	PFK1
orf19.6321	3.43	8.27	9.33	7.06	15.18	18.89	65.72	42.04	7.02	35.46	-2.29	0.000923	0.0184	orf19.6321	Putative GPI-anchored adhesin-like protein; similar to S. cerevisiae Spi1p, which is induced at stationary phase; transcript induced in high iron; flow model biofilm induced; Spider biofilm repressed	PGA48
orf19.1368	7.17	6.56	7.75	37.27	97.23	28.52	100.97	30.64	14.69	64.34	-2.28	0.00191	0.0254	orf19.1368	Protein of unknown function; flow model biofilm induced; Spider biofilm induced	orf19.1368
orf19.3572	2.93	4.23	3.53	2.31	1.36	2.58	0.07	1.72	3.25	1.43	2.01	0.0107	0.0634	orf19.3572	Ortholog of C. dubliniensis CD36 : Cd36_19880, Candida tenuis NRRL Y-1498 : CANTEDRAFT_117672, Debaryomyces hansenii CBS767 : DEHA2D11154g and Pichia stipitis Pignal : PICST_59570	orf19.3572
orf19.3710	15.41	14.35	12.31	5.53	2.98	9.29	0.72	3.3	11.9	4.07	2.01	0.0285	0.11	orf19.3710	Flavohemoglobin-related protein; not required for normal NO resistance; predicted globin/FAD-binding/NAD(P)-binding domains but lacks some conserved residues of flavohemoglobins; filament induced; rat catheter and Spider biofilm induced	YHB5
orf19.4215	24.61	35.06	41.04	68.33	125.3	298.26	149.73	235.66	42.26	202.24	-2.28	1.33e-05	0.0036	orf19.4215	Multicopper ferroxidase; induced by low iron, ciclopirox olamine, ketoconazole, hypoxia; alkaline induced by Rim101; repressed in fluconazole-resistant isolate; Sfu1, Hog1 repressed; complements S. cerevisiae fet3; Spider biofilm induced	FET34
orf19.804.1	0.69	0.7	1.06	0.96	0.46	0.36	0.04	0.31	0.85	0.29	2	0.0161	0.0789	orf19.804.1	Ortholog of S. cerevisiae : YPR010C-A, C. glabrata CBS138 : CAGL0J01699g, C. dubliniensis CD36 : Cd36_02990, C. parapsilosis CDC317 : CPAR2_211020 and Candida tenuis NRRL Y-1498 : CANTEDRAFT_116148	orf19.804.1
orf19.5626	146.09	9.87	47.52	190.53	705.04	145.33	646.03	117.12	98.5	403.38	-2.26	0.00363	0.0361	orf19.5626	Protein of unknown function; Plc1-regulated; induced by Mnl1 under weak acid stress; flow model biofilm induced	orf19.5626
orf19.7150	120.51	191.96	279.37	179.79	557.06	524.13	2125.48	995.94	192.91	1050.65	-2.26	1.39e-05	0.00367	orf19.7150	Transcription factor/repressor; regulates chlamydospore formation/hyphal gene induction/virulence and rescue/stress response genes; effects both Tup1 dependent and independent regulation; flow model biofilm induced; Spider biofilm repressed	NRG1
orf19.1651	0.61	0.12	0.15	0.19	0.02	0.05	0.01	0.68	0.27	0.19	1.97	0.143	0.303	orf19.1651	Ortholog of C. dubliniensis CD36 : Cd36_81960, Pichia stipitis Pignal : psti_CGOB_00163, Candida tropicalis MYA-3404 : CTRG_02378 and Candida albicans WO-1 : CAWG_02525	orf19.1651
orf19.6116	65.51	21.42	78.62	238.74	574.62	260.41	471.22	199.77	101.07	376.51	-2.25	0.00089	0.0182	orf19.6116	Putative glucokinase; decreased expression in hyphae compared to yeast-form cells	GLK4
orf19.3735	0.3	0.12	0.02	0.19	0.02	0.02	0.18	0.01	0.16	0.06	1.97	0.191	0.361	orf19.3735	Protein of unknown function; induced by alpha pheromone in SpiderM medium	orf19.3735
orf19.5213.2	1.7	1.51	0.78	2.68	0.75	0.58	0.29	0.23	1.67	0.46	1.97	0.016	0.0786	orf19.5213.2	Putative subunit VIIa of cytochrome c oxidase; flucytosine induced	COX9
orf19.4439	0.21	0.02	1.47	0.47	0.42	0.19	0.01	0.01	0.54	0.16	1.96	0.16	0.325	orf19.4439	Ortholog of Candida albicans WO-1 : CAWG_00687	orf19.4439
orf19.2076	6.03	6.6	15.94	22.25	65.34	35.5	59.66	44.58	12.7	51.27	-2.21	0.000176	0.0103	orf19.2076	Protein of unknown function; S. pombe ortholog SPAC7D4.05 encodes a predicted hydrolase; Hap43-repressed; Spider biofilm induced	orf19.2076
orf19.1606	14.27	4.64	3.81	2.68	7.24	0.89	5.97	0.12	6.35	3.56	1.95	0.0511	0.157	orf19.1606	Protein of unknown function; Plc1-regulated	orf19.1606
orf19.216.1	1.28	1.25	1.29	2.31	0.67	0.22	0.18	0.82	1.53	0.47	1.95	0.0235	0.0983	orf19.216.1	Ortholog of C. parapsilosis CDC317 : CPAR2_806510, Candida tenuis NRRL Y-1498 : CANTEDRAFT_109089, Debaryomyces hansenii CBS767 : DEHA2B13508g and Pichia stipitis Pignal : PICST_59544	orf19.216.1
orf19.2925	1.11	1.21	1.43	2.59	2.4	0.19	0.66	0.09	1.58	0.83	1.95	0.0281	0.109	orf19.2925	Ortholog(s) have role in protein folding, tubulin complex assembly and cytoplasm localization	orf19.2925
orf19.3626	24.8	20.89	6.94	5.53	1.49	4.94	2.09	5.92	14.54	3.61	1.94	0.00893	0.0579	orf19.3626	Ortholog(s) have cytosol, nucleus localization	orf19.3626
orf19.4847	0.3	0.85	1.2	0.9	0.22	0.72	0.07	0.12	0.81	0.28	1.94	0.0724	0.195	orf19.4847	Ortholog of Candida albicans WO-1 : CAWG_00450	orf19.4847
orf19.7255	0.27	0.78	0.33	0.59	0.18	0.19	0.04	0.14	0.49	0.14	1.94	0.0338	0.122	orf19.7255	Putative RNA polymerase subunit ABC10-alpha of RNA polymerase complexes I, II, and III; flucytosine induced; Spider biofilm induced	RPC10
orf19.3042	9.65	3.05	3.1	3.06	4.48	1.14	3.27	0.12	4.72	2.25	1.93	0.0182	0.0842	orf19.3042	Protein of unknown function; Hap43-induced; rat catheter biofilm induced	orf19.3042
orf19.5728	0.01	0.12	1.94	0.01	0.06	0.02	0.01	0.01	0.52	0.03	1.91	0.307	0.486	orf19.5728	Putative cytochrome P450; Spider biofilm induced	orf19.5728
orf19.6813	16.35	5.15	9.47	8.24	18.79	2.18	7.07	0.2	9.81	7.06	1.91	0.0266	0.105	orf19.6813	Protein of unknown function; Hap43-induced gene	orf19.6813
orf19.2647	4.74	1.03	0.97	0.93	5.52	0.26	2.03	0.01	1.92	1.96	1.9	0.124	0.277	orf19.2647	Putative Zn(II)2Cys6 transcription factor; caspofungin induced	ZCF14
orf19.4394	0.01	0.02	0.15	0.32	0.02	0.02	0.01	0.01	0.12	0.02	1.9	0.164	0.329	orf19.4394	Protein of unknown function; induced by alpha pheromone in SpiderM medium	orf19.4394
orf19.733	6.7	7.53	12.55	16.88	94.63	22.38	111.09	20.8	10.91	62.23	-2.21	0.000655	0.0162	orf19.733	Ortholog(s) have endoplasmic reticulum localization	orf19.733
orf19.2962	0.94	1.69	2.68	1.77	5.61	5.37	9.75	9.28	1.77	7.5	-2.2	0.00231	0.0282	orf19.2962	Protein of unknown function; Spider biofilm induced	orf19.2962
orf19.4043	34.23	85.81	118.34	116.14	280.49	279.06	561.15	381.67	88.63	375.59	-2.19	5.78e-06	0.00275	orf19.4043	Protein with a predicted pleckstrin homology domain; induced by alpha pheromone in SpiderM medium	orf19.4043
orf19.4530.1	18.33	10.54	14.39	38.61	154.66	34.31	234.59	42.04	20.47	116.4	-2.19	0.000846	0.018	orf19.4530.1	Protein of unknown function; regulated by Nrg1, Tup1; Spider and flow model biofilm induced	orf19.4530.1
orf19.5672	1.17	1.21	2.03	0.99	0.75	1.04	0.01	1.55	1.35	0.84	1.89	0.1	0.241	orf19.5672	Ammonium permease and regulator of nitrogen starvation-induced filamentation; 11 predicted transmembrane regions; in low nitrogen cytoplasmic C-terminus activates Ras/cAMP and MAPK signal transduction pathways to induce filamentation	MEP2
orf19.2516	36.18	12.52	7.51	8.34	11.46	2.83	8.47	0.87	16.13	5.91	1.88	0.00668	0.0502	orf19.2516	Has domain(s) with predicted role in cell redox homeostasis	orf19.2516
orf19.4608	1.87	4.6	5.51	5.18	9.73	2.54	5.76	0.01	4.29	4.51	1.88	0.149	0.31	orf19.4608	Putative pyruvate decarboxylase; fungal-specific (no human or murine homolog)	PDC12
orf19.6415.1	0.38	1.07	0.65	1.37	0.3	0.4	0.12	0.14	0.87	0.24	1.87	0.0143	0.0747	orf19.6415.1	Ortholog(s) have structural constituent of ribosome activity and cytosolic small ribosomal subunit, nucleus localization	orf19.6415.1
orf19.4943	15.21	2.68	4.89	23.45	74.09	23.9	77.98	20.63	11.56	49.15	-2.19	0.00263	0.0302	orf19.4943	Mannose-1-phosphate guanyltransferase; Hap43, macrophage-repressed; stationary phase enriched protein; Spider biofilm induced; rat catheter biofilm repressed	PSA2
orf19.7256	0.63	1.1	0.6	1.31	0.38	0.26	0.15	0.23	0.91	0.25	1.87	0.0127	0.0695	orf19.7256	Ortholog of S. cerevisisae/S. pombe Lsm5; Lsm (Like Sm) protein involved in mRNA decay; Predicted ORF from Assembly 19; removed from Assembly 20; restored based on comparative genome analysis; flucytosine induced	orf19.7256
orf19.5103	15.91	11.66	11.06	37.07	83.51	50.43	120.42	71.42	18.92	81.45	-2.19	0.000104	0.00869	orf19.5103	Protein with a predicted phosphoglycerate mutase family domain; Hap43-repressed; clade-associated gene expression; induced by hypoxia	orf19.5103
orf19.6817	90.83	42.71	109.36	212.03	768.38	231.11	793.61	255.87	113.73	512.24	-2.16	9.79e-05	0.00859	orf19.6817	Transcription factor; repressor of fluconazole/ketoconazole/brefeldin A resistance; Tn mutation enhances filamentation; partially rescues S. cerevisiae pdr1 pdr3 fluconazole sensitivity; rat catheter biofilm induced/Spider biofilm repressed	FCR1
orf19.1105	0.21	0.27	0.28	0.56	0.63	0.02	0.46	0.01	0.33	0.28	1.85	0.117	0.267	orf19.1105	Ortholog of C. parapsilosis CDC317 : CPAR2_302980, C. dubliniensis CD36 : Cd36_53630, Pichia stipitis Pignal : PICST_32155 and Candida orthopsilosis Co 90-125 : CORT_0E05120	orf19.1105
orf19.6770	21.72	27.16	88.74	45.2	226.87	134.43	211.33	127.95	45.71	175.15	-2.15	1.09e-06	0.00115	orf19.6770	protein with ENTH Epsin domain, N-terminal; Spider biofilm repressed	orf19.6770
orf19.1189	90.58	74.66	86.53	182.96	600.63	247.04	812.1	336.46	108.68	499.06	-2.13	4.75e-05	0.00681	orf19.1189	Protein of unknown function; regulated by yeast-hypha switch; induced by Mnl1 in weak acid stress; 5' UTR intron; repressed by chlamydospore formation in C. albicans and C. dubliniensis; rat catheter, Spider and flow model biofilm induced	orf19.1189
orf19.4287	12.21	8.23	18.27	36.94	132.95	43.56	117.19	39.08	18.91	83.2	-2.13	0.00124	0.0209	orf19.4287	Putative oxidoreductase; Hap43-repressed gene; clade-associated gene expression	orf19.4287
orf19.6540	2850.62	1289.63	2774.14	8524.33	19953.3	8801.46	19748.1	8624.36	3859.68	14281.8	-2.12	0.000719	0.0166	orf19.6540	Phosphofructokinase beta subunit; fructose 2,6-bisphosphate, AMP activated; ATP inhibited; phagocytosis, hyphal repressed; fluconazole-induced; stationary-phase enriched; flow model biofilm induced; rat catheter/Spider biofilm repressed	PFK2
orf19.3325	101.09	77.69	64.23	295.07	530.68	279.44	922.98	399.08	134.52	533.05	-2.11	0.000769	0.0171	orf19.3325	Putative glycogen synthesis initiator; regulated by Efg1 and Efh1; Hog1-repressed; colony morphology-related gene regulation by Ssn6; induced by prostaglandins; flow model biofilm induced	orf19.3325
orf19.2372	159.81	146.19	111.28	350.87	890.71	809.94	716.31	603.79	192.04	755.19	-2.1	0.000104	0.00869	orf19.2372	Pol protein of retrotransposon Tca2; separated by a stop codon from Gag protein orf19.2371; likely translated as single polyprotein with Gag, reverse transcriptase, protease, and integrase; rat catheter biofilm repressed	orf19.2372
orf19.414	53.3	129.57	57.65	15.72	2.6	37	5.44	53.39	64.06	24.61	1.84	0.0425	0.139	orf19.414	Predicted mitochondrial small ribosomal subunit; rat catheter and Spider biofilm induced	RSM22
orf19.5911	149.4	53.5	112.54	321.56	796.7	360.69	897.02	384.32	159.25	609.68	-2.09	0.000336	0.0131	orf19.5911	Putative calcium/calmodulin-dependent protein kinase II; expression regulated upon white-opaque switching; biochemically purified Ca2+/CaM-dependent kinase is soluble, cytosolic, monomeric, and serine-autophosphorylated; Hap43p-repressed	CMK1
orf19.68.2	2.37	2.28	2.17	2.68	2.44	0.89	1.26	0.09	2.37	1.17	1.83	0.0108	0.0635	orf19.68.2	Ortholog of C. dubliniensis CD36 : Cd36_11670, C. parapsilosis CDC317 : CPAR2_201750, Candida tenuis NRRL Y-1498 : CANTEDRAFT_115679 and Debaryomyces hansenii CBS767 : DEHA2E16940g	orf19.68.2
CaalfMp01	0.07	0.16	0.11	0.62	0.1	0.36	0.01	0.01	0.24	0.12	1.82	0.187	0.357	CaalfMp01	Subunit II of cytochrome c oxidase, which is the terminal member of the mitochondrial inner membrane electron transport chain; one of three mitochondrially-encoded subunits	COX2
orf19.3876	9.59	10.35	7.94	5.34	0.83	6.18	0.6	7.89	8.31	3.87	1.82	0.0156	0.0778	orf19.3876	Predicted Zn(II)2Cys6 transcription factor	ZCF19
orf19.2371	121.45	50.33	81.87	324.25	880.31	429.18	464.1	299.32	144.48	518.23	-2.07	0.00125	0.0209	orf19.2371	Putative Gag protein of retrotransposon Tca2; separated by a stop codon from Pol protein orf19.2372; likely translated as single polyprotein that includes Gag, reverse transcriptase, protease, and integrase; rat catheter biofilm repressed	orf19.2371
orf19.5169	1.92	1.1	3.48	0.96	0.95	5.08	0.95	0.01	1.87	1.75	1.82	0.143	0.302	orf19.5169	Ortholog(s) have cytosol, nucleus localization	orf19.5169
orf19.5655	0.97	0.38	1.1	1.09	0.63	1.29	0.01	0.33	0.88	0.56	1.82	0.129	0.284	orf19.5655	Has domain(s) with predicted 2 iron, 2 sulfur cluster binding, iron ion binding, oxidoreductase activity, acting on paired donors, with incorporation or reduction of molecular oxygen and NAD(P)H as one donor, more	orf19.5655
orf19.716	6.47	1.69	1.7	1.87	1.53	0.82	1.63	0.14	2.93	1.03	1.82	0.022	0.0942	orf19.716	Protein of unknown function; Hap43-induced; regulated by Nrg1, Tup1; repressed by alpha pheromone in SpiderM medium; Spider biofilm induced; Bcr1-repressed in RPMI a/a biofilms	orf19.716
orf19.355	0.01	0.16	0.06	0.38	0.14	0.02	0.01	0.01	0.15	0.05	1.81	0.227	0.401	orf19.355	Has domain(s) with predicted oxidoreductase activity and role in oxidation-reduction process	orf19.355
orf19.1152	142.72	86.49	254.95	485.2	948.8	557.28	1130.44	776.64	242.34	853.29	-2.06	0.000292	0.0126	orf19.1152	Protein of unknown function; induced in core stress response; Gcn2 and Gcn4 regulated; flow model biofilm induced; Spider biofilm induced	orf19.1152
orf19.3972	15.44	8.79	18.81	5.79	2.31	8.7	1.15	4.16	12.2	4.08	1.81	0.0122	0.068	orf19.3972	Ortholog(s) have role in ER to Golgi vesicle-mediated transport, Golgi to endosome transport and ER to Golgi transport vesicle, Golgi membrane, endoplasmic reticulum localization	orf19.3972
snR10c	1.25	1.07	1.52	1.49	0.91	0.86	0.15	0.2	1.33	0.53	1.81	0.0161	0.0789	snR10c	H/ACA box small nucleolar RNA (snoRNA)	snR10c
orf19.1367.1	1.36	0.7	0.83	1.27	0.79	0.12	0.21	0.39	1.04	0.38	1.8	0.00902	0.0582	orf19.1367.1	Ortholog of C. parapsilosis CDC317 : CPAR2_407330, Candida tenuis NRRL Y-1498 : CANTEDRAFT_114646, Debaryomyces hansenii CBS767 : DEHA2B05654g and Pichia stipitis Pignal : PICST_44644	orf19.1367.1
orf19.3470	96.88	117.77	55.61	27.11	9.14	38.01	7.48	42.04	74.34	24.17	1.8	0.0124	0.0687	orf19.3470	Putative flavodoxin; similar to S. cerevisiae Tyw1, an iron-sulfur protein required for synthesis of wybutosine modified tRNA; predicted Kex2p substrate; Spider biofilm induced	orf19.3470
orf19.6917	4.05	7.27	9.86	3.79	1.86	4.43	1.69	0.52	6.24	2.12	1.8	0.0209	0.0911	orf19.6917	Putative heat shock protein with a zinc finger motif; required for protein import into mitochondria in S. cerevisiae; Spider biofilm induced	orf19.6917
orf19.7194	8.65	18.35	7.27	2.62	0.38	7.27	1.2	4.76	9.22	3.41	1.8	0.0567	0.168	orf19.7194	Protein required for virulence in reconstituted human epithelium (RHE) model of ex vivo infection; decreased transcription is observed upon fluphenazine treatment; induced upon adherence to polystyrene	orf19.7194
orf19.4861	0.07	0.34	0.02	0.22	0.02	0.29	0.01	0.01	0.16	0.08	1.79	0.224	0.397	orf19.4861	Protein of unknown function; rat catheter biofilm repressed	orf19.4861
orf19.5220	10.88	34.34	39.31	5.75	3.48	19.44	1.03	7.47	22.57	7.86	1.79	0.0364	0.126	orf19.5220	Putative RNA exonuclease; induced in a ssr1 null mutant	orf19.5220
orf19.4143	4.77	6.93	7.46	1.18	1.53	0.22	2.7	1.66	5.09	1.53	1.78	0.0882	0.222	orf19.4143	Protein with a predicted role maturation of 18S rRNA; rat catheter biofilm induced	FYV5
orf19.4082	5.89	11.21	20.61	23.12	102.56	56.14	55.35	28.84	15.21	60.73	-2.06	0.000313	0.0128	orf19.4082	Immunogenic stress-associated protein; filamentation regulated; induced by benomyl/caspofungin/ketoconazole or in azole-resistant strain; Hog1, farnesol, alkaline repressed; stationary phase enriched; Spider, flow model biofilm induced	DDR48
orf19.1395	11.07	7.56	15.26	42.62	212.66	42.13	100.34	20.91	19.13	94.01	-2.05	0.00282	0.0315	orf19.1395	Ortholog(s) have inorganic phosphate transmembrane transporter activity, role in phosphate ion transport, transmembrane transport and mitochondrion localization	orf19.1395
orf19.3071	20.47	73.64	58.55	51.42	187.06	115.29	301.16	183.06	51.02	196.64	-2.04	4.33e-05	0.00648	orf19.3071	Putative protein phosphatase of the PTP family (tyrosine-specific); ortholog of S. cerevisiae Mih1; mRNA binds She3	MIH1
orf19.6214	18.05	24.61	29.07	51.95	146.17	76.1	186.45	91.15	30.92	124.97	-2.04	6.71e-05	0.0072	orf19.6214	Cell wall acid trehalase; catalyzes hydrolysis of the disaccharide trehalose; similar to S. cerevisiae vacuolar acid trehalase (Ath1p); Hap43p-repressed gene	ATC1
orf19.6141	13.63	30.84	28.87	10.8	0.75	19.52	3.13	14.06	21.04	9.36	1.76	0.0166	0.0801	orf19.6141	Putative glucose transporter of the major facilitator superfamily; the C. albicans glucose transporter family comprises 20 members; 12 probable membrane-spanning segments; gene has intron; expressed in rich medium with 2% glucose	HGT16
orf19.6887	0.49	0.85	0.46	0.96	0.18	0.08	0.35	0.25	0.69	0.22	1.76	0.0195	0.0875	orf19.6887	Predicted ORF from Assembly 19; repressed by nitric oxide; removed from Assembly 20; subsequently reinstated in Assembly 21 based on comparative genome analysis	orf19.6887
orf19.1476	0.13	0.09	0.2	0.5	0.06	0.02	0.66	0.01	0.23	0.19	1.75	0.206	0.378	orf19.1476	Ortholog(s) have mRNA (N6-adenosine)-methyltransferase activity, role in mRNA methylation, meiosis, negative regulation of pseudohyphal growth and MIS complex localization	orf19.1476
orf19.3839	1.81	3.75	3.62	6.61	15.56	10.98	25.74	9.5	3.95	15.45	-2.02	0.000325	0.0129	orf19.3839	Secreted aspartyl protease; roles in adhesion, virulence (RHE model), cell surface integrity; distinct specificity from Sap9; at cell membrane and wall; GPI-anchored; induced in low iron; Tbf1-activated; Spider biofilm induced	SAP10
orf19.7170	0.01	0.02	0.33	0.1	0.02	0.02	0.01	0.01	0.12	0.02	1.75	0.205	0.376	orf19.7170	Ortholog of C. dubliniensis CD36 : Cd36_73740, Candida tropicalis MYA-3404 : CTRG_05151 and Candida albicans WO-1 : CAWG_05736	orf19.7170
orf19.4044	2.2	5.6	7.42	8.65	13.95	14.11	28.37	29.35	5.97	21.45	-2.02	0.000143	0.00946	orf19.4044	Protein similar to S. cerevisiae Mum2, a protein essential for meiotic DNA replication and sporulation; induced by alpha pheromone in SpiderM medium; transcript regulated by Tup1	MUM2
orf19.154	14.05	16.48	24.37	4.33	7.92	4.54	1.92	3.09	14.8	4.36	1.73	0.0138	0.0731	orf19.154	Putative ortholog of S. cerevisiae Utp30; a U3-containing 90S preribosome complex protein; Hap43-induced; Spider biofilm induced	orf19.154
orf19.4365	63.52	107.84	82.22	33.81	3.81	58.82	9.46	59.19	71.85	32.82	1.73	0.0125	0.069	orf19.4365	Has domain(s) with predicted RNA methyltransferase activity and role in RNA processing	orf19.4365
orf19.7310	6.25	6.56	6.13	18.85	56.68	42.28	44.8	14.37	9.45	39.53	-2.02	0.000945	0.0185	orf19.7310	Protein with a role in directing meiotic recombination events to homologous chromatids; induced by ciclopirox olamine; positively regulated by Sfu1; Hog1, fluconazole-repressed; Hap43-induced; Spider biofilm induced	orf19.7310
orf19.1156	0.49	0.49	2.45	1.03	1.16	0.19	0.04	0.57	1.11	0.49	1.72	0.171	0.337	orf19.1156	Membrane protein required for mating; ortholog of S. cerevisiae Fus1; transcript induced by Cph1 in cells homozygous for the MTLa locus; alpha factor induced	FUS1
orf19.3439	2.51	4.49	3.86	0.84	5.06	10.24	11.18	12.56	2.92	9.76	-2.01	0.00224	0.0278	orf19.3439	Protein of unknown function; Cyr1-repressed; rat catheter and Spider biofilm induced	orf19.3439
orf19.5431	2.85	8.08	13.95	5.05	19.64	20.97	28.13	26.68	7.48	23.85	-2.01	3.89e-05	0.00598	orf19.5431	Protein of unknown function; Hap43-repressed; Spider biofilm induced	orf19.5431
orf19.3271	0.1	0.34	0.51	0.44	0.02	0.19	0.01	0.98	0.35	0.3	1.72	0.233	0.406	orf19.3271	Ortholog of Candida albicans WO-1 : CAWG_01442	orf19.3271
orf19.4160	34.07	63.15	66.92	9.23	2.65	19.48	4.86	31.26	43.34	14.56	1.72	0.0497	0.154	orf19.4160	Ortholog(s) have serine-type endopeptidase activity, role in glycoprotein metabolic process, mitochondrial tRNA threonylcarbamoyladenosine modification and mitochondrion localization	orf19.4160
orf19.7027	21.8	19.92	6.94	32.48	129.38	36.96	147.27	42.02	20.28	88.91	-1.99	0.00604	0.0473	orf19.7027	Protein of unknown function; Spider biofilm induced	orf19.7027
orf19.3803	58.43	36.22	45.29	131.36	251.21	164.83	360.56	195.68	67.83	243.07	-1.95	0.00019	0.0107	orf19.3803	Alpha-1,2-mannosyltransferase; required for normal cell wall mannan; regulated by Tsa1, Tsa1B at 37 deg; repressed in core stress response; NO, Hog1 induced; confers sensitivity to cell wall perturbing agents; Spider biofilm repressed	MNN22
orf19.2296	63.33	66.97	55.26	204.51	402.25	235.06	451.34	247.34	97.52	334	-1.93	0.000605	0.0159	orf19.2296	Predicted mucin-like protein; ketoconazole-induced; fluconazole-repressed; induced in cyr1 mutant; colony morphology-related gene regulation by Ssn6; flow model biofilm induced; Spider biofilm induced	orf19.2296
orf19.6608	39.64	21.04	26.62	78.24	205.05	76.74	277.54	91.46	41.39	162.7	-1.93	0.000239	0.0118	orf19.6608	Predicted DDE superfamily endonuclease domain; repression correlates with clinical development of fluconazole resistance; Spider biofilm induced	orf19.6608
orf19.3121	0.16	0.27	0.02	0.32	0.02	0.02	0.01	0.57	0.19	0.16	1.7	0.317	0.497	orf19.3121	Putative glutathione S-transferase; upregulated in the presence of human neutrophils; expression is regulated upon white-opaque switching; increased transcription is observed upon benomyl treatment	GST1
orf19.5299	15.21	6.56	7.94	2.18	4.44	0.68	6.61	0.82	7.97	3.14	1.7	0.0482	0.151	orf19.5299	Putative pre-ribosomal factor; decreased mRNA abundance observed in cyr1 homozygous mutant hyphae; induced by heavy metal (cadmium) stress; Hog1p regulated	ECM1
orf19.927	6.17	4.45	4.66	3.82	3.23	2.62	0.92	0.71	4.77	1.87	1.7	0.00961	0.06	orf19.927	Ortholog(s) have role in positive regulation of transcription from RNA polymerase II promoter, telomere maintenance and EKC/KEOPS complex, cytosol, nucleus localization	orf19.927
orf19.700	74.95	94.39	66.52	45.47	9.48	31.77	14.66	40.24	70.33	24.04	1.69	0.0144	0.075	orf19.700	Protein with similarity to permeases; Sfu1-repressed; flucytosine induced; induced by Mnl1 under weak acid stress; flow model biofilm repressed	SEO1
orf19.2510	79.9	19.32	23.63	28.35	37.82	5.19	33.68	2.04	37.8	19.68	1.68	0.0143	0.0747	orf19.2510	Ortholog(s) have role in protein folding, tubulin complex assembly	orf19.2510
orf19.1433	45.43	20.03	33.3	120.32	374.11	97.94	273.29	83.59	54.77	207.23	-1.92	0.00554	0.045	orf19.1433	Protein of unknown function; Hap43-repressed; colony morphology-related gene regulation by Ssn6; Spider biofilm induced	orf19.1433
orf19.855	0.01	0.16	1.52	0.22	0.02	0.22	0.1	0.01	0.48	0.09	1.68	0.295	0.475	orf19.855	Ortholog of C. dubliniensis CD36 : Cd36_18340, Candida tenuis NRRL Y-1498 : CANTEDRAFT_124631, Debaryomyces hansenii CBS767 : DEHA2D04356g and Pichia stipitis Pignal : PICST_34839	orf19.855
orf19.348	3.35	4.3	2.59	8.91	14.72	15.67	16.63	19.03	4.79	16.51	-1.92	0.000302	0.0127	orf19.348	Protein with a potential role in beta-1,6 glucan biosynthesis; similarity to Kre6 and Skn1; possibly essential, disruptants not obtained by UAU1 method; Hap43-induced; flow model biofilm induced; rat catheter biofilm repressed	SKN2
orf19.2376	0.55	1.18	0.42	0.62	0.14	0.97	1.09	0.01	0.69	0.55	1.67	0.214	0.386	orf19.2376	Has domain(s) with predicted DNA 5'-adenosine monophosphate hydrolase activity, DNA binding activity and role in DNA repair	orf19.2376
orf19.391	103.41	99.9	144.03	298.42	562.24	576.39	586.72	483.27	161.44	552.15	-1.92	0.00026	0.0119	orf19.391	Zn2-Cys6 transcript factor; regulator of ergosterol biosynthetic genes and sterol uptake; binds ERG2 promoter; induced by ergosterol depletion, by azoles, anaerobicity; macrophage/pseudohyphal-repressed; flow model biofilm induced	UPC2
orf19.5636	0.61	2.72	2.92	3.5	3.44	7.6	7.65	12.25	2.44	7.74	-1.92	0.00569	0.0456	orf19.5636	GPI-linked cell wall protein; hemoglobin utilization; Rfg1, Rim101, Tbf1, Fe regulated; Sfu1, Hog1, Tup1, serum, alkaline pH, antifungal drugs, geldamycin repressed; Hap43 induced; required for RPMI biofilms; Spider biofilm induced	RBT5
orf19.7284	10.9	9.5	14.39	24.97	68.7	59.8	49.07	39.06	14.94	54.15	-1.91	5.88e-06	0.00275	orf19.7284	Adenylyl cyclase and stress responsive protein; induced in cyr1 or ras1 mutant; stationary phase enriched protein; Spider biofilm induced	ASR2
orf19.1043	37.34	15.09	10.39	15.91	62.97	2.44	28.37	0.41	19.68	23.54	1.66	0.0797	0.209	orf19.1043	Ortholog(s) have lysophosphatidic acid acyltransferase activity and role in cellular response to cadmium ion, cellular triglyceride homeostasis, detoxification of cadmium ion, lipid particle organization, protein targeting to vacuole	orf19.1043
orf19.3278	716.66	272.35	503.7	1552.1	4756.95	1447.2	3730.1	1109.53	761.2	2760.94	-1.9	0.0023	0.0281	orf19.3278	UDP glucose/starch glucosyltransferase; transcript repressed by yeast-hyphal switch, Efg1-regulated; strong oxidative stress induced; colony morphology-related regulation by Ssn6; stationary phase enriched; flow model biofilm induced	GSY1
orf19.2707.1	1.28	1.62	1.52	1.9	0.91	0.4	0.27	0.66	1.58	0.56	1.66	0.012	0.0675	orf19.2707.1	Putative ubiquinol cytochrome c reductase; shows colony morphology-related gene regulation by Ssn6p	QCR9
orf19.6482	0.13	0.12	0.02	0.04	0.02	0.05	0.01	0.01	0.08	0.02	1.66	0.142	0.301	orf19.6482	Protein of unknown function; induced by nitric oxide independent of Yhb1p; regulated by Sef1, Sfu1, and Hap43; rat catheter biofilm induced	orf19.6482
orf19.2287	61.72	56.34	132.29	31.63	9.69	27.59	8.03	57.75	70.49	25.76	1.65	0.00967	0.0602	orf19.2287	Putative DNA-directed RNA polymerase I; induced upon adherence to polystyrene	RPA12
orf19.5843	7.56	15.24	42.82	5.91	28.2	62.89	38.05	59.53	17.88	47.17	-1.89	0.00232	0.0282	orf19.5843	Two-component system response regulator; involved in stress response; Plc1-regulated; upregulated in cyr1 null mutant; flow model biofilm induced; Spider biofilm induced	SRR1
orf19.1482	5.36	5.56	3.81	7.79	17.77	10.83	50.04	17.19	5.63	23.96	-1.88	0.00189	0.0254	orf19.1482	Subunit of the Dam1 (DASH) complex, which acts in chromosome segregation by coupling kinetochores to spindle microtubules; expression regulated during planktonic growth	HSK3
orf19.3919.1	0.44	0.56	0.6	0.69	0.79	0.19	0.07	0.12	0.57	0.29	1.65	0.0296	0.112	orf19.3919.1	Putative adhesin-like protein	orf19.3919.1
orf19.4063	0.3	1.1	0.92	0.04	0.22	0.12	0.01	0.33	0.59	0.17	1.65	0.224	0.397	orf19.4063	GABA/polyamine transporter; 9 to 11 membrane spanning segments; complements GABA uptake defect of an S. cerevisiae uga4 put4 gap1 triple mutant; complements growth of an S. cerevisiae spe1 mutant under polyamine limitation	GPT1
orf19.3302	156.08	40.44	73.36	278.6	772.29	215.34	713.88	210.63	137.12	478.04	-1.88	0.00266	0.0304	orf19.3302	Putative type-1 protein phosphatase targeting subunit; transcript repressed by yeast-hyphal switch; transcript induced by Mnl1p under weak acid stress; flow model biofilm induced	orf19.3302
orf19.2314	57.26	25.02	82.02	15.2	19.13	9.84	14.78	6.86	44.88	12.65	1.64	0.0208	0.0909	orf19.2314	Protein with a role in nucleolar integrity and processing of pre-rRNA; mutation confers hypersensitivity to 5-fluorocytosine (5-FC), 5-fluorouracil (5-FU), and tubercidin (7-deazaadenosine); Hap43-induced; Spider biofilm induced	orf19.2314
orf19.3746	6.95	2.83	3.53	13.05	36.41	11.2	48.56	10.44	6.59	26.65	-1.87	0.00612	0.0476	orf19.3746	Oligopeptide transporter; induced upon phagocytosis by macrophage; macrophage/pseudohyphal-repressed after 16h; fluconazole-induced; virulence-group-correlated expression; Hap43-repressed	OPT2
orf19.1772	39.97	28.66	16.18	5.31	9.73	6.51	3.74	5.29	22.53	6.31	1.63	0.035	0.124	orf19.1772	Ortholog(s) have mitochondrion localization	orf19.1772
orf19.1841	4.88	0.81	1.66	0.72	2.94	0.29	6.37	0.01	2.02	2.4	1.63	0.19	0.36	orf19.1841	Protein of unknown function; Hap43-induced gene	orf19.1841
orf19.2875	69.42	15.17	31.28	11.79	29.74	5.12	18.45	2.02	31.91	13.83	1.63	0.0257	0.104	orf19.2875	Ortholog of S. pombe SPAC1071.09c DNAJ domain protein; Hap43-induced gene	orf19.2875
orf19.2934	30.55	8.75	22.56	2.21	3.69	3.16	4.6	2.51	16.02	3.49	1.63	0.0769	0.203	orf19.2934	Similar to S. cerevisiae Bud20; predicted role in cellular bud site selection; rat catheter and Spider biofilm induced	orf19.2934
orf19.6113	6.14	3.68	3.1	6.68	2.15	0.43	4.02	1.47	4.9	2.02	1.63	0.0136	0.0725	orf19.6113	Protein of unknown function; transcript detected on high-resolution tiling arrays	orf19.6113
orf19.2442	3.32	1.51	0.11	1.71	4.1	0.61	0.66	0.01	1.66	1.35	1.62	0.226	0.4	orf19.2442	Ortholog of S. cerevisiae Shg1; a COMPASS (Set1C) complex subunit that methylates histone H3 on lysine 4 and is required in transcriptional silencing near telomeres; repressed in an azole-resistant strain overexpressing MDR1	orf19.2442
orf19.3204	13.63	13.82	7.85	2.18	0.83	6.25	1.35	4.46	9.37	3.22	1.62	0.107	0.251	orf19.3204	Ortholog of C. dubliniensis CD36 : Cd36_51610, C. parapsilosis CDC317 : CPAR2_303630, Candida tenuis NRRL Y-1498 : CANTEDRAFT_135125 and Debaryomyces hansenii CBS767 : DEHA2E19030g	orf19.3204
orf19.5210	1.59	4.12	2.87	4.99	10.99	7.46	18.68	9.78	3.39	11.73	-1.87	0.00115	0.0201	orf19.5210	Putative Xbp1 transcriptional repressor; binds to cyclin gene promoters in S. cerevisiae; Hap43-repressed; possibly essential, disruptants not obtained by UAU1 method	orf19.5210
orf19.909	73.73	79.47	238.61	66.26	357.53	283.79	486.5	307.48	114.52	358.82	-1.87	0.000679	0.0163	orf19.909	C2H2 transcription factor; induced in core caspofungin response; colony morphology-related gene regulation by Ssn6; induced by 17-beta-estradiol, ethynyl estradiol; rat catheter and Spider biofilm induced	STP4
orf19.1785	19.44	23.74	23.78	41.97	136.47	36.81	243.17	66.32	27.23	120.69	-1.86	0.00145	0.0224	orf19.1785	Protein with a PI31 proteasome regulator domain; Hap43-repressed; flow model biofilm induced	orf19.1785
orf19.413	5.47	8.72	11.3	10.9	31.11	30.42	33.23	27.81	9.1	30.64	-1.84	0.000108	0.00869	orf19.413	Protein of unknown function; induced by Sfu1; Spider biofilm induced	orf19.413
orf19.6514	113.55	161.9	287.28	72.8	470.8	383.36	748.61	435.21	158.88	509.49	-1.84	0.000166	0.0102	orf19.6514	Transcription factor; represses SOK1 expression in response to farnesol inhibition; yeast-hypha switch repressed; ketoconazole-induced; Plc1-regulated; colony morphology-related Ssn6 regulation; Spider, flow model biofilm induced	CUP9
orf19.2989	36.7	37.32	38.03	69.97	178.99	90.89	266.99	135.74	45.5	168.15	-1.83	7.08e-06	0.00275	orf19.2989	Ortholog(s) have glyoxylate reductase activity, role in glyoxylate catabolic process and cytosol, extracellular region, mitochondrion, nucleus localization	GOR1
orf19.3575	3136.61	4351.22	8812.29	10238.2	24273.3	22763.8	20489.4	17614.1	6634.59	21285.1	-1.83	0.000258	0.0119	orf19.3575	Pyruvate kinase at yeast cell surface; Gcn4/Hog1/GlcNAc regulated; Hap43/polystyrene adherence induced; repressed by phagocytosis/farnesol; hyphal growth role; stationary phase enriched; flow model biofilm induced; Spider biofilm repressed	CDC19
orf19.2079	20.38	15.02	29.81	23.45	93.64	31.21	200.27	53.42	22.16	94.63	-1.82	0.000579	0.0156	orf19.2079	Putative 4a-hydroxytetrahydrobiopterin dehydratase; transposon mutation affects filamentous growth; flow model biofilm induced; Spider biofilm induced	PHHB
orf19.6950	0.72	1.43	0.74	0.62	0.06	0.54	1.26	0.12	0.88	0.49	1.61	0.213	0.385	orf19.6950	Putative vacuolar membrane transporter for cationic amino acids; Spider biofilm induced	orf19.6950
orf19.3419	518.22	95.72	319.64	816.11	1424.06	871.22	1668.11	962.06	437.42	1231.36	-1.82	0.00116	0.0202	orf19.3419	Malic enzyme, mitochondrial; transcription regulated by Mig1, Tup1; colony morphology-related gene regulation by Ssn6; Hap43-repressed; Spider biofilm repressed	MAE1
orf19.1048	5.64	7.3	15.36	17.59	34.27	57.76	24.18	33.48	11.47	37.42	-1.81	0.00279	0.0313	orf19.1048	Aldo-keto reductase; similar to aryl alcohol dehydrogenases; protein increase correlates with MDR1 overexpression (not CDR1 or CDR2) in fluconazole-resistant clinical isolates; farnesol regulated; possibly essential; Spider biofilm induced	IFD6
orf19.1296	26.52	13.26	11.64	7.44	11.54	2.15	9.31	1.91	14.72	6.23	1.6	0.00788	0.0543	orf19.1296	Ortholog(s) have role in spliceosomal snRNP assembly and U4/U6 x U5 tri-snRNP complex, mitochondrion localization	orf19.1296
orf19.1362	20.08	33.44	40.84	9.07	1.9	24.01	2.84	16.6	25.86	11.34	1.6	0.0475	0.15	orf19.1362	Putative dihydrouridine synthase; Hap43-induced gene; rat catheter biofilm induced; Spider biofilm induced	SMM1
orf19.3997	3077.94	1561.13	4990.18	9005.67	24155.8	17207.9	11361.4	6787.28	4658.73	14878.1	-1.81	0.00177	0.0248	orf19.3997	Alcohol dehydrogenase; oxidizes ethanol to acetaldehyde; at yeast cell surface; immunogenic in humans/mice; complements S. cerevisiae adh1 adh2 adh3 mutant; fluconazole, farnesol-induced; flow model biofilm induced; Spider biofilm repressed	ADH1
orf19.6723	20.72	55.32	48.61	17.24	1.45	33.78	4.52	34.13	35.47	18.47	1.6	0.0389	0.132	orf19.6723	Protein of unknown function; Spider biofilm induced	orf19.6723
orf19.6637	20.19	8.34	9.76	53	106.38	40.6	98.52	38.24	22.82	70.93	-1.81	0.00522	0.0437	orf19.6637	Predicted glycosyl hydrolase; hypoxia induced; flow model biofilm induced	orf19.6637
orf19.3760	0.01	0.27	0.02	0.16	0.06	0.02	0.01	0.01	0.12	0.03	1.59	0.301	0.482	orf19.3760	Functional homolog of S. cerevisiae Dmc1; a meiosis-specific protein required for repair of double-strand breaks and pairing between homologous chromosomes	DLH1
orf19.6179	0.16	0.12	0.2	1.9	1.74	0.5	0.01	0.01	0.59	0.57	1.59	0.328	0.508	orf19.6179	Ortholog of Candida albicans WO-1 : CAWG_03090	orf19.6179
orf19.3156	45.02	22.66	9.57	58.37	220.96	41.53	239.82	45.09	33.9	136.85	-1.78	0.00516	0.0434	orf19.3156	Protein of unknown function; induced by Mnl1 under weak acid stress	orf19.3156
orf19.5343	12.41	37.69	40.35	22.44	50.96	63.79	150.48	95.69	28.22	90.23	-1.77	0.000945	0.0185	orf19.5343	GATA-like transcription factor; localizes to daughter cell, hyphal tip cell nuclei; mRNA localization mediated by She3; required for WT virulence and filamentous growth on solid media; Ras1 repressed in yeast, Cyr1 repressed yeast, hyphae	ASH1
orf19.5704	38.7	94.92	75.66	10.32	5.82	36.48	3.56	38.94	54.9	21.2	1.58	0.0756	0.201	orf19.5704	Ortholog(s) have rRNA binding activity, role in mitochondrial RNA processing, mitochondrial genome maintenance, rRNA metabolic process and mitochondrion localization	orf19.5704
orf19.6302	0.16	0.09	0.02	0.01	0.02	0.02	0.01	0.01	0.07	0.02	1.58	0.244	0.419	orf19.6302	Putative GPI-anchored protein	PGA39
orf19.6196	0.38	0.41	0.46	1.59	2.19	1.57	1.35	3.39	0.71	2.12	-1.77	0.00387	0.0374	orf19.6196	Component of the SWI/SNF and RSC chromatin remodeling complexes; suggested role in chromosome maintenance; Spider biofilm induced	orf19.6196
orf19.7105	0.66	0.78	0.69	1.24	0.71	0.68	1.15	0.01	0.84	0.64	1.58	0.237	0.411	orf19.7105	Protein involved in regulation of pheromone-mediated mating; repressed by A1p and Alpha2p in white-phase cells; null mutant shows no pheromone response in opaque cells; overexpression causes enhanced pheromone response and cell cycle arrest	FAR1
orf19.7123	2.48	6.3	4.19	5.4	5.52	11.2	24.56	23.71	4.59	16.25	-1.77	0.00229	0.0281	orf19.7123	Protein of unknown function; Spider biofilm repressed	orf19.7123
orf19.2445	0.07	0.7	0.06	0.41	0.34	0.4	0.01	0.01	0.31	0.19	1.57	0.223	0.396	orf19.2445	Putative dicarboxylic amino acid permease; fungal-specific (no human or murine homolog); induced by alpha pheromone in SpiderM medium	orf19.2445
orf19.5338	35.62	63	112.29	54.14	106.46	196.15	262.41	298.22	66.26	215.81	-1.76	2.35e-05	0.00474	orf19.5338	Zn(II)2Cys6 transcription factor; involved in control of glycolysis; ortholog of S. cerevisiae Gal4, but not involved in regulation of galactose utilization genes; caspofungin repressed; Spider biofilm repressed	GAL4
orf19.5525	161.85	180.3	345.25	585.41	1171.63	1218.77	842.39	637.4	318.2	967.55	-1.76	0.000275	0.0122	orf19.5525	Putative oxidoreductase; protein levels affected by URA3 expression in CAI-4 strain background; Efg1, Efh1 regulated; Rgt1-repressed; protein present in exponential and stationary growth phase yeast; rat catheter biofilm repressed	orf19.5525
orf19.395	3867.41	4181.95	10230.3	10681.3	27621	23048.4	20895.4	17413.9	7240.23	22244.7	-1.75	0.000123	0.00903	orf19.395	Enolase; glycolysis and gluconeogenesis; major cell-surface antigen; binds host plasmin/plasminogen; immunoprotective; Hap43, phagocytosis induced; farnesol-repressed; flow model biofilm induced; Spider biofilm repressed; may be essential	ENO1
orf19.406	716.03	483.68	918.74	1652.15	5526.02	1665.99	4608.7	1535.54	942.65	3334.06	-1.75	0.000397	0.0137	orf19.406	Squalene epoxidase, epoxidation of squalene to 2,3(S)-oxidosqualene; ergosterol biosynthesis; allylamine antifungal drug target; NADH reducing cofactor but S. cerevisiae Erg1 uses NADPH; flow model biofilm induced; Spider biofilm repressed	ERG1
orf19.5620	32.27	20.97	42.87	49.29	248.06	95.02	182.13	45.4	36.35	142.65	-1.75	0.000509	0.0148	orf19.5620	Stationary phase enriched protein; Gcn4-regulated; induced by amino acid starvation (3-AT), benomyl or in azole-resistant strain that overexpresses MDR1; flow model biofilm induced; rat catheter biofilm repressed; overlaps orf19.5621	orf19.5620
orf19.5896	0.32	0.2	0.69	0.38	0.02	0.15	0.1	0.6	0.4	0.22	1.55	0.252	0.428	orf19.5896	Protein of unknown function; induced by alpha pheromone in SpiderM medium	orf19.5896
orf19.5742	23.97	63.41	46.38	66.03	163.11	80.18	349.38	120.91	49.95	178.4	-1.74	0.000482	0.0144	orf19.5742	ALS family cell-surface glycoprotein; expressed during infection of human epithelial cells; confers laminin adhesion to S. cerevisiae; highly variable; putative GPI-anchor; Hap43-repressed	ALS9
orf19.203	24.58	14.16	15.94	29.71	82.22	37.34	126.85	51.1	21.1	74.38	-1.7	0.000627	0.016	orf19.203	Putative SIN3-binding protein 3 homolog; caspofungin induced; macrophage/pseudohyphal-repressed; rat catheter biofilm induced	STB3
orf19.1092	125.51	42.59	17.3	46.48	48.33	11.64	22.68	6.5	57.97	22.29	1.54	0.00715	0.0516	orf19.1092	Dolichol-P-Man dependent alpha(1-3) mannosyltransferase; role in the synthesis of dolichol-linked oligosaccharide donor for N-linked glycosylation of proteins; rat catheter biofilm repressed	orf19.1092
orf19.1485	232.75	57.62	95.72	41.61	82.74	23.46	39.21	11.56	106.93	39.24	1.54	0.0105	0.063	orf19.1485	Mitochondrial ribosomal protein of the large subunit; rat catheter biofilm induced	orf19.1485
orf19.3651	2645.37	1641.12	3868.76	7270.12	19245.7	9336.77	12911.5	5665.56	3856.34	11789.9	-1.7	0.000893	0.0182	orf19.3651	Phosphoglycerate kinase; localizes to cell wall and cytoplasm; antigenic in murine/human infection; flow model biofilm, Hog1-, Hap43-, GCN-induced; repressed upon phagocytosis; repressed in Spider biofilms by Bcr1, Ndt80, Rob1, Brg1	PGK1
orf19.3822	351.56	229.06	348.91	588.19	2211.01	712.51	1737.16	620.51	379.43	1320.3	-1.68	0.000446	0.0141	orf19.3822	Putative ceramide hydroxylase; regulated by Nrg1; induced in high iron; fluconazole-induced; Hap43-repressed; Spider biofilm induced	SCS7
orf19.434	106.81	79.85	79.87	246.5	611.57	230.22	576.18	210.35	128.26	407.08	-1.65	0.000627	0.016	orf19.434	Putative proteinase; transcript regulated by Nrg1, Mig1, and Tup1; Hogp-induced; stationary phase enriched protein; Hap43-repressed; rat catheter biofilm repressed	PRD1
orf19.1285	28.3	37.84	26.08	57.36	135.86	69.49	198.2	84.02	37.39	121.89	-1.64	0.000309	0.0128	orf19.1285	Plasma membrane-localized protein of unknown function; Hap43p-repressed gene	orf19.1285
orf19.4618	3834.86	3037.72	5839.35	9434.5	24233.3	17808.4	14305.1	9898.48	5536.61	16561.3	-1.64	0.000823	0.0178	orf19.4618	Fructose-bisphosphate aldolase; glycolytic enzyme; antigenic in murine/human infection; regulated by yeast-hypha switch; induced by Efg1, Gcn4, Hog1, fluconazole; phagocytosis-repressed; flow model biofilm induced; Spider biofilm repressed	FBA1
orf19.6814	5863.17	6320.65	13396.6	13985.2	42296.1	29456.4	26339.4	20218.2	9891.4	29577.5	-1.64	0.000265	0.012	orf19.6814	NAD-linked glyceraldehyde-3-phosphate dehydrogenase; binds fibronectin, laminin; at cell surface; antigenic in infection; farnesol-repressed; stationary phase-enriched; GlcNAc-induced; flow model biofilm induced; Spider biofilm repressed	TDH3
orf19.2398	29.16	23.86	35.02	36.94	99.14	64.02	173.99	73.04	31.24	102.55	-1.63	0.00253	0.0296	orf19.2398	Protein of unknown function; Hap43-repressed; transcript increased in azole-resistant strain overexpressing CDR1 and CDR2; possibly regulated by Tac1; induced by Mnl1 in weak acid stress; flow model biofilm induced; Spider biofilm induced	orf19.2398
orf19.7561	208.46	219.53	151.49	291.14	635.52	469.8	1123.16	568.18	217.65	699.17	-1.63	2.84e-05	0.00534	orf19.7561	RNA polymerase II regulator; role in filamentation, epithelial cell escape, dissemination in RHE model; induced by fluconazole, high cell density; Efg1/hyphal regulated; role in adhesion, hyphal growth on solid media; Spider biofilm induced	DEF1
orf19.4504	3.52	2.09	5.37	6.29	18.02	8.85	14.23	10.08	4.32	12.8	-1.62	0.00407	0.0382	orf19.4504	Has domain(s) with predicted oxidoreductase activity, transferase activity, transferring acyl groups other than amino-acyl groups, zinc ion binding activity and role in oxidation-reduction process	orf19.4504
orf19.4656	20	7.38	4.56	3.98	5.23	1.61	3.59	1.66	8.98	3.02	1.53	0.0148	0.076	orf19.4656	Ortholog of C. dubliniensis CD36 : Cd36_41300, C. parapsilosis CDC317 : CPAR2_400390, Candida tenuis NRRL Y-1498 : CANTEDRAFT_94704 and Debaryomyces hansenii CBS767 : DEHA2B02992g	orf19.4656
orf19.6640	146.59	97.28	109.11	294.43	945.55	294.34	720.64	207.91	161.85	542.11	-1.62	0.00234	0.0283	orf19.6640	Trehalose-6-phosphate synthase; role in hyphal growth and virulence in mouse systemic infection; induced in presence of human neutrophils; macrophage/pseudohyphal-repressed after 16h; stationary phase enriched protein; Hap43-repressed	TPS1
orf19.2457	1.17	3.86	3.95	0.41	0.63	1.04	0.18	0.79	2.35	0.66	1.52	0.107	0.252	orf19.2457	Protein of unknown function; induced during chlamydospore formation in both C. albicans and C. dubliniensis; Spider biofilm induced	orf19.2457
orf19.4125	45.77	61.9	87.34	19.3	13.45	15.19	13.17	22.95	53.58	16.19	1.52	0.0175	0.0825	orf19.4125	C2H2 transcription factor; Hap43-induced; rat catheter and Spider biofilm induced	PZF1
orf19.4568	0.69	1.29	0.51	0.5	0.02	1.22	0.27	0.44	0.75	0.48	1.52	0.215	0.387	orf19.4568	Putative Zn(II)2Cys6 transcription factor	ZCF25
orf19.5042	0.77	1.36	0.65	0.56	0.5	0.68	0.1	0.2	0.84	0.37	1.52	0.141	0.3	orf19.5042	Ortholog(s) have role in maintenance of rDNA and nuclear periphery localization	orf19.5042
orf19.7437	20.47	14.27	40.54	54.05	133.91	50.58	123.77	63.46	32.33	92.93	-1.6	0.00318	0.0335	orf19.7437	Putative protein of unknown function; Hap43p-repressed gene; ortholog of S. cerevisiae YJL218W	orf19.7437
orf19.2877	8846.38	4352.24	9973.69	20036.9	45981.2	30961.8	26406.7	16592.1	10802.3	29985.4	-1.59	0.000933	0.0184	orf19.2877	Pyruvate decarboxylase; antigenic; on hyphal not yeast cell surface; Hap43, Gcn4, Efg1, Efh1, Hsf1 regulated; fluconazole, farnesol induced; amino acid starvation repressed; flow model biofilm induced; Spider biofilm repressed	PDC11
orf19.3202	22.11	21.72	9.38	11.28	1.28	9.58	3.5	14.51	16.12	7.22	1.51	0.0165	0.08	orf19.3202	Ortholog of C. dubliniensis CD36 : Cd36_51590, C. parapsilosis CDC317 : CPAR2_303610, Candida tenuis NRRL Y-1498 : CANTEDRAFT_135127 and Debaryomyces hansenii CBS767 : DEHA2E19074g	orf19.3202
orf19.5486.1	23.69	12.07	26.86	10.58	13.78	9.07	4.89	2.59	18.3	7.58	1.51	0.0119	0.0671	orf19.5486.1	Putative Core Sm protein; Hap43p-induced gene; flucytosine induced	SMD2
orf19.2713	0.01	0.38	0.11	0.53	0.14	0.22	0.01	0.01	0.26	0.1	1.5	0.383	0.561	orf19.2713	Ortholog(s) have role in reciprocal meiotic recombination and nucleus localization	orf19.2713
orf19.1585	282.97	109.74	145.81	447.92	1103.23	300.57	1315.15	380.31	246.61	774.82	-1.58	0.00452	0.0403	orf19.1585	Zinc transporter; ciclopirox olamine, fluconazole, alkaline repressed; transcript induced by amphotericin B, interaction with macrophages; possibly essential (UAU1 method); induced in oralpharyngeal candidiasis; Spider biofilm induced	ZRT2
orf19.4318	189.01	152.71	128.8	237.1	418.24	398.2	725.9	597.31	176.9	534.91	-1.58	3.61e-05	0.00591	orf19.4318	C2H2 transcription factor; repressor; regulates genes for carbon source utilization; Tup1-dependent and independent functions; hyphal, Hap43 and caspofungin repressed; Spider and flow model biofilm induced	MIG1
orf19.5604	4.47	34.15	54.57	4.52	1.57	21.6	0.78	13.87	24.43	9.45	1.5	0.161	0.326	orf19.5604	Plasma membrane MDR/MFS multidrug efflux pump; methotrexate is preferred substrate; overexpression in drug-resistant clinical isolates confers fluconazole resistance; repressed in young biofilms; rat catheter biofilm induced	MDR1
orf19.5644	5.44	7.6	10.77	5.91	2.81	9.91	1.26	1.28	7.43	3.82	1.5	0.0106	0.0634	orf19.5644	Ortholog(s) have role in ascospore wall assembly, spore membrane bending pathway and cytoplasm, prospore membrane localization	orf19.5644
orf19.1228	40.28	8.46	13.71	7.35	18.32	2.11	11.01	1.77	17.45	8.3	1.49	0.0286	0.11	orf19.1228	CCAAT-binding transcription factor; regulates low-iron induction of FRP1; in these conditions CBF comprises Hap43 and probably Hap2 and Hap3; possibly essential, disruptants not obtained by UAU1 method; Cap1-dependent induction in low iron	HAP2
orf19.4907	247.14	113.2	223.46	396.42	914.41	486.47	944.24	470.99	245.06	704.03	-1.58	0.00014	0.00942	orf19.4907	Putative protein of unknown function; Hap43p-repressed gene; increased transcription is observed upon fluphenazine treatment; possibly transcriptionally regulated by Tac1p; induced by nitric oxide; fungal-specific (no human/murine homolog	orf19.4907
orf19.4244	1.11	0.23	0.11	0.53	0.02	0.33	0.43	0.09	0.5	0.22	1.49	0.209	0.381	orf19.4244	Ortholog of Candida albicans WO-1 : CAWG_04619	orf19.4244
orf19.3074	12.1	20.97	21.29	22.25	23.51	44.94	81.49	91.26	19.15	60.3	-1.57	0.000831	0.0178	orf19.3074	Member of a family of telomere-proximal genes of unknown function	TLO10
orf19.5067	5.08	5.75	4.37	0.78	1.41	1.43	0.38	1.96	3.99	1.29	1.49	0.123	0.276	orf19.5067	Predicted nuclear exosome-associated nucleic acid binding protein; rat catheter and Spider biofilm induced	orf19.5067
orf19.7085	108.69	46.21	96.73	183.16	601.47	111.57	699.85	148.72	108.7	390.41	-1.56	0.00394	0.0376	orf19.7085	Protein of unknown function; induced in core stress response; induced by cadmium stress via Hog1; oxidative stress-induced via Cap1; induced by Mnl1 under weak acid stress; macrophage-repressed; rat catheter and Spider biofilm induced	orf19.7085
orf19.4048	252.41	162.32	286.3	520.39	1087.32	649.5	970.7	649.19	305.36	839.18	-1.55	0.000318	0.0129	orf19.4048	Putative delta-4 sphingolipid desaturase; planktonic growth-induced gene	DES1
orf19.6264.4	5.3	5.01	5.04	2.78	1.65	0.89	4	0.95	4.53	1.87	1.49	0.0542	0.163	orf19.6264.4	Ortholog of S. cerevisiae Rpl39; a component of the 60S ribosomal subunit; Hap43-induced; Spider biofilm repressed	orf19.6264.4
orf19.6982	6.11	3.68	1.66	1.46	0.54	1.79	1.17	0.85	3.23	1.09	1.49	0.0377	0.129	orf19.6982	Ortholog(s) have ribosome binding activity and mitochondrion localization	orf19.6982
orf19.2024	0.38	0.16	0.06	0.26	0.22	0.05	0.15	0.01	0.22	0.11	1.48	0.245	0.419	orf19.2024	Ortholog of Candida albicans WO-1 : CAWG_03878	orf19.2024
orf19.3732	171.95	247.94	615.92	153.16	79.28	304.5	28.07	100.56	297.24	128.1	1.48	0.0103	0.0626	orf19.3732	Putative C-4 methyl sterol oxidase; C4-demethylation of ergosterol biosynthesis intermediates, based on similarity to S. cerevisiae Erg25; fluconazole-induced; induced in azole-resistant strain; rat catheter and Spider biofilm induced	ERG25
orf19.4255	3.71	5.86	12.36	13.37	27.35	27.18	27.16	12.28	8.83	23.49	-1.55	0.0016	0.0236	orf19.4255	GPI-anchored protein; mainly at plasma membrane, also at cell wall; Hap43, caspofungin-induced; Plc1-regulated; Hog1, Rim101-repressed; colony morphology-related regulated by Ssn6; induced by ketoconazole and hypoxia	ECM331
orf19.5513	6.39	9.27	8.04	2.75	2.19	2.76	1.78	1.85	6.61	2.14	1.48	0.014	0.0739	orf19.5513	Protein required for pre-mRNA splicing; Spider biofilm induced	PRP45
orf19.6354	4.47	0.99	2.17	1.37	2.31	0.29	2.64	0.14	2.25	1.35	1.48	0.0593	0.173	orf19.6354	Ortholog of C. dubliniensis CD36 : Cd36_11870, C. parapsilosis CDC317 : CPAR2_201650, Candida tenuis NRRL Y-1498 : cten_CGOB_00224 and Debaryomyces hansenii CBS767 : DEHA2D04884g	orf19.6354
orf19.7251	22.02	57.96	51.44	71.62	89.35	119.55	172.37	162.35	50.76	135.91	-1.53	0.00108	0.0197	orf19.7251	Putative cell wall integrity and stress response subunit 4 precursor; transcription is specific to white cell type	WSC4
orf19.7637	15.24	18.16	25.3	24.65	57.19	49.86	61.92	64.82	20.84	58.45	-1.53	4.72e-06	0.00275	orf19.7637	Protein related to flavohemoglobins; not required for wild-type nitric oxide resistance; has predicted globin, FAD-binding, and NAD(P)-binding domains but lacks some conserved residues of flavohemoglobins; Hap43p-repressed gene	YHB4
orf19.1728	0.07	0.12	0.15	0.19	0.02	0.02	0.1	0.12	0.14	0.06	1.46	0.175	0.341	orf19.1728	Ortholog of C. dubliniensis CD36 : Cd36_81190, C. parapsilosis CDC317 : CPAR2_503840, Debaryomyces hansenii CBS767 : DEHA2A09042g and Pichia stipitis Pignal : PICST_42519	orf19.1728
orf19.2853	9.12	5.97	5.18	15.43	35.34	12.6	42.22	18.25	8.92	27.1	-1.52	0.00232	0.0282	orf19.2853	Protein of unknown function; rat catheter biofilm induced	orf19.2853
orf19.3888	1050.87	1406.44	2401.77	2588.62	6002.28	7081.29	3965.95	3704.71	1861.92	5188.56	-1.52	0.000317	0.0129	orf19.3888	Glucose-6-phosphate isomerase; enzyme of glycolysis; antigenic; Efg1-regulated; induced upon adherence to polystyrene; repressed by phagocytosis, human neutrophils; flow model biofilm induced; rat catheter and Spider biofilm repressed	PGI1
orf19.4739	265.22	446.51	377.3	100.36	56.85	208.18	42.22	154.78	297.35	115.51	1.46	0.0182	0.0843	orf19.4739	Putative DEAD-box protein; required for efficient splicing of mitochondrial Group I and II introns; Hap43-induced; rat catheter biofilm induced	MSS116
orf19.7229	173.78	146.38	222.54	381.3	1033.82	348.95	1103.79	362.7	231	712.32	-1.52	0.00047	0.0144	orf19.7229	Protein of unknown function; early-stage flow model biofilm induced; Hap43-repressed; Spider biofilm repressed	IML2
orf19.2248	57.93	41.8	51.44	141.89	334.01	128.72	277.45	103.86	73.26	211.01	-1.51	0.00165	0.0239	orf19.2248	Acyl CoA:sterol acyltransferase; uses cholesterol and oleoyl-CoA substrates; protoberberine derivative drug inhibits enzyme activity; ketoconazole-induced; Hap43-repressed; flow model biofilm induced; Spider biofilm induced	ARE2
CaalfMp11	0.21	0.41	1.8	0.22	1.32	0.33	0.01	0.12	0.66	0.45	1.45	0.171	0.337	CaalfMp11	Cytochrome b, mitochondrially encoded subunit of the ubiquinol-cytochrome c reductase complex (complex III) that catalyzes a step in the respiratory chain of the mitochondrial inner membrane	COB
orf19.2309	83.47	154.84	120.21	41.58	11.04	87.52	13.2	80.01	100.02	47.94	1.45	0.0281	0.109	orf19.2309	Protein with a predicted role in 5'-end processing of mitochondrial RNAs; ortholog of S. cerevisiae Pet127; Hap43-induced; rat catheter and Spider biofilm induced	PET127
orf19.5228	144.68	76.44	105.94	272.46	658.5	162.39	909.77	224.08	149.88	488.68	-1.51	0.00292	0.032	orf19.5228	3,4-Dihydroxy-2-butanone 4-phosphate synthase; homodimeric enzyme of riboflavin biosynthesis; converts ribulose 5-phosphate to L-3,4-dihydroxy-2-butanone 4-phosphate; transcription regulated on yeast-hyphal switch, macrophage interaction	RIB3
orf19.2544	9.68	12.37	11.16	8.11	3.15	8.48	2.24	3.36	10.33	4.31	1.45	0.00667	0.0502	orf19.2544	Ortholog(s) have aminoacyl-tRNA hydrolase activity, role in negative regulation of proteasomal ubiquitin-dependent protein catabolic process and mitochondrial outer membrane localization	orf19.2544
orf19.2547	29.71	81.03	63.73	20.37	5.19	37.23	6.29	36.77	48.71	21.37	1.45	0.0309	0.115	orf19.2547	Has domain(s) with predicted RNA binding, ribonuclease activity	orf19.2547
orf19.5605	32.54	79.17	71.76	85.62	196.36	117.19	276.61	155.89	67.28	186.51	-1.51	0.000406	0.0138	orf19.5605	Ortholog(s) have protein binding, bridging, ubiquitin protein ligase binding activity and role in positive regulation of ubiquitin-dependent endocytosis, regulation of intracellular transport	orf19.5605
orf19.6877	45.71	104.65	110.77	116.97	323.81	201.28	333.31	180.88	94.53	259.82	-1.51	0.000211	0.011	orf19.6877	Putative peptide:N-glycanase; gene has variable numbers of 12-bp repeats; induced by caspofungin, ciclopirox olamine, ketoconazole or hypoxia; gene of core caspofungin response; Hap43-induced; Spider biofilm induced	PNG2
orf19.5488	2.68	1.62	2.96	2.15	1.94	1.04	1.12	0.25	2.35	1.09	1.45	0.0501	0.155	orf19.5488	Ortholog(s) have mitochondrion localization	orf19.5488
orf19.6147	11.15	25.13	9.67	16.95	14.08	31.28	64.83	89.16	15.72	49.84	-1.5	0.00404	0.0381	orf19.6147	Putative histone chaperone; role in chromatin remodeling; rat catheter and Spider biofilm repressed	orf19.6147
orf19.3826	9.37	21.98	19.58	14.21	20.83	27.22	71.7	69.72	16.29	47.37	-1.49	0.00316	0.0334	orf19.3826	Predicted transmembrane protein with a role in cell wall polymer composition; Plc1-regulated; Spider biofilm induced	orf19.3826
orf19.2830	72.57	123.97	83.22	33.39	12.94	61.64	10.57	50.42	78.29	33.89	1.44	0.0287	0.11	orf19.2830	Ribosomal protein; mutation confers resistance to 5-fluorocytosine (5-FC), 5-fluorouracil (5-FU), and tubercidin (7-deazaadenosine); physically interacts with TAP-tagged Nop1; Hap43-induced; Spider biofilm induced	RRP9
orf19.5673	10.54	7.53	8.9	16.72	50.91	17.78	41.51	21.75	10.92	32.99	-1.49	0.000752	0.0171	orf19.5673	Putative oligopeptide transporter; possibly transports GSH or related compounds; Hog1-induced; expression of OPT6, -7, or -8 does not suppress defect of mutant lacking OPT1-3; Hap43-repressed; F-12/CO2 early biofilm induced	OPT7
orf19.5037	6.08	4.97	6.94	7.09	2.27	5.08	1.4	1.85	6.27	2.65	1.44	0.00849	0.0567	orf19.5037	Protein of unknown function; mutants are viable; rat catheter and Spider biofilm induced	HRQ2
orf19.7091	23.69	9.68	42.22	33.29	97.8	24.98	167.75	46.98	27.22	84.38	-1.49	0.00378	0.0371	orf19.7091	Protein of unknown function; induced by nitric oxide; Spider biofilm repressed	orf19.7091
orf19.263.1	0.61	1.1	0.92	0.99	0.22	1.54	0.21	0.17	0.91	0.53	1.43	0.112	0.258	orf19.263.1	Protein of unknown function; gene has intron; Spider biofilm induced	orf19.263.1
orf19.3925	0.3	0.02	0.02	0.1	0.02	0.08	0.01	0.01	0.11	0.03	1.43	0.286	0.466	orf19.3925	Putative protein of unknown function, transcription is activated in the presence of elevated CO2	orf19.3925
orf19.2050	85.13	37.05	71.56	160.01	323.64	120.39	362.71	163.52	88.44	242.56	-1.48	0.00246	0.029	orf19.2050	Ortholog(s) have sterol esterase activity, role in cellular lipid metabolic process, sterol metabolic process and fungal-type vacuole, integral to membrane, lipid particle localization	orf19.2050
orf19.5039	25.24	28.74	51.14	16.2	8.3	27.1	5.79	8.64	30.33	12.46	1.43	0.0115	0.0657	orf19.5039	Putative exosome non-catalytic core component; involved in 3'-5' RNA processing; rat catheter biofilm induced	RRP42
orf19.6308	11.07	2.83	2.35	4.93	4.31	1.22	3.3	0.6	5.3	2.36	1.43	0.0297	0.112	orf19.6308	Ortholog of Candida albicans WO-1 : CAWG_01818	orf19.6308
orf19.6881	145.51	49.54	135.98	267.23	659.39	186.58	621.44	213.24	149.57	420.16	-1.48	0.00422	0.0388	orf19.6881	Putative mRNA cleavage and polyadenylation specificity factor; transcription is regulated upon yeast-hyphal switch; decreased expression in hyphae compared to yeast-form cells; fluconazole or flucytosine induced	YTH1
orf19.1887	21.5	32.31	35.66	60.34	100.57	79.16	130.89	75.93	37.45	96.64	-1.44	0.00019	0.0107	orf19.1887	Ortholog(s) have sterol esterase activity, role in sterol metabolic process and integral to membrane, lipid particle localization	orf19.1887
orf19.2787	0.01	0.16	0.33	0.01	0.02	0.05	0.01	0.01	0.13	0.02	1.42	0.456	0.627	orf19.2787	Pry family pathogenesis-related protein; extracellular; opaque specific transcript; repressed by alpha pheromone in SpiderM medium; possibly essential, disruptants not obtained by UAU1 method; Spider biofilm induced	PRY1
orf19.2114	7.45	15.88	21.87	16.11	30.89	35.35	42.73	41.76	15.33	37.68	-1.44	7.84e-05	0.00782	orf19.2114	Predicted uricase; ortholog of S. pombe SPCC1223.09; Spider biofilm induced	orf19.2114
orf19.5566	24.08	48.59	75.46	17.59	5.19	41.87	4.89	23.21	41.43	18.79	1.42	0.0277	0.108	orf19.5566	Ortholog(s) have role in protein lipoylation and mitochondrion localization	orf19.5566
orf19.6274	0.21	0.12	0.02	0.01	0.02	0.02	0.04	0.01	0.09	0.02	1.42	0.349	0.528	orf19.6274	Protein of unknown function; required for cohesion, adhesion, and RPMI biofilm formation; induced by alpha pheromone in white cells; fluconazole-induced; Spider biofilm induced	PBR1
orf19.1153	239.2	199.79	513.21	916.44	2017.49	719.84	1359.61	580.51	467.16	1169.36	-1.43	0.00466	0.041	orf19.1153	Putative glutamate decarboxylase; alkaline, macrophage-downregulated gene; amphotericin B induced; induced by Mnl1 under weak acid stress; stationary phase enriched protein; rat catheter biofilm repressed	GAD1
orf19.4135	5.97	5.45	7.65	11.35	16.2	14.78	23.06	25.28	7.61	19.83	-1.43	0.00119	0.0205	orf19.4135	Putative carboxypeptidase; induced by human neutrophils; Spider biofilm induced	PRC2
orf19.4684.2	3.32	4.78	3.53	5.72	2.4	1.43	1.03	1.91	4.34	1.69	1.41	0.00721	0.0518	orf19.4684.2	Protein with similarity to the ribosomal protein portion of S. cerevisiae Rpl40Bp; colony morphology-related gene regulation by Ssn6; positively regulated by Tbf1; Spider biofilm repressed	RPL40B
orf19.6182	7.62	31.14	28.73	23.25	24.49	56.9	67.56	71.19	22.68	55.04	-1.43	0.00298	0.0324	orf19.6182	Zn(II)2Cys6 transcription factor involved in regulation of multidrug resistance via control of CDR1 expression; mutants display decreased colonization of mouse kidneys; required for yeast cell adherence to silicone substrate	ZCF34
orf19.6653	64.38	105.71	96.27	37.59	7.5	69.07	13.23	61.51	75.99	37.83	1.41	0.0204	0.0897	orf19.6653	Putative Obg family GTPase member; peripheral protein of the mitochondrial inner membrane; associates with the large ribosomal subunit; required for mitochondrial translation; rat catheter biofilm repressed	MTG2
orf19.6598	21.3	57.74	29.81	35.02	49.37	76.93	135.92	118.26	35.97	95.12	-1.43	0.000955	0.0185	orf19.6598	Protein required for hyphal growth and for wild-type cell morphology, polarized budding, endocytosis, vacuole morphology; similar to Wiskott-Aldrich syndrome protein; localizes to cortical actin patches and hyphal tips	WAL1
orf19.1527	12.57	4.97	10.05	5.53	10.02	2.33	4	1.01	8.28	4.34	1.4	0.0166	0.08	orf19.1527	Protein of unknown function; Spider biofilm induced	orf19.1527
orf19.2822	3.1	1.4	2.26	2.34	2.4	1.22	1.03	0.2	2.27	1.21	1.4	0.0691	0.189	orf19.2822	Essential component of the conserved oligomeric Golgi complex; role in fusion of transport vesicles to Golgi compartments; rat catheter biofilm repressed	orf19.2822
orf19.4022	31.38	33.33	73.66	28.25	17.73	39.06	4.37	15.54	41.65	19.17	1.4	0.00883	0.0575	orf19.4022	Succinate dehydrogenase, membrane subunit; induced in high iron	SDH4
orf19.4567	0.13	0.02	0.06	0.16	0.22	0.02	0.01	0.01	0.09	0.07	1.4	0.229	0.402	orf19.4567	Catechol 1,2-dioxygenase (1,2-CTD), involved in degradation of aromatic compounds; Spider biofilm induced	orf19.4567
orf19.2847.1	0.49	0.38	0.2	1.21	0.79	0.02	0.21	0.39	0.57	0.35	1.39	0.2	0.371	orf19.2847.1	Pseudogene; formerly an ORF Predicted by Annotation Working Group that was subsequently removed from Assembly 20	orf19.2847.1
orf19.6745	992.74	691.21	1474.86	2433.31	4878.53	3435.84	3211.03	2368.92	1398.03	3473.58	-1.43	0.00187	0.0253	orf19.6745	Triose-phosphate isomerase; antigenic in mouse/human; mutation affects filamentation; macrophage-repressed; protein in exponential and stationary growth phase yeast; possibly essential; flow model biofilm induced; Spider biofilm repressed	TPI1
orf19.7488	38.17	17.97	25.83	12.15	8.25	4.28	12.38	9.53	23.53	8.61	1.39	0.0148	0.0758	orf19.7488	Component of the SSU processome; predicted role in pre-18S rRNA processing; Spider biofilm induced	orf19.7488
orf19.1268	1.84	0.92	1.98	1.84	1.69	0.93	0.72	0.14	1.64	0.87	1.38	0.148	0.309	orf19.1268	Protein of unknown function; transcript detected on high-resolution tiling arrays; rat catheter biofilm induced	orf19.1268
orf19.1541	0.52	0.09	0.6	0.65	0.54	0.61	0.01	0.12	0.47	0.32	1.38	0.304	0.485	orf19.1541	Protein with a globin-like domain; repressed by alpha pheromone in SpiderM medium; Spider biofilm induced	orf19.1541
orf19.6102	19.75	38.45	40.49	37.07	55.3	53.7	149.37	116.61	33.94	93.74	-1.42	0.000636	0.016	orf19.6102	Protein involved in regulation of carbonic anhydrases; controls CO2 sensing; bZIP domain-containing transcription factor of the ATF/CREB family; null mutant displays slow growth, abnormal colony morphology and invasive growth	RCA1
orf19.1240	93.9	106.74	55.66	151.29	504.53	123.81	575.33	122.76	101.9	331.61	-1.41	0.00612	0.0476	orf19.1240	Ortholog of S. cerevisiae : YPR117W, C. glabrata CBS138 : CAGL0D04510g, C. dubliniensis CD36 : Cd36_45200, C. parapsilosis CDC317 : CPAR2_500480 and Candida tenuis NRRL Y-1498 : CANTEDRAFT_120679	orf19.1240
orf19.2190	10.51	24.31	21.87	24.87	31.11	48.66	64.68	62.75	20.39	51.8	-1.41	0.000878	0.0181	orf19.2190	Verprolin-related protein involved in actin cytoskeleton organization and polarized morphogenesis; interacts with Wal1p and Myo5p; downregulated upon adherence to polystyrene	VRP1
orf19.4998	317.27	168.51	94.11	391.98	761.19	402.8	762.43	430.91	242.97	589.33	-1.41	0.00198	0.0259	orf19.4998	Zn(II)2Cys6 transcription factor; required for Spider model biofilm formation; mutant displays abnormal colony morphology and invasive growth; caspofungin repressed; flow model biofilm induced; rat catheter biofilm repressed	ROB1
orf19.2202	0.32	0.12	0.87	0.41	0.42	0.02	0.66	0.07	0.43	0.29	1.37	0.169	0.335	orf19.2202	Protein of unknown function; induced by alpha pheromone in SpiderM medium	orf19.2202
orf19.5992	20	38.45	20.31	25.36	54.65	56.22	86.65	72.64	26.03	67.54	-1.41	7.15e-05	0.00745	orf19.5992	Zn(II)2Cys6 transcription factor; regulator of white-opaque switching; required for maintenance of opaque state; Hap43-induced	WOR2
orf19.6713	19.69	33.06	35.41	24.71	88.05	30.54	160.13	60.63	28.22	84.84	-1.41	0.00214	0.027	orf19.6713	Has domain(s) with predicted nucleic acid binding activity	orf19.6713
orf19.6607	76.42	28.21	37.73	33.32	51.34	13.86	19.36	5.79	43.92	22.59	1.37	0.00696	0.051	orf19.6607	Ortholog(s) have role in mitochondrial respiratory chain complex I assembly and mitochondrial membrane localization	orf19.6607
orf19.903	2006.26	1635.16	3988.66	4435.15	9760.16	7469	6905.99	5762.59	3016.31	7474.44	-1.41	0.000674	0.0163	orf19.903	Phosphoglycerate mutase; surface protein that binds host complement Factor H and FHL-1; antigenic; fluconazole, or amino acid starvation (3-AT) induced, farnesol-repressed; Hap43, flow model biofilm induced; Spider biofilm repressed	GPM1
orf19.119	12.1	4.53	9.86	4.99	3.1	2.8	3.97	1.85	7.87	2.93	1.36	0.0156	0.0778	orf19.119	Ortholog(s) have protein C-terminal S-isoprenylcysteine carboxyl O-methyltransferase activity	orf19.119
orf19.542	3470.49	1519.36	2869.63	6885.44	14461.1	5831.57	12171.2	4717.03	3686.23	9295.21	-1.4	0.00489	0.0421	orf19.542	Hexokinase II; antigenic in humans; repressed by human neutrophils; Efg1-regulated; fluconazole-induced; gene regulation by Ssn6; present in exponential and stationary growth phase; flow model biofilm induced; Spider biofilm repressed	HXK2
orf19.2939	20.63	8.05	6.03	10.58	7.2	2.47	7.57	2.32	11.32	4.89	1.36	0.0115	0.0656	orf19.2939	Ortholog(s) have mitochondrion localization	orf19.2939
orf19.2607	17.55	16.03	17.49	16.46	52.59	32.4	58.29	37.99	16.88	45.32	-1.39	0.00028	0.0123	orf19.2607	Protein of unknown function; Spider biofilm induced	orf19.2607
orf19.4748	9.57	4.27	7.03	5.34	7.67	1.86	3.07	1.03	6.55	3.41	1.36	0.011	0.0643	orf19.4748	Putative U2B'' component of the U2 snRNP, involved in splicing; contains an RNA recognition motif (RRM); ortholog of S. cerevisiae MSL1; Hap43p-induced gene	orf19.4748
orf19.2661	51.59	69.73	74.16	118.86	108.85	142.97	311.33	293.68	78.59	214.21	-1.38	0.00337	0.0348	orf19.2661	Non-telomeric member of a family of telomere-proximal genes of unknown function; predicted N-terminus is extended, relative to that of other family members; overlaps orf19.2662	TLO34
orf19.2730	29.32	27.46	31.08	45.3	71.33	43.67	166.16	96.23	33.29	94.35	-1.38	0.000751	0.0171	orf19.2730	Has domain(s) with predicted zinc ion binding activity	orf19.2730
orf19.3205	158.1	69.51	30	28.61	24.79	13.82	28.48	24.33	71.55	22.85	1.35	0.0104	0.0627	orf19.3205	Mitochondrial ribosomal protein of the large subunit; rat catheter biofilm induced	MPRL36
orf19.3251	8.34	3.82	4.8	7.66	9.01	4.25	2.29	0.52	6.16	4.02	1.35	0.0377	0.129	orf19.3251	Putative ARP2/3 complex subunit; Hap43-induced gene; mutation confers hypersensitivity to cytochalasin D; rat catheter biofilm repressed	ARC19
orf19.4106	7.34	17.64	21.19	8.18	2.77	10.54	1.6	9.25	13.59	6.04	1.35	0.0259	0.104	orf19.4106	Ortholog of S. cerevisiae : YJR141W, C. glabrata CBS138 : CAGL0M00264g, C. dubliniensis CD36 : Cd36_20520, C. parapsilosis CDC317 : CPAR2_104880 and Candida tenuis NRRL Y-1498 : CANTEDRAFT_126860	orf19.4106
orf19.7441	4.24	9.87	6.46	4.48	1.78	3.09	1.46	3.14	6.26	2.37	1.35	0.00821	0.0554	orf19.7441	Ortholog(s) have role in cellular lipid metabolic process, mRNA export from nucleus, protein export from nucleus and nuclear envelope localization	orf19.7441
orf19.4539	5.11	3.23	8.95	10.22	16.11	11.28	21.33	16.77	6.88	16.37	-1.38	0.00607	0.0474	orf19.4539	Protein with a Rho GDP-dissociation inhibitor domain; Hap43-repressed gene; Spider biofilm induced	orf19.4539
orf19.2468	0.13	0.02	0.02	0.04	0.02	0.02	0.01	0.01	0.05	0.02	1.34	0.455	0.626	orf19.2468	Ortholog(s) have trans-aconitate 3-methyltransferase activity and cytosol, nucleus localization	orf19.2468
orf19.7436	38.64	57.13	32.21	54.14	103.95	74.66	227.57	101.15	45.53	126.83	-1.38	0.000839	0.0179	orf19.7436	Possible regulatory protein; possible adhesin-like; Glu-rich domain; production in S. cerevisiae increases endothelial cell adherence and flocculence; flow model biofilm, alkaline or caspofungin induced	AAF1
orf19.3122.2	47.85	27.72	50.3	41.38	44.38	30.31	12.09	5.4	41.81	23.05	1.34	0.0104	0.0626	orf19.3122.2	Ortholog(s) have role in exocytosis, filamentous growth, mRNA export from nucleus, proteasome assembly, proteasome-mediated ubiquitin-dependent protein catabolic process, regulation of cell cycle	orf19.3122.2
orf19.4768	15.94	2.9	1.52	3.47	8.89	0.97	4.55	0.28	5.96	3.67	1.34	0.108	0.253	orf19.4768	Protein of unknown function; Spider biofilm induced	orf19.4768
orf19.1590	22.88	4.78	6.22	4.77	10.78	0.97	15.08	0.71	9.67	6.88	1.33	0.112	0.259	orf19.1590	Ortholog of C. dubliniensis CD36 : Cd36_18970, C. parapsilosis CDC317 : CPAR2_212800, Debaryomyces hansenii CBS767 : DEHA2F08690g and Candida guilliermondii ATCC 6260 : PGUG_01488	orf19.1590
orf19.2433	2.09	0.92	0.15	2.02	0.75	0.08	1.75	0.17	1.3	0.69	1.33	0.259	0.436	orf19.2433	Ortholog of C. dubliniensis CD36 : Cd36_05790, C. parapsilosis CDC317 : CPAR2_103730, Pichia stipitis Pignal : PICST_28344, Candida tropicalis MYA-3404 : CTRG_04275 and Candida albicans WO-1 : CAWG_00795	orf19.2433
orf19.2899	0.66	0.3	0.42	0.53	1.16	0.22	0.01	0.41	0.48	0.45	1.33	0.255	0.432	orf19.2899	Ortholog(s) have cytosol, nucleus localization	orf19.2899
orf19.3693	1.67	1.62	1.06	1.15	1.57	1.04	0.04	1.5	1.37	1.04	1.33	0.223	0.396	orf19.3693	Putative GPI-anchored beta-1,3-glucanosyltransferase with similarity to the A. fumigatus GEL family; fungal-specific (no human or murine homolog)	PGA5
orf19.3932	5.69	6.82	8.85	12.95	30.21	17.63	26.86	14.2	8.58	22.23	-1.37	0.000978	0.0187	orf19.3932	Predicted RNA binding protein; stationary phase enriched; induced in core caspofungin response; induced by nitric oxide independent of Yhb1; repressed in ssr1 null; ketoconazole, hypoxia induced; Spider biofilm induced	orf19.3932
orf19.3931	10.9	11.66	9.62	8.53	6.36	8.15	6.55	1.01	10.18	5.52	1.33	0.0498	0.154	orf19.3931	Putative succinate-fumarate transporter; involved in repression of growth on sorbose; alkaline induced; rat catheter biofilm induced; Spider biofilm induced	SFC1
orf19.4070	0.61	0.41	0.2	0.13	0.02	0.72	0.01	0.82	0.34	0.39	1.33	0.374	0.552	orf19.4070	Ortholog of C. dubliniensis CD36 : Cd36_23270	orf19.4070
orf19.6229	72.46	171.44	237.02	109.95	176.98	548.15	240.64	586.3	147.72	388.02	-1.37	0.00332	0.0345	orf19.6229	Catalase; resistance to oxidative stress, neutrophils, peroxide; role in virulence; regulated by iron, ciclopirox, fluconazole, carbon source, pH, Rim101, Ssn6, Hog1, Hap43, Sfu1, Sef1, farnesol, core stress response; Spider biofilm induced	CAT1
orf19.7479	61.36	87.52	68.02	130.96	309.27	123.54	361.47	155.64	86.97	237.48	-1.37	0.0018	0.0249	orf19.7479	Neutral trehalase; hyphal induction in mutant delayed but not reduced overall; not required for virulence in mice; possible regulatory cAMP-dependent phosphorylation at S10,S213; Hap43-repressed gene; Spider biofilm induced	NTH1
orf19.5926	4.8	14.35	16.72	4.29	1.49	6.03	1.92	5.04	10.04	3.62	1.33	0.154	0.315	orf19.5926	Putative ornithine transporter of the mitochondrial inner membrane; induced during the mating process	ARG11
orf19.647.3	0.21	0.12	1.2	0.35	0.1	0.93	0.24	0.01	0.47	0.32	1.33	0.253	0.428	orf19.647.3	Protein of unknown function; Spider biofilm induced	orf19.647.3
orf19.6691	48.9	142.53	144.34	56.9	19.89	78.78	16.16	52.32	98.17	41.79	1.33	0.0132	0.0709	orf19.6691	Putative ember of the multi-drug and toxin extrusion (MATE) family of the multidrug/oligosaccharidyl-lipid/polysaccharide exporter superfamily; Spider biofilm induced	orf19.6691
orf19.2754	10.93	23.86	19.24	8.43	3.56	8.52	2.55	11.67	15.62	6.57	1.32	0.0179	0.0836	orf19.2754	Predicted mitochondrial intermembrane space protein with a role in protein import into mitochondria	TIM13
orf19.3690.2	1035.39	1057.2	2257.45	1028.22	787.6	1043.72	307.32	259.4	1344.57	599.51	1.32	0.0117	0.0665	orf19.3690.2	Ribosomal 60S subunit protein; Spider biofilm repressed	orf19.3690.2
orf19.4804	0.01	0.05	0.33	0.26	0.02	0.02	0.01	0.28	0.16	0.08	1.32	0.379	0.557	orf19.4804	Secreted lipase; member of a differentially expressed lipase gene family; expressed in alimentary tract, but not oral tissue, during mouse oral infection; may have a role in nutrition and/or in creating an acidic microenvironment	LIP2
orf19.2219	27.96	31.33	22.22	45.27	102.56	39.73	142.63	67.65	31.7	88.14	-1.36	0.00363	0.0361	orf19.2219	Predicted ORF in retrotransposon Tca3; similar to Gag-Pol; a-specific transcript, alpha-factor induced; rat catheter biofilm repressed; mRNA binds She3	ORF298
snR24	1.95	7.19	2.78	1.46	0.91	3.45	0.52	0.87	3.35	1.44	1.32	0.125	0.278	snR24	C/D box small nucleolar RNA (snoRNA); snR24 is encoded within the intron of orf19.6906/ASC1	snR24
orf19.2765	982.09	2347.81	2613.98	1798.03	3085.37	4727.22	5305.64	6395.85	1935.47	4878.52	-1.36	0.000573	0.0156	orf19.2765	Adhesin-like cell wall protein; putative GPI-anchor; fluconazole-induced; induced in high iron; induced during cell wall regeneration; Cyr1 or Ras1 repressed; Tbf1 induced	PGA62
orf19.7247	64.77	177.82	148.19	114.12	276.76	237.32	443.41	275.37	126.23	308.22	-1.36	0.000591	0.0157	orf19.7247	Transcription factor; alkaline pH response; required for alkaline-induced hyphal growth; role in virulence in mice; activated by C-terminal proteolytic cleavage; mediates both positive and negative regulation; Spider biofilm induced	RIM101
orf19.2564	8.7	17.71	9.62	2.62	1.12	4.83	1.78	7.78	9.66	3.87	1.31	0.155	0.317	orf19.2564	Putative nucleolar protein; implicated in ribosome biogenesis; rat catheter biofilm repressed	orf19.2564
orf19.767	104.04	128.01	190.54	275.38	520.91	691.7	302.61	266.67	174.49	445.47	-1.35	0.000738	0.0169	orf19.767	C-5 sterol desaturase; introduces C-5(6) double bond into episterol; some clinical isolates show increased azole resistance and defects in hyphal growth and virulence; Efg1p-repressed; fluconazole-induced	ERG3
orf19.416	1.78	2.13	3.39	2.9	0.26	2.47	0.83	1.58	2.55	1.29	1.31	0.0551	0.165	orf19.416	Ortholog of C. dubliniensis CD36 : Cd36_05200, C. parapsilosis CDC317 : CPAR2_107660, Candida tenuis NRRL Y-1498 : cten_CGOB_00159 and Debaryomyces hansenii CBS767 : DEHA2E07854g	orf19.416
orf19.5231.2	0.75	1.47	0.28	1.84	0.46	0.36	0.24	0.44	1.08	0.38	1.31	0.0902	0.225	orf19.5231.2	Subunit k of the mitochondrial F1F0 ATP synthase; a large enzyme complex required for ATP synthesis; Spider biofilm repressed	ATP19
orf19.5249	3.82	2.53	3.29	4.93	2.19	3.92	0.8	0.76	3.64	1.92	1.31	0.0378	0.129	orf19.5249	Ortholog(s) have role in ascospore formation, meiosis and cytosol, nucleus localization	orf19.5249
orf19.6860	19.63	27.35	50.5	24.48	12.94	52.27	2.38	12.17	30.49	19.94	1.31	0.0354	0.125	orf19.6860	Ortholog(s) have CDP-diacylglycerol-inositol 3-phosphatidyltransferase activity, role in phosphatidylinositol biosynthetic process and Golgi apparatus, integral to membrane, mitochondrial outer membrane localization	orf19.6860
orf19.6998	0.01	0.05	0.06	0.13	0.02	0.05	0.01	0.01	0.07	0.02	1.31	0.33	0.509	orf19.6998	Putative glutathione S-transferase; downregulated upon adherence to polystyrene; regulated upon white-opaque switching; induced in the presence of human neutrophils; oxidative stress-induced via Cap1p; regulated by Gcn2p, Gcn4p	GTT1
orf19.7364	0.07	0.02	0.02	0.07	0.02	0.02	0.01	0.01	0.05	0.02	1.31	0.385	0.564	orf19.7364	Has domain(s) with predicted N,N-dimethylaniline monooxygenase activity, NADP binding, flavin adenine dinucleotide binding activity and role in oxidation-reduction process	orf19.7364
orf19.828	128.52	159.96	189.01	72.34	27.73	104.05	25.71	93.36	137.46	62.71	1.31	0.0095	0.0597	orf19.828	Putative ribosomal protein, large subunit, mitochondrial precursor; repressed by prostaglandins; Spider biofilm repressed	orf19.828
orf19.262	99.54	32.72	19.78	20.05	28.71	6.51	25.15	8.97	43.02	17.34	1.3	0.0126	0.0692	orf19.262	Protein similar to S. cerevisiae Smc3p, which is an ATPase involved in sister chromatid cohesion; likely to be essential for growth, based on an insertional mutagenesis strategy	SMC3
orf19.5342.1	4.58	17.45	15.12	7.63	12.43	20.82	29.75	35.65	11.19	24.66	-1.34	0.0021	0.0268	orf19.5342.1	Nuclear export protein; member of NTF2 family; monomeric in solution; interacts with Mex67p via the NTF2-like domain	MTR2
orf19.744	100.56	112.94	126.47	216.03	530.32	229.15	465.64	227.46	139	363.14	-1.34	0.000631	0.016	orf19.744	Putative glycogen debranching enzyme; expression is regulated upon white-opaque switch; regulated by Nrg1, Tup1; rat catheter biofilm repressed	GDB1
orf19.2602	103.35	133.34	144.13	221.05	190.25	646.35	209.32	684.13	150.47	432.51	-1.33	0.00136	0.0217	orf19.2602	Oligopeptide transporter; transports 3-to-5-residue peptides; alleles are distinct, one has intron; suppresses S. cerevisiae ptr2-2 mutant defects; induced by BSA or peptides; Stp3p, Hog1p regulated; flow model biofilm induced	OPT1
orf19.6077	33.29	61.1	93.41	90.91	176.28	149.64	190.23	131.49	69.68	161.91	-1.33	0.00117	0.0203	orf19.6077	Putative protein of unknown function; shows colony morphology-related gene regulation by Ssn6p	orf19.6077
orf19.558	102.22	276.37	208.09	62.64	36.88	85.85	39.06	75.82	162.33	59.4	1.3	0.0179	0.0835	orf19.558	Putative glycerol kinase; downregulated upon adherence to polystyrene; greater mRNA abundance observed in a cyr1 homozygous null mutant than in wild type	GUT1
orf19.6137	61.03	102.25	138.71	41.05	17.98	75.42	17.25	38.3	85.76	37.23	1.3	0.0147	0.0758	orf19.6137	Ortholog of C. dubliniensis CD36 : Cd36_32940, Candida tenuis NRRL Y-1498 : CANTEDRAFT_134955, Debaryomyces hansenii CBS767 : DEHA2E04422g and Pichia stipitis Pignal : PICST_33357	orf19.6137
orf19.868	265.22	126.64	145.76	475.27	555.56	438.78	760.81	518.42	253.22	568.39	-1.33	0.000886	0.0182	orf19.868	Protein of unknown function; transcription is specific to white cell type	ADAEC
orf19.6755	10.76	9.8	15.89	24.91	53.15	26.69	52.42	22.5	15.34	38.69	-1.32	0.0019	0.0254	orf19.6755	Ortholog(s) have D-lactate dehydrogenase (cytochrome) activity, role in aerobic respiration, cellular carbohydrate metabolic process and mitochondrial inner membrane localization	DLD2
orf19.1351	2.45	4.19	4.28	1.99	0.26	2.83	0.75	3.36	3.23	1.8	1.29	0.0769	0.203	orf19.1351	Ortholog of C. parapsilosis CDC317 : CPAR2_407000, C. dubliniensis CD36 : Cd36_22440, Candida tenuis NRRL Y-1498 : cten_CGOB_00049 and Lodderomyces elongisporus NRLL YB-4239 : LELG_02401	orf19.1351
orf19.7214	68.64	86.23	101.3	156.82	321.88	174.31	306.44	210.63	103.25	253.31	-1.32	0.000254	0.0119	orf19.7214	Glucan 1,3-beta-glucosidase; regulated by Nrg1, Tup1 and possibly Tac1; induced by NO and during cell wall regeneration; stationary phase enriched; possibly essential (UAU1 method); F-12/CO2 early biofilm induced; flow biofilm repressed	orf19.7214
orf19.3762	0.44	0.2	0.2	0.1	0.38	0.05	0.24	0.01	0.23	0.17	1.29	0.186	0.356	orf19.3762	Ortholog of C. dubliniensis CD36 : Cd36_11720, C. parapsilosis CDC317 : CPAR2_201890, Candida tenuis NRRL Y-1498 : CANTEDRAFT_91948 and Debaryomyces hansenii CBS767 : DEHA2E16786g	orf19.3762
orf19.2284	12.32	11.43	22.75	17.66	48.55	33.82	40.71	30.61	16.04	38.42	-1.31	4.14e-05	0.00627	orf19.2284	Protein with an FMN-binding domain; Hap43-repressed; flow model biofilm induced	orf19.2284
orf19.3007	3.94	6.41	4.42	8.27	9.1	9.44	19.12	18.87	5.76	14.13	-1.31	0.00248	0.0291	orf19.3007	Ortholog(s) have role in endosome organization, regulation of protein localization and BLOC-1 complex localization	orf19.3007
orf19.7197	87.73	66.33	18.51	16.33	12.22	19.15	10.8	20.68	47.23	15.71	1.29	0.0448	0.144	orf19.7197	Putative intranuclear transport and DNA replication mediator; heterozygous null mutant exhibits resistance to parnafungin in the C. albicans fitness test; Spider biofilm induced	orf19.7197
orf19.7141	20.69	32.31	35.86	40.14	54.22	56.97	114.02	94.93	32.25	80.04	-1.31	0.00037	0.0135	orf19.7141	Protein interacting with Sec20p, possibly involved in retrograde transport between the Golgi and the endoplasmic reticulum; functional homolog of S. cerevisiae Ufe1p, which is an ER t-SNARE that mediates the retrograde traffic	UFE1
orf19.6121	50.45	101.38	66.97	91.33	190.59	144.53	255.33	161.69	77.53	188.04	-1.3	0.000815	0.0176	orf19.6121	Transcription factor; induces transcripts of stress response genes via SLE (STRE-like) elements; required for adaptation to weak acid stress; activates a subset of the genes that are repressed by Nrg1	MNL1
orf19.2305	10.99	7.68	14.44	4.99	7.96	3.81	8.12	0.82	9.52	5.18	1.28	0.0339	0.122	orf19.2305	Ortholog(s) have tubulin binding activity, role in tubulin complex assembly and prefoldin complex localization	orf19.2305
orf19.7086	180.4	294.98	352.93	328.55	700.16	501.98	953.27	685.49	289.21	710.23	-1.3	5.2e-05	0.00689	orf19.7086	Ortholog(s) have protein transporter activity, role in transcription factor import into nucleus and cytosol, nuclear envelope localization	orf19.7086
orf19.1861	76.78	56.91	56.76	157.01	326.1	104.24	409.47	105.79	86.86	236.4	-1.29	0.00576	0.0458	orf19.1861	Protein of unknown function; flow model biofilm induced	orf19.1861
orf19.7050	52.33	46.37	38.96	19.46	27.9	21.15	9.05	11.36	39.28	17.37	1.28	0.0221	0.0946	orf19.7050	Nucleolar ribosome biogenesis factor; hyphal-induced expression; Hap43-induced; rat catheter biofilm induced	NOP15
orf19.81	36.34	22.54	17.01	9.65	11.97	6.4	6.46	8.58	21.38	8.35	1.28	0.0296	0.112	orf19.81	Ortholog(s) have role in exonucleolytic trimming to generate mature 3'-end of 5.8S rRNA from tricistronic rRNA transcript (SSU-rRNA, 5.8S rRNA and LSU-rRNA), more	orf19.81
orf19.6529	52.33	70.42	65.02	89.82	191.12	100.37	284.18	140.27	69.4	178.98	-1.29	0.000419	0.0138	orf19.6529	Putative ubiquitin-protein ligase; transcript regulated by Nrg1 and Tup1, and by Gcn2 and Gcn4; rat catheter biofilm induced	CDC34
orf19.6272	55.57	11.29	17.98	19.88	26.41	3.45	23.42	3.99	26.18	14.32	1.27	0.035	0.124	orf19.6272	Putative ubiquitin C-terminal hydrolase; regulated by Gcn2p and Gcn4p	orf19.6272
orf19.2261	35.01	20.37	28.77	48.93	100.52	73.94	89.63	55.62	33.27	79.93	-1.28	0.000519	0.015	orf19.2261	Ortholog(s) have RNA binding activity, role in mRNA splicing, via spliceosome and U2 snRNP, U2-type prespliceosome, cytosol localization	orf19.2261
orf19.73	247.58	111.34	71.11	91.8	131.78	20.19	111.24	20.07	130.46	70.82	1.27	0.0178	0.0835	orf19.73	Putative metalloprotease; associates with ribosomes and is involved in ribosome biogenesis; Spider biofilm induced	orf19.73
orf19.1974	65.4	73.45	102.21	170.36	204.27	152.19	375.17	241.92	102.86	243.39	-1.27	0.00112	0.0199	orf19.1974	Putative carboxypeptidase y inhibitor; transcript regulated upon yeast-hypha switch; colony morphology-related gene regulation by Ssn6	TFS1
orf19.1388	68.23	35.62	48.91	18.04	28.03	9.55	29.4	8.58	42.7	18.89	1.26	0.019	0.0866	orf19.1388	Putative 66S pre-ribosomal particle component; Hap43-induced; F-12/CO2 early biofilm induced	orf19.1388
orf19.2165	46.6	16.59	35.46	24.71	32.6	7.6	14.9	6.64	30.84	15.44	1.26	0.0112	0.0649	orf19.2165	Predicted hydrolase; induced by nitric oxide	orf19.2165
orf19.4183	21.36	43.84	38.32	48.05	52.89	73.53	121.65	112.25	37.89	90.08	-1.27	0.00226	0.0279	orf19.4183	Protein similar to S. cerevisiae Muc1; a cell surface glycoprotein involved in filamentous growth; repressed by benomyl treatment; mutant is viable	MUC1
orf19.3089	38.31	63.41	95.62	21.05	14.59	34.53	9.11	29.29	54.6	21.88	1.26	0.0405	0.135	orf19.3089	Predicted mitochondrial intermembrane space protein; predicted role in phospholipid metabolism; rat catheter and Spider biofilm induced	orf19.3089
orf19.4933	162.32	338.24	444.53	89.75	41.47	258.68	26.92	216.51	258.71	135.89	1.26	0.0683	0.188	orf19.4933	Omega-3 fatty acid desaturase; production of alpha-linolenic acid, a major component of membranes; caspofungin induced; Plc1-regulated; colony morphology-related gene regulation by Ssn6; Spider biofilm induced, flow model biofilm repressed	FAD3
orf19.5649	0.3	0.23	0.06	1.96	1.24	0.43	0.07	0.01	0.64	0.44	1.26	0.328	0.507	orf19.5649	Ortholog of Candida lusitaniae ATCC 42720 : CLUG_00275 and Candida albicans WO-1 : CAWG_03759	orf19.5649
orf19.7442	5.69	8.05	7.75	3.98	1.24	2.72	2.44	4.13	6.37	2.63	1.26	0.0103	0.0626	orf19.7442	Ortholog of C. dubliniensis CD36 : Cd36_86500, C. parapsilosis CDC317 : CPAR2_206120, Candida tenuis NRRL Y-1498 : CANTEDRAFT_100862 and Debaryomyces hansenii CBS767 : DEHA2F17270g	orf19.7442
orf19.6396	167.62	173.66	169.31	387.83	639.63	355.52	731.53	397.79	224.61	531.12	-1.27	0.00174	0.0246	orf19.6396	Putative patatin-like phospholipase; similar to S. cerevisiae Nte1p, which is predicted to be a membrane protein; antigenic during human oral infection; Hap43p-repressed gene	orf19.6396
orf19.2823	56.46	95.26	38.17	46.55	163.77	102.8	163.94	116.24	59.11	136.69	-1.26	0.000327	0.0129	orf19.2823	HMG domain transcriptional repressor of filamentous growth and hyphal genes; in Tup1-dependent and -independent pathways; binds DNA; transcript not regulated by oxygen or serum; not responsible for hypoxic repression; Spider biofilm induced	RFG1
orf19.5158	11.29	10.09	23.58	14.82	38.64	18.74	61.62	26.32	14.95	36.33	-1.26	0.00263	0.0302	orf19.5158	Protein with similarity to a human gene associated with colon cancer and to orf19.5158; regulated by Gcn4, Cyr1; induced by amino acid starvation; macrophage-induced protein, macrophage-repressed; Spider biofilm induced	orf19.5158
orf19.4342	124.02	14.76	48.36	37.14	95.76	109.25	119.04	89.67	56.07	103.43	-1.25	0.00621	0.0479	orf19.4342	Zn2Cys6 transcription factor involved in sterol uptake; flow model biofilm induced; Spider biofilm repressed	SUT1
orf19.3976	16.24	9.57	3.86	9.33	9.39	4.57	4.75	1.42	9.75	5.03	1.25	0.018	0.0837	orf19.3976	Ortholog(s) have structural constituent of cytoskeleton activity, role in establishment of mitotic spindle orientation, nuclear migration and astral microtubule, cell cortex, dynactin complex, spindle pole body localization	orf19.3976
orf19.4243	13.46	4.53	4	5.44	1.78	1.29	3.42	5.4	6.86	2.97	1.25	0.0205	0.0899	orf19.4243	Ortholog(s) have ubiquitin binding activity	orf19.4243
orf19.4250	13.1	12.14	29.17	13.31	11.63	11.5	3.24	5.01	16.93	7.85	1.25	0.00922	0.0588	orf19.4250	Ortholog of C. dubliniensis CD36 : Cd36_52200, C. parapsilosis CDC317 : CPAR2_502480, Candida tenuis NRRL Y-1498 : CANTEDRAFT_115972 and Debaryomyces hansenii CBS767 : DEHA2G19976g	orf19.4250
orf19.5517	88.98	146.99	227.5	101.61	56.07	106.74	19.01	81.89	141.27	65.93	1.25	0.00887	0.0577	orf19.5517	Similar to alcohol dehydrogenases; induced by benomyl treatment, nitric oxide; induced in core stress response; oxidative stress-induced via Cap1; Spider biofilm repressed	orf19.5517
orf19.5748	3.94	2.28	6.03	2.24	1.36	1.97	0.6	2.18	3.62	1.53	1.25	0.107	0.251	orf19.5748	Ortholog of C. dubliniensis CD36 : Cd36_64250, Candida tenuis NRRL Y-1498 : cten_CGOB_00218, Debaryomyces hansenii CBS767 : DEHA2E19888g and Spathaspora passalidarum NRRL Y-27907 : spas_CGOB_00025	orf19.5748
orf19.5820	0.21	0.09	0.02	0.22	0.06	0.4	0.01	0.01	0.14	0.12	1.25	0.421	0.598	orf19.5820	Putative GABA-specific permease; decreased transcription is observed upon benomyl treatment or in an azole-resistant strain that overexpresses MDR1	UGA6
orf19.2310.1	0.41	0.63	0.46	0.62	0.26	0.29	0.1	0.33	0.53	0.25	1.24	0.105	0.249	orf19.2310.1	Ribosomal protein L29; induced upon germ tube formation; colony morphology-related gene regulation by Ssn6; intron in 5'-UTR; Spider biofilm repressed	RPL29
orf19.3105	0.63	2.5	2.45	0.47	0.02	1.57	0.43	2.65	1.51	1.17	1.24	0.313	0.493	orf19.3105	Putative cytochrome P450 protein; possibly an essential gene, disruptants not obtained by UAU1 method	orf19.3105
orf19.3220	25.72	17.9	16.76	12.12	5.99	6.87	9.43	7.53	18.12	7.45	1.24	0.0259	0.104	orf19.3220	Putative rRNA processing protein; Spider biofilm induced	orf19.3220
orf19.6645	93.01	148.63	132.49	142.69	242.19	236.79	425.97	341.62	129.2	311.64	-1.25	0.000109	0.00872	orf19.6645	HMG-box transcription factor; binds upstream of hexose and ergosterol metabolism and cell cycle genes; activates pseudohyphal growth when expressed in S. cerevisiae; repressed in hyphae; Spider biofilm repressed	HMO1
orf19.7370	61	56.91	53.57	21.34	19.34	35.13	10.51	18.47	48.21	20.86	1.24	0.0102	0.0623	orf19.7370	Possible G-protein coupled receptor; vacuolar membrane transporter for cationic amino acids; PQ-loop motif; rat catheter and Spider biofilm induced	orf19.7370
orf19.863	142.55	219.45	236.1	113.1	34.78	152.5	36.87	128.86	177.8	88.25	1.24	0.00828	0.0558	orf19.863	Ortholog(s) have structural constituent of ribosome activity and mitochondrial large ribosomal subunit localization	orf19.863
orf19.2520	167.32	194.14	150.62	95.07	32.77	118.9	34.8	108.18	151.79	73.66	1.23	0.00775	0.0537	orf19.2520	Ortholog(s) have structural constituent of ribosome activity and mitochondrial small ribosomal subunit localization	orf19.2520
orf19.3250	134.21	32.27	29.61	26.75	56.12	5.19	60.88	7.61	55.71	32.45	1.23	0.0529	0.161	orf19.3250	Ortholog(s) have RNA binding activity, role in mRNA cis splicing, via spliceosome and U1 snRNP, U2-type prespliceosome localization	orf19.3250
orf19.1149	21.69	25.81	45.34	42.23	156.84	43.48	104.01	46.92	33.77	87.81	-1.24	0.0043	0.0392	orf19.1149	Putative mitochondrial respiratory protein; induced by farnesol, benomyl, nitric oxide, core stress response; oxidative stress-induced via Cap1; stationary-phase enriched protein; Spider biofilm induced	MRF1
orf19.7374	66.18	89	103.17	152.72	331.72	166.13	374.77	139.85	102.77	253.12	-1.24	0.000649	0.0161	orf19.7374	Zn(II)2Cys6 transcription factor; induced by nitric oxide; induced by Mnl1 under weak acid stress; repressed upon adherence to polystyrene; Hap43-repressed; Spider biofilm induced	CTA4
orf19.2826	11.26	14.35	12.31	18.92	41.3	17.7	56.96	27.16	14.21	35.78	-1.23	0.00236	0.0284	orf19.2826	Ortholog of C. dubliniensis CD36 : Cd36_27680, C. parapsilosis CDC317 : CPAR2_801140, Candida tenuis NRRL Y-1498 : CANTEDRAFT_129982 and Debaryomyces hansenii CBS767 : DEHA2E09526g	orf19.2826
orf19.6340	271.12	151.68	192.02	95.2	152.49	32.85	141.01	37.73	177.5	91.02	1.22	0.00968	0.0602	orf19.6340	Ortholog(s) have RNA polymerase I activity, RNA polymerase II activity, RNA polymerase III activity, RNA-directed RNA polymerase activity	orf19.6340
orf19.97	6.31	7.53	7.18	14.62	9.48	7.49	1.75	1.99	8.91	5.18	1.22	0.0429	0.14	orf19.97	Basic amino acid permease; complements lysine transport mutation; 10 predicted transmembrane regions, 3 predicted N-glycosylation sites; phagocytosis by macrophages induces transcript; rat catheter, Spider and flow model biofilm induced	CAN1
orf19.2633	20.27	37.09	45.24	13.88	7.12	25.91	4.2	18.67	29.12	13.97	1.21	0.0419	0.138	orf19.2633	Putative MFS glucose transporter; 20 member C. albicans glucose transporter family; 12 probable membrane-spanning segments; expressed in rich medium with 2% glucose; rat catheter and flow model biofilm induced	HGT14
orf19.115	3.88	2.53	0.28	2.09	0.63	0.68	1.06	0.6	2.2	0.74	1.2	0.0812	0.211	orf19.115	Ortholog of Candida tropicalis MYA-3404 : CTRG_02973 and Candida albicans WO-1 : CAWG_05252	orf19.115
orf19.124	80.84	195.17	134.16	61.59	25.9	73.53	25.3	89.19	117.94	53.48	1.2	0.0173	0.0821	orf19.124	Putative proteasome-interacting protein; rat catheter biofilm induced	CIC1
orf19.4054	55.41	96.52	82.07	107.27	95.76	141.37	314.65	319.22	85.32	217.75	-1.23	0.00418	0.0388	orf19.4054	Putative transcription factor; positive regulator of gene expression; Efg1-repressed; member of a family of telomere-proximal genes; transcript upregulated in RHE model of oral candidiasis	CTA24
orf19.2821	241.19	89.68	138.41	94.77	161.98	29.45	90.47	25.67	141.01	76.89	1.2	0.0132	0.0709	orf19.2821	Protein of unknown function; Hap43-repressed gene; repressed by nitric oxide	orf19.2821
orf19.3200	0.04	0.09	0.11	0.04	0.02	0.19	0.01	0.01	0.07	0.06	1.2	0.446	0.619	orf19.3200	Master regulator (activator) of a-type mating; has HMG domain, which is predicted to bind DNA; gene has intron; not related to S. cerevisiae MATa2; a/alpha mating type may increase virulence, provides competitive advantage	MTLA2
orf19.3330.3	0.13	0.12	0.02	0.38	0.02	0.58	0.04	0.01	0.16	0.16	1.2	0.456	0.627	orf19.3330.3	Similar to Pox18, a peroxisomal protein; induced during chlamydospore formation in C. albicans and C. dubliniensis; A21 sequence updated based on new sequence and analysis, the allelic orf19.10841 was reinstated; Spider biofilm induced	POX18
orf19.4836	280.05	256.52	398.76	563.4	1147.1	569.01	1283.29	583.9	374.68	895.83	-1.23	0.000594	0.0157	orf19.4836	Dihydroorotate dehydrogenase; de novo pyrimidine biosynthesis; regulated by yeast-hypha switch, Nrg1/Mig1/Tup1; flow model biofilm induced; rat catheter and Spider biofilm repressed	URA1
orf19.7405	24.13	11.7	11.93	32.57	58.27	24.91	67.89	38.55	20.08	47.4	-1.23	0.00534	0.0441	orf19.7405	Ortholog of Rad33; involved in nucleotide excision repair in S. cerevisiae; induced by Mnl1 under weak acid stress	orf19.7405
orf19.4465	38.28	11.14	8.8	11.79	10.66	4.17	9.11	4.87	17.5	7.2	1.2	0.0176	0.0828	orf19.4465	Protein of unknown function; Spider biofilm induced	orf19.4465
orf19.5038	190.72	146.53	66.77	62.28	49.71	39.81	49.1	44.72	116.57	45.83	1.2	0.00889	0.0577	orf19.5038	Predicted tRNA (guanine) methyltransferase activity; Spider biofilm induced	orf19.5038
orf19.1604	60.89	60.57	44.7	108.1	163.64	111.15	221.89	134.03	68.56	157.68	-1.22	0.000502	0.0148	orf19.1604	Predicted Gal4-like DNA-binding transcription factor; Spider biofilm induced	orf19.1604
orf19.2737	65.21	91.54	129.91	191.6	258.39	254.64	256.09	257.79	119.56	256.73	-1.22	0.00122	0.0206	orf19.2737	Carbohydrate kinase domain-containing protein; Spider biofilm induced	orf19.2737
orf19.3053	51.06	36.34	58.8	92.13	216.33	99.53	173.3	80.98	59.58	142.54	-1.21	0.00235	0.0284	orf19.3053	Protein of unknown function; present in exponential and stationary phase yeast; identified in extracts from biofilm and planktonic cells; flow model biofilm induced gene; GlcNAc-induced protein	orf19.3053
orf19.6440	61.36	53.58	63.93	127.58	225.43	110.81	283.73	110.54	76.61	182.63	-1.21	0.0042	0.0388	orf19.6440	Ortholog(s) have ubiquitin-protein ligase activity, role in ubiquitin-dependent protein catabolic process and endoplasmic reticulum membrane, nuclear inner membrane localization	orf19.6440
orf19.780	13.02	25.06	12.89	42.43	13.74	13.45	10.89	3.94	23.35	10.5	1.2	0.0203	0.0897	orf19.780	Urea amidolyase; hydrolyzes urea to CO2; use of urea as N source and for hyphal switch in macrophage; regulated by Nrg1/Hap43; required for virulence; promotes mouse kidney and brain colonization; rat catheter and flow model biofilm induced	DUR1,2
orf19.2613	32.27	36.6	71.51	69.58	121.3	116.01	118.33	94.5	52.49	112.54	-1.2	0.000373	0.0136	orf19.2613	Cytoplasmic glutathione S-transferase; regulated by Nrg1, Tup1; induced in core stress response, in cyr1 or ras1 mutant (yeast or hyphal cells); Tn mutation affects filamentous growth; stationary phase enriched; Spider biofilm induced	ECM4
orf19.4583	23.8	20.93	44.85	25.68	11.29	20.37	5.01	17.97	28.82	13.66	1.19	0.00725	0.0519	orf19.4583	Protein with a mitochondrial carrier protein domain; possibly an essential gene, disruptants not obtained by UAU1 method; Spider biofilm repressed	orf19.4583
orf19.2947	92.04	101.15	144.59	106.71	295.27	290.26	217.11	210.75	111.12	253.34	-1.2	5.38e-06	0.00275	orf19.2947	Stationary phase protein; vitamin B synthesis; induced byyeast-hypha switch, 3-AT or in azole-resistant strain overexpressing MDR1; soluble in hyphae; regulated by Gcn4, macrophage; Spider biofilm induced; rat catheter biofilm repressed	SNZ1
orf19.6585	83.86	31.11	82.57	25.85	42.24	19.41	23.86	11.42	55.85	24.23	1.19	0.0107	0.0634	orf19.6585	Ortholog(s) have mitochondrion localization	orf19.6585
orf19.6918	14.94	15.91	5.89	5.44	4.15	3.88	2.64	7	10.54	4.42	1.19	0.0432	0.141	orf19.6918	Protein of unknown function; Hap43-induced gene; Spider biofilm induced	orf19.6918
orf19.2969	63.91	72.35	73.56	183.39	328.03	107.05	379.88	133.94	98.3	237.23	-1.2	0.00596	0.047	orf19.2969	Ortholog of S. cerevisiae Rad16; a protein that recognizes and binds damaged DNA; flucytosine induced; rat catheter and Spider biofilm induced	RAD16
orf19.2237.1	14.41	23.22	19.34	7.19	5.06	8.23	4.57	8.11	16.04	6.49	1.18	0.0281	0.109	orf19.2237.1	Ortholog of Slx9 required for pre-rRNA processing; associated with 90S pre-ribosome and 43S small ribosomal subunit precursor, interacts with U3 snoRNA in S. cerevisiae; gene has intron; Spider biofilm induced	orf19.2237.1
orf19.2882	3.6	7.34	7.61	4.26	2.4	4.86	0.6	4.24	5.7	3.03	1.18	0.125	0.277	orf19.2882	Putative high-affinity, high-capacity xanthine-uric acid/H+ symporter; similar to A. nidulans UapA; member of the Nucleobase-Ascorbate Transporter/Nucleobase-Cation Symporter (NAT/NCS2) family; rat catheter biofilm induced	XUT1
orf19.2898	24.74	34.08	44.25	22.77	9.14	24.09	6.32	21.47	31.46	15.25	1.18	0.00927	0.0589	orf19.2898	Ortholog(s) have borate efflux transmembrane transporter activity, role in borate transport, protein targeting to vacuole and fungal-type vacuole, plasma membrane localization	orf19.2898
orf19.3061.1	273.66	148.55	340.25	122.57	154.36	132.95	75.72	43.4	221.26	101.6	1.18	0.024	0.0994	orf19.3061.1	Ortholog of S. cerevisiae Rps22Ap and Rps22Bp; gene contains 5' UTR intron	orf19.3061.1
orf19.3728	56.76	67.08	50	81.27	123.69	111.04	222.61	141.44	63.78	149.7	-1.2	0.000153	0.00981	orf19.3728	Ortholog(s) have protein phosphatase 1 binding, protein phosphatase type 1 regulator activity, role in chromosome segregation, regulation of phosphoprotein phosphatase activity and cytoplasm localization	orf19.3728
orf19.2228	77.91	26.9	30.1	47.59	47.65	10.54	35.24	8.08	45.62	25.38	1.17	0.0135	0.072	orf19.2228	Ortholog(s) have actin filament binding, actin monomer binding activity and role in actin cortical patch organization, actin filament depolymerization, actin filament severing, sequestering of actin monomers	orf19.2228
orf19.3863	0.01	0.27	0.51	0.69	0.02	0.08	0.04	0.52	0.37	0.17	1.17	0.392	0.571	orf19.3863	Ortholog of C. dubliniensis CD36 : Cd36_31580, C. parapsilosis CDC317 : CPAR2_205000, Debaryomyces hansenii CBS767 : DEHA2G10846g and Pichia stipitis Pignal : PICST_32988	orf19.3863
orf19.4179	0.01	0.52	0.02	0.13	0.02	0.26	0.01	0.01	0.17	0.08	1.17	0.451	0.623	orf19.4179	Putative adhesin-like protein	orf19.4179
orf19.665	129.82	162.97	254.59	104.82	81.61	128.99	31.79	66.72	163.05	77.28	1.17	0.00861	0.057	orf19.665	Ortholog(s) have rRNA (pseudouridine) methyltransferase activity	NEP1
orf19.7200	3.8	0.99	1.66	0.87	2.48	0.29	1.03	0.33	1.83	1.03	1.17	0.174	0.34	orf19.7200	Ortholog of C. dubliniensis CD36 : Cd36_73480, Pichia stipitis Pignal : PICST_30727, Candida tropicalis MYA-3404 : CTRG_05165 and Candida albicans WO-1 : CAWG_05712	orf19.7200
orf19.7358	105.95	37.47	67.82	42	42.97	18.15	41.16	14.79	63.31	29.27	1.17	0.00721	0.0518	orf19.7358	Predicted component of the SAM complex involved in mitochondrial protein import	SAM50
orf19.164	6.39	5.04	5.61	8.05	4.31	5.16	1	3.19	6.27	3.42	1.16	0.0245	0.101	orf19.164	Ortholog(s) have lipase activity and peroxisomal matrix localization	orf19.164
orf19.2318.1	54.08	53.24	75.71	43.05	23.38	66.2	10.13	25.17	56.52	31.22	1.16	0.0139	0.0733	orf19.2318.1	Ortholog(s) have inositol phosphoceramide synthase regulator activity, role in inositolphosphoceramide metabolic process and inositol phosphoceramide synthase complex, integral to Golgi membrane localization	orf19.2318.1
orf19.3815	28.19	41.76	24.02	41.25	68.01	57.72	123.56	67.6	33.81	79.22	-1.2	0.00141	0.0221	orf19.3815	Has domain(s) with predicted ubiquitin thiolesterase activity and role in ubiquitin-dependent protein catabolic process	orf19.3815
orf19.3867	238.93	162.13	96.33	107.17	106.51	42.32	86.23	43.71	151.14	69.69	1.16	0.00676	0.0504	orf19.3867	Ribosomal protein L7; repressed upon phagocytosis by murine macrophages; Hap43-induced; rat catheter and Spider biofilm induced	RPL7
orf19.4323	4.16	4.12	6.89	3.66	1.94	3.05	1.49	1.85	4.71	2.08	1.16	0.0229	0.0966	orf19.4323	Ortholog(s) have phosphatidylinositol-3-phosphate binding activity and endosome localization	orf19.4323
orf19.7140	14.27	30.24	44.45	42.03	65.68	56.33	82	67.06	32.75	67.77	-1.2	0.00268	0.0305	orf19.7140	Putative catechol o-methyltransferase; stationary phase enriched protein; transcription upregulated in clinical isolates from HIV+ patients with oral candidiasis; Spider biofilm repressed	orf19.7140
orf19.6297	73.4	107.35	98.84	43.37	23.13	82.37	15.02	45.85	80.74	41.59	1.16	0.0253	0.102	orf19.6297	Ortholog(s) have pseudouridine synthase activity, role in tRNA pseudouridine synthesis and cytosol, nucleus localization	orf19.6297
orf19.2791	61.47	89.11	73.71	144.31	237.55	141.17	285.72	165.5	92.15	207.48	-1.19	0.0029	0.0318	orf19.2791	Putative SH3-domain-containing protein	BBC1
orf19.2397	20.5	34.45	38.57	11.63	7.24	15.26	9.14	11.25	26.29	10.72	1.15	0.02	0.0887	orf19.2397	Predicted membrane transporter, member of the anion:cation symporter (ACS) family, major facilitator superfamily (MFS); amphotericin B, caspofungin repressed; Hap43p-repressed	orf19.2397
orf19.3356	118.19	54.83	21.44	58.67	64.6	15.74	39.15	10.8	63.28	32.57	1.15	0.0186	0.0855	orf19.3356	Putative caspase-like cysteine protease; mutation confers increased sensitivity to nocodazole; periodic mRNA expression, peak at cell-cycle S/G2 phase; mRNA binds She3	ESP1
orf19.729.1	40.06	56.49	42.87	75.47	157.23	65.64	198.14	97.71	53.72	129.68	-1.19	0.00436	0.0395	orf19.729.1	Putative Rho GTPase activating protein; fungal-specific (no human or murine homolog)	RGD3
orf19.3669	1787.3	303.23	735	1195.33	1555.78	1930.09	1791.49	2267.75	1005.21	1886.28	-1.18	0.00243	0.0288	orf19.3669	Putative ser/thr kinase involved in glucose transport; Tn mutation affects filamentous growth; fluconazole-induced; ketoconazole-repressed; induced in by alpha pheromone in SpiderM; possibly essential; flow model biofilm induced	SHA3
orf19.7029	0.52	0.27	0.78	0.47	0.14	0.12	0.58	0.2	0.51	0.26	1.15	0.212	0.384	orf19.7029	Putative guanine deaminase; mutation confers hypersensitivity to toxic ergosterol analog; Spider biofilm induced	orf19.7029
orf19.725	2.79	0.23	0.37	0.84	0.79	0.02	6.05	0.12	1.06	1.74	1.15	0.375	0.553	orf19.725	Ortholog of C. dubliniensis CD36 : Cd36_31880, C. parapsilosis CDC317 : CPAR2_702220, Candida tenuis NRRL Y-1498 : CANTEDRAFT_115848 and Debaryomyces hansenii CBS767 : DEHA2E06028g	orf19.725
orf19.5031	28.24	36	23.97	38.96	88.1	52.04	97.63	56.81	31.79	73.64	-1.17	0.00101	0.019	orf19.5031	Response regulator of two-component system; role in oxidative stress response, cell wall biosynthesis, virulence, hyphal growth on solid media; expressed in hyphae and yeast; peroxisomal targeting sequence (PTS1); Spider biofilm induced	SSK1
orf19.1911	93.92	129.72	238.71	176.39	377.81	275.4	430.18	277.35	159.69	340.19	-1.16	0.00013	0.00922	orf19.1911	GPI-anchored cell surface protein of unknown function; Hap43p-repressed gene; fluconazole-induced; possibly an essential gene, disruptants not obtained by UAU1 method	PGA52
orf19.2003	170.55	176.6	222.59	116.01	51	183.67	43.05	80.53	171.44	89.56	1.14	0.00905	0.0583	orf19.2003	Putative choline/ethanolamine transporter; mutation confers hypersensitivity to toxic ergosterol analog; colony morphology-related gene regulation by Ssn6; clade-associated gene expression	HNM1
orf19.2481	0.32	0.02	0.02	0.04	0.02	0.08	0.01	0.01	0.1	0.03	1.14	0.443	0.617	orf19.2481	Protein of unknown function; Spider biofilm induced	orf19.2481
orf19.3665	15.41	41.88	62.33	8.3	4.69	27.48	4.43	18.56	31.98	13.79	1.14	0.171	0.337	orf19.3665	Ortholog of S. cerevisiae Set6, a SET domain protein of unknown function; Hap43-induced; rat catheter and Spider biofilm induced	SET6
orf19.3730	21.25	12.67	21.97	16.36	17.6	13.49	4.49	4.96	18.06	10.13	1.14	0.0232	0.0977	orf19.3730	Protein similar to S. cerevisiae Kre27p, which has a role in resistance to killer toxin; predicted Kex2p substrate	orf19.3730
orf19.4097	48.18	86.42	58.2	30.04	10.23	46.3	10.54	54.01	55.71	30.27	1.14	0.0358	0.125	orf19.4097	Ortholog of C. dubliniensis CD36 : Cd36_23480, C. parapsilosis CDC317 : CPAR2_407050, Candida tenuis NRRL Y-1498 : CANTEDRAFT_116822 and Debaryomyces hansenii CBS767 : DEHA2B02046g	orf19.4097
orf19.5596	8.59	10.13	15.75	6.17	2.23	7.05	2.12	8.58	10.16	5	1.14	0.036	0.126	orf19.5596	Ortholog(s) have ASTRA complex localization	orf19.5596
orf19.6156	29.21	48.4	80.77	22.64	9.64	32.59	10.34	28.56	45.26	20.28	1.14	0.0239	0.0992	orf19.6156	Ortholog of S. cerevisiae : AIM11, C. glabrata CBS138 : CAGL0I04928g, C. dubliniensis CD36 : Cd36_80770, C. parapsilosis CDC317 : CPAR2_102260 and Candida tenuis NRRL Y-1498 : CANTEDRAFT_114262	orf19.6156
orf19.6298	36.48	43.38	17.64	10.03	5.82	15	8.03	15.76	26.88	11.15	1.14	0.0537	0.163	orf19.6298	Putative ATP-dependent RNA helicase; flucytosine repressed; Spider biofilm induced	SPB4
orf19.4580	15.77	15.06	14.2	25.62	63.4	20.19	69.85	25.67	17.66	44.78	-1.16	0.00635	0.0486	orf19.4580	Protein of unknown function; Hap43-repressed gene	orf19.4580
orf19.2514	16.88	18.38	24.07	16.62	12.64	17.52	4.86	5.73	18.99	10.19	1.13	0.00745	0.0528	orf19.2514	Predicted methyltransferase; rat catheter biofilm induced	orf19.2514
orf19.3783	2.59	1.58	1.8	2.53	2.98	1.43	1.26	0.2	2.12	1.47	1.13	0.122	0.274	orf19.3783	Protein of unknown function; rat catheter biofilm induced	orf19.3783
orf19.444	1.45	4.08	2.08	1.84	0.99	2.36	0.92	0.47	2.36	1.19	1.13	0.126	0.279	orf19.444	Has domain(s) with predicted nucleic acid binding, nucleotide binding activity	orf19.444
orf19.4814	0.35	0.78	0.11	0.04	0.18	0.15	0.01	0.17	0.32	0.13	1.13	0.317	0.498	orf19.4814	Ortholog of C. dubliniensis CD36 : Cd36_08960, C. parapsilosis CDC317 : CPAR2_301680, Candida tenuis NRRL Y-1498 : cten_CGOB_00021 and Debaryomyces hansenii CBS767 : DEHA2F11088g	orf19.4814
orf19.5063	12.24	6.41	11.83	8.27	5.86	8.81	3.71	2.15	9.69	5.13	1.13	0.0708	0.193	orf19.5063	Secreted protein; ciclopirox olamine induced; regulated by Ssn6; induced by nitric oxide independent of Yhb1; Hap43-induced; Spider biofilm repressed	COI1
orf19.1287	6.25	63.94	22.07	4.17	4.4	14.93	2.81	7.2	24.11	7.33	1.12	0.237	0.411	orf19.1287	Protein of unknown function; flow model biofilm induced; Spider biofilm induced	orf19.1287
orf19.2688	211.57	378.59	326.23	127.38	63.48	220.44	63.22	161.84	260.94	127.25	1.12	0.0152	0.0766	orf19.2688	Putative U3 snoRNP protein; Hap43p-induced gene; physically interacts with TAP-tagged Nop1p	NAN1
orf19.2717	69.03	96.48	28.82	27.01	14.97	38.42	11.59	35.51	55.34	25.12	1.12	0.0481	0.151	orf19.2717	Putative U3-containing small subunit processome complex subunit; Hap43p-induced gene; mutation confers resistance to 5-fluorocytosine (5-FC); repressed upon high-level peroxide stress	SAS10
orf19.5760	15.63	42.33	60.99	28.64	104.9	73.22	68.66	49.69	36.9	74.12	-1.16	0.0034	0.0349	orf19.5760	GPI-anchored protein; alkaline, hypha-induced; regulated by Nrg1, Rfg1, Tup1 and Tsa1, Tsa1B in minimal media at 37; oralpharyngeal candidasis induced ; Spider biofilm induced; regulated in Spider biofilms by Tec1, Efg1, Ndt80, Rob1, Brg1	IHD1
orf19.6928	86.04	141.92	160.32	150	404.05	224.7	387.44	202.18	134.57	304.59	-1.16	0.000971	0.0187	orf19.6928	Secreted aspartyl protease; roles in adhesion, cell surface integrity; induced by antifungal drugs, stationary phase, or in white-phase cells; farnesol-downregulated in biofilm; autocatalytic processing; GPI-anchor; Spider biofilm induced	SAP9
orf19.4801	39.84	24.46	21.63	14.85	8.38	11.46	10.37	13.7	25.19	10.98	1.12	0.00941	0.0595	orf19.4801	Ortholog(s) have tRNA dimethylallyltransferase activity, role in tRNA modification and cytosol, mitochondrion, nucleolus localization	orf19.4801
orf19.5064	173.86	236.68	189.62	102.24	40.74	126.09	45.15	144.7	175.6	89.17	1.12	0.00939	0.0595	orf19.5064	Ribosomal protein of the large subunit, mitochondrial; repressed in core stress response; protein present in exponential and stationary growth phase yeast cultures	MRPL3
orf19.1386	12.52	12.33	11.69	14.27	19.47	22.86	41.16	32.33	12.7	28.95	-1.15	0.000701	0.0164	orf19.1386	Ortholog(s) have SNAP receptor activity and role in ER to Golgi vesicle-mediated transport, retrograde vesicle-mediated transport, Golgi to ER, vesicle fusion	orf19.1386
orf19.6736	69.2	104	61.58	24.65	13.74	41.04	16.04	48.31	64.86	29.78	1.12	0.0389	0.132	orf19.6736	Protein required for mitochondrial ribosome small subunit biogenesis; role in maturation of SSU-rRNA; Spider biofilm induced	orf19.6736
orf19.6862	83.03	100.35	44.15	26.66	19.38	39.7	18.3	30.87	63.55	27.06	1.12	0.0306	0.114	orf19.6862	Hap43-induced gene; mutation confers hypersensitivity to 5-fluorocytosine (5-FC), 5-fluorouracil (5-FU), and tubercidin (7-deazaadenosine)	orf19.6862
orf19.6920	5.02	3.57	6.41	3.35	5.78	1.93	1.46	1.2	4.59	2.59	1.12	0.0664	0.185	orf19.6920	Protein of unknown function; induced during chlamydospore formation in both C. albicans and C. dubliniensis; Hap43-induced gene; Spider biofilm induced; F-12/CO2 early biofilm induced	orf19.6920
orf19.104	5.33	2.39	0.97	2.5	0.75	3.19	2.32	0.33	2.79	1.65	1.11	0.258	0.436	orf19.104	Protein of unknown function; induced by alpha pheromone in SpiderM medium	orf19.104
orf19.193	2.15	0.34	0.2	0.35	1.78	0.08	1.78	0.01	0.76	0.91	1.11	0.37	0.549	orf19.193	Ortholog of C. dubliniensis CD36 : Cd36_19310, C. parapsilosis CDC317 : CPAR2_209710, Candida tenuis NRRL Y-1498 : CANTEDRAFT_113479 and Debaryomyces hansenii CBS767 : DEHA2C15114g	orf19.193
orf19.2440	62.86	21.19	12.36	25.39	20.79	6.47	21.3	8.28	30.45	14.21	1.11	0.0127	0.0695	orf19.2440	S. cerevisiae ortholog Rtt101 is a cullin subunit of E3 ubiquitin ligase complex with a role in anaphase progression; induced by alpha pheromone in SpiderM medium	orf19.2440
orf19.3306	0.13	0.52	0.15	0.01	0.02	0.02	1.23	0.01	0.2	0.32	1.11	0.452	0.623	orf19.3306	Ortholog(s) have four-way junction DNA binding activity, role in meiotic recombination checkpoint, synaptonemal complex assembly and lateral element localization	orf19.3306
orf19.3559	243.2	306.45	273.62	140.33	59.22	220.94	57.16	170.3	240.9	126.91	1.11	0.00944	0.0596	orf19.3559	S. cerevisiae ortholog Mrps35p is a structural constituent of ribosome and localizes to mitochondrial small ribosomal subunit; the snoRNA CD39 is encoded within the MRPS35 intron	orf19.3559
orf19.338	169.94	239.59	261	399.96	586.92	533.52	605.28	546.8	267.62	568.13	-1.15	0.000248	0.0119	orf19.338	Putative glycoside hydrolase; stationary phase enriched protein; Hog1p-downregulated; shows colony morphology-related gene regulation by Ssn6p	orf19.338
orf19.4923	6.64	4.6	6.22	7.89	3.81	3.12	1.55	4.13	6.34	3.15	1.11	0.0199	0.0885	orf19.4923	Predicted membrane transporter; sugar porter (SP) family member, major facilitator superfamily; caspofungin induced; Spider biofilm induced	orf19.4923
orf19.4262	45.71	45.38	38.72	75.5	127.52	80.78	163.82	87.08	51.33	114.8	-1.14	0.00159	0.0236	orf19.4262	Ortholog(s) have mRNA binding activity and role in cellular protein complex localization, establishment of mitochondrion localization, nuclear-transcribed mRNA catabolic process, deadenylation-dependent decay	orf19.4262
orf19.5799	32.6	71.29	103.77	87.08	159.45	122.02	169.64	139.82	73.68	147.73	-1.14	0.00225	0.0279	orf19.5799	Ortholog(s) have cytoplasm localization	orf19.5799
orf19.6650	8.76	4.05	6.94	6.61	6.82	2.72	4.02	1.28	6.59	3.71	1.11	0.0354	0.125	orf19.6650	Ortholog of C. dubliniensis CD36 : Cd36_30990, C. parapsilosis CDC317 : CPAR2_204660, Candida tenuis NRRL Y-1498 : CANTEDRAFT_104939 and Debaryomyces hansenii CBS767 : DEHA2G23760g	orf19.6650
orf19.6662	9.15	14.61	22.56	8.08	3.81	12.68	3.3	6.23	13.6	6.5	1.11	0.0247	0.101	orf19.6662	Putative coenzyme Q (ubiquinone) binding protein; transcript is upregulated in clinical isolates from HIV+ patients with oral candidiasis	orf19.6662
orf19.6861	47.57	15.17	10.72	16.69	23.77	4.97	14.58	4.65	22.54	11.99	1.11	0.0254	0.103	orf19.6861	Ortholog(s) have ubiquitin-protein ligase activity and role in anaphase-promoting complex-dependent proteasomal ubiquitin-dependent protein catabolic process, chromatin assembly, protein ubiquitination	orf19.6861
orf19.1679	0.24	0.02	0.11	0.44	0.02	0.02	0.07	0.39	0.2	0.12	1.1	0.416	0.593	orf19.1679	Ortholog of C. dubliniensis CD36 : Cd36_81550, C. parapsilosis CDC317 : CPAR2_503570, Candida tenuis NRRL Y-1498 : cten_CGOB_00261 and Debaryomyces hansenii CBS767 : DEHA2D15378g	orf19.1679
orf19.2253	1.59	1.73	1.98	2.02	0.99	3.99	0.04	3.52	1.83	2.14	1.1	0.285	0.464	orf19.2253	Protein of unknown function; expression regulated by white-opaque switch; repressed by alpha pheromone in SpiderM medium; Spider biofilm induced	orf19.2253
orf19.7313	6.28	7.86	15.7	16.66	33.76	18.22	28.72	16.66	11.62	24.34	-1.14	0.00382	0.0373	orf19.7313	Protein similar to S. cerevisiae Ssu1 sulfite transport protein; Tn mutation affects filamentous growth; regulated by Gcn2 and Gcn4; induced by nitric oxide; Hap43-repressed; Spider and flow model biofilm induced	SSU1
orf19.2752	38.03	31.75	9.71	16.72	10.74	11.83	9.55	9	24.05	10.28	1.1	0.0139	0.0733	orf19.2752	C2H2 transcription factor; ortholog of S. cerevisiae Adr1 but mutant phenotype suggests a different set of target genes; transposon mutation affects filamentous growth; Spider biofilm induced	ADR1
orf19.5537	12.66	36.56	23.78	25.75	24.66	53.66	54.17	79.13	24.69	52.91	-1.13	0.00649	0.0492	orf19.5537	Putative cell wall integrity and stress response protein; mRNA binds She3; Spider biofilm induced	WSC2
orf19.3434	2.9	1.58	1.52	1.74	1.32	1.29	0.8	0.49	1.94	0.98	1.1	0.0781	0.206	orf19.3434	Zn(II)2Cys6 transcription factor; regulator of yeast form adherence; required for yeast cell adherence to silicone substrate	TRY5
orf19.3916	102.85	53.47	54.27	57.88	88.27	18.55	46.58	12.5	67.12	41.48	1.1	0.0121	0.0675	orf19.3916	Ortholog of C. dubliniensis CD36 : Cd36_53980, C. parapsilosis CDC317 : CPAR2_100980, Candida tenuis NRRL Y-1498 : CANTEDRAFT_116966 and Debaryomyces hansenii CBS767 : DEHA2G19822g	orf19.3916
orf19.4424	0.16	0.67	0.02	0.07	0.02	0.12	0.01	0.25	0.23	0.1	1.1	0.485	0.652	orf19.4424	Putative inducible acid phosphatase; DTT-extractable and observed in culture supernatant in low-phosphate conditions; slight effect on murine virulence; virulence-group-correlated expression; N-glycosylated; F-12/CO2 early biofilm induced	PHO100
orf19.4474	136.15	24.23	46.43	48.05	100.57	6.98	90.41	6.67	63.71	51.16	1.1	0.115	0.263	orf19.4474	Ortholog(s) have cytoplasm, nucleus localization	orf19.4474
orf19.1999	10.88	9.68	10.67	10.9	31.88	18.07	32.53	15.07	10.53	24.39	-1.12	0.00609	0.0475	orf19.1999	Protein of unknown function; transcript detected on high-resolution tiling arrays	orf19.1999
orf19.6503	114.82	65.72	138.97	36.78	25.68	34.23	34.06	55.31	89.07	37.32	1.1	0.0177	0.0832	orf19.6503	Ortholog(s) have structural constituent of ribosome activity, role in mitochondrial translation and mitochondrial large ribosomal subunit localization	orf19.6503
orf19.7449	39.64	13.19	6.51	14.5	22.02	5.12	14.23	2.32	18.46	10.92	1.1	0.0589	0.172	orf19.7449	Ortholog(s) have role in mitochondrial genome maintenance, plasmid maintenance and cytosol, mitochondrion localization	orf19.7449
RDN25	15.63	29.98	40.44	87.54	21.08	16.74	7.68	29.13	43.4	18.66	1.1	0.0808	0.21	RDN25	25S ribosomal RNA; component of the large (60S) ribosomal subunit; encoded in about 55 copies of the rDNA repeat on Chromosome R; in some strains the gene may contain the self-splicing group I intron (LSU)	RDN25
orf19.1082	1.98	6.75	3.15	1.62	1.49	2.54	0.78	1.06	3.37	1.47	1.09	0.11	0.256	orf19.1082	Protein with an Alba DNA/RNA-binding protein domain; Spider biofilm induced	orf19.1082
orf19.5019	32.29	19.32	35.12	35.83	91.91	42.81	102.37	44.81	30.64	70.47	-1.12	0.00509	0.0431	orf19.5019	Ortholog of C. dubliniensis CD36 : Cd36_12800, C. parapsilosis CDC317 : CPAR2_203460, Candida tenuis NRRL Y-1498 : CANTEDRAFT_94106 and Debaryomyces hansenii CBS767 : DEHA2C13948g	orf19.5019
orf19.1614	134.77	27.5	31.62	155.02	85.07	13.3	73.37	13.06	87.23	46.2	1.09	0.0964	0.235	orf19.1614	Ammonium permease; Mep1 more efficient permease than Mep2, Mep2 has additional regulatory role; 11 predicted transmembrane regions; low mRNA abundance; hyphal downregulated; flow model biofilm induced	MEP1
orf19.2274	2.85	3.9	7.61	2.31	0.99	4.79	0.49	3.39	4.16	2.42	1.09	0.103	0.245	orf19.2274	Ortholog of C. dubliniensis CD36 : Cd36_21450, Candida tropicalis MYA-3404 : CTRG_01739 and Candida albicans WO-1 : CAWG_05814	orf19.2274
orf19.2415	69.28	79.29	77.56	50.51	17.3	54.71	16.54	62.02	69.16	37.64	1.09	0.00679	0.0504	orf19.2415	Ortholog(s) have role in mitochondrial translation and mitochondrion localization	orf19.2415
orf19.6055	47.32	62.35	53.38	108.39	187.41	98.21	207.9	101.41	67.86	148.73	-1.12	0.00242	0.0288	orf19.6055	Ortholog of C. dubliniensis CD36 : Cd36_00460, C. parapsilosis CDC317 : CPAR2_800010, Candida tenuis NRRL Y-1498 : CANTEDRAFT_125085 and Debaryomyces hansenii CBS767 : DEHA2D09086g	orf19.6055
orf19.610	166.82	246.37	160.01	156.68	397.58	330.52	513.36	341.33	182.47	395.7	-1.12	6.77e-05	0.0072	orf19.610	bHLH transcription factor; required for white-phase cell type, RPMI and Spider biofilm formation, hyphal growth, cell-wall gene regulation; roles in adhesion, virulence; Cph1 and Efg1 have role in host cytokine response; binds E-box	EFG1
orf19.3088	3.8	18.68	29.9	1.9	0.99	13.15	1.37	6.26	13.57	5.44	1.09	0.244	0.419	orf19.3088	bZIP transcription factor; possibly transcriptionally regulated upon hyphal formation; Hap43; F-12/CO2 early biofilm induced; Spider biofilm induced	orf19.3088
orf19.310	4.05	3.82	3.53	3.98	1.49	2.58	1.23	2.26	3.84	1.89	1.09	0.0555	0.166	orf19.310	Putative mitochondrial protein with a predicted role in cell wall biogenesis; possibly an essential gene, disruptants not obtained by UAU1 method	orf19.310
orf19.3223.1	299.83	112.63	162.35	105.35	135.6	29.98	155.45	45.46	170.04	91.62	1.09	0.0155	0.0776	orf19.3223.1	Putative 12kDa subunit of mitochondrial NADH-ubiquinone oxidoreductase; gene has intron	orf19.3223.1
orf19.3756	87.51	162.4	107.19	41.77	32.77	70.24	19.98	64.34	99.72	46.83	1.09	0.102	0.244	orf19.3756	Predicted DEAD-box ATP-dependent RNA helicase; functional homolog of S. cerevisiae Rok1; Hap43-induced; Spider biofilm induced	CHR1
orf19.4274	105.51	71.06	61.93	106.34	44.34	37.9	45.1	33.03	86.21	40.09	1.09	0.0273	0.107	orf19.4274	Putative proline oxidase; alkaline upregulated by Rim101; flow model biofilm induced; Spider biofilm induced	PUT1
orf19.6211	87.37	79.4	107.4	146.67	307.08	145.1	322.86	171.33	105.21	236.59	-1.12	0.00113	0.0199	orf19.6211	Protein of unknown function; protein newly produced during adaptation to the serum	orf19.6211
orf19.7581	86.79	83.87	57.1	110.71	180.29	128.45	228.63	200.86	84.62	184.56	-1.12	0.000387	0.0137	orf19.7581	Protein with a predicted role in assembly of U2 snRNP into the spliceosome; Spider biofilm induced	orf19.7581
orf19.6842	101.58	100.66	106.04	222.08	367.07	180.69	407.35	198.66	132.59	288.44	-1.11	0.00658	0.0496	orf19.6842	Putative guanine nucleotide exchange factor; induced by Mnl1 under weak acid stress; Spider biofilm induced	TUS1
orf19.6393	20.5	45.35	36.89	45.2	48.33	53.43	110.85	102.49	36.98	78.78	-1.1	0.00456	0.0405	orf19.6393	Putative Arf3p GTPase activating protein; Hap43p-repressed gene; possibly an essential gene, disruptants not obtained by UAU1 method	orf19.6393
orf19.1968	4.91	4.45	8.28	4.96	5.32	4.43	2.81	0.79	5.65	3.34	1.08	0.0374	0.129	orf19.1968	Ortholog of C. dubliniensis CD36 : Cd36_51280, C. parapsilosis CDC317 : CPAR2_501840, Candida tenuis NRRL Y-1498 : cten_CGOB_00020 and Debaryomyces hansenii CBS767 : DEHA2F24310g	orf19.1968
orf19.2175	95.83	72.5	101.15	179.86	330.49	153	331.05	156.35	112.34	242.72	-1.09	0.00535	0.0441	orf19.2175	Putative mitochondrial cell death effector; induced by nitric oxide; Spider biofilm induced; rat catheter biofilm repressed	orf19.2175
orf19.3579	415.87	540.93	936.26	528.24	363.38	614.37	153.62	163.49	605.32	323.72	1.08	0.0179	0.0836	orf19.3579	Putative F0-ATP synthase subunit 4; macrophage/pseudohyphal-induced; present in exponential and stationary growth phases	ATP4
orf19.4261	109.68	130.03	141.09	75.7	56.55	108.42	29.01	43.99	114.13	59.49	1.08	0.00832	0.0559	orf19.4261	Putative translation initiation factor; repressed upon phagocytosis by murine macrophage; Spider biofilm repressed	TIF5
orf19.5065	120.6	41.95	44.55	66.49	76.21	21.49	51.7	10.72	68.4	40.03	1.08	0.03	0.113	orf19.5065	Putative membrane protein required for the retention of lumenal endoplasmic reticulum proteins; rat catheter biofilm induced	ERD1
orf19.5201	67.4	62.01	97.08	37.1	17.34	51.97	18.13	43.09	65.9	32.63	1.08	0.0114	0.0654	orf19.5201	Ortholog(s) have structural constituent of ribosome activity and mitochondrial small ribosomal subunit localization	orf19.5201
orf19.6976	22.97	44.4	21.05	12.63	5.94	18.11	5.94	19.31	25.26	12.33	1.08	0.0491	0.153	orf19.6976	Predicted MFS membrane transporter; member of the proton coupled folate transporter/heme carrier protein family; virulence-group-correlated expression; Spider biofilm induced	orf19.6976
orf19.5102	17.02	22.39	27.21	58.83	65.47	41.72	67.74	67.65	31.36	60.64	-1.09	0.00516	0.0434	orf19.5102	Putative GPI-linked phospholipase B, fungal-specific (no mammalian homolog); null mutation eliminates cell-associated phospholipase A2 activity and attenuates virulence; fluconazole-repressed; flow model biofilm repressed	PLB5
orf19.947	54.99	76.52	86.08	38.41	19.47	59.04	14.66	39.45	64	33.16	1.08	0.0094	0.0595	orf19.947	Predicted mitochondrial ribosomal protein	MRP17
RDN18	5.53	13.49	10.96	28.05	6.7	5.52	3.3	9.19	14.51	6.18	1.08	0.17	0.336	RDN18	18S ribosomal RNA; component of the small (40S) ribosomal subunit; encoded in about 55 copies of the rDNA repeat on Chromosome R	RDN18
orf19.796	62.3	69.62	110.42	105.88	229.89	113.85	251.15	153.12	87.06	187	-1.09	0.000576	0.0156	orf19.796	Protein of RAM cell wall integrity signaling network; involved in regulation of Ace2 activity and cellular morphogenesis; role in cell separation, azole sensitivity; required for hyphal growth	HYM1
orf19.236	772.82	562.18	1376.21	646.66	551.36	724.67	219.75	226.6	839.47	430.6	1.07	0.0189	0.0861	orf19.236	Ribosomal protein L9; repressed upon phagocytosis by murine macrophages; repressed by nitric oxide; protein levels decrease in stationary phase; Hap43-induced; Spider biofilm repressed	RPL9B
orf19.4534	47.26	67.65	68.47	92.16	169.35	116.13	192.4	106.22	68.89	146.02	-1.08	0.000529	0.015	orf19.4534	Putative UBX-domain (ubiquitin-regulatory domain) protein; macrophage-downregulated gene	orf19.4534
orf19.5420	409.37	547.02	697.26	332.21	122.43	418.73	119.4	432.61	496.47	273.3	1.07	0.0105	0.0629	orf19.5420	Ortholog(s) have role in fatty acid metabolic process	orf19.5420
orf19.5855	66.81	92	42.32	93.32	157.15	94.11	230.73	146.15	73.61	157.04	-1.08	0.00101	0.019	orf19.5855	Putative component of the MBF transcription complex involved in G1/S cell-cycle progression; non-periodic mRNA expression; predicted, conserved MBF binding sites upstream of G1/S-regulated genes	MBP1
orf19.1479	29.13	51.95	33.64	50.8	68.22	69.98	116.17	87.62	41.38	85.5	-1.07	0.00238	0.0285	orf19.1479	Ortholog of the mitochondria localized S. cerevisiae Pib2 protein of unknown function; has a FYVE zinc finger domain; Spider biofilm induced	orf19.1479
orf19.6294	158.6	37.09	20.7	22.83	49.84	7.27	62.36	7.83	59.81	31.83	1.07	0.103	0.246	orf19.6294	Component of actomyosin ring at neck of newly-emerged bud	MYO1
orf19.3104	13.55	20.93	29.22	27.79	52.16	43.22	51.5	36.83	22.87	45.93	-1.07	0.00173	0.0246	orf19.3104	Alkaline dihydroceramidase; involved in sphingolipid metabolism; Mob2-dependent hyphal regulation; transcript is regulated by Nrg1 and Mig1; Hap43-repressed	YDC1
orf19.5463	185.17	257.86	317.94	401.18	583.11	463.06	752.66	588.47	290.54	596.83	-1.07	0.000289	0.0125	orf19.5463	Predicted subunit of the exocyst complex, involved in exocytosis; localizes to a crescent on the surface of the hyphal tip; Hap43p-repressed gene, overlaps orf19.5464 and orf19.5465	SEC6
orf19.1577	0.01	0.27	0.02	0.01	0.02	0.02	0.01	0.01	0.08	0.02	1.06	0.523	0.683	orf19.1577	Has domain(s) with predicted sequence-specific DNA binding, sequence-specific DNA binding transcription factor activity, zinc ion binding activity and role in regulation of transcription, DNA-dependent	orf19.1577
orf19.2472	11.24	4.75	13.86	5.98	6.7	5.99	3.01	2.26	8.95	4.49	1.06	0.0668	0.185	orf19.2472	Ortholog of S. pombe replication termination factor Rtf2; Spider biofilm induced	orf19.2472
orf19.6739	119.63	128.89	158.69	207.82	380.1	216.38	434.44	274.88	153.76	326.45	-1.07	0.000586	0.0157	orf19.6739	Ortholog(s) have phosphopentomutase activity, role in deoxyribose phosphate catabolic process and cytosol, nucleus localization	orf19.6739
orf19.3317	5.33	2.79	4.09	3.19	1.61	1.39	2.7	1.69	3.85	1.85	1.06	0.0318	0.117	orf19.3317	RNA polymerase II mediator complex subunit	MED22
orf19.3904	0.01	0.27	0.02	0.01	0.02	0.02	0.01	0.01	0.08	0.02	1.06	0.529	0.69	orf19.3904	Protein of unknown function; Spider biofilm induced	MRV4
orf19.681	19.61	51.61	30.79	39.75	48.03	76.32	76.28	80.78	35.44	70.35	-1.07	0.00445	0.04	orf19.681	CCAAT-binding factor-dependent transcription factor; repressor; also called CAP2; required for low iron response; similar to bZIP transcription factor AP-1; repressed by Sfu1; ciclopirox olamine induced; rat catheter, Spider biofilm induced	HAP43
orf19.1397	8.68	14.87	14.15	6.77	2.19	11.39	1.95	11.22	11.12	6.69	1.05	0.0768	0.203	orf19.1397	Has domain(s) with predicted heme binding activity	orf19.1397
orf19.1578	596.23	484.33	78.16	242.79	218.34	121.68	161.39	73.66	350.38	143.77	1.05	0.0294	0.112	orf19.1578	Ortholog of S. cereviaie Rrp5, an RNA binding protein involved in synthesis of 18S and 5.8S rRNAs; Hap43-induced gene	orf19.1578
orf19.2794	119.27	53.77	86.58	61.4	84.25	26.32	57.05	16.35	80.25	45.99	1.05	0.0165	0.08	orf19.2794	Putative non-specific single-domain racemase; regulated by Gcn4p; repressed in response to amino acid starvation (3-AT treatment); alkaline upregulated; macrophage-induced protein	orf19.2794
orf19.7242	75.2	77.92	76.01	162.11	234.57	169.87	240.31	151.41	97.81	199.04	-1.07	0.00418	0.0388	orf19.7242	Putative vacuolar membrane protein; predicted role in sphingolipid metabolism; transcript regulated by Nrg1 and Mig1; induced by prostaglandins	NCR1
orf19.425	10.6	11.36	13.52	7.86	4.02	5.05	3.97	7.58	10.83	5.15	1.05	0.0109	0.0636	orf19.425	Has domain(s) with predicted translation release factor activity and role in translational termination	orf19.425
orf19.364	63.91	123.97	168.6	123.37	157.76	184.78	297.93	330.94	119.96	242.85	-1.05	0.0021	0.0268	orf19.364	Putative vacuolar H+-ATPase subunit; possibly an essential gene, disruptants not obtained by UAU1 method; Spider biofilm repressed	orf19.364
orf19.5809	11.68	19.62	26.18	24.22	36.45	23.57	54.64	49.58	20.43	41.06	-1.05	0.00266	0.0304	orf19.5809	Putative arylformamidase, enzyme of the NAD biosynthesis pathway; Gcn4p-regulated	orf19.5809
orf19.5360	23.5	40.07	62.73	28.05	18.11	45.06	10.83	10.33	38.59	21.08	1.05	0.0279	0.109	orf19.5360	Putative RNA polymerase III subunit C11; repressed in core caspofungin response; Spider biofilm induced	RPC11
orf19.5832	325.81	371.56	814.99	274.31	219.35	301.92	117.61	196.17	446.66	208.76	1.05	0.0156	0.0778	orf19.5832	Putative hypoxanthine-guanine phosphoribosyltransferase; protein abundance affected by URA3 expression in the CAI4 strain background; protein level decreases in stationary phase; Spider biofilm induced	HPT1
orf19.6008.3	7.31	4.49	1.43	3.76	1.94	1.86	2.81	1.23	4.25	1.96	1.05	0.0847	0.217	orf19.6008.3	Ortholog of C. dubliniensis CD36 : Cd36_00920, Debaryomyces hansenii CBS767 : DEHA2F20724g, Pichia stipitis Pignal : PICST_32745 and Candida albicans WO-1 : CAWG_01277	orf19.6008.3
orf19.6624	22.08	22.88	25.15	23.71	7.83	27.55	6.08	12.61	23.45	13.52	1.05	0.00931	0.0591	orf19.6624	Ortholog(s) have GTPase activator activity and clathrin-coated vesicle, endosome localization	orf19.6624
orf19.6977	47.51	15.8	15.36	30.65	49.37	5.34	30.19	3.41	27.33	22.08	1.05	0.0938	0.231	orf19.6977	Putative protein of GPI synthesis; expression is reduced in a fluconazole-resistant isolate	GPI1
orf19.718	22.02	23.67	13.52	3.53	5.82	7.49	3.85	7.86	15.69	6.26	1.05	0.132	0.287	orf19.718	Putative RNA polymerase I subunit; rat catheter biofilm induced; Spider biofilm induced	RRN11
orf19.7665	20.33	33.25	28.43	23.67	12.98	27.59	5.47	13.48	26.42	14.88	1.05	0.00726	0.0519	orf19.7665	Ortholog(s) have role in mitochondrial respiratory chain complex IV assembly and mitochondrial inner membrane localization	orf19.7665
orf19.1375	133.44	163.39	180	158.15	425.38	234.94	408.89	267.64	158.74	334.21	-1.04	0.0042	0.0388	orf19.1375	Putative alpha-isopropylmalate synthase; fungal-specific; induced by human blood or polymorphonuclear cells; regulated by Gcn2 and Gcn4; stationary phase enriched protein; Spider biofilm induced	LEU42
orf19.1706	117.58	36.6	18.56	37.04	59.99	8.19	53.84	8.08	52.45	32.53	1.04	0.101	0.242	orf19.1706	Putative protein with a predicted role in nucleotide excision repair (NER) and RNA polymerase II (RNAP II) transcription; Plc1p-regulated	MET18
orf19.5132	1.7	0.81	0.28	1.21	0.3	0.68	0.38	0.41	1	0.44	1.04	0.303	0.483	orf19.5132	Protein of unknown function; transcript detected on high-resolution tiling arrays; Spider biofilm induced	orf19.5132
orf19.3854	81.18	121.04	123.44	84.64	182.74	189.99	228.96	221.52	102.57	205.8	-1.04	0.000104	0.00869	orf19.3854	Ortholog of S. cerevisiae Sat4; amphotericin B induced; clade-associated gene expression; Spider biofilm induced	orf19.3854
orf19.6678	1.59	3.09	4.71	5.25	1.78	2.44	0.38	3.77	3.66	2.09	1.04	0.0961	0.235	orf19.6678	Protein of unknown function; Hap43-repressed gene	orf19.6678
orf19.7034	38.14	94.73	49.31	56.64	73.06	106.33	147.6	148.1	59.7	118.77	-1.04	0.00555	0.045	orf19.7034	Putative eIF4E-associated protein;, accelerates mRNA degradation by promoting decapping; Spider biofilm repressed	orf19.7034
orf19.930	6383.51	8884.61	17719.6	7635.19	4837.44	9532.25	2328.36	4092.92	10155.7	5197.74	1.04	0.0248	0.101	orf19.930	Mitochondrial ADP/ATP carrier protein involved in ATP biosynthesis; possible lipid raft component; 3 predicted transmembrane helices; flucytosine induced; ketoconazole-induced; downregulated by Efg1p	PET9
orf19.1893	50.01	52.26	59.29	77.18	120.83	91.46	189.27	99.47	59.69	125.26	-1.03	0.00177	0.0248	orf19.1893	Protein of unknown function; Spider biofilm repressed	orf19.1893
orf19.3442	59.12	42.93	65.27	83.74	202.12	84.26	176.09	82.09	62.77	136.14	-1.03	0.00353	0.0355	orf19.3442	Putative oxidoreductase; Hap43-repressed gene	orf19.3442
orf19.2751	71.55	36.11	48.02	44.06	53.11	26.58	25.8	10.33	49.93	28.96	1.03	0.0136	0.0725	orf19.2751	Predicted membrane transporter; member of the monocarboxylate porter (MCP) family, major facilitator superfamily; Hap43-induced gene; alkaline upregulated by Rim101; possibly an essential gene, disruptants not obtained by UAU1 method	orf19.2751
orf19.6498	19.02	17.26	19.83	32.38	56.12	25.28	61.74	42.1	22.12	46.31	-1.03	0.00221	0.0276	orf19.6498	Ortholog(s) have role in RNA polymerase II complex localization to nucleus, RNA polymerase III complex localization to nucleus and DNA-directed RNA polymerase II, holoenzyme, cytoplasm localization	orf19.6498
orf19.7642	34.93	47.42	41.63	61.79	70.17	72.92	141.91	99.16	46.44	96.04	-1.03	0.00139	0.022	orf19.7642	Ortholog of S. cerevisiae Vps3; CORVET tethering complex component involved in vacuolar protein sorting; Hap43-repressed gene	orf19.7642
orf19.3698	18.63	16.14	6.41	11.02	12.22	3.67	11.33	3.09	13.05	7.57	1.03	0.0359	0.126	orf19.3698	Protein of unknown function that may function in RNA processing; filament induced	orf19.3698
orf19.446.1	5.3	13.11	12.8	6.04	4.52	3.81	4.31	3.58	9.31	4.06	1.03	0.022	0.0942	orf19.446.1	Protein with a NADH-ubiquinone oxidoreductase B18 subunit domain; gene has intron	orf19.446.1
orf19.4615	35.21	9.83	14.54	7.79	23.68	3.77	20.68	1.63	16.84	12.44	1.03	0.115	0.263	orf19.4615	Ortholog(s) have histone deacetylase activity	orf19.4615
orf19.6589	17.41	32.8	18.32	11.44	5.4	18.55	4.57	14.06	19.99	10.65	1.03	0.0598	0.174	orf19.6589	Protein involved in ribosome biogenesis; ortholog of S. cerevisiae Ssf1; Hap43-induced; rat catheter and Spider biofilm induced	SSF1
orf19.7051	10.07	5.6	9.33	5.53	7.45	2.91	4.72	1.91	7.63	4.25	1.03	0.0255	0.103	orf19.7051	Maf-like protein; rat catheter biofilm induced	orf19.7051
orf19.1720	29.13	23.56	19.63	14.37	7.29	9.99	8.91	16.6	21.67	10.7	1.02	0.00823	0.0555	orf19.1720	Ortholog(s) have role in mitotic recombination	orf19.1720
orf19.2163	138.44	217.39	259.87	302.69	359.16	353.05	543.46	584.39	229.6	460.01	-1.02	0.00133	0.0216	orf19.2163	Ortholog(s) have cytosol localization	orf19.2163
orf19.4084	56.99	108.68	86.38	84.83	162.37	129.52	223.6	160.06	84.22	168.89	-1.02	0.000696	0.0164	orf19.4084	Snf1p complex scaffold protein; similar to S. cerevisiae Gal83p and Sip2p with regions of similarity to Sip1p (ASC and KIS domain); interacts with Snf4p; mutants are hypersensitive to caspofungin and hydrogen peroxide; Hap43p-repressed gene	KIS1
orf19.1533	71.27	68.83	62.73	44.98	32.86	53.85	22.27	22.78	61.95	32.94	1.01	0.0106	0.0634	orf19.1533	Possible vacuolar protein; Hap43-induced gene	orf19.1533
orf19.4204	91.22	114	51.49	53.68	24.02	51.78	24.86	55.23	77.6	38.97	1.01	0.0146	0.0755	orf19.4204	Ortholog(s) have structural constituent of ribosome activity and mitochondrial small ribosomal subunit localization	orf19.4204
orf19.4934	0.01	0.23	0.02	0.01	0.02	0.02	0.01	0.01	0.07	0.02	1.01	0.509	0.672	orf19.4934	Ala- Leu- and Ser-rich protein; secreted; N-terminal hydrophobic region; possible glycosylation; opaque-specific transcript; repressed by alpha pheromone in opaque MTLa homozygotes; fluconazole-induced; Spider biofilm induced	OP4
orf19.446	7.59	22.92	9.71	9.61	21.55	22.12	22.56	23.79	12.46	22.51	-1.02	0.00346	0.0352	orf19.446	Protein of unknown function; constitutive expression independent of MTL or white-opaque status; upregulated in a cyr1 mutant	orf19.446
orf19.6971	21.02	11.17	19.05	11.63	8.34	8.7	5.53	8.25	15.72	7.71	1.01	0.0172	0.0818	orf19.6971	Ortholog(s) have dolichyl-phosphate-glucose-glycolipid alpha-glucosyltransferase activity, role in protein N-linked glycosylation and endoplasmic reticulum membrane localization	DIE2
orf19.5567	11.96	35.62	60.54	12.02	8.72	30.87	2.81	21.58	30.03	16	1	0.127	0.28	orf19.5567	Ortholog of S. cerevisiae Pop4; a subunit of both RNase MRP and nuclear RNase P; filament induced; regulated by Nrg1, Tup1; likely essential, based on UAU1 strategy; rat catheter and Spider biofilm induced	POP4
orf19.6152	33.54	49.84	39.11	20.37	6.32	26.21	10.28	39.96	35.72	20.69	1	0.0353	0.124	orf19.6152	Ortholog(s) have mitochondrion localization	orf19.6152
orf19.6605	15.33	3.53	3.2	4.99	4.9	1.54	15.16	0.66	6.76	5.56	1	0.193	0.363	orf19.6605	Ortholog(s) have fungal-type vacuole, mitochondrion localization	orf19.6605
orf19.6652	69.83	128.54	161.44	47.79	24.32	89.57	25.89	69.32	101.9	52.28	1	0.0707	0.192	orf19.6652	Protein similar to S. cerevisiae Dbp8p, an ATP-dependent helicase involved in rRNA processing; oxidative stress-repressed via Cap1p; flucytosine repressed; likely to be essential for growth, based on insertional mutagenesis	DBP8
orf19.6853	157.68	277.37	273.41	132.52	51.64	166.43	59.04	185.86	210.25	115.74	1	0.0163	0.0794	orf19.6853	Protein of unknown function; Spider biofilm repressed	orf19.6853
orf19.702	221.61	219.84	81.62	121.94	58.61	99.12	48.62	111.43	161.25	79.44	1	0.00774	0.0537	orf19.702	Ortholog(s) have DNA helicase activity, role in regulation of translational termination and polysome localization	orf19.702
orf19.962	38.37	73.79	55.71	28.83	18.19	37.49	12	32.67	49.18	25.09	1	0.0183	0.0848	orf19.962	Protein with a fungal RNA polymerase I subunit RPA14 domain; proposed to play a role in the recruitment of pol I to the promoter; Hap43-induced gene	orf19.962
orf19.6160	117.97	232.7	135.58	207.62	313.97	272.63	465.7	333.87	173.47	346.55	-1.02	0.00112	0.0199	orf19.6160	Ortholog(s) have role in eisosome assembly and eisosome, membrane raft, mitochondrion, plasma membrane localization	orf19.6160
orf19.22	45.82	46.33	106.29	27.79	23.26	29.6	20.74	26.07	56.56	24.92	0.99	0.0148	0.0758	orf19.22	Protein with homology to peroxisomal membrane proteins; Sef1p-, Sfu1p-, and Hap43p-regulated gene	orf19.22
orf19.3798	121.04	132.51	161.74	79.19	44.26	89.19	34.77	91.69	123.62	64.97	0.99	0.0246	0.101	orf19.3798	Ortholog(s) have tRNA (guanine-N7-)-methyltransferase activity, role in tRNA methylation and nucleolus, tRNA methyltransferase complex localization	orf19.3798
orf19.3986	13.94	18.16	11.83	7.47	4.94	9.66	4.57	6.59	12.85	6.44	0.99	0.0203	0.0897	orf19.3986	Putative transcription factor with zinc cluster DNA-binding motif; has similarity to S. cerevisiae Ppr1p, which is a transcription factor involved in the regulation of uracil biosynthesis genes	PPR1
orf19.4195	2.15	1.58	2.82	0.96	0.42	0.93	0.55	2.34	1.88	1.06	0.99	0.245	0.42	orf19.4195	Ortholog of C. dubliniensis CD36 : Cd36_60540, C. parapsilosis CDC317 : CPAR2_602830, Candida tenuis NRRL Y-1498 : CANTEDRAFT_108530 and Debaryomyces hansenii CBS767 : DEHA2F15532g	orf19.4195
orf19.4724	37.9	19.32	27.4	22.54	26.11	11.68	16.19	6.84	26.79	15.2	0.99	0.021	0.0916	orf19.4724	Ortholog(s) have RNA binding activity, role in spliceosomal complex assembly and U2-type prespliceosome localization	orf19.4724
orf19.4965	6.59	5.6	2.31	2.24	1.86	1.11	1.83	3.36	4.18	2.04	0.99	0.0877	0.221	orf19.4965	Protein of unknown function; rat catheter biofilm induced	orf19.4965
orf19.6798	161.36	408.75	149.56	298.09	373.32	407.17	636.36	523.74	254.44	485.15	-1.02	0.00554	0.045	orf19.6798	Functional homolog of S. cerevisiae Cyc8/Ssn6; hyphal growth regulator; repressed during hyphal growth; Ssn6 and Tup1 regulate distinct sets of genes; overexpression or mutation causes avirulence in mouse IV infection; TPR motifs	SSN6
orf19.576	17.99	7.56	15.36	8.78	8.3	4.75	8.85	3.66	12.43	6.39	0.99	0.0251	0.102	orf19.576	Putative kinetochore protein with a predicted role in sister chromatid cohesion; repressed during the mating process; flow model biofilm induced	CTF8
orf19.6347	24.19	25.69	9.33	8.97	5.23	6.14	8.61	11.36	17.05	7.84	0.99	0.0291	0.111	orf19.6347	Pre-mRNA splicing factor; important for catalytic step II of pre-mRNA splicing; possible role in cell cycle progression; Spider biofilm induced	orf19.6347
orf19.3041	115.84	55.39	60.44	158.91	236.67	162.65	194.74	146.73	97.65	185.2	-1.01	0.00534	0.0441	orf19.3041	Ortholog(s) have ubiquitin protein ligase binding activity	orf19.3041
orf19.6766	96.47	106.78	76.51	57.29	50.05	47.91	34.53	35.79	84.26	42.07	0.99	0.00852	0.0568	orf19.6766	Ortholog of S. cerevisiae Nop13; a nucleolar protein found in preribosomal complexes; Hap43-induced gene; rat catheter biofilm induced	NOP13
orf19.6837	136.37	187.1	337.72	188.43	143.04	203.62	58.86	63.18	212.41	117.17	0.99	0.0155	0.0775	orf19.6837	Putative oxidoreductase; induced by ciclopirox olamine; upregulation correlates with clinical development of fluconazole resistance; Spider biofilm repressed	FMA1
orf19.158	117.2	46.06	85.23	45.86	61.67	21.82	51.47	21.3	73.59	39.07	0.98	0.0223	0.0948	orf19.158	Ortholog of S. cerevisiae Apd1; required for normal localization of actin patches and normal tolerance of sodium ions and hydrogen peroxide; Hap43-induced; Spider biofilm induced	orf19.158
orf19.5124	33.74	40.97	22.9	63.86	97.02	67.37	94.91	58.11	40.37	79.35	-1.01	0.00214	0.027	orf19.5124	Cell wall adhesin-like protein; repressed by Rim101; possibly an essential gene, disruptants not obtained by UAU1 method	RBR3
orf19.6548	31.82	58.61	65.37	20.79	14.93	20.89	15.37	30.02	44.15	20.3	0.98	0.0473	0.15	orf19.6548	Protein with similarity to NifU; possible role in iron-sulfur cluster biogenesis; induced in low iron; rat catheter biofilm induced; rat catheter and Spider biofilm induced	ISU1
orf19.6803	28.88	41.95	39.31	19.69	9.85	27.89	11.01	19.09	32.46	16.96	0.98	0.0131	0.0707	orf19.6803	Ortholog(s) have UDP-galactose transmembrane transporter activity, role in UDP-galactose transmembrane transport, UDP-glucose transport, regulation of protein folding in endoplasmic reticulum and endoplasmic reticulum localization	HUT1
orf19.7077	333.77	709.5	1008.51	278.93	158.8	355.44	194.44	406.32	582.68	278.75	0.98	0.0369	0.127	orf19.7077	Putative ferric reductase; induced by Mac1 under copper starvation; Plc1-regulated; Rim101-repressed	orf19.7077
orf19.4997	52.39	49.57	38.81	59.29	91.3	100.44	92.55	114.07	50.02	99.59	-1	0.00542	0.0444	orf19.4997	Scaffold protein of Snf1p complex; similar to S. cerevisiae Gal83p and Sip2p; interacts with Snf4p; interaction with Snf1p complex is regulated by carbon source, decreased on ethanol; N-terminal myristoylation; Hog1p-downregulated	KIS2
orf19.893	0.1	0.49	1.2	0.16	0.5	0.08	0.04	0.31	0.49	0.23	0.98	0.499	0.664	orf19.893	Putative GPI-anchored protein; exogenously expressed protein substrate for Kex2 processing in vitro; repressed by alpha pheromone in SpiderM medium; macrophage-induced; induced in oralpharyngeal candidiasis; Spider biofilm induced	PGA17
orf19.1032	23.83	50.14	29.71	41.38	9.26	29.79	10.19	32.47	36.26	20.43	0.97	0.0153	0.0769	orf19.1032	bZIP transcription factor; involved in cell wall damage response; represses the yeast-to-hypha transition; mutants are caspofungin sensitive; induced by osmotic stress via Hog1; induced by Mnl1 under weak acid stress	SKO1
orf19.107	45.3	114.99	71.71	27.21	14.38	56.07	9.72	77.18	64.8	39.34	0.97	0.109	0.254	orf19.107	DEAH-box ATP-dependent RNA helicase, required for 18S rRNA synthesis; rat catheter biofilm induced	orf19.107
orf19.2245	78.52	32.72	44.75	43.47	52.29	23.49	20.62	15.71	49.87	28.03	0.97	0.00686	0.0507	orf19.2245	Vacuolar Rab small monomeric GTPase involved in vacuolar biogenesis; involved in filamentous growth and virulence	YPT72
orf19.2384	20.05	52.45	69.76	9.01	12.64	40.86	2.03	37.56	37.82	23.27	0.97	0.258	0.436	orf19.2384	Putative mitochondrial GTPase; likely essential for respiratory competence and in large ribosomal subunit assembly; mitochondrial translation; Spider biofilm induced	MTG1
orf19.287	138.99	113.7	263.82	134.18	84.98	115.86	55.83	68.96	162.67	81.41	0.97	0.00987	0.061	orf19.287	Putative NADH-ubiquinone oxidoreductase subunit; Hap43p-repressed gene; repressed by nitric oxide; identified in detergent-resistant membrane fraction (possible lipid raft component)	orf19.287
orf19.3887	22.75	17.19	30.49	10.8	17.77	12.56	6.55	6.67	20.31	10.89	0.97	0.0486	0.152	orf19.3887	Ortholog(s) have cytoplasm, nucleus localization	orf19.3887
orf19.5732	88.92	343.89	440.64	55.65	36.63	222.97	34.89	159.52	232.28	113.5	0.97	0.2	0.372	orf19.5732	Putative nucleolar GTPase; repressed by prostaglandins; Hap43-induced, rat catheter and Spider biofilm induced	NOG2
orf19.6083	0.44	0.74	1.29	0.5	0.34	0.47	0.29	0.28	0.74	0.35	0.97	0.224	0.397	orf19.6083	Has domain(s) with predicted nucleic acid binding, nucleotide binding activity	orf19.6083
orf19.6597	70.52	30.32	36.25	16.72	30.47	6.18	47.47	10.08	38.45	23.55	0.97	0.0868	0.22	orf19.6597	Ortholog(s) have cytoplasm localization	orf19.6597
orf19.1836	48.4	37.47	32.7	26.63	13.4	19.67	13.52	30.14	36.3	19.18	0.96	0.0132	0.0709	orf19.1836	Putative class II abasic (AP) endonuclease; flucytosine induced	APN2
orf19.5682	76.92	284.54	275.47	128.54	229.15	306.04	367.82	462.58	191.37	341.4	-1	0.00363	0.0361	orf19.5682	Ortholog(s) have protein binding, bridging, protein transporter activity and role in chromosome condensation, protein import into nucleus, protein targeting to membrane, regulation of mitotic cell cycle	orf19.5682
orf19.2891	83.11	61.1	60.84	38.7	22.79	43.03	18.45	44.95	60.94	32.3	0.96	0.0117	0.0666	orf19.2891	Ortholog(s) have role in cellular response to oxidative stress, misfolded or incompletely synthesized protein catabolic process, protein import into peroxisome matrix and mitochondrial inner membrane localization	orf19.2891
orf19.7235	40.58	61.6	56.71	85.26	146.13	85.44	167.12	91.57	61.04	122.56	-1	0.00463	0.0409	orf19.7235	Putative protein of unknown function; mutation confers hypersensitivity to amphotericin B	orf19.7235
orf19.1246	85.91	129.46	97.73	149.23	204.96	206.22	286.17	209.14	115.58	226.62	-0.99	0.00183	0.0249	orf19.1246	Putative eisosome component role in proper eisosome assembly; upregulated in cyr1 null mutant	orf19.1246
orf19.4373	43.47	22.77	33.25	38.44	44.21	17.37	18.04	7.92	34.48	21.88	0.96	0.0151	0.0765	orf19.4373	Protein similar to S. cerevisiae Fmn1p, which is riboflavin kinase; predicted Kex2p substrate; Hap43p-repressed gene	orf19.4373
orf19.5854.1	0.44	0.74	1.1	0.69	0.46	0.54	0.75	0.09	0.74	0.46	0.96	0.37	0.548	orf19.5854.1	Has domain(s) with predicted ATP binding, ATPase activity	orf19.5854.1
orf19.6357	28.52	7.56	5.08	6.26	15.27	3.16	11.48	1.39	11.86	7.82	0.96	0.139	0.297	orf19.6357	Ortholog(s) have role in mitotic DNA integrity checkpoint, negative regulation of protein import into nucleus during spindle assembly checkpoint, nucleocytoplasmic transport	orf19.6357
orf19.6455	26.33	20.59	28.43	18.24	31.41	10.47	14.69	4.85	23.4	15.35	0.96	0.0242	0.0998	orf19.6455	Protein of unknown function, transcript is upregulated in clinical isolates from HIV+ patients with oral candidiasis	orf19.6455
orf19.76	200.29	115.75	41.63	41.54	54.44	47.16	40.48	30.16	99.8	43.06	0.96	0.0337	0.121	orf19.76	Putative AdoMet-dependent methyltransferase; Hap43-induced; repressed by prostaglandins; possibly essential gene, disruptants not obtained by UAU1 method; Spider biofilm induced	SPB1
orf19.7620	2.15	2.86	2.12	3.35	1.57	0.5	1.8	2.04	2.62	1.48	0.96	0.26	0.438	orf19.7620	Ortholog(s) have role in mRNA splicing, via spliceosome and spliceosomal complex localization	orf19.7620
orf19.2832	58.18	48.82	48.36	64.12	116.53	71.19	167.69	99.87	54.87	113.82	-0.99	0.00496	0.0425	orf19.2832	Protein with similarity to S. cerevisiae Inn1p, which is an essential protein of the contractile actomyosin ring required for ingression of the plasma membrane into the bud neck during cytokinesis; contains a C2 membrane targeting domain	INN1
orf19.1415	109.87	176.98	137.25	104.62	51.69	106.93	46.19	77.69	132.18	70.63	0.95	0.0209	0.0915	orf19.1415	Major cell-surface ferric reductase under low-iron conditions; 7 transmembrane regions and a secretion signal predicted; Tup1, Rim101, Ssn6, Hog1, caspofungin repressed; ciclopirox olamine induced; rat catheter biofilm induced	FRE10
orf19.5094	16.74	26.11	26.52	14.75	37.14	37.64	46.81	36.83	21.03	39.61	-0.99	0.000716	0.0166	orf19.5094	Protein similar but not orthologous to S. cerevisiae Bul1; a protein involved in selection of substrates for ubiquitination; mutants are viable; macrophage/pseudohyphal-induced; rat catheter biofilm induced	BUL1
orf19.2416.1	214.25	118.61	311.19	182.62	226.08	145.33	72.26	47.35	206.67	122.76	0.95	0.0679	0.187	orf19.2416.1	Microtubule-dependent localized protein; at Spitzenkorper and cytokinetic ring in hyphae; cell-cycle dependent localization to tip polarisome, bud neck in yeast and pseudohyphae; sumoylation target; rat catheter, Spider biofilm repressed	MLC1
orf19.2555	202.75	115.45	289.9	139.5	138.91	90.21	87.84	63.23	186.9	95.05	0.95	0.00876	0.0575	orf19.2555	Putative orotate phosphoribosyltransferase; protein abundance is affected by URA3 expression in the CAI-4 strain background; flucytosine induced; protein level decreased in stationary phase cultures	URA5
orf19.2682	65.46	32.38	38.42	34.92	44.94	15.3	35.92	9.53	42.8	26.42	0.95	0.0141	0.074	orf19.2682	Ortholog(s) have TBP-class protein binding, TBP-class protein binding RNA polymerase II transcription factor activity involved in preinitiation complex assembly activity	orf19.2682
orf19.3203	73.68	42.4	16.96	37.95	39.24	17.78	27.45	9.47	42.75	23.48	0.95	0.0256	0.103	orf19.3203	Putative F-box protein involved in endocytic membrane traffic and/or recycling; fungal-specific (no human or murine homolog)	RCY1
orf19.3531	16.27	11.47	10.96	12.05	6.15	7.2	7.25	5.84	12.69	6.61	0.95	0.00744	0.0528	orf19.3531	Ortholog(s) have role in regulation of DNA-dependent DNA replication initiation and DNA replication preinitiation complex, endoplasmic reticulum, nuclear envelope, spindle pole body localization	orf19.3531
orf19.6109	105.29	319.58	332.98	252.96	332.29	506.16	484.95	539.27	252.7	465.67	-0.99	0.00289	0.0318	orf19.6109	Transcriptional corepressor; represses filamentous growth; regulates switching; role in germ tube induction, farnesol response; in repression pathways with Nrg1, Rfg1; farnesol upregulated in biofilm; rat catheter, Spider biofilm repressed	TUP1
orf19.6387	309.92	405.32	493.73	691.25	1203.88	672.54	1220.24	677.92	475.05	943.65	-0.99	0.0055	0.0448	orf19.6387	Heat-shock protein; roles in biofilm and virulence; complements chaperone, prion activity in S. cerevisiae; guanidine-insensitive; heat shock/stress induced; repressed in farnesol-treated biofilm; sumoylation target; Spider biofilm induced	HSP104
orf19.4080	43.19	14.35	9.23	10.29	18.36	4.39	14.34	4.79	19.26	10.47	0.95	0.0661	0.184	orf19.4080	Putative ribonuclease H2 subunit; required for RNase H2 activity; repressed in Spider biofilms by Bcr1, Tec1, Brg1, Rob1	orf19.4080
orf19.1442	71.8	87.97	197.11	149.7	200.38	286.56	173.21	268.62	126.65	232.19	-0.98	0.00451	0.0403	orf19.1442	Phospholipase B; Hog1-induced; regulated by Ssn6; putative GPI-anchor; repressed during cell wall regeneration; clade-associated gene expression; Hap43-induced; rat catheter and Spider biofilm repressed	PLB4.5
orf19.7361	35.59	51.01	33.89	22.57	9.69	20.82	13.52	32.02	35.77	19.01	0.95	0.0166	0.0802	orf19.7361	Ortholog(s) have tRNA-intron endonuclease activity, role in tRNA-type intron splice site recognition and cleavage and mitochondrial outer membrane, tRNA-intron endonuclease complex localization	orf19.7361
orf19.2368	31.1	13.34	10.96	9.71	13.36	4.1	13.26	5.21	16.28	8.98	0.94	0.0352	0.124	orf19.2368	Predicted component of U5 snRNP; Spider biofilm induced	orf19.2368
orf19.3465	852.03	1072.14	1770.65	961.68	972.91	1618.81	257.23	274.59	1164.13	780.89	0.94	0.104	0.246	orf19.3465	Predicted ribosomal protein; downregulated upon phagocytosis by murine macrophages; Hap43-induced; Spider biofilm repressed	RPL10A
orf19.2605	58.56	85.13	60.59	85.13	131.56	115.14	170.99	147.38	72.35	141.27	-0.98	0.000144	0.00946	orf19.2605	Putative protein serine/threonine kinase; mutants sensitive to growth on hydrogen peroxide medium	PRK1
orf19.3999	35.7	23.37	7.99	29.22	13.4	13.12	10.74	9.69	24.07	11.74	0.94	0.0136	0.0724	orf19.3999	Ortholog(s) have fungal-type vacuole membrane localization	orf19.3999
orf19.4184	89.92	105.1	72.16	132.89	169.43	154.64	254.94	209.94	100.02	197.24	-0.98	0.00312	0.0333	orf19.4184	Protein with a predicted role in clathrin cage assembly; Hap43-repressed; Spider biofilm repressed	orf19.4184
orf19.5010	41.89	98.3	101.76	27.6	15.31	59.57	11.18	73.12	67.39	39.8	0.94	0.136	0.294	orf19.5010	Putative 18S rRNA dimethylase; predicted role in rRNA modification and processing; Hap43-induced; likely to be essential for growth based on insertional mutagenesis strategy; F-12/CO2 early biofilm induced	DIM1
orf19.5792	50.28	71.55	67.17	44.65	14.5	59.72	16.39	51.19	58.41	35.45	0.94	0.0151	0.0764	orf19.5792	Mannosyltransferase of glycosylphosphatidylinositol (GPI) biosynthesis; catalyzes mannosylation of Man3-GPI precursor; essential for viability; 8-9 transmembrane regions predicted; has HQEXRF motif; functional homolog of S. cerevisiae Smp3p	SMP3
orf19.721	27.71	52.29	25.39	17.88	6.36	23.42	8.99	31.26	30.82	17.51	0.94	0.0675	0.187	orf19.721	Ortholog(s) have polynucleotide 5'-hydroxyl-kinase activity	orf19.721
orf19.114	5.61	3.75	0.74	3.85	1.28	1.86	2.06	1.23	3.49	1.61	0.93	0.137	0.295	orf19.114	Ortholog of C. dubliniensis CD36 : Cd36_61190, C. parapsilosis CDC317 : CPAR2_603230, Candida tenuis NRRL Y-1498 : cten_CGOB_00054 and Debaryomyces hansenii CBS767 : DEHA2E21142g	orf19.114
orf19.1232	220.54	379.71	276.24	190.33	117.18	371.54	52.21	150.41	266.7	172.83	0.93	0.032	0.117	orf19.1232	GDP-mannose transporter; essential; required for glycosylation, hyphal growth; functional homolog of S. cerevisiae Vrg4p, which imports GDP-mannose from cytoplasm to Golgi for protein and lipid mannosylation; no mammalian homolog	VRG4
orf19.1318	23.05	19.62	14.05	12.66	5.11	15.63	4.95	15.12	17.35	10.2	0.93	0.0199	0.0885	orf19.1318	Ortholog of C. dubliniensis CD36 : Cd36_43350, C. parapsilosis CDC317 : CPAR2_403560, Debaryomyces hansenii CBS767 : DEHA2A08250g and Pichia stipitis Pignal : PICST_29838	orf19.1318
orf19.1484	12.71	1.84	5.04	2.12	9.43	0.36	8.61	0.79	5.43	4.8	0.93	0.268	0.446	orf19.1484	Ortholog of S, cerevisiae Spc24; a component of the conserved kinetochore-associated Ndc80 complex involved in chromosome segregation, spindle checkpoint activity and kinetochore clustering; Hap43-induced gene	orf19.1484
orf19.150	173.22	100.39	65.42	71.09	57.41	41.87	62.21	42.49	102.53	51	0.93	0.00701	0.051	orf19.150	Predicted component of the Translocase of the Inner Mitochondrial membrane (TIM23 complex), involved in protein import into mitochondria	TIM17
orf19.1633	308.9	410.32	201.35	191.76	101.56	216.49	91.54	186.06	278.08	148.91	0.93	0.0129	0.07	orf19.1633	Putative U3 snoRNA-associated protein; Hap43-induced; physically interacts with TAP-tagged Nop1; Spider biofilm induced	UTP4
orf19.1702	40.7	21.23	20.22	32.74	25.26	25.91	10.51	8.08	28.72	17.44	0.93	0.0319	0.117	orf19.1702	Similar to but not orthologous to S. cerevisae Arf3; transcript filament induced; Tup1 regulated; rat catheter biofilm repressed (see Locus History Note for Assembly 19 correction)	ARF3
orf19.3516	42.94	65.91	108.91	50.87	19.17	45.06	27.75	43.68	67.16	33.91	0.93	0.0084	0.0563	orf19.3516	Protein of unknown function; Hap43-repressed; Spider biofilm repressed	orf19.3516
orf19.6874	86.43	237.98	152.86	115.28	251.6	233.64	369.66	243.41	148.14	274.58	-0.98	0.00129	0.0213	orf19.6874	Putative helix-loop-helix (HLH) transcription factor with a role in filamentous growth	orf19.6874
orf19.4055	2.29	1.25	1.01	3.66	0.46	0.54	2.18	1.44	2.05	1.16	0.93	0.164	0.33	orf19.4055	Protein similar to S. cerevisiae Ybr075wp; transposon mutation affects filamentous growth; clade-associated gene expression	orf19.4055
orf19.4793	14.3	21.27	13.08	8.08	4.06	8.74	4.81	12.31	14.18	7.48	0.93	0.0292	0.111	orf19.4793	Putative ribosome-associated protein; ortholog of S. cerevisiae Tma16; Hap43-induced gene; Spider biofilm induced	orf19.4793
orf19.4839	46.65	74.62	90.25	54.96	31.41	86.12	13.32	36.63	66.62	41.87	0.93	0.0297	0.112	orf19.4839	GET complex subunit; expression downregulated in an ssr1 null mutant	orf19.4839
orf19.4924	119.05	54.26	26.62	73.76	40.61	23.79	42.34	26.51	68.42	33.31	0.93	0.0107	0.0634	orf19.4924	Protein of unknown function; repressed in ssr1 mutant; Spider biofilm induced	orf19.4924
orf19.6140	82.61	275.53	367.96	47.89	48.51	116.93	41.54	115.36	193.5	80.58	0.93	0.16	0.324	orf19.6140	Protein with similarity to ferric reductases; downregulated in response to amphotericin B, estradiol, or ciclopirox olamine, and upregulated by interaction with macrophage; un-merged from orf19.6139 in a revision of Assembly 21	FRE30
orf19.6499	35.51	37.01	24.17	15.14	10.36	13.78	9.84	24.52	27.96	14.63	0.93	0.0331	0.12	orf19.6499	Predicted DNA-directed RNA polymerase; role in transcription; Spider biofilm induced	orf19.6499
orf19.6686	69.58	188.79	96.83	35.54	16.58	95.14	21.89	89.38	97.68	55.75	0.93	0.137	0.295	orf19.6686	Putative nucleolar protein; essential; heterozygous mutation confers resistance to 5-fluorocytosine (5-FC), 5-fluorouracil (5-FU), and tubercidin (7-deazaadenosine); Hap43-induced; Spider biofilm induced	ENP2
orf19.7404	127.61	95.76	155.34	227.53	325	246.23	323.95	256.7	151.56	287.97	-0.98	0.00139	0.022	orf19.7404	Catabolic L-serine (L-threonine) deaminase;, catalyzes degradation of L-serine and L-threonine; required to use serine or threonine as a sole nitrogen source; Spider biofilm repressed	orf19.7404
orf19.1473	5.5	15.5	17.06	5.44	4.23	7.6	2.03	7.75	10.87	5.4	0.92	0.166	0.332	orf19.1473	2-hydroxyacid dehydrogenase domain-containing protein; Hap43-repressed gene; induced by alpha pheromone in SpiderM medium	orf19.1473
orf19.1597	182.52	108.18	161.89	125.06	147.17	83.85	78.13	35.14	144.42	86.07	0.92	0.00699	0.051	orf19.1597	Vacuolar membrane protein; depletion causes abnormal vacuolar morphology, cell separation defect, sensitivity to cell wall stress, increased hyphal branching; essential, no mammalian homolog; Cyr1-regulated; rat catheter biofilm repressed	ABG1
orf19.1611	0.3	0.34	0.15	0.53	0.63	0.05	1.89	0.01	0.33	0.64	0.92	0.494	0.659	orf19.1611	Protein of unknown function; Spider biofilm induced	orf19.1611
orf19.2198	87.92	125.35	142.21	82.52	41.47	112.44	25.83	81.72	109.5	65.36	0.92	0.0179	0.0835	orf19.2198	Protein involved in heme uptake; putative FAD transporter, similar to S. cerevisiae Flc3p	FLC3
orf19.3406	56.4	25.43	57.25	43.63	104.6	64.28	101	77.18	45.68	86.76	-0.97	0.00223	0.0278	orf19.3406	Predicted chloride transporter; member of conserved Mcm1 regulon; Spider biofilm repressed	orf19.3406
orf19.4941	928.69	286	370.28	578.5	916.06	818.99	1247.22	888.71	540.87	967.74	-0.97	0.00369	0.0365	orf19.4941	bHLH transcription factor; control of glycolysis; required for biofilm formation; hyphally regulated by Cph1, Cyr1; flucytosine, Hog1 induced; amphotericin B, caspofungin repressed; induced in flow model biofilm and planktonic cultures	TYE7
orf19.3201	10.76	6.97	9.19	6.04	4.9	2.65	7.33	3.33	8.24	4.55	0.92	0.0242	0.0998	orf19.3201	Homeodomain protein of the MTLa mating type locus; a1 and alpha2 together repress white-opaque switching and mating (an opaque-specific process); a/alpha mating type may increase virulence by competitive advantage; Spider biofilm induced	MTLA1
orf19.5812	212.15	204.69	209.36	311.18	516.05	391.01	536.96	387.89	234.35	457.98	-0.97	0.000173	0.0103	orf19.5812	Ortholog of S. cerevisiae Ett1, a nuclear protein that inhibits replication of Brome mosaic virus; early-stage flow model biofilm induced	orf19.5812
orf19.4414	5	5.3	8.13	4.29	2.94	5.85	1.55	2.73	5.68	3.27	0.92	0.0605	0.175	orf19.4414	Ortholog of C. dubliniensis CD36 : Cd36_45590, C. parapsilosis CDC317 : CPAR2_501450, Candida tenuis NRRL Y-1498 : CANTEDRAFT_105024 and Debaryomyces hansenii CBS767 : DEHA2D12364g	orf19.4414
orf19.4668	2.23	4.75	1.33	2.31	1.45	1.04	2.18	0.82	2.65	1.37	0.92	0.113	0.26	orf19.4668	Protein with a glycoside hydrolase domain; mutants are viable	orf19.4668
orf19.7328	273.55	361.98	441.73	525.36	1009.77	571.42	1059.24	559.27	400.66	799.92	-0.97	0.00151	0.023	orf19.7328	Protein with a Staphylococcal nuclease domain; transcript regulated by Mig1 and Tup1; flow model and Spider biofilm repressed	orf19.7328
orf19.4932	418.43	764.69	729.45	329.39	155.19	569.79	144.42	474.66	560.49	336.01	0.92	0.0382	0.13	orf19.4932	Ortholog(s) have role in mitochondrial translation and mitochondrion localization	orf19.4932
orf19.5052	28.27	34.98	47.52	33.1	14.08	37.45	12.91	17.36	35.97	20.45	0.92	0.00741	0.0526	orf19.5052	Ortholog of S. cerevisiae : YFR045W, C. glabrata CBS138 : CAGL0C02013g, C. dubliniensis CD36 : Cd36_07340, C. parapsilosis CDC317 : CPAR2_208340 and Candida tenuis NRRL Y-1498 : CANTEDRAFT_116470	orf19.5052
orf19.6041	275.15	549.26	418.32	178.69	80.18	333.1	97.36	334.91	355.35	211.39	0.92	0.0473	0.15	orf19.6041	Putative mitochondrial RNA polymerase; repressed in core stress response; Spider biofilm induced	RPO41
orf19.738	103.63	129.88	85.73	189.89	274.04	171.02	327.18	212.58	127.28	246.21	-0.97	0.00471	0.0413	orf19.738	Class I myosin; nonessential; role in cortical actin patch polarity and polar budding; required for hyphal growth, white-opaque switch; regulatory phosphorylation on S366; downregulated on adherence to polystyrene	MYO5
orf19.7047	167.24	46.29	23.83	31.47	64.26	10.5	57.49	13.92	67.21	36.54	0.92	0.0918	0.228	orf19.7047	Putative RNA polymerase II-associated Paf1 complex subunit; induced during the mating process	RTF1
orf19.1029	3.96	7.12	3.06	1.56	0.22	3.12	3.24	3.47	3.92	2.51	0.91	0.262	0.44	orf19.1029	Putative ortholog of S. cerevisiae Rpp1; subunit of both RNase MRP and nuclear RNase P; rat catheter and Spider biofilm induced	RPP1
orf19.1276	10.21	3.68	2.31	5.94	4.31	0.61	10.39	1.83	5.53	4.29	0.91	0.18	0.347	orf19.1276	Protein with a selenoprotein domain and a thioredoxin-like fold domain; similar to S. cerevisiae Vhs3p, which is a putative phosphopantothenoylcysteine decarboxylase	orf19.1276
orf19.1742	215.19	131.51	121.72	118.26	118.35	50.69	121.65	47.32	146.67	84.5	0.91	0.00963	0.06	orf19.1742	Hydroxymethylbilane synthase; converts 4-porphobilinogen to hydroxymethylbilane in heme biosynthesis; induced in high iron, CO2; alkaline repressed; regulated by Sef1, Sfu1, and Hap43; rat catheter and Spider biofilm induced	HEM3
orf19.2748	13.91	5.34	3.01	3.28	4.44	0.79	4.57	4.08	6.38	3.47	0.91	0.15	0.311	orf19.2748	GAL4-like Zn(II)2Cys6 transcription factor; clade-associated expression; null shows abnormal regulation of invasive colony growth, is unable to utilize proline as a nitrogen source; flow model biofilm induced	ARG83
orf19.3446	7.53	4.9	7.61	3.95	10.95	0.58	17.48	0.85	6	7.46	0.91	0.217	0.389	orf19.3446	Ortholog(s) have Ran GTPase binding activity, role in protein import into nucleus and nucleus localization	orf19.3446
orf19.889	19.88	30.96	16.57	27.21	39.11	53.89	37.93	52.32	23.65	45.81	-0.97	0.00156	0.0233	orf19.889	Putative trifunctional enzyme of thiamine biosynthesis, degradation and salvage; Spider biofilm induced	THI20
orf19.5548	13.69	17.49	13.13	22.77	7.29	14.74	5.53	10.14	16.77	9.42	0.91	0.00869	0.0573	orf19.5548	Zn(II)2Cys6 transcription factor; has similarity to S. cerevisiae Lys14, which is a transcription factor involved in the regulation of lysine biosynthesis genes	LYS14
orf19.7499	75.39	114.31	136.94	160.08	174.97	276.02	208.54	263.62	121.68	230.79	-0.96	0.00121	0.0205	orf19.7499	Putative nicotinic acid mononucleotide adenylyltransferase, involved in NAD salvage pathway; Spider biofilm repressed	orf19.7499
orf19.2098	300.85	427.41	611.23	428.89	730.09	788.59	875.74	956.77	442.09	837.8	-0.95	6.58e-05	0.0072	orf19.2098	Aromatic transaminase of the Ehrlich fusel oil pathway of aromatic alcohol biosynthesis; Rim101 independent alkaline induction; protein abundance affected by URA3 expression in CAI-4 strain; Gcn4-regulated; stationary phase enriched	ARO8
orf19.17	2.2	2.31	3.29	3.38	1.78	4.21	2.35	0.31	2.8	2.16	0.9	0.206	0.378	orf19.17	Putative cortical actin cytoskeleton protein; constitutive expression independent of MTL or white-opaque status	SCP1
orf19.2045	133.19	240.74	332.62	136.87	77.98	233.75	44.38	146.67	210.86	125.7	0.9	0.0477	0.151	orf19.2045	Ortholog(s) have diacylglycerol kinase activity, role in phosphatidic acid biosynthetic process and integral to endoplasmic reticulum membrane localization	orf19.2045
orf19.4910	55.08	112.71	135.07	107.53	140.3	167.62	233.02	213.64	102.6	188.65	-0.95	0.00609	0.0475	orf19.4910	Putative GPI-anchored adhesin-like protein; transposon mutation affects filamentous growth; Spider biofilm repressed	FGR41
orf19.3971	2.37	1.73	0.87	1.84	1.03	0.82	0.52	1.39	1.7	0.94	0.9	0.138	0.297	orf19.3971	Protein of unknown function; early-stage flow model biofilm induced	orf19.3971
orf19.6020	18.11	6.12	2.45	10.83	11.04	1.61	9.4	2.29	9.38	6.08	0.9	0.153	0.314	orf19.6020	Ortholog(s) have Atg8 ligase activity and role in C-terminal protein lipidation, CVT pathway, autophagic vacuole assembly, cellular response to nitrogen starvation, mitochondrion degradation, piecemeal microautophagy of nucleus	orf19.6020
orf19.6259	54.24	70.38	55.71	39.68	27.56	43.14	19.27	30.7	55	30.17	0.9	0.0068	0.0505	orf19.6259	Exosome non-catalytic core component; involved in 3'-5' RNA processing and degradation in the nucleus and cytoplasm; Spider biofilm induced	orf19.6259
orf19.6358	24.88	8.79	19.39	13.34	21.94	7.93	12.15	2.89	16.6	11.23	0.9	0.093	0.229	orf19.6358	Ortholog(s) have protein homodimerization activity, ubiquitin-protein ligase activity and role in free ubiquitin chain polymerization, postreplication repair, protein K63-linked ubiquitination	orf19.6358
orf19.6477	68.5	84.98	48.16	40.73	20.19	54.79	16.48	50.71	60.59	35.54	0.9	0.0346	0.123	orf19.6477	Ortholog(s) have tRNA (guanine-N7-)-methyltransferase activity, role in tRNA methylation and cytosol, nucleus, tRNA methyltransferase complex localization	orf19.6477
orf19.6826	0.16	0.02	0.02	0.1	0.02	0.19	0.01	0.01	0.07	0.06	0.9	0.502	0.667	orf19.6826	Putative polysome-associated RNA binding protein; macrophage-induced gene	SLF1
orf19.6411	65.18	122.68	148.39	139.26	187.15	222.74	230.16	228.23	118.88	217.07	-0.95	0.000387	0.0137	orf19.6411	Protein similar to S. cerevisiae Vac14p; a protein involved in regulated synthesis of PtdIns(3,5)P(2); transposon mutation affects filamentous growth	orf19.6411
orf19.1040	13.32	4.05	11.25	7.98	13.57	5.63	3.94	1.96	9.15	6.28	0.89	0.0911	0.226	orf19.1040	Protein required for the spindle assembly checkpoint of the cell cycle; necessary for survival in host cell macrophages and for virulence in a mouse model of systemic candidiasis	MAD2
orf19.1070	18.86	13.19	17.35	17.17	12.68	11.09	9.05	5.56	16.64	9.6	0.89	0.012	0.0675	orf19.1070	Ortholog(s) have cytoplasm localization	orf19.1070
orf19.1266	20.11	5.23	11.11	12.98	18.28	5.45	8.24	2.29	12.36	8.56	0.89	0.141	0.3	orf19.1266	Protein of unknown function; transcript detected on high-resolution tiling arrays	orf19.1266
orf19.194	72.24	25.54	29.07	24.48	50.01	5.7	49.36	9.03	37.83	28.53	0.89	0.106	0.249	orf19.194	Ortholog of C. dubliniensis CD36 : Cd36_19300, C. parapsilosis CDC317 : CPAR2_209720, Candida tenuis NRRL Y-1498 : CANTEDRAFT_114035 and Debaryomyces hansenii CBS767 : DEHA2E10494g	orf19.194
orf19.2671	26.02	21.23	33	33.16	53.32	44.64	66.08	50.79	28.35	53.71	-0.94	0.00351	0.0355	orf19.2671	Protein with a predicted FAD-dependent pyridine nucleotide reductase domains; putative oxidoreductase; Plc1-regulated; possibly an essential gene, disruptants not obtained by UAU1 method	orf19.2671
orf19.2991	21.5	20.71	26.91	17.88	12.18	16.07	5.04	18.28	21.75	12.89	0.89	0.0225	0.0953	orf19.2991	Putative MFS transporter; regulated by Nrg1; macrophage/pseudohyphal-repressed; induced by alpha pheromone in SpiderM medium; possibly an essential gene, disruptants not obtained by UAU1 method	HOL1
orf19.6448	97.24	140.24	156.1	171.03	257.82	216.19	346	254.26	141.15	268.57	-0.94	0.000856	0.018	orf19.6448	Protein of unknown function; Spider biofilm repressed	orf19.6448
orf19.4705	103.49	111.19	131.78	68.89	48.85	90.13	31.85	62.56	103.84	58.35	0.89	0.00998	0.0615	orf19.4705	Ortholog(s) have tRNA adenylyltransferase activity, role in tRNA 3'-terminal CCA addition and cytosol, mitochondrial matrix localization	orf19.4705
orf19.5206	10.71	69.47	68.57	9.65	3.98	43.56	3.48	46.53	39.6	24.38	0.89	0.321	0.501	orf19.5206	Putative chaperone protein; role in the assembly of box H/ACA snoRNPs and thus for pre-rRNA processing; Spider biofilm induced	orf19.5206
orf19.6246	42.94	17.93	40.4	40.76	44.21	13.71	17.19	12.03	35.51	21.78	0.89	0.0418	0.138	orf19.6246	Ortholog(s) have peptide alpha-N-acetyltransferase activity, role in N-terminal peptidyl-methionine acetylation, cytoskeleton organization, mitochondrion inheritance and NatB complex, cytosol, nucleus localization	orf19.6246
orf19.6582	578.77	205.99	333.91	336.08	464	104.01	296.82	81.01	363.69	236.46	0.89	0.0494	0.154	orf19.6582	Alpha7 (C8) subunit of the 20S proteasome; multiple phosphorylated residues; transcript induced upon filamentous growth; Spider biofilm repressed	PRE10
orf19.7190	22.77	38.67	48.07	18.95	8.3	28.07	6.26	39.25	32.11	20.47	0.89	0.0609	0.176	orf19.7190	Mitochondrial glycosylase/lyase; repairs oxidative damage to mitochondrial DNA, contributes to UVA resistance, role in base-excision repair; Spider biofilm induced	OGG1
orf19.7320	0.24	0.34	0.15	0.93	0.18	1.07	0.52	0.01	0.42	0.45	0.89	0.511	0.674	orf19.7320	Probable lipase, part of a gene family whose members are differentially expressed during infection; lacks a signal sequence for secretion, unlike other family members; may have a role in nutrition or in creating an acidic microenvironment	LIP7
orf19.7426	49.26	61.37	117.99	46.02	22.36	75.87	16.1	47.29	68.66	40.41	0.89	0.0312	0.116	orf19.7426	Ortholog(s) have dolichyl-diphosphooligosaccharide-protein glycotransferase activity, role in protein N-linked glycosylation via asparagine, protein complex assembly and oligosaccharyltransferase complex localization	orf19.7426
orf19.7588	17.66	9.61	6.18	5.47	7.67	4.9	4.63	3.52	9.73	5.18	0.89	0.0569	0.169	orf19.7588	Ortholog(s) have mitochondrion localization	orf19.7588
orf19.773	3.54	6.38	2.54	1.46	1.28	2.54	1.4	1.52	3.48	1.69	0.89	0.161	0.326	orf19.773	Protein similar to S. cerevisiae Rsa3 predicted nucleolar protein involved in maturation of pre-60S ribosomal particles; rat catheter and Spider biofilm induced	orf19.773
orf19.1356	8.45	2.94	2.82	6.71	2.98	2.22	3.5	2.24	5.23	2.73	0.88	0.106	0.251	orf19.1356	Ortholog(s) have thiosulfate sulfurtransferase activity, role in tRNA wobble position uridine thiolation and mitochondrion localization	orf19.1356
orf19.1761	21.75	11.21	19.29	14.69	17.9	9.62	9.69	4.41	16.73	10.4	0.88	0.0389	0.132	orf19.1761	Predicted olichyl-diphosphooligosaccharide-protein glycotransferase; role in protein N-linked glycosylation; Spider biofilm repressed	orf19.1761
orf19.2168.3	384.52	466.72	1025.74	375.91	271.5	648.8	142.03	245.16	563.22	326.87	0.88	0.0606	0.175	orf19.2168.3	Ortholog(s) have role in cellular protein localization, cytokinesis, site selection, endoplasmic reticulum inheritance, endoplasmic reticulum tubular network organization, nuclear pore complex assembly, vesicle-mediated transport	orf19.2168.3
orf19.3660	13.91	34.91	41.78	13.59	3.44	21.82	6.69	33.48	26.05	16.36	0.88	0.13	0.284	orf19.3660	Ortholog of C. dubliniensis CD36 : Cd36_60600, C. parapsilosis CDC317 : CPAR2_602890, Candida tenuis NRRL Y-1498 : CANTEDRAFT_135512 and Debaryomyces hansenii CBS767 : DEHA2F15312g	orf19.3660
orf19.3804	61.28	76.33	139.27	67.67	33.03	87.67	19.07	67.34	86.14	51.78	0.88	0.0193	0.0874	orf19.3804	Protein of unknown function; filament induced	orf19.3804
orf19.4357	101.67	41.54	55.16	52.44	59.17	21.08	52.77	17.75	62.7	37.69	0.88	0.0161	0.079	orf19.4357	Putative protein similar to S. cerevisiae Mgr3p, a subunit of the i-AAA protease supercomplex that degrades misfolded mitochondrial proteins	orf19.4357
orf19.4426	43.11	39.24	41.09	30	14.08	45.09	11.8	24.3	38.36	23.82	0.88	0.0214	0.0927	orf19.4426	Putative peroxisomal protein involved in targeting proteins into peroxisomes; possibly an essential gene, disruptants not obtained by UAU1 method	PEX3
orf19.4416	171.29	253.99	180.3	290.47	523.83	317.87	552.14	324.46	224.01	429.57	-0.93	0.00268	0.0305	orf19.4416	Putative vacuolar protein sorting-associated protein; gene used for multilocus sequence typing	VPS13
orf19.639.1	26.33	30.35	35.71	18.46	11.75	16.48	7.6	28.06	27.71	15.97	0.88	0.0216	0.0932	orf19.639.1	Ortholog(s) have structural constituent of ribosome activity and mitochondrial large ribosomal subunit localization	orf19.639.1
orf19.6601.1	53.03	34.87	49.11	36.62	52.03	21.26	32.79	9.05	43.4	28.79	0.88	0.0353	0.124	orf19.6601.1	Possible heterohexameric Gim/prefoldin protein complex subunit; role in folding alpha-tubulin, beta-tubulin, and actin; transcript induced by yeast-to-hypha switch; regulated by Nrg1, Tup1; Spider and flow model biofilm induced	YKE2
orf19.1234	23.38	21.38	32.41	39.81	59.99	33.67	60.76	64.71	29.25	54.78	-0.92	0.00434	0.0394	orf19.1234	Protein lacking an ortholog in S. cerevisiae; member of a family encoded by FGR6-related genes in the RB2 repeat sequence; transposon mutation affects filamentous growth	FGR6-10
orf19.697	60.06	24.79	15.36	36.32	51.9	5.67	42.31	7.45	34.13	26.83	0.88	0.12	0.271	orf19.697	Ortholog(s) have mitochondrial outer membrane localization	orf19.697
orf19.7261	77.77	217.77	262.48	166.5	198.94	325.7	351.29	394.84	181.13	317.69	-0.92	0.00584	0.0463	orf19.7261	Putative Rab GDP-dissociation inhibitor; GlcNAc-induced protein; Spider biofilm repressed	GDI1
orf19.145	37.29	8.16	6.18	4.2	14.8	2.22	17.83	1.69	13.95	9.14	0.87	0.229	0.402	orf19.145	Protein similar to S. cerevisiae Rpb4p, which is a component of RNA polymerase II; transposon mutation affects filamentous growth	RPB4
orf19.1547	6.17	4.38	10.34	5.94	4.52	2.58	2.64	4.49	6.71	3.56	0.87	0.0253	0.102	orf19.1547	Ortholog(s) have double-stranded DNA binding, polynucleotide 3'-phosphatase activity and role in double-strand break repair	orf19.1547
orf19.1966	16.58	56.34	75.86	13.76	4.23	34.31	8.12	50.42	40.63	24.27	0.87	0.199	0.37	orf19.1966	Putative methyltransferase; Hap43-induced; repressed by prostaglandins	BUD23
orf19.2367	6.67	2.98	1.33	2.65	1.53	1.82	3.45	0.82	3.41	1.9	0.87	0.151	0.312	orf19.2367	Putative protein of unknown function; Hap43-induced; repressed by Rim101; Spider biofilm induced	orf19.2367
orf19.1847	72.52	101.38	124.75	182.16	264.48	133.55	330.5	176.42	120.2	226.24	-0.91	0.0061	0.0475	orf19.1847	Aromatic decarboxylase; Ehrlich fusel oil pathway of aromatic alcohol biosynthesis; alkaline repressed; protein abundance affected by URA3 expression in CAI-4 strain; Spider biofilm induced	ARO10
orf19.3572.3	346.19	304.3	591.62	247.1	266.76	310.9	127.93	133.63	372.3	209.8	0.87	0.0164	0.0798	orf19.3572.3	Ribosomal 60S subunit protein L31B; Spider biofilm repressed	orf19.3572.3
orf19.4376	4.1	5.97	8.85	3.88	6.49	5.74	2.03	1.14	5.7	3.85	0.87	0.146	0.306	orf19.4376	Protein of unknown function; Spider biofilm induced	orf19.4376
orf19.4409	12.93	34.64	36	19.17	6.74	25.24	5.59	24.47	25.69	15.51	0.87	0.0557	0.166	orf19.4409	Ortholog(s) have nucleoside-triphosphatase activity, nucleoside-triphosphate diphosphatase activity and role in cellular response to phosphate starvation, nucleoside triphosphate metabolic process	orf19.4409
orf19.4529	10.54	10.09	9.76	7.57	14.33	3.16	9.84	1.91	9.49	7.31	0.87	0.0635	0.18	orf19.4529	Ortholog of Srp21, signal recognition particle subunit, functions in protein targeting to the endoplasmic reticulum membrane; predicted adhesin-like protein; mutants are viable	orf19.4529
orf19.4660	6151.44	5228.74	8219.25	5059.67	5256.65	4679.28	2376.9	2027.61	6164.78	3585.11	0.87	0.0262	0.105	orf19.4660	Ribosomal protein 6A; localizes to cell surface of yeast cells but not hyphae; repressed upon phagocytosis by murine macrophage; possibly essential; Hap43-induced; Spider biofilm repressed	RPS6A
orf19.4862	16.6	21.34	19.49	20.08	15.22	19.33	5.56	8.64	19.38	12.19	0.87	0.00969	0.0602	orf19.4862	Putative integral membrane protein; S. cerevisiae ortholog Tvp23 localizes to late Golgi vesicles; rat catheter biofilm induced	orf19.4862
orf19.4862.2	26.69	24.19	33.64	17.33	18.28	15.41	13.46	9.28	25.46	14.11	0.87	0.0137	0.0726	orf19.4862.2	Chaperone that facilitates the assembly of cytochrome c oxidase; plasma membrane protein	PET100
orf19.1936	153.74	223.55	259.36	291.88	442.13	366.94	480.49	416.71	232.13	426.57	-0.91	0.00126	0.021	orf19.1936	Essential protein; functional homolog of S. cerevisiae Snf1p regulator of sugar metabolism; constitutively expressed; Thr208 phosphorylation may have regulatory role; up-regulation associated with azole resistance; has polyhistidine tract	SNF1
orf19.59	57.82	77.01	52.68	22.77	27.01	27.89	16.07	38.3	52.57	27.32	0.87	0.0901	0.225	orf19.59	Putative cytoplasmic pre-60S factor; Hap43-induced; repressed by prostaglandins	REI1
orf19.6047	697.57	1559.27	1862.31	706.47	433.4	1207.27	377.34	664.53	1206.4	670.64	0.87	0.028	0.109	orf19.6047	Translation elongation factor TU; macrophage/pseudohyphal-induced; repressed upon phagocytosis by murine macrophage; levels decrease in stationary phase cells; Spider biofilm repressed	TUF1
orf19.3135	53.28	50.78	66.87	112.96	112.97	99.46	148.35	151.81	70.97	128.15	-0.91	0.00338	0.0348	orf19.3135	Ortholog(s) have protein binding, bridging activity and role in ER-associated ubiquitin-dependent protein catabolic process, lipid particle organization	orf19.3135
orf19.3720	42.44	49.16	52.78	60.21	112.84	61.98	136.22	84.93	51.15	98.99	-0.91	0.00188	0.0254	orf19.3720	Ortholog(s) have endo-1,4-beta-xylanase activity and SCF ubiquitin ligase complex, cytoplasm localization	orf19.3720
orf19.6989	2.09	2.79	3.43	0.65	1.69	0.79	1.15	0.71	2.24	1.08	0.87	0.169	0.335	orf19.6989	Putative U2 snRNP-associated protein; Spider biofilm induced	orf19.6989
orf19.7019	116.56	131.32	162.4	73.96	39.67	99.57	37.19	106.05	121.06	70.62	0.87	0.0243	0.1	orf19.7019	Putative mitochondrial ribosomal protein; induced upon adherence to polystyrene	YML6
orf19.7387	98.68	190.93	250.9	73.66	40.91	143.92	37.84	128.66	153.54	87.83	0.87	0.0833	0.214	orf19.7387	Predicted histone acetyltransferase; role in regulation of transcription, tRNA wobble uridine modification; Spider biofilm induced	ELP3
orf19.7500	89.94	53.58	41.68	72.61	32.99	46.41	21.8	42.47	64.45	35.92	0.87	0.00719	0.0518	orf19.7500	Putative peroxisomal, half-size adrenoleukodystrophy protein (ALD or ALDp) subfamily ABC family transporter	PXA1
orf19.827.1	914.97	684.3	1568	719.27	547.21	781.37	364.37	405.98	971.63	524.73	0.87	0.0373	0.128	orf19.827.1	Ribosomal protein L39; transcript induced upon germ tube formation; colony morphology-related gene regulation by Ssn6; Hap43-induced	RPL39
orf19.2232	3543.2	2766.66	6901.16	3038.89	1923.52	3176.54	1380.92	2278.88	4062.48	2189.96	0.86	0.0271	0.106	orf19.2232	Ribosomal protein; repressed by phagocytosis; colony morphology-related gene regulation by Ssn6; Hap43-induced; Spider biofilm repressed	RPL11
orf19.2331	46.04	65.61	51.39	42.65	15.39	46.71	15.98	50	51.42	32.02	0.86	0.0125	0.0689	orf19.2331	Zinc finger and homeodomain transcriptional coactivator; role in cell wall integrity and in sensitivity to caspofungin; required for the normal transcriptional response to caspofungin; required for yeast cell adherence to silicone substrate	ADA2
orf19.2755	294.63	93.71	167.13	159.64	248.1	62.21	131.16	36.52	178.78	119.5	0.86	0.0692	0.189	orf19.2755	Ortholog(s) have role in proteasomal ubiquitin-independent protein catabolic process, proteasome-mediated ubiquitin-dependent protein catabolic process and cytosol, nucleus, proteasome core complex, beta-subunit complex localization	orf19.2755
orf19.374	108.41	143.14	111.28	193.63	200.12	219.25	306.47	311.6	139.11	259.36	-0.91	0.000696	0.0164	orf19.374	Ortholog(s) have role in protein targeting to vacuole involved in ubiquitin-dependent protein catabolic process via the multivesicular body sorting pathway	orf19.374
orf19.3541	530.32	730.92	910.8	489.93	246.08	708.92	186.78	489.97	665.49	407.94	0.86	0.013	0.0705	orf19.3541	Putative translation release factor 1, which interacts with stop codons and promotes release of nascent peptides from ribosomes; Hap43p-induced gene	ERF1
orf19.3655	0.1	0.09	0.02	0.38	0.14	0.4	0.01	0.01	0.15	0.14	0.86	0.539	0.697	orf19.3655	Ortholog of C. dubliniensis CD36 : Cd36_60640, C. parapsilosis CDC317 : CPAR2_602930, Candida tenuis NRRL Y-1498 : CANTEDRAFT_115038 and Pichia stipitis Pignal : PICST_31932	orf19.3655
orf19.3764	50.37	16.51	5.75	12.86	17.56	3.63	20.24	5.87	21.37	11.82	0.86	0.127	0.281	orf19.3764	Putative subunit of the TRAPP complex; involved in targeting of ER-to-Golgi transport vesicles; flow model biofilm induced	GSG1
orf19.3957	70.8	52.75	62.23	68.89	59.43	50.92	30.9	17.78	63.67	39.76	0.86	0.00676	0.0504	orf19.3957	Ortholog(s) have GTP cyclohydrolase I activity, role in folic acid-containing compound biosynthetic process and cytosol, nucleus localization	orf19.3957
orf19.4211	348.5	713.37	810.47	305.17	246.7	347.95	244.34	275.17	544.38	278.54	0.86	0.027	0.106	orf19.4211	Multicopper oxidase; for growth in low iron, prostaglandin E2 synthesis; ketoconazole/caspofungin/amphotericin B repressed; Sef1/Sfu1/Hap43 regulated; reports differ if functional homolog of ScFet3; rat catheter and Spider biofilm induced	FET3
orf19.4212	0.77	1.54	1.1	1.56	2.07	1.11	0.29	0.33	1.24	0.95	0.86	0.325	0.504	orf19.4212	Multicopper oxidase family protein; similar to S. cerevisiae Fet3; does not complement S. cerevisiae fet3 mutant growth under low-iron; iron-repressed; regulated by Tup1, Rim101; flow model biofilm induced; Spider biofilm repressed	FET99
orf19.2107	98.43	105.37	167.28	182.39	315.91	186.51	326.03	198.26	138.37	256.68	-0.9	0.00159	0.0236	orf19.2107	Putative choline phosphate cytidylyltransferase/phosphoethanolamine cytidylyltransferase; repressed in hyphae compared vs yeast; Hap43-repressed; flow model biofilm induced; Spider biofilm repressed	MUQ1
orf19.4917	2.31	1.62	0.78	2.59	2.85	2.18	0.72	0.23	1.83	1.5	0.86	0.449	0.621	orf19.4917	Ortholog of Candida albicans WO-1 : CAWG_00155	orf19.4917
orf19.4952	136.76	96.1	44.99	85.69	88.57	49.56	54.17	22.53	90.88	53.71	0.86	0.0261	0.104	orf19.4952	Protein of unknown function; flow model biofilm induced; Spider biofilm induced	orf19.4952
orf19.2601	104.57	211.53	305.79	102.21	249.98	398.9	251.78	317.29	181.03	304.49	-0.9	0.00393	0.0376	orf19.2601	Putative 5-aminolevulinate synthase; caspofungin repressed; induced by high iron, nitric oxide; regulated by Ssn6; Hap43-repressed; Spider biofilm induced	HEM1
orf19.4878	38.48	59.74	46.18	76.39	104.08	83.58	121.23	93.28	55.2	100.54	-0.9	0.00424	0.0389	orf19.4878	Protein of unknown function; Hap43-repressed; rat catheter biofilm repressed	orf19.4878
orf19.6882.1	4899.87	2858.01	7866.87	3271.26	4217.44	2622.36	2026.81	1483.39	4724	2587.5	0.86	0.0518	0.159	orf19.6882.1	Ribosomal 60S subunit protein; Spider biofilm repressed	orf19.6882.1
orf19.5389	59.62	83.61	64.47	92.52	114.45	127.43	164.15	147.7	75.06	138.43	-0.9	0.00109	0.0198	orf19.5389	Forkhead transcription factor; morphogenesis regulator; required for wild-type hyphal transcription, cell separation, and for virulence in cell culture; mutant lacks true hyphae, is constitutively pseudohyphal; upregulated in RHE model	FKH2
orf19.1039	23.16	8.23	7.13	9.1	13.15	5.05	8.94	2.78	11.91	7.48	0.85	0.0749	0.2	orf19.1039	Ortholog(s) have Rab geranylgeranyltransferase activity and role in ER to Golgi vesicle-mediated transport, protein geranylgeranylation, protein targeting to membrane	BET4
orf19.1738.1	75.34	30.39	61.24	33.78	63.31	15.52	35.89	14.2	50.19	32.23	0.85	0.0512	0.158	orf19.1738.1	Protein involved in microtubule morphogenesis; required for protection from excess free beta-tubulin; possibly involved the beta-tubulin folding; Spider biofilm repressed	orf19.1738.1
orf19.2019	234.02	217.35	333.29	154.52	75.69	159.41	82.48	238.07	234.79	138.91	0.85	0.00949	0.0597	orf19.2019	Ortholog(s) have structural constituent of ribosome activity and mitochondrial large ribosomal subunit localization	orf19.2019
orf19.583	129.44	144.85	212.07	215.23	318.63	297.38	353.34	307.05	175.4	319.1	-0.9	0.000156	0.00988	orf19.583	Indoleamine 2,3-dioxygenase (IDO); rate-limiting enzyme of tryptophan catabolism via kynurenine; enzyme inhibition by 1-methyl-D,L-tryptophan increases hyphal growth; expressed in yeast and hyphae; rat catheter and Spider biofilm induced	orf19.583
orf19.2660	16.49	8.57	3.62	3.82	6.11	2.94	7.42	1.83	8.13	4.57	0.85	0.107	0.252	orf19.2660	Subunit of the NuA4 histone acetyltransferase complex; rat catheter and Spider biofilm induced	EAF3
orf19.7359	41.17	77.58	46.53	44.06	96.06	81.05	114.92	86.43	52.33	94.62	-0.9	0.00542	0.0444	orf19.7359	Calcineurin-regulated C2H2 transcription factor; role in maintenance of membrane integrity, azole tolerance; not required for mouse virulence; repressed by low iron; regulates Ca++ influx during alkaline pH response; Spider biofilm induced	CRZ1
orf19.3147	13.55	11.29	18.03	12.73	6.45	7.86	8.47	7.25	13.9	7.51	0.85	0.00793	0.0544	orf19.3147	Ortholog of C. dubliniensis CD36 : Cd36_21050, C. parapsilosis CDC317 : CPAR2_104310, Candida tenuis NRRL Y-1498 : CANTEDRAFT_104515 and Debaryomyces hansenii CBS767 : DEHA2F01650g	orf19.3147
orf19.3761	137	159.61	133.5	110.84	61.76	110.47	39.56	113.13	135.24	81.23	0.85	0.00957	0.0599	orf19.3761	Putative pre-replication complex helicase subunit; transcript regulated by Nrg1 and Mig1; periodic mRNA expression, peak at cell-cycle M/G1 phase; Hap43-induced	CDC54
orf19.4341	87.76	55.58	89.59	70.93	56.38	43.63	35.69	34.58	75.97	42.57	0.85	0.00706	0.0511	orf19.4341	Ortholog(s) have role in attachment of GPI anchor to protein, conidium formation, hyphal growth, sporocarp development involved in sexual reproduction and GPI-anchor transamidase complex localization	orf19.4341
orf19.5129	26.27	7.42	7.22	17.66	32.99	8.3	6.64	2.34	14.64	12.57	0.85	0.188	0.358	orf19.5129	Ortholog of C. dubliniensis CD36 : Cd36_72910, C. parapsilosis CDC317 : CPAR2_704100, Candida tenuis NRRL Y-1498 : CANTEDRAFT_113193 and Debaryomyces hansenii CBS767 : DEHA2E23100g	orf19.5129
orf19.5291	41.33	15.65	9.57	18.62	19.34	5.74	15.1	8.14	21.3	12.08	0.85	0.0475	0.15	orf19.5291	Ortholog(s) have role in phospholipid biosynthetic process and endoplasmic reticulum localization	orf19.5291
orf19.5392	10.49	11.17	12.22	7.09	5.78	8.92	3.24	5.84	10.24	5.95	0.85	0.134	0.291	orf19.5392	N-acetylglucosamine (GlcNAc)-specific transporter; role in GlcNAc (but not serum) induced hyphal growth; localizes to plasma membrane; induced by GlcNAc, macrophage engulfment; 12 transmembrane, major facilitator superfamily	NGT1
orf19.5507	95.78	202.55	60.34	67.44	39.92	84.42	33.88	65.67	106.53	55.97	0.85	0.0619	0.177	orf19.5507	Protein required for pre-rRNA processing and 40S ribosomal subunit synthesis; associated with U3 and U14 snoRNAs; transposon mutation affects filamentous growth; repressed by prostaglandins; Spider biofilm induced	ENP1
orf19.6129	162.65	184.24	185.04	104.72	50.96	108.45	62.87	151.07	159.16	93.34	0.85	0.0237	0.0989	orf19.6129	Mitochondrial 60S ribosomal protein subunit; Hap43p-repressed gene	MRPL8
orf19.6342	4.21	2.31	1.15	1.06	1.28	0.75	0.95	1.36	2.18	1.09	0.85	0.197	0.368	orf19.6342	Ortholog of C. dubliniensis CD36 : Cd36_11980, C. parapsilosis CDC317 : CPAR2_201330, Candida tenuis NRRL Y-1498 : CANTEDRAFT_114815 and Debaryomyces hansenii CBS767 : DEHA2G10032g	orf19.6342
orf19.746	56.1	8.53	3.95	7.47	13.28	2.29	16.66	3.83	19.01	9.01	0.85	0.204	0.376	orf19.746	Has domain(s) with predicted role in protein transport	orf19.746
orf19.7506	21.38	30.99	23.97	34.01	49.24	39.02	56.6	59.58	27.59	51.11	-0.9	0.00112	0.0199	orf19.7506	Ortholog(s) have ATPase activity, DNA binding, nucleosome binding activity, role in chromatin remodeling and Isw1 complex localization	orf19.7506
orf19.2974	82.28	44.44	52.03	47.89	55.13	22.27	44.62	17.86	56.66	34.97	0.84	0.0122	0.068	orf19.2974	Putative protein of the vacuolar SNARE complex; predicted role in vacuolar fusion; rat catheter biofilm repressed	YKT6
orf19.4355	1.33	4.56	7.08	0.9	0.38	4.86	0.55	2.59	3.47	2.1	0.84	0.455	0.626	orf19.4355	Ortholog of C. dubliniensis CD36 : Cd36_29080, C. parapsilosis CDC317 : CPAR2_202490, Candida tenuis NRRL Y-1498 : CANTEDRAFT_112323 and Debaryomyces hansenii CBS767 : DEHA2F19184g	orf19.4355
orf19.4769	66.23	92.04	89.44	44.91	25.39	66.85	20.83	64.25	73.16	44.33	0.84	0.0243	0.1	orf19.4769	Inositol phosphoryl transferase; catalyzes the synthesis of the most abundant sphingolipid, mannose-(inositol-P)2-ceramide, M(IP)2C, from MIPC; required for wild-type membrane localization of Cdr1; Spider biofilm induced	IPT1
orf19.4879.2	443.64	189.78	489.47	317.19	354.41	209.98	154.7	114.62	360.02	208.43	0.84	0.0374	0.129	orf19.4879.2	Putative nuclear envelope protein; regulated by Ssn6; rat catheter biofilm repressed	NTF2
orf19.7594	4.58	5.6	4.37	5.05	2.73	3.85	2.21	2.54	4.9	2.83	0.84	0.0746	0.199	orf19.7594	Protein of unknown function; Spider biofilm induced	orf19.7594
orf19.1824	0.01	0.02	0.02	0.1	0.02	0.02	0.01	0.01	0.04	0.02	0.83	0.385	0.564	orf19.1824	Putative GPI-anchored protein; adhesin-like protein	PGA50
orf19.3466	22.97	28.59	27.7	18.04	9.22	27.74	5.07	24.41	24.32	16.61	0.83	0.0799	0.209	orf19.3466	Predicted methyltransferase; downregulated by fluphenazine treatment or in an azole-resistant strain that overexpresses CDR1 and CDR2	orf19.3466
orf19.3468	50.2	50.9	39.11	32.12	17.09	41.72	16.42	27.52	43.08	25.69	0.83	0.0186	0.0853	orf19.3468	Alpha-1,2-mannosyltransferase; catalyzes sequential addition of 2 terminal alpha 1,2-mannose residues to the Man5GlcNAc2-PP-dolichol intermediate during asparagine-linked glycosylation in the ER; Spider biofilm induced	ALG11
orf19.3914	188.32	191.38	122.08	137.64	75.13	149.14	53.66	104.42	159.85	95.59	0.83	0.00674	0.0504	orf19.3914	Has domain(s) with predicted translation initiation factor activity, role in translational initiation and cytoplasm localization	orf19.3914
orf19.4078	35.07	32.8	17.44	15.27	12.39	14.67	10.28	17.1	25.14	13.61	0.83	0.0459	0.147	orf19.4078	Ortholog(s) have role in U1 snRNA 3'-end processing, U4 snRNA 3'-end processing and U5 snRNA 3'-end processing, more	orf19.4078
orf19.423	31.85	14.53	40.89	25.55	18.87	23.38	11.1	10.72	28.21	16.02	0.83	0.0428	0.14	orf19.423	Ortholog(s) have enzyme activator activity, m7G(5')pppN diphosphatase activity, mRNA binding activity, role in deadenylation-dependent decapping of nuclear-transcribed mRNA and cytoplasmic mRNA processing body localization	orf19.423
orf19.4240	86.04	62.2	96.12	66	45.41	71.34	25.24	42.89	77.59	46.22	0.83	0.0162	0.0792	orf19.4240	Ortholog(s) have role in GPI anchor biosynthetic process, cellular manganese ion homeostasis and endoplasmic reticulum, fungal-type vacuole membrane localization	orf19.4240
orf19.4479	160.14	238.9	150.52	117.93	95.37	140.34	60.19	86.74	166.87	95.66	0.83	0.0149	0.076	orf19.4479	Putative U3-containing 90S preribosome subunit; Hap43-induced; repressed in core stress response; Spider biofilm induced	orf19.4479
orf19.549	176.87	193.3	238.5	130	76.04	127.5	71.91	146.73	184.67	105.54	0.83	0.00835	0.0561	orf19.549	Ortholog(s) have structural constituent of ribosome activity and mitochondrial inner membrane, mitochondrial large ribosomal subunit localization	orf19.549
orf19.5629	767.74	357.64	515.03	378.74	470.36	208.25	375.53	147.01	504.79	300.29	0.83	0.0261	0.104	orf19.5629	Putative ubiquinol-cytochrome-c reductase, subunit 7; Hap43p-repressed gene	QCR7
orf19.5784	1.98	4.49	4.89	8.62	5.48	4.54	3.74	0.49	5	3.56	0.83	0.32	0.5	orf19.5784	Putative peroxisomal copper amine oxidase	AMO1
orf19.6054	43.94	136.81	147.73	51.55	18.53	111.87	20.62	92.74	95.01	60.94	0.83	0.0996	0.24	orf19.6054	Protein with a Bul1 domain; binds the ubiquitin ligase Rsp5 and is involved in intracellular trafficking of a general amino acid permease Gap1; repressed in an azole-resistant strain overexpressing MDR1; Spider biofilm induced	orf19.6054
orf19.6139	110.76	406.59	621.35	71.06	68.14	189.68	70.75	202.27	302.44	132.71	0.83	0.211	0.382	orf19.6139	Copper-regulated cupric reductase; repressed by ciclopirox olamine or 17-beta-estradiol; induced by alkaline conditions or interaction with macrophage; Spider biofilm induced	FRE7
orf19.6570	21.22	21.49	39.51	35.31	9.6	27.66	7.74	28.28	29.38	18.32	0.83	0.0986	0.239	orf19.6570	Nucleoside permease; adenosine and guanosine are substrates, whereas cytidine, adenine, guanine, uridine, uracil are not; similar to a nucleoside permease of S. pombe; possibly processed by Kex2p	NUP
orf19.6948	183.54	405.32	388.26	155.75	97.62	236.98	81.32	231.85	283.22	161.94	0.83	0.0626	0.179	orf19.6948	Manganese transporter; required for normal filamentous growth; mRNA binds She3, localized to hyphal tips; repressed by NO, alkaline pH; colony morphology-related regulation by Ssn6; regulated by Sef1, Sfu1, Hap43; Spider biofilm induced	CCC1
orf19.1236	83.36	64.74	73.91	72.44	57.97	58.4	39.12	24.19	73.61	44.92	0.82	0.0104	0.0628	orf19.1236	BAR domain protein; ocalizes to early and late Golgi vesicles; predicted role in adaptation to varying nutrient concentrations, fluid-phase endocytosis, actin cytoskeleton polarization and vacuole biogenesis; rat catheter biofilm repressed	GVP36
orf19.5416	65.62	64.17	68.07	107.24	149.09	92.56	182.73	143.9	76.27	142.07	-0.89	0.00117	0.0203	orf19.5416	Subunit of the NuA4 histone acetyltransferase complex; member of MYST family; Spider biofilm induced	ESA1
orf19.2843	154.79	196.54	256.74	159.34	133.34	172.74	65.33	86.49	191.85	114.48	0.82	0.00951	0.0597	orf19.2843	Small GTPase of Rho family; regulates beta-1,3-glucan synthesis activity and binds Gsc1p; essential; expected to be geranylgeranylated by geranylgeranyltransferase type I; plasma membrane-localized	RHO1
orf19.5956	77.08	102.94	148.9	132.56	192.21	139	332.86	201.72	115.37	216.45	-0.89	0.00204	0.0265	orf19.5956	Putative SH3-domain-containing protein; predicted role in actin cytoskeleton organization; Spider biofilm repressed	PIN3
orf19.3565	13.6	8.68	10.77	12.02	4.94	5.48	6.11	9.08	11.27	6.4	0.82	0.0111	0.0645	orf19.3565	Ortholog of C. dubliniensis CD36 : Cd36_19830, C. parapsilosis CDC317 : CPAR2_206470, Candida tenuis NRRL Y-1498 : CANTEDRAFT_113899 and Debaryomyces hansenii CBS767 : DEHA2C05676g	orf19.3565
orf19.397	49.84	91.24	110.87	46.25	21.08	57.05	22.71	78.11	74.55	44.74	0.82	0.0384	0.131	orf19.397	Ortholog(s) have structural constituent of ribosome activity and cytosol, mitochondrial large ribosomal subunit, nucleus localization	orf19.397
orf19.4176	96.08	125.15	45.44	64.65	25.3	66.58	30.49	69.83	82.83	48.05	0.82	0.0408	0.136	orf19.4176	Ortholog(s) have structural constituent of ribosome activity and mitochondrial small ribosomal subunit localization	orf19.4176
orf19.4340	158.57	38.45	25.1	49.75	112.84	7.71	100.52	11.17	67.97	58.06	0.82	0.209	0.381	orf19.4340	Ortholog of C. dubliniensis CD36 : Cd36_52890, C. parapsilosis CDC317 : CPAR2_501970, Candida tenuis NRRL Y-1498 : CANTEDRAFT_113546 and Debaryomyces hansenii CBS767 : DEHA2E09900g	orf19.4340
orf19.5433	31.74	28.14	49.35	18.82	7.29	20.22	14.4	32.69	32.01	18.65	0.82	0.0527	0.16	orf19.5433	Ortholog(s) have protein binding involved in protein folding activity, role in mitochondrial respiratory chain complex III assembly and mitochondrial matrix localization	orf19.5433
orf19.7638	119.1	154.04	223.97	210.32	300.98	297.53	348.23	319.02	176.86	316.44	-0.89	0.000611	0.016	orf19.7638	Putative gamma-glutamyl kinase; transcript regulated by Nrg1; regulated by Gcn2 and Gcn4; Hap43-repressed gene; early-stage flow model biofilm induced gene	PRO1
orf19.7569	1716.44	1209.7	1174.39	981.57	1177.69	586.07	801.56	435.21	1270.53	750.13	0.82	0.00961	0.06	orf19.7569	Putative U3 snoRNP protein; Hap43p-induced gene; physically interacts with TAP-tagged Nop1p	SIK1
orf19.1225	8.26	2.35	2.4	2.43	4.44	1.04	4.02	0.85	3.86	2.59	0.81	0.171	0.337	orf19.1225	Putative peroxin	PEX22
orf19.1360	2.59	5.82	6.46	2.28	1.28	4.1	1.12	3.17	4.29	2.42	0.81	0.225	0.397	orf19.1360	Ortholog(s) have role in mitochondrial genome maintenance and mitochondrion localization	orf19.1360
orf19.1361	225.33	228.72	227.71	131.1	77.16	149.75	77.26	176.16	203.21	120.08	0.81	0.0269	0.106	orf19.1361	Protein involved in mitochondrial matrix protein import	TIM23
orf19.1589	23.74	46.82	50	22.31	6.45	32.44	11.39	43.82	35.72	23.52	0.81	0.0718	0.195	orf19.1589	Putative transcription factor component of the core factor (CF) rDNA transcription factor complex; Spider biofilm induced	orf19.1589
orf19.1780	7.87	4.23	4.28	4.39	7.75	3.74	1.55	2.07	5.19	3.78	0.81	0.174	0.34	orf19.1780	Has domain(s) with predicted catalytic activity	orf19.1780
orf19.1956	156.47	245.72	209.92	118.56	53.32	148.08	76.28	159.86	182.67	109.39	0.81	0.0304	0.114	orf19.1956	Ortholog(s) have role in reciprocal meiotic recombination and mitochondrion localization	orf19.1956
orf19.199	75.14	97.85	100.15	69.91	48.51	79.46	26.45	54.1	85.76	52.13	0.81	0.00905	0.0583	orf19.199	Protein of unknown function; hyphal-induced expression; upregulated in a cyr1 null mutant	orf19.199
orf19.2035	0.97	1.47	0.15	0.47	0.02	0.72	0.69	0.95	0.77	0.59	0.81	0.545	0.702	orf19.2035	Ortholog of C. parapsilosis CDC317 : CPAR2_212930, C. dubliniensis CD36 : Cd36_15830, Candida orthopsilosis Co 90-125 : CORT_0A12240 and Candida tropicalis MYA-3404 : CTRG_01155	orf19.2035
orf19.2784	1.89	2.53	3.71	2.15	1.16	2.08	0.78	1.99	2.57	1.5	0.81	0.22	0.392	orf19.2784	Ortholog of C. dubliniensis CD36 : Cd36_07090, Candida tenuis NRRL Y-1498 : cten_CGOB_00237, Debaryomyces hansenii CBS767 : DEHA2F25542g and Pichia stipitis Pignal : psti_CGOB_00186	orf19.2784
orf19.4527	18.55	9.57	37.19	9.29	24.79	8.41	15.75	2.26	18.65	12.8	0.81	0.343	0.522	orf19.4527	High-affinity MFS glucose transporter; induced by progesterone, chloramphenicol, benomyl; likely essential for growth; protein newly produced during adaptation to the serum; rat catheter and Spider biofilm induced	HGT1
orf19.526	256.18	157.32	282.45	146.44	135.86	119.82	109.81	98.85	210.6	116.08	0.81	0.00999	0.0615	orf19.526	Putative H/ACA snoRNP protein; macrophage/pseudohyphal-induced	NHP2
orf19.5858	420.33	437.19	755.32	541.26	370.33	600.8	173.33	204.24	538.52	337.18	0.81	0.0607	0.175	orf19.5858	Nascent polypeptide associated complex protein alpha subunit; soluble protein in hyphae; macrophage/pseudohyphal-induced; protein level decrease in stationary phase cultures; GlcNAc-induced protein; Spider biofilm repressed	EGD2
orf19.6013	18.16	12.59	5.75	5.21	3.39	5.08	8.15	5.15	10.43	5.44	0.81	0.0646	0.182	orf19.6013	Ortholog(s) have cytosol, nucleolus localization	orf19.6013
orf19.7655	483.86	1255.86	939.42	988.36	1164.53	1650.77	1791.37	1995.37	916.87	1650.51	-0.89	0.00479	0.0416	orf19.7655	RNA polymerase II; ortholog of S. cerevisiae Rpo21, transposon mutation affects filamentous growth; flow model biofilm repressed	RPO21
orf19.7033	35.68	28.21	5.27	18.37	8.21	9.29	11.33	13.81	21.88	10.66	0.81	0.0695	0.19	orf19.7033	Putative dual specificity protein phosphatase, similar to S. cerevisiae Pps1p	orf19.7033
orf19.1440	78.93	30.43	31.23	37.63	36.75	14.45	35.72	18	44.55	26.23	0.8	0.0199	0.0885	orf19.1440	Ortholog of C. dubliniensis CD36 : Cd36_43090, C. parapsilosis CDC317 : CPAR2_403340, Candida tenuis NRRL Y-1498 : CANTEDRAFT_94387 and Debaryomyces hansenii CBS767 : DEHA2G17622g	orf19.1440
orf19.1483	11.07	11.32	13.81	8.69	4.06	8.48	4.95	8.42	11.22	6.48	0.8	0.0264	0.105	orf19.1483	Ortholog(s) have copper ion binding activity, role in mitochondrial respiratory chain complex IV assembly and extrinsic to mitochondrial inner membrane, mitochondrial intermembrane space localization	orf19.1483
orf19.5404.1	32.27	73.83	46.53	61.95	72.19	87.56	119.88	99.02	53.64	94.66	-0.88	0.0041	0.0384	orf19.5404.1	Putative adhesin-like cell wall mannoprotein; repressed during the mating process; mutation confers hypersensitivity to toxic ergosterol analog; decreased transcription is observed upon fluphenazine treatment	FLO9
orf19.2017	214.11	290.33	449.25	192.56	148.18	294.95	89.42	151.07	286.56	170.9	0.8	0.0322	0.118	orf19.2017	Ortholog(s) have RNA polymerase I activity and role in regulation of cell size, transcription elongation from RNA polymerase I promoter, transcription of nuclear large rRNA transcript from RNA polymerase I promoter	orf19.2017
orf19.2299	36.65	45.2	75.06	35.73	28.07	37.67	15.25	28.9	48.16	27.47	0.8	0.0137	0.0727	orf19.2299	Ortholog(s) have protein tag activity and role in cell budding, cellular response to oxidative stress, invasive growth in response to glucose limitation, protein urmylation, tRNA wobble position uridine thiolation	orf19.2299
orf19.4188	254.31	331.44	197.83	197.2	100.91	218.79	83.46	194.28	245.19	149.36	0.8	0.00882	0.0575	orf19.4188	Karyopherin; carrier protein involved in nuclear import of proteins; repressed in core stress response; Hap43-induced; Spider biofilm induced	NMD5
orf19.4599	1.17	4.86	3.86	2.72	0.67	2.83	0.6	4.38	3.15	2.12	0.8	0.397	0.574	orf19.4599	Putative phosphate permease; transcript regulated upon white-opaque switch; alkaline induced by Rim101; possibly adherence-induced; F-12/CO2 model, rat catheter and Spider biofilm induced	PHO89
orf19.4820	94.45	140.85	120.61	82.49	39.02	100.67	39	89.53	109.6	67.06	0.8	0.0157	0.0782	orf19.4820	Ortholog(s) have mitochondrion localization	orf19.4820
orf19.5046	44.44	14.68	5.61	15.88	18.02	6.72	23.95	3.19	20.15	12.97	0.8	0.153	0.314	orf19.5046	Protein that acts in prenylation; transcription is alpha-factor induced; regulated in response to lovastatin and fluconazole; Hap43p-repressed gene	RAM1
orf19.5767	9.4	8.16	9.38	11.25	13.53	6.87	7.3	1.77	9.55	7.37	0.8	0.102	0.244	orf19.5767	Ortholog(s) have RNA binding activity and role in mRNA splicing, via spliceosome	orf19.5767
orf19.5915	0.01	1.03	0.24	0.29	0.02	0.33	0.01	0.9	0.39	0.32	0.8	0.63	0.769	orf19.5915	Putative urea transporter	DUR35
orf19.5639	295.92	622.9	756.68	440.29	783.16	1073.45	783.2	1107.9	528.95	936.93	-0.88	0.000929	0.0184	orf19.5639	Multifunctional enzyme that catalyzes three steps of histidine biosynthesis, with phosphoribosyl-AMP cyclohydrolase, phosphoribosyl-ATP diphosphatase, and histidinol dehydrogenase activities; required for wild-type adhesion to human calls	HIS4
orf19.677	56.65	109.55	153.16	55	29.31	112.52	20.27	78.91	93.59	60.25	0.8	0.0752	0.2	orf19.677	Putative phosphatidylserine synthase; ortholog of S. cerevisiae CHO1; transposon mutation affects filamentous growth; regulated by Nrg1, Tup1	CHO1
orf19.727	16.33	19.02	20.9	21.73	22.53	29.64	46.4	46.78	19.49	36.34	-0.88	0.00602	0.0472	orf19.727	Predicted ORF overlapping the Major Repeat Sequence on chromosome R; member of a family encoded by FGR6-related genes in the RB2 repeat sequence	orf19.727
orf19.7270	151.36	237.18	186.16	221.38	283.73	263.83	534.75	422.91	199.02	376.31	-0.88	0.000923	0.0184	orf19.7270	Protein of unknown function; Spider biofilm repressed	orf19.7270
orf19.942	0.35	0.49	0.46	0.41	0.67	0.02	1.69	0.17	0.43	0.64	0.8	0.453	0.624	orf19.942	Putative subunit of glucan synthase; macrophage-induced gene; Bcr1-regulated in a/a RPMI biofilms	KRE62
orf19.1049	7	6.08	9.71	8.94	9.64	2.76	5.68	2.98	7.94	5.26	0.79	0.106	0.251	orf19.1049	Predicted NUDIX hydrolase domain; Hap43-induced	orf19.1049
orf19.7538	84.44	200.25	199.51	165.8	194.74	263.56	304.42	398.65	162.5	290.34	-0.88	0.00359	0.036	orf19.7538	DNA helicase involved in rDNA replication; Spider biofilm repressed	orf19.7538
orf19.1663	61.61	103.93	114.5	53.91	25.43	94	21.59	79.84	83.49	55.22	0.79	0.0558	0.166	orf19.1663	Alpha-1,2-mannosyl transferase; adds 3rd mannose in cell-wall mannoprotein biosynthesis; partially redundant with Mnt1; role in adherence and virulence; expressed in yeast and hyphae; fungal-specific; Hap43-induced; Spider biofilm induced	MNT2
orf19.1808	109.29	34.49	20.17	34.53	71.29	9.22	59.84	9.47	49.62	37.45	0.79	0.156	0.318	orf19.1808	RNA polymerase II mediator complex subunit; transcription positively regulated by Tbf1p	MED5
orf19.2310	2.65	5.27	5.08	2.37	0.79	5.05	1.69	2.26	3.84	2.45	0.79	0.267	0.445	orf19.2310	Predicted single-stranded nucleic acid binding protein; flow model biofilm induced	orf19.2310
orf19.25	42	95.45	146.82	42.79	17.09	89.98	17.13	92.68	81.76	54.22	0.79	0.138	0.296	orf19.25	Ortholog(s) have tRNA (guanine) methyltransferase activity, role in tRNA methylation and cytoplasm, nucleolus localization	orf19.25
orf19.251	39.36	31.75	80.12	54.96	39.11	43.67	18.21	21.02	51.55	30.5	0.79	0.0511	0.157	orf19.251	Glutathione-independent glyoxalase; binds human immunoglobulin E; alkaline, fluconazole, Hog1 repressed; hypoxia, oxidative stress via Cap1, Hap43 induced; stationary-phase enriched; rat catheter, Spider biofilm induced	GLX3
orf19.3366.1	33.74	14.38	17.01	14.24	17.85	6.25	17.39	7.47	19.84	12.24	0.79	0.0555	0.166	orf19.3366.1	Protein of unknown function; Hap43-repressed gene	orf19.3366.1
orf19.405	96.97	152.44	183.1	106.97	59.65	172.93	33.88	91.94	134.87	89.6	0.79	0.0552	0.165	orf19.405	Putative H+/Ca2+ antiporter; Spider biofilm repressed	VCX1
orf19.5468	2.54	1.51	2.4	3.16	2.19	0.58	1.12	2.34	2.4	1.56	0.79	0.318	0.499	orf19.5468	Predicted ORF from Assembly 19; removed from Assembly 20; restored based on transcription data; almost identical to orf19.6113, orf19.4055, orf19.5370	orf19.5468
orf19.5483	98.87	109.55	81.82	65.54	27.86	74.47	29.16	101.21	88.95	58.18	0.79	0.0339	0.122	orf19.5483	Ortholog(s) have GTPase activity, ribosome binding activity, role in positive regulation of translation and mitochondrial matrix, mitochondrial ribosome localization	orf19.5483
orf19.2070	74.84	135.82	127.63	112.3	110.06	191.44	242.44	302.51	112.65	211.61	-0.87	0.00318	0.0335	orf19.2070	Ortholog(s) have role in G1/S transition of mitotic cell cycle, chromatin remodeling, nucleosome disassembly, transcription elongation from RNA polymerase II promoter and RSC complex localization	orf19.2070
orf19.5845	6.5	9.5	10.58	2.62	2.94	4.61	3.01	3.94	7.3	3.62	0.79	0.224	0.397	orf19.5845	Putative ribonucleotide reductase large subunit; transcript induced in low iron; rat catheter and Spider biofilm induced	RNR3
orf19.5931	7.87	8.98	13.57	7.79	5.73	10.94	3.07	4.46	9.55	6.05	0.79	0.0599	0.174	orf19.5931	Lipid transporter involved in sterol trafficking and transport of glycosylphosphatidylinositol and sphingolipid precursors	ARV1
orf19.6010.1	90	41.42	52.48	48.97	43.91	23.31	42.43	26.26	58.22	33.98	0.79	0.0132	0.0709	orf19.6010.1	Putative RNA polymerase II subunit; flucytosine induced	RPB11
orf19.6126	305.54	745.5	846.01	387.83	308.26	421.44	217.98	304.78	571.22	313.12	0.79	0.0196	0.0878	orf19.6126	Putative dihydrolipoamide S-succinyltransferase; induced in high iron; Hap43-repressed; Spider biofilm repressed	KGD2
orf19.6359	22.97	7.86	18.37	11.31	17.05	4.43	14.72	4.21	15.13	10.1	0.79	0.0905	0.225	orf19.6359	Ortholog(s) have endopeptidase activity, role in mitochondrial respiratory chain complex assembly, proteolysis and mitochondrial inner membrane peptidase complex localization	orf19.6359
orf19.688	153.24	159.73	183.61	90.48	42.5	97.07	65.87	154.84	146.76	90.07	0.79	0.0383	0.13	orf19.688	Mitochondrial ribosomal protein of the small subunit; S. cerevisiae ortholog is essential for viability; Spider biofilm repressed	orf19.688
orf19.7231	435.93	643.41	665.11	306.95	315.77	357.06	243.35	237.41	512.85	288.4	0.79	0.0215	0.0928	orf19.7231	High-affinity iron permease; probably interacts with ferrous oxidase; regulated by iron level, ciclopirox olamine, amphotericin B, caspofungin; complements S. cerevisiae ftr1 iron transport defect; Hap43-repressed; Spider biofilm induced	FTR2
orf19.7366	38.64	22.28	27.35	15.62	24.66	9.77	19.42	9.53	25.97	15.84	0.79	0.0551	0.165	orf19.7366	Ortholog(s) have S-adenosylmethionine-dependent methyltransferase activity and nucleolus localization	orf19.7366
orf19.943	110.12	102.9	129.45	86.55	51.47	86.46	39.09	81.29	107.26	64.58	0.79	0.0114	0.0656	orf19.943	Putative multicopper ferro-O2-oxidoreductase; repressed in core caspofungin response; fails to complement S. cerevisiae fet3 iron-related phenotypes; rat catheter and Spider biofilm induced	FET33
orf19.2177	0.07	1.1	1.8	0.47	0.02	0.65	0.66	0.52	0.86	0.46	0.78	0.52	0.681	orf19.2177	Sef1p-, Sfu1p-, and Hap43p-regulated gene; overlaps IFM3/orf19.2176	orf19.2177
orf19.2888	15.1	10.02	12.8	17.14	19.72	6.91	6.93	5.1	13.76	9.66	0.78	0.0424	0.139	orf19.2888	Ortholog(s) have role in early endosome to Golgi transport, protein complex assembly and Golgi apparatus, TRAPP complex, clathrin-coated vesicle localization	orf19.2888
orf19.4203	206.55	117.85	106.59	105.02	134.38	50.65	114.14	42.52	134	85.43	0.78	0.0154	0.0772	orf19.4203	Ortholog(s) have role in nuclear pore organization, spindle pole body duplication and nuclear pore transmembrane ring, spindle pole body localization	orf19.4203
orf19.7149	120.76	123.48	118.24	197.1	217.29	171.67	405.9	260.06	139.9	263.73	-0.87	0.00483	0.0417	orf19.7149	Putative GTPase inhibitor; predicted role in endocytosis, protein targeting to vacuole; rat catheter biofilm repressed	orf19.7149
orf19.5190	0.35	0.02	0.28	0.56	2.9	0.02	0.27	0.01	0.3	0.8	0.78	0.627	0.767	orf19.5190	Ortholog of Candida albicans WO-1 : CAWG_05610	orf19.5190
orf19.55	90.83	43.84	80.47	66.82	86.45	32.85	41.78	22.67	70.49	45.94	0.78	0.0402	0.134	orf19.55	Ortholog(s) have role in cellular zinc ion homeostasis and endoplasmic reticulum localization	orf19.55
orf19.563	50.56	91.58	110.52	36.35	31.32	50.58	26.69	46.92	72.25	38.88	0.78	0.0795	0.208	orf19.563	Putative nucleolar protein; constituent of pre-60S ribosomal particles; Hap43-induced; repressed by prostaglandins	RRP15
orf19.5705	114.24	147.86	112.29	91.7	44.94	81.5	59.39	89.01	116.52	68.71	0.78	0.00666	0.0502	orf19.5705	Mitochondrial leucyl-tRNA synthetase	NAM2
orf19.5991	117.64	299.73	185.29	103.63	51.86	172.05	54.08	153.98	176.57	107.99	0.78	0.0624	0.178	orf19.5991	Ortholog(s) have role in maturation of 5.8S rRNA from tricistronic rRNA transcript (SSU-rRNA, 5.8S rRNA, LSU-rRNA), maturation of LSU-rRNA from tricistronic rRNA transcript (SSU-rRNA, 5.8S rRNA, LSU-rRNA)	orf19.5991
orf19.1183	38.98	54.6	57.6	79.13	100.35	87.97	106.4	110.49	57.58	101.3	-0.86	0.00084	0.0179	orf19.1183	Ortholog(s) have fungal-type vacuole localization	orf19.1183
orf19.7375	7.51	6.15	3.24	4.01	3.23	2.47	4.86	1.99	5.23	3.14	0.78	0.0658	0.184	orf19.7375	Putative U1A component of the U1 snRNP, involved in splicing; contains two RNA recognition motifs (RRMs); ortholog of S. cerevisiae MUD1	orf19.7375
orf19.7434	5.55	2.72	3.29	4.48	3.48	2.47	3.76	0.98	4.01	2.67	0.78	0.136	0.294	orf19.7434	Putative self-glucosylating initiator of glycogen synthesis; expression regulated upon white-opaque switch; hypha-induced; Spider biofilm induced	GLG2
orf19.7446	143.6	64.62	127.13	117.44	99.01	71.86	57.22	41.31	113.2	67.35	0.78	0.0113	0.0651	orf19.7446	Phosphatidylethanolamine N-methyltransferase; phosphatidylcholine biosynthesis; downregulation correlates with clinical development of fluconazole resistance; amphotericin B, caspofungin repressed; Hap43-induced; Spider biofilm repressed	OPI3
orf19.7577	127.09	244.22	268.49	134.81	52.03	226.81	50.4	206.16	193.65	133.85	0.78	0.0694	0.19	orf19.7577	Putative mRNA maturation factor; fungal-specific (no human or murine homolog)	MSS51
orf19.1185	30.49	67.39	84.68	54.11	77.2	110.66	96.1	113.73	59.17	99.42	-0.86	0.0019	0.0254	orf19.1185	Ortholog(s) have protein homodimerization activity, ubiquitin-protein ligase activity	orf19.1185
orf19.1548	12.99	3.27	5.94	3.5	15.48	1.64	7.13	0.85	6.43	6.27	0.77	0.259	0.436	orf19.1548	Ortholog(s) have role in mRNA splicing, via spliceosome and U4/U6 x U5 tri-snRNP complex localization	orf19.1548
orf19.2195	0.16	0.12	0.02	0.38	0.02	0.05	1.55	0.01	0.17	0.41	0.77	0.593	0.74	orf19.2195	Ortholog of Candida albicans WO-1 : CAWG_05881	orf19.2195
orf19.2649	6.86	20.93	12.22	15.33	2.98	14.67	4.11	14.65	13.84	9.1	0.77	0.131	0.286	orf19.2649	Cyclin homolog; transcript induced by filamentous growth; induced by alpha pheromone in SpiderM medium	PCL1
orf19.2837	37.76	16.96	19.15	24.55	19.13	13.34	10.83	14.62	24.6	14.48	0.77	0.0215	0.0928	orf19.2837	Putative glucosyltransferase involved in cell wall mannan biosynthesis; possibly an essential gene, disruptants not obtained by UAU1 method	ALG5
orf19.3063	18.02	16.33	22.22	13.31	9.94	15.96	5.44	11.92	17.47	10.82	0.77	0.02	0.0889	orf19.3063	HAP5-like; ortholog of S. cerevisiae Dpb3; third-largest subunit of DNA polymerase II (DNA polymerase epsilon); phosphorylated protein; mutants have a growth defect	HFL1
orf19.3688	10.01	10.06	16.28	8.24	6.28	11.75	3.24	6.75	11.15	7.01	0.77	0.0641	0.181	orf19.3688	Ortholog(s) have chromatin DNA binding activity and role in cell wall mannoprotein biosynthetic process, positive regulation of transcription from RNA polymerase II promoter, telomere maintenance	orf19.3688
orf19.3757	170.96	111.76	263.82	120.72	181.95	98.66	101.21	40.86	166.81	105.67	0.77	0.0722	0.195	orf19.3757	Putative mitochondrial ATP synthase; shows colony morphology-related gene regulation by Ssn6p; flucytosine induced; caspofungin repressed; macrophage/pseudohyphal-induced	ATP20
orf19.4574	13.71	24.64	31.33	17.56	7.03	17	9.72	16.1	21.81	12.46	0.77	0.0276	0.108	orf19.4574	Ortholog(s) have lipid particle localization	orf19.4574
orf19.4758	108.74	150.76	180.2	122.14	92.38	139.65	48.89	67.99	140.46	87.23	0.77	0.0128	0.0697	orf19.4758	Putative reductase or dehydrogenase; Hap43-repressed gene; alkaline repressed	orf19.4758
orf19.4825	43.36	55.09	35.17	41.18	17.94	23.49	31.32	29.74	43.7	25.62	0.77	0.00942	0.0595	orf19.4825	Mitochondrial matrix protein; required for assembly/stability of the F1 sector of mitochondrial F1F0 ATP synthase at high temperature; rat catheter biofilm repressed	orf19.4825
orf19.4939	259.74	135.9	56.85	199.57	194.52	53.7	150	34.21	163.01	108.11	0.77	0.0968	0.236	orf19.4939	Peripheral membrane protein; role in endocytosis and vacuole integrity; flow model and rat catheter biofilm repressed	MON2
orf19.6183	31.9	58.83	65.62	33.16	24.06	37.86	17.25	29.43	47.38	27.15	0.77	0.0147	0.0757	orf19.6183	Predicted mitochondrial intermembrane space protein with role in protein import into mitochondrial inner membrane and cytosol	TIM8
orf19.6316.4	6.2	7.23	1.56	2.78	1.36	2.36	1.46	5.12	4.44	2.58	0.77	0.221	0.394	orf19.6316.4	Protein of unknown function; Hap43-induced; rat catheter and Spider biofilm induced	orf19.6316.4
orf19.6879	25.74	35.06	58.1	21.7	15.86	31.99	8.99	27.44	35.15	21.07	0.77	0.0611	0.176	orf19.6879	Ortholog(s) have tRNA-intron endonuclease activity, role in tRNA-type intron splice site recognition and cleavage and mitochondrial outer membrane, tRNA-intron endonuclease complex localization	orf19.6879
orf19.7070	0.01	0.09	0.02	1.09	0.06	0.43	0.01	0.01	0.3	0.13	0.77	0.552	0.707	orf19.7070	Ortholog of Candida guilliermondii ATCC 6260 : PGUG_03499, Candida lusitaniae ATCC 42720 : CLUG_00410 and Candida albicans WO-1 : CAWG_05407	orf19.7070
orf19.760	15.52	35.32	58.25	18.53	6.53	23.9	8.53	39.68	31.9	19.66	0.77	0.151	0.312	orf19.760	Ortholog(s) have role in ribosome biogenesis and mitochondrion localization	orf19.760
orf19.7631	5.86	9.54	11.2	6.84	5.52	9.33	1.58	6.39	8.36	5.71	0.77	0.128	0.283	orf19.7631	Putative GINS complex subunit; cell-cycle regulated periodic mRNA expression	SLD5
orf19.793	123.88	63.68	69.07	65.24	82.43	26.14	66.08	31.12	80.47	51.44	0.77	0.0244	0.1	orf19.793	Monomeric CDK-activating kinase; functional homolog of S. cerevisiae Cak1p; phosphorylates cyclin-free human CDK2; lacks glycine loop motif; conserved lysine (K36) not required for activity; possibly essential gene (by UAU1 method)	CAK1
orf19.1270	3.21	8.16	6.18	3.66	1.78	3.63	2.7	3.39	5.3	2.87	0.76	0.227	0.4	orf19.1270	Protein with similarity to ferric reductase Fre10p; possibly an essential gene, disruptants not obtained by UAU1 method	FRE3
orf19.1844	0.24	0.96	0.02	0.84	0.3	1.18	0.18	0.01	0.51	0.42	0.76	0.661	0.791	orf19.1844	Protein similar to ferric reductase Fre10p	orf19.1844
orf19.2351	55.88	48.1	67.97	76.86	131.69	92.82	136.13	92.65	62.2	113.32	-0.86	0.000622	0.016	orf19.2351	Putative nitrilase; regulated by Gcn2p and Gcn4p; protein present in exponential and stationary growth phase yeast cultures	NIT3
orf19.3477	44.27	90.44	44.99	30	25.3	47.12	17.13	32.47	52.43	30.51	0.76	0.0666	0.185	orf19.3477	Putative pseudouridine synthase; predicted role in snRNA pseudouridine synthesis, tRNA pseudouridine synthesis; Spider biofilm induced	orf19.3477
orf19.3564	217.14	252.31	393.38	188.89	168.34	228.92	91.9	141.82	262.93	157.74	0.76	0.0196	0.0878	orf19.3564	Putative RNA polymerase; protein level decreases in stationary phase cultures; Hap43p-induced gene	RPC40
orf19.71	65.96	121.61	155.14	111.41	196.32	187.16	199.04	197	113.53	194.88	-0.86	0.00209	0.0268	orf19.71	Ortholog(s) have role in ER to Golgi vesicle-mediated transport, protein secretion and COPII vesicle coat, Golgi membrane, cell division site, cell tip, cis-Golgi network, cytosol, nucleus localization	orf19.71
orf19.3990	25.58	9.57	16.91	5.47	18.62	2.22	15.08	4.68	14.38	10.15	0.76	0.26	0.437	orf19.3990	Ortholog(s) have DNA-directed RNA polymerase activity, RNA polymerase III activity and role in tRNA transcription from RNA polymerase III promoter, transcription initiation from RNA polymerase III promoter	orf19.3990
orf19.3269	85.93	112.82	119.35	115.61	202.91	186.51	231.04	160.18	108.43	195.16	-0.85	0.000401	0.0137	orf19.3269	Protein similar to beta-1,3-glucan synthase; 16 predicted membrane-spanning regions; transcript regulated by Nrg1; very low gene expression in yeast-form and hyphal cells	GSL2
orf19.439	85.79	128.96	119.9	68.2	28.84	81.73	39.65	107.87	100.72	64.52	0.76	0.0555	0.166	orf19.439	Ortholog(s) have recombinase activity, single-stranded DNA binding activity	orf19.439
orf19.4962	2.79	2.9	6.08	0.29	0.58	2.08	1.06	1.03	3.01	1.19	0.76	0.437	0.612	orf19.4962	Ortholog of Rmp1; subunit of RNase MRP subunit that processes pre-rRNA and has a role in cell cycle-regulated degradation of daughter cell-specific mRNAs; rat catheter and Spider biofilm induced	RMP1
orf19.5207	64.32	106.63	148.39	31.11	30.72	59.53	26.69	70.68	87.61	46.91	0.76	0.179	0.346	orf19.5207	Predicted diphthamide biosynthesis protein; Spider biofilm induced	orf19.5207
orf19.5994	16.35	10.28	10.39	12.6	14.97	13.56	4.6	4.02	12.4	9.29	0.76	0.0687	0.189	orf19.5994	Putative small G protein from the Ras superfamily involved in cell wall integrity and control of filamentous growth under nitrogen starvation	RHB1
orf19.6036	133.63	51.73	25.44	90.58	66.11	26.28	52.39	25.45	75.34	42.56	0.76	0.0781	0.206	orf19.6036	Ortholog of S. cerevisiae Ric1 guanyl-nucleotide exchange factor; mutant is viable; rat catheter biofilm repressed	RIC1
orf19.946	39.84	27.61	43.21	20.53	18.62	42.24	8.59	18.7	32.8	22.04	0.76	0.0622	0.178	orf19.946	Putative adenylylsulfate kinase; predicted role in sulfur metabolism; possibly adherence-induced; protein present in exponential and stationary growth phase yeast; F-12/CO2 biofilm induced	MET14
orf19.1335	259.57	394.28	303.27	189.49	147.48	233.83	124.97	171.53	286.65	169.45	0.75	0.0117	0.0665	orf19.1335	Ortholog of S. cerevisiae Mtr4, an ATP-dependent 3'-5' RNA helicase of the DEAD-box family; Hap43-induced gene; Spider biofilm induced	orf19.1335
orf19.171	303.11	809.04	938.63	339.84	174.58	624.64	159.92	583.23	597.66	385.59	0.75	0.0899	0.225	orf19.171	Putative DEAD-box family ATP-dependent RNA helicase; flucytosine induced; repressed in core stress response	DBP2
orf19.4035	222.11	328.02	439.09	380.76	473.54	679.32	554.57	717.34	342.5	606.19	-0.85	0.00404	0.0381	orf19.4035	GPI-anchored cell surface protein; beta-1,3-glucanosyltransferase with similarity to the A. fumigatus GEL family; transcript induced in RHE model of oral candidiasis; fluconazol-induced	PGA4
orf19.1834	73.24	27.27	22.27	22.96	42.67	7.93	50.67	8.78	36.43	27.51	0.75	0.135	0.292	orf19.1834	Ortholog of C. dubliniensis CD36 : Cd36_09960, C. parapsilosis CDC317 : CPAR2_212580, Debaryomyces hansenii CBS767 : DEHA2G11770g and Pichia stipitis Pignal : PICST_51041	orf19.1834
orf19.2197	0.01	0.09	0.02	0.1	0.14	0.02	0.01	0.01	0.06	0.05	0.75	0.662	0.792	orf19.2197	Has domain(s) with predicted N,N-dimethylaniline monooxygenase activity, NADP binding, flavin adenine dinucleotide binding activity and role in oxidation-reduction process	orf19.2197
orf19.2418	17.8	10.69	15.99	12.66	7.71	10.87	6.46	9.22	14.29	8.56	0.75	0.0344	0.123	orf19.2418	Ortholog of C. dubliniensis CD36 : Cd36_28190, C. parapsilosis CDC317 : CPAR2_802530, Candida tenuis NRRL Y-1498 : CANTEDRAFT_109615 and Debaryomyces hansenii CBS767 : DEHA2A12650g	orf19.2418
orf19.2437	204.79	94.01	138.26	163.8	253.79	56.97	130.2	32.39	150.21	118.34	0.75	0.0956	0.234	orf19.2437	Putative ARP2/3 complex subunit; shows colony morphology-related gene regulation by Ssn6p; mutation confers hypersensitivity to cytochalasin D	ARC35
orf19.4252	30.43	30.32	31.13	22.54	11.97	24.53	12.35	21.38	28.61	17.56	0.75	0.0147	0.0758	orf19.4252	Ortholog(s) have protein serine/threonine kinase activity	orf19.4252
orf19.4584	24.44	14.16	15.12	25.29	16.11	15.44	9.75	8.17	19.75	12.37	0.75	0.0267	0.105	orf19.4584	Acid phosphatase; induced by Mnl1 under weak acid stress; Spider biofilm induced	PHO114
orf19.4669	537.36	260.16	269.21	286.78	371.91	128.68	246.84	117.12	338.38	216.14	0.75	0.0248	0.101	orf19.4669	Aspartate aminotransferase; nitrogen metabolism; similar but not orthologous to S. cerevisiae Aat2; clade-associated gene expression; protein levels decrease in stationary phase yeast; mutant is viable; flow model biofilm repressed	AAT22
orf19.484	129.3	221.41	272.54	92.39	44	152.27	54.11	224.1	178.91	118.62	0.75	0.111	0.257	orf19.484	Putative mitochondrial ribosomal protein; Spider biofilm repressed	MRPL40
orf19.4964	2.99	7.53	2.59	1.09	0.67	3.09	0.58	5.62	3.55	2.49	0.75	0.326	0.505	orf19.4964	Ortholog(s) have role in cellular bud site selection, mRNA export from nucleus, mRNA splicing, via spliceosome and RES complex localization	orf19.4964
orf19.5003	119.49	30.13	36.69	61.17	161.33	6.94	161.6	6.97	61.87	84.21	0.75	0.335	0.514	orf19.5003	Ortholog(s) have GTPase regulator activity and cytoplasm, nuclear envelope localization	orf19.5003
orf19.5500	50.45	110.12	65.52	15.37	17.26	43.71	17.63	47.12	60.37	31.43	0.75	0.281	0.46	orf19.5500	Putative constituent of 66S pre-ribosomal particles; Hap43-induced; repressed by prostaglandins; Spider biofilm induced	MAK16
orf19.568	94.95	128.66	198.29	68.13	49.97	121.38	35.27	90.69	122.51	74.33	0.75	0.0654	0.183	orf19.568	Putative S-adenosylmethionine decarboxylase; Hap43-induced gene; possibly adherence-induced; Spider biofilm induced	SPE2
orf19.144	55.32	35.77	9.52	17.91	21.34	13.97	14.49	12.47	29.63	15.57	0.74	0.0912	0.226	orf19.144	Protein similar to S. cerevisiae Snu114p, which is an RNA helicase involved in pre-mRNA splicing; likely to be essential for growth, based on an insertional mutagenesis strategy	SNU114
orf19.1776	28.33	6.41	7.7	6.01	20.32	1.47	20.89	2.29	12.11	11.24	0.74	0.278	0.458	orf19.1776	Putative pantetheine-phosphate adenylyltransferase (PPAT); which catalyzes 4th step in coenzyme A biosynthesis from pantothenate; rat catheter biofilm repressed	orf19.1776
orf19.2244	50.98	55.7	95.97	85.79	56.85	57.99	31.17	30.05	72.11	44.01	0.74	0.0212	0.092	orf19.2244	Similar to oxidoreductases and to S. cerevisiae Yjr096wp; Sfu1 repressed; induced by benomyl treatment, Ssr1; Hap43-repressed; flow model biofilm repressed	orf19.2244
orf19.2263	30.55	15.69	26.62	24.71	20.11	14.82	12	12.5	24.39	14.86	0.74	0.0339	0.122	orf19.2263	Has domain(s) with predicted adenyl nucleotide binding activity	orf19.2263
orf19.2667	84.8	161.71	143.12	65.14	42.33	97.75	32.11	115.64	113.69	71.96	0.74	0.106	0.251	orf19.2667	Putative nucleolar protein with a predicted role in the assembly and export of the large ribosomal subunit; essential for growth; rat catheter and Spider biofilm induced	RPF1
orf19.2984	92.79	109.74	125.21	79.19	35.34	75.45	47.76	96.15	101.73	63.68	0.74	0.0163	0.0793	orf19.2984	Ortholog(s) have role in mitochondrial threonyl-tRNA aminoacylation and mitochondrion localization	MST1
orf19.3354	264.89	540.73	739.24	279.2	214.45	487.32	138.28	267.84	456.02	276.97	0.74	0.0616	0.177	orf19.3354	Ortholog(s) have structural constituent of ribosome activity and 90S preribosome, cytosolic small ribosomal subunit, extracellular region, nucleolus localization	orf19.3354
orf19.3456	38.67	6.3	9.23	15.69	24.79	4.35	21.89	2.81	17.47	13.46	0.74	0.239	0.413	orf19.3456	Protein with a predicted serine/threonine kinase and tyrosine kinase domain; possibly an essential gene, disruptants not obtained by UAU1 method	orf19.3456
orf19.3463	220.7	270.62	193.85	121.68	117.09	148.99	96.67	107.87	201.71	117.66	0.74	0.0281	0.109	orf19.3463	Putative GTPase; role in 60S ribosomal subunit biogenesis; Spider biofilm induced	orf19.3463
orf19.3623	147.11	38.37	28.19	45.5	70.04	15.15	66.05	15.93	64.79	41.79	0.74	0.137	0.294	orf19.3623	Protein similar to S. cerevisiae Smc2p, which is a component of the condensin complex involved in mitotic chromosome condensation; induced under hydroxyurea treatment	SMC2
orf19.3699	16.1	4.75	4.8	9.39	8.67	1.25	13.38	3.58	8.76	6.72	0.74	0.215	0.387	orf19.3699	Putative protein phosphatase of the PTP family (tyrosine-specific), similar to S. cerevisiae Tep1p	TEP1
orf19.4001	20.25	11.58	11.25	11.6	6.99	7.49	7.68	9.86	13.67	8.01	0.74	0.0393	0.133	orf19.4001	Ortholog(s) have role in protein insertion into mitochondrial membrane from inner side and extrinsic to mitochondrial inner membrane, mitochondrial matrix localization	orf19.4001
orf19.4006	91.05	64.32	78.97	65.73	35.51	51.67	31.99	65.7	75.02	46.22	0.74	0.00788	0.0543	orf19.4006	Ortholog(s) have cytosol, nucleus localization	orf19.4006
orf19.5773	279.72	288.22	383.66	483.48	760.57	502.25	816.06	499.57	358.77	644.61	-0.85	0.00159	0.0236	orf19.5773	Putative dipeptidyl-peptidase III; protein detected by mass spec in exponential and stationary phase cultures; Hog1p-induced; clade-associated gene expression	orf19.5773
orf19.4937	429.19	690.4	512.22	405.99	242.67	443.62	196.48	380.46	509.45	315.81	0.74	0.00882	0.0575	orf19.4937	Major chitin synthase of yeast and hyphae; synthesizes short-chitin fibrils; Chs4-activated; transcript induced at yeast-hyphal transition; Chs1 and Chs2, but not Chs3, are inhibited by the protoberberine HWY-289; Spider biofilm induced	CHS3
orf19.4955	0.01	0.3	0.02	0.41	0.75	0.05	0.01	0.01	0.19	0.21	0.74	0.625	0.766	orf19.4955	Ortholog(s) have role in ascospore wall assembly and endoplasmic reticulum, mitochondrion localization	orf19.4955
orf19.500	114.32	147.29	150.93	81.27	52.68	87.56	56.13	97.03	123.45	73.35	0.74	0.0176	0.0829	orf19.500	Ortholog(s) have tRNA (adenine-N1-)-methyltransferase activity, role in tRNA methylation and nucleus, tRNA (m1A) methyltransferase complex localization	orf19.500
orf19.5444	634.96	845.67	942.21	591.47	245.78	639.46	323.65	766.59	753.58	493.87	0.74	0.0336	0.121	orf19.5444	Protein involved in transport across membranes; Spider biofilm repressed	TIM44
orf19.556	186.41	332.44	588.96	206.41	120.39	452.02	73.75	243.98	328.56	222.54	0.74	0.089	0.223	orf19.556	Protein of unknown function; regulated by Ssn6	orf19.556
orf19.5579	6.14	12.33	9.91	7.86	1.74	9.88	3.22	10.55	9.06	6.35	0.74	0.108	0.253	orf19.5579	Protein with a predicted double-strand break repair domain; Hap43-repressed gene	orf19.5579
orf19.578	57.84	28.55	29.76	37.46	44.6	18.59	35.39	9.58	38.4	27.04	0.74	0.0454	0.146	orf19.578	Ortholog(s) have Rab GTPase activator activity and role in actin filament organization, endocytosis, exocytosis, regulation of GTPase activity, regulation of protein localization	orf19.578
orf19.5783	106.86	105.68	220.4	96.72	63.01	121.07	47.2	83.9	132.41	78.8	0.74	0.0261	0.104	orf19.5783	Ortholog(s) have protein-arginine omega-N monomethyltransferase activity and role in peptidyl-arginine methylation	orf19.5783
orf19.5840	6.33	3.49	11.64	7.66	4.98	8.74	3.65	1.8	7.28	4.79	0.74	0.119	0.268	orf19.5840	Ortholog(s) have cytoplasm, mating projection tip localization	orf19.5840
orf19.6314	79.16	80.08	110.17	49.16	52.25	58.48	33.35	42.72	79.64	46.7	0.74	0.0202	0.0896	orf19.6314	Putative subunit of RNA polymerases I, II, and III; regulated by Gcn4p; repressed in response to amino acid starvation (3-aminotriazole treatment); heterozygous null mutant exhibits resistance to parnafungin	RPB8
orf19.6785	1726.74	1477.6	2347.78	1589.46	1714.15	1804.17	678.56	567.2	1785.4	1191.02	0.74	0.131	0.286	orf19.6785	Acidic ribosomal protein S12; regulated by Gcn4, activated by Tbf1; repressed by amino acid starvation (3-AT); protein abundance is affected by URA3 expression in CAI-4 strain background; sumoylation target; Spider biofilm repressed	RPS12
orf19.6955	131.48	199.07	150.73	70.73	40.44	105.11	69.2	112.28	138	81.76	0.74	0.103	0.245	orf19.6955	Essential protein; regulated by hemoglobin; S. cerevisiae ortholog is essential; Hap43p-induced gene	HBR3
orf19.7553	3.4	2.83	2.03	1.24	1.82	0.68	2.9	0.87	2.38	1.57	0.74	0.224	0.397	orf19.7553	Protein of unknown function; rat catheter biofilm repressed	orf19.7553
orf19.832	100.17	131.71	86.98	78.67	34.4	98.78	30.25	109.29	99.38	68.18	0.74	0.0353	0.124	orf19.832	Major facilitator superfamily protein; has phosphodiesterase/nucleotide pyrophosphatase domain; similar to S. cerevisiae Gpi13p, which acts in GPI anchor biosynthesis; Hap43p-induced gene	GPI13
orf19.2000	35.76	30.17	10.92	15.33	18.62	11.68	12.24	10.78	23.04	13.33	0.73	0.0631	0.18	orf19.2000	Ortholog(s) have DNA helicase activity, role in DNA replication initiation, donor selection, interstrand cross-link repair, mitotic sister chromatid cohesion, negative regulation of DNA recombination and cytosol, nucleus localization	orf19.2000
orf19.2492	0.01	0.23	1.15	0.01	0.06	0.58	0.01	0.01	0.35	0.17	0.73	0.628	0.768	orf19.2492	Protein similar to S. cerevisiae Ste3p, the receptor for a-factor mating pheromone; alpha mating-type-specific transcription	STE3
orf19.252	29.63	27.53	47.42	40.86	28.5	38.16	20.56	10.17	36.36	24.35	0.73	0.0361	0.126	orf19.252	Protein of unknown function; S. cerevisiae ortholog Fmp37 which localizes to mitochondria; Hap43-repressed; Spider biofilm repressed	orf19.252
orf19.3605	9.4	3.01	1.61	3.22	4.98	1.14	4.81	1.01	4.31	2.98	0.73	0.245	0.42	orf19.3605	Putative peroxin	PEX17
orf19.4443	56.43	38.9	35.31	39.29	28.24	31.88	20.5	23.35	42.48	25.99	0.73	0.00759	0.053	orf19.4443	Phosphohistidine intermediate protein in a phosphorelay signal transduction pathway; residue His69 is the phosphoacceptor histidine; predicted to be soluble and cytosolic; functional homolog of S. cerevisiae Ypd1p	YPD1
orf19.5014	34.21	12.55	18.85	26.59	26.49	6.54	19.83	9.5	23.05	15.59	0.73	0.127	0.28	orf19.5014	Ortholog(s) have mitochondrion localization	orf19.5014
orf19.5077	113.11	119.86	129.35	93.91	54.22	91.27	57.22	74.79	114.06	69.38	0.73	0.0108	0.0636	orf19.5077	Protein of unknown function; Hap43-repressed gene; repressed by nitric oxide	orf19.5077
orf19.588	18.3	39.54	49.85	22.51	6.82	26.58	14.31	31.8	32.55	19.88	0.73	0.103	0.245	orf19.588	Ortholog(s) have role in aerobic respiration and mitochondrial intermembrane space, nucleus localization	orf19.588
orf19.6052	32.1	104.8	122.28	26.17	15.94	76.02	12.47	78.96	71.34	45.85	0.73	0.224	0.396	orf19.6052	Putative co-chaperone; Hap43p-induced gene; mutation confers hypersensitivity to radicicol	CNS1
orf19.6231	73.62	122.19	129.45	55.06	34.4	84.91	37.9	72.1	95.08	57.33	0.73	0.0192	0.087	orf19.6231	Putative ribosomal protein; induced upon adherence to polystyrene; Spider biofilm repressed	MRPL19
orf19.6459	14.88	21.57	23.34	17.88	22.66	18.55	5.36	9.08	19.42	13.91	0.73	0.0744	0.199	orf19.6459	Protein similar to S. cerevisiae pyrophosphate phosphatase Dpp1; required for farnesol biosynthesis; repressed by 17-beta-estradiol, ethynyl estradiol; Spider biofilm induced	DPP3
orf19.6612	107.58	73.49	63.93	84.31	71.12	52.01	46.16	35.71	82.32	51.25	0.73	0.0118	0.0669	orf19.6612	Putative mitochondrial protein; Hap43p-induced gene	orf19.6612
orf19.6674	39.7	21.23	40.44	43.34	51.47	19	23.95	9.86	36.18	26.07	0.73	0.105	0.248	orf19.6674	Putative geranylgeranyl diphosphate synthase; repressed by benomyl treatment; Spider biofilm induced	BTS1
orf19.6822	205.59	77.31	110.52	93.94	143.69	42.17	98.61	39.48	121.84	80.99	0.73	0.053	0.161	orf19.6822	Ortholog(s) have NEDD8 ligase activity, ubiquitin binding activity and role in positive regulation of ubiquitin-protein ligase activity, protein neddylation	orf19.6822
orf19.1053	94.06	48.89	58.8	61.69	47.65	48.77	42.87	24.55	65.86	40.96	0.72	0.0151	0.0764	orf19.1053	Ortholog(s) have phosphatidylinositol deacylase activity	orf19.1053
orf19.1083	39.36	24.01	47.07	21.83	19.94	17.07	18.13	20.66	33.07	18.95	0.72	0.0532	0.161	orf19.1083	Putative protein of unknown function; macrophage-induced gene	orf19.1083
orf19.1488	5.08	6.15	7.08	2.12	2.81	3.74	2.12	2.62	5.11	2.82	0.72	0.141	0.3	orf19.1488	Ortholog of C. dubliniensis CD36 : Cd36_16630, C. parapsilosis CDC317 : CPAR2_210300, Candida tenuis NRRL Y-1498 : CANTEDRAFT_116870 and Debaryomyces hansenii CBS767 : DEHA2B04334g	orf19.1488
orf19.1927	6.75	9.76	12.8	4.71	2.56	7.49	2.24	9.78	8.5	5.52	0.72	0.17	0.336	orf19.1927	Protein similar to RNase MRP RNA binding protein; ciclopirox olamine induced; regulated by Sef1, Sfu1, and Hap43; Spider biofilm induced	SNM1
orf19.2044	4.69	13.49	13.81	4.2	2.77	6.83	2.55	7.58	9.05	4.94	0.72	0.197	0.368	orf19.2044	Putative GPI-anchored protein	PGA27
orf19.2178	163.43	197.23	241.78	162.14	82.26	153.3	87.42	152.47	191.14	118.86	0.72	0.0173	0.082	orf19.2178	Mitochondrial carrier family member, involved in iron homeostasis; putative membrane transporter localized to the mitochondrial membrane; transcription under control of Atf2p; regulated by Sef1p, Sfu1p, and Hap43p	MRS4
orf19.2215	26.19	35.55	22.9	29.84	14.04	30.68	11.88	17.66	28.62	18.57	0.72	0.0149	0.076	orf19.2215	Putative nucleoporin; moderately induced at 42 degrees C	GLE1
orf19.2330	108.58	259.7	249.92	80.61	51.73	190.37	37.52	194.39	174.7	118.5	0.72	0.162	0.327	orf19.2330	Putative U3 snoRNA-associated protein; Hap43-induced; transposon mutation affects filamentous growth; repressed by prostaglandins	orf19.2330
orf19.5265	25.05	39.01	33.44	29.42	63.22	36.96	90.26	44.53	31.73	58.74	-0.84	0.00509	0.0431	orf19.5265	S. cerevisiae Smy1 ortholog; Tn mutation affects filamentous growth; filament induced; has Mob2-dependent hyphal regulation; regulated by Nrg1, Tup1; oralpharyngeal candidasis induced; Spider biofilm induced; flow model biofilm repressed	KIP4
orf19.3604	30.63	15.5	9.33	15.27	22.11	6.29	15.4	5.54	17.68	12.33	0.72	0.0834	0.215	orf19.3604	Ortholog(s) have nucleus localization	orf19.3604
orf19.4582	29.3	25.92	42.37	22.7	21.51	21.89	16.37	13.2	30.07	18.24	0.72	0.0313	0.116	orf19.4582	Ortholog(s) have role in U1 snRNA 3'-end processing, U4 snRNA 3'-end processing and U5 snRNA 3'-end processing, more	orf19.4582
orf19.4600.1	16.86	19.21	25	13.56	14.17	11.39	11.5	8.08	18.66	11.28	0.72	0.015	0.0762	orf19.4600.1	Protein of unknown function; flow model biofilm repressed	orf19.4600.1
orf19.5026	111.84	168.31	143.58	94.77	74.22	107.96	55.71	76.78	129.62	78.67	0.72	0.0221	0.0944	orf19.5026	C2H2 transcription factor; Spider biofilm induced	orf19.5026
orf19.5251	27.22	37.62	21.29	36.58	14.84	27.25	11.62	23.68	30.68	19.35	0.72	0.015	0.076	orf19.5251	Predicted Zn(II)2Cys6 transcription factor; mutants are viable; repressed by fluphenazine; Spider biofilm induced	ZCF30
orf19.5886	262.94	308.21	465.54	329.99	245.82	395.34	121.8	144.36	341.67	226.83	0.72	0.0625	0.178	orf19.5886	Putative proteolipid subunit of the vacuolar H(+)-ATPase V0 sector; required for vacuolar acidification, secretion, filamentous growth; caspofungin repressed	CUP5
orf19.6606	13.35	8.12	8.71	9.68	6.66	8.23	5.13	5.04	9.96	6.26	0.72	0.0618	0.177	orf19.6606	Ortholog of C. parapsilosis CDC317 : CPAR2_201040, Candida tenuis NRRL Y-1498 : CANTEDRAFT_112677, Debaryomyces hansenii CBS767 : DEHA2E02420g and Pichia stipitis Pignal : PICST_37559	orf19.6606
orf19.7049	185.97	238.17	424.17	162.7	172.01	284.17	73.37	117.81	252.75	161.84	0.72	0.0489	0.152	orf19.7049	Cytochrome b(5); ortholog of S. cerevisiae Cyb5; induced in high iron; fluconazole-induced; shows colony morphology-related gene regulation by Ssn6; mutants are viable	CYB5
orf19.1041	33.13	23.03	10.96	19.88	12.77	8.78	16.86	13.31	21.75	12.93	0.71	0.03	0.113	orf19.1041	Ortholog(s) have cyclin-dependent protein serine/threonine kinase activity	orf19.1041
orf19.1087	14.66	7.08	2.49	6.45	10.95	1.18	11.74	2.18	7.67	6.51	0.71	0.263	0.441	orf19.1087	Ortholog of C. parapsilosis CDC317 : CPAR2_601130, C. dubliniensis CD36 : Cd36_64620, Lodderomyces elongisporus NRLL YB-4239 : LELG_04885 and Candida orthopsilosis Co 90-125 : CORT_0F02130	orf19.1087
orf19.1297	23.63	10.99	7.8	18.46	15.05	9	17.51	2.98	15.22	11.13	0.71	0.126	0.279	orf19.1297	Ortholog(s) have phosphatidylinositol-3-phosphate binding activity and role in CVT pathway, early endosome to Golgi transport, macroautophagy, mitochondrion degradation	orf19.1297
orf19.1391	3.63	5.6	5.89	3.85	2.73	4.97	1.6	2.89	4.74	3.05	0.71	0.0911	0.226	orf19.1391	Protein with similarity to trimeric LpxA-like enzymes; Hap43-repressed gene	orf19.1391
orf19.1635	997.24	1517.53	3268.55	1058.37	988.98	1772.16	531.65	812.77	1710.42	1026.39	0.71	0.0681	0.188	orf19.1635	Ribosomal protein L12, 60S ribosomal subunit; downregulated by human whole blood or polymorphonuclear cells; genes encoding cytoplasmic ribosomal subunits are downregulated upon phagocytosis by macrophage; Tbf1p-activated; Hap43p-induced	RPL12
orf19.1886	92.63	184.66	274.08	88	48.03	153.42	50.55	143.16	159.84	98.79	0.71	0.116	0.265	orf19.1886	Putative U3-containing 90S preribosome processome complex subunit; Hap43-induced; essential; S. cerevisiae ortholog is essential; represses in core stress response;	RCL1
orf19.2452	155.81	94.01	85.33	85.23	93.98	56.07	87.33	34.44	105.09	67.96	0.71	0.0287	0.11	orf19.2452	Protein of unknown function; induced in high iron; repressed in core caspofungin response; ketoconazole-repressed; colony morphology-related gene regulation by Ssn6; possibly subject to Kex2 processing	orf19.2452
orf19.2524	113.77	158.39	223.77	118.66	91.69	141.75	64.77	78.94	153.65	94.29	0.71	0.0267	0.105	orf19.2524	Putative mitochondrial matrix cochaperone; macrophage/pseudohyphal-repressed	MGE1
orf19.3582	70.47	59.51	114.25	52.37	59.26	54.49	43.76	25.45	74.15	45.74	0.71	0.0316	0.117	orf19.3582	Ortholog(s) have protein-lysine N-methyltransferase activity, role in peptidyl-lysine dimethylation, vesicle-mediated transport and cytosol, nucleus localization	orf19.3582
orf19.4336	981.62	1237.71	1616.13	1066.56	857.42	1503.56	412.1	544.83	1225.51	829.48	0.71	0.064	0.181	orf19.4336	Ribosomal protein S5; macrophage/pseudohyphal-induced after 16 h; downregulated upon phagocytosis by murine macrophage; Hap43-induced; Spider biofilm repressed	RPS5
orf19.5516	339.91	180.3	91.25	184.93	185.23	81.5	172.16	59.81	199.1	124.67	0.71	0.044	0.143	orf19.5516	Ortholog(s) have signal sequence binding activity, role in protein targeting to ER and cytosol, nucleus, signal recognition particle, endoplasmic reticulum targeting localization	orf19.5516
orf19.6014	61.83	76.82	72.56	41.28	36.58	31.66	45.87	36.18	63.12	37.57	0.71	0.0383	0.13	orf19.6014	Putative ribosome biogenesis and nuclear export protein; Hap43p-induced gene; mutation confers hypersensitivity to 5-fluorocytosine (5-FC), 5-fluorouracil (5-FU), and tubercidin (7-deazaadenosine)	RRS1
orf19.6786	22.13	24.94	6.8	17.24	3.81	19.04	6.75	18.39	17.78	12	0.71	0.114	0.262	orf19.6786	Protein of unknown function; flow model biofilm induced	orf19.6786
orf19.6903	44.8	64.21	53.23	26.14	19.98	34.42	26.18	29.29	47.09	27.47	0.71	0.0591	0.172	orf19.6903	Predicted RNA polymerase III subunit C37; Spider biofilm induced	orf19.6903
orf19.1136	42.77	9.2	19.49	24.87	51.82	10.8	23.42	3	24.08	22.26	0.7	0.239	0.414	orf19.1136	Ortholog(s) have AP-2 adaptor complex, cytosol, nucleus localization	orf19.1136
orf19.118	436.68	520.02	667.88	426.73	374.86	424.73	220.96	263.05	512.83	320.9	0.7	0.0155	0.0775	orf19.118	Delta-12 fatty acid desaturase, involved in production of linoleic acid, which is a major component of membranes	FAD2
orf19.1760	145.98	89.68	73.81	91.83	84.72	56.41	70.6	40.77	100.33	63.13	0.7	0.0154	0.0773	orf19.1760	RAS signal transduction GTPase; regulates cAMP and MAP kinase pathways; role in hyphal induction, virulence, apoptosis, heat-shock sensitivity; nonessential; plasma membrane-localized; complements viability of S. cerevisiae ras1 ras2 mutant	RAS1
orf19.1771	18.27	13.15	15.94	3.95	8.3	4.97	6.14	7.97	12.83	6.85	0.7	0.22	0.393	orf19.1771	Predicted spliceosome-associated protein; role in pre-mRNA splicing; Spider biofilm induced	CWC22
orf19.2061	0.07	0.02	0.02	0.01	0.02	0.02	0.01	0.01	0.03	0.02	0.7	0.468	0.638	orf19.2061	Ortholog of Candida albicans WO-1 : CAWG_03846	orf19.2061
orf19.2631	48.34	39.39	25.39	14.5	14.93	16.96	17.89	21.97	31.91	17.94	0.7	0.083	0.214	orf19.2631	Subunit of Elongator complex; required for modification of wobble nucleosides in tRNA in S. cerevisiae; Hap43-induced gene	orf19.2631
orf19.2907	0.01	0.02	0.02	0.07	0.02	0.02	0.01	0.01	0.03	0.02	0.7	0.638	0.776	orf19.2907	Putative GPI-anchored adhesin-like protein; decreased transcription is observed in azole-resistant strains that overexpress CDR1 and CDR2 or MDR1	PGA42
orf19.351	3.68	4.34	3.57	4.67	5.11	3.67	0.86	2.89	4.07	3.13	0.7	0.232	0.406	orf19.351	Ortholog of S. cerevisiae : YPR153W, C. glabrata CBS138 : CAGL0L08382g, C. dubliniensis CD36 : Cd36_83540, C. parapsilosis CDC317 : CPAR2_404520 and Candida tenuis NRRL Y-1498 : CANTEDRAFT_115795	orf19.351
orf19.7136	326.94	813.45	708.25	673.67	689.48	993.48	1271.33	1558.67	630.58	1128.24	-0.84	0.00483	0.0417	orf19.7136	Putative transcription elongation factor; transposon mutation affects filamentous growth; transcript induced in an RHE model of oral candidiasis and in clinical isolates from oral candidiasis	SPT6
orf19.7212	61.92	66.21	88.09	109.35	179.2	105	209.83	99.02	81.39	148.26	-0.83	0.00492	0.0422	orf19.7212	Phosphorylated protein; homozygous transposon insertion causes decreased colony wrinkling in filamentous growth-inducing conditions, but does not block hyphal formation in liquid media; Hap43-repressed	orf19.7212
orf19.4865	299.56	166.52	180.81	240.78	236.41	107.96	139.57	90.78	221.92	143.68	0.7	0.0103	0.0626	orf19.4865	Ortholog(s) have phosphatidylinositol-3,5-bisphosphate 5-phosphatase activity, phosphatidylinositol-3-phosphatase activity, phosphatidylinositol-4-phosphate phosphatase activity and role in phosphatidylinositol dephosphorylation	orf19.4865
orf19.4875	5.36	2.31	1.43	1.9	3.73	0.5	3.24	0.95	2.75	2.11	0.7	0.288	0.467	orf19.4875	Ortholog(s) have role in mRNA splicing, via spliceosome and U2-type spliceosomal complex localization	orf19.4875
orf19.4889	148.16	220.76	253.82	113.72	71.46	190.6	59.04	164.12	184.11	121.3	0.7	0.051	0.157	orf19.4889	Predicted MFS family membrane transporter, member of the drug:proton antiporter (12 spanner) (DHA1) family; Spider biofilm induced	orf19.4889
orf19.5407	140.79	224.58	273.05	110.02	86.5	140.91	73.78	144.53	187.11	111.43	0.7	0.0439	0.143	orf19.5407	Putative protein with a predicted role in 40S ribosomal subunit biogenesis; rat catheter biofilm induced	SOF1
orf19.6379	10.9	15.54	17.1	13.43	6.11	16.55	5.01	10.36	14.25	9.51	0.7	0.0616	0.177	orf19.6379	Ortholog of C. dubliniensis CD36 : Cd36_33820, C. parapsilosis CDC317 : CPAR2_206210, Candida tenuis NRRL Y-1498 : CANTEDRAFT_92567 and Debaryomyces hansenii CBS767 : DEHA2E06138g	orf19.6379
orf19.7069	107.83	127.71	264.64	114.45	76.99	131.42	69.05	83.62	153.66	90.27	0.7	0.0572	0.169	orf19.7069	Putative AdoMet-dependent proline methyltransferase; Hap43-induced; required for normal flow model biofilm growth; Spider biofilm repressed	orf19.7069
orf19.857	7.51	5.6	7.61	8.11	7.96	5.7	2.67	3.74	7.21	5.02	0.7	0.114	0.263	orf19.857	Protein with a monooxygenase domain; Spider biofilm induced	FMO2
orf19.916	50.56	31.14	22.17	41.54	41.68	26.14	19.18	12.25	36.35	24.81	0.7	0.102	0.244	orf19.916	Putative protein involved in apoptosis; Spider biofilm induced	orf19.916
orf19.1416	166.3	122.95	140.39	111.44	76.51	81.92	80.6	92.62	135.27	82.91	0.69	0.0107	0.0634	orf19.1416	Cytochrome oxidase assembly protein; transcript regulated by Nrg1; protein repressed during the mating process; Hap43-repressed gene; rat catheter biofilm induced	COX11
orf19.1504	148.68	47.42	28.63	88.83	106.94	19.63	79.59	19.37	78.39	56.38	0.69	0.174	0.34	orf19.1504	Putative patatin-like phospholipase; fungal-specific (no human or murine homolog)	orf19.1504
orf19.1625	84.33	110.24	125.06	70.6	54.18	73	44.77	65.73	97.56	59.42	0.69	0.0138	0.0728	orf19.1625	Putative ubiquinone oxidoreductase; repressed by nitric oxide; Hap43p-repressed	orf19.1625
orf19.2101	23.25	22.24	38.27	26.46	26.71	28.04	7.94	14.09	27.56	19.19	0.69	0.068	0.187	orf19.2101	Ortholog(s) have protein anchor activity, role in protein insertion into ER membrane, retrograde vesicle-mediated transport, Golgi to ER and GET complex, mitochondrion localization	orf19.2101
orf19.2231	13.24	23.26	8.52	7.63	5.86	9.22	5.21	10.19	13.16	7.62	0.69	0.105	0.249	orf19.2231	Protein of unknown function; Spider biofilm induced	orf19.2231
orf19.2479	6.61	11.96	16.23	3.6	2.15	12.86	2.58	7.2	9.6	6.2	0.69	0.221	0.394	orf19.2479	Putative gamma-aminobutyric acid/polyamine permease; nitrogen catabolite repressed gene, induced in absence of preferred N sources; transcriptionally induced upon phagocytosis by macrophage; gene regulation by nitrogen source requires Gat1p	UGA4
orf19.3498	22.58	16.66	22.51	15.4	8.46	13.15	14.58	11.08	19.29	11.82	0.69	0.028	0.109	orf19.3498	Ortholog of C. dubliniensis CD36 : Cd36_62270, C. parapsilosis CDC317 : CPAR2_602240, Candida tenuis NRRL Y-1498 : CANTEDRAFT_114419 and Debaryomyces hansenii CBS767 : DEHA2E04884g	orf19.3498
orf19.3617	14.05	5.67	1.52	3.91	9.52	1.18	8.06	1.23	6.29	5	0.69	0.326	0.505	orf19.3617	Putative GTP-binding protein; transcript is upregulated in clinical isolates from HIV+ patients with oral candidiasis; (see Locus History Note for Assembly 19 correction)	GTR1
orf19.3782	37.42	35.77	33.15	49.52	27.18	25.69	14.81	33.17	38.97	25.21	0.69	0.0111	0.0645	orf19.3782	Predicted membrane transporter; member of the peptide-acetyl-coA transporter (PAT) family, major facilitator superfamily (MFS); induced by alpha pheromone in Spider medium	orf19.3782
orf19.3970	6.14	16.4	6.7	3.09	2.19	5.63	2.41	8.19	8.08	4.61	0.69	0.325	0.505	orf19.3970	Putative ribosome biogenesis factor; possibly essential, disruptants not obtained by UAU1 method; rat catheter and Spider biofilm induced	orf19.3970
orf19.4122	30.38	50.07	56.66	27.73	29.57	25.61	24.21	18.87	41.21	24.56	0.69	0.0623	0.178	orf19.4122	Ortholog(s) have acyl-CoA hydrolase activity, role in fatty acid beta-oxidation and mitochondrion, peroxisome localization	orf19.4122
orf19.4265	208.48	129.42	110.22	143.85	121.48	80.25	114.59	58.99	147.99	93.83	0.69	0.0202	0.0893	orf19.4265	UDP-N-acetylglucosamine pyrophosphorylase, catalyzes biosynthesis of UDP-N-acetylglucosamine from UTP and N-acetylglucosamine 1-phosphate; functional homolog of S. cerevisiae Qri1p; alkaline upregulated	UAP1
orf19.4468	549.07	260.89	554.05	347.78	372.66	243.08	260.09	174.1	427.95	262.48	0.69	0.0816	0.212	orf19.4468	Putative succinate dehydrogenase; localized to the mitochondrial membrane; Hap43p-repressed gene	orf19.4468
orf19.4677	9.46	10.43	8.32	5.94	5.4	5.7	5.18	4.57	8.54	5.21	0.69	0.046	0.147	orf19.4677	Putative protein of unknown function, transcript is upregulated in clinical isolates from HIV+ patients with oral candidiasis; Spider biofilm induced	orf19.4677
orf19.506	695.62	1181.85	1655.82	824.51	479.23	1087.49	385.12	855.39	1089.45	701.81	0.69	0.0353	0.124	orf19.506	Putative type I HSP40 co-chaperone; heavy metal (cadmium) stress-induced	YDJ1
orf19.5098	20.19	17.6	27.79	20.56	13.57	13.49	11.83	13.39	21.54	13.07	0.69	0.0188	0.0859	orf19.5098	Protein with strong similarity to both S. cerevisiae Ntg1 and Ntg2 DNA repair glycosylases; transcript induced by iron; Hap43-repressed gene; Spider biofilm induced	NTG1
orf19.5419	428.97	519.06	776.44	513.83	388.46	511.56	254.58	257.68	559.57	353.07	0.69	0.0203	0.0897	orf19.5419	Putative F0-ATP synthase FO subunit B; caspofungin repressed; protein level decreased in stationary phase yeast cultures; Spider biofilm repressed	ATP5
orf19.5681	51.06	74.96	92.2	35.02	14.72	56.22	28.75	64.85	63.31	41.13	0.69	0.0724	0.195	orf19.5681	Ortholog of C. dubliniensis CD36 : Cd36_50190, C. parapsilosis CDC317 : CPAR2_302680, Candida tenuis NRRL Y-1498 : CANTEDRAFT_109949 and Debaryomyces hansenii CBS767 : DEHA2G00814g	orf19.5681
orf19.7204	14.63	1.51	2.17	6.68	20.49	1.25	13.9	0.28	6.25	8.98	0.69	0.502	0.667	orf19.7204	Ortholog(s) have glyoxysome localization	orf19.7204
orf19.7624	84.41	159.84	76.26	63.27	27.18	78.4	39.15	108.55	95.95	63.32	0.69	0.115	0.264	orf19.7624	Ortholog(s) have role in rRNA processing and 90S preribosome, nucleolus localization	orf19.7624
orf19.5651	81.78	110.01	122.88	166.4	201.95	178.21	229.56	215.13	120.27	206.21	-0.82	0.00394	0.0376	orf19.5651	Ortholog(s) have histone demethylase activity (H3-dimethyl-K4 specific), histone demethylase activity (H3-trimethyl-K4 specific) activity	orf19.5651
orf19.1291	163.67	130.83	76.81	107.34	63.61	68.47	77.8	80.95	119.66	72.71	0.68	0.0128	0.0695	orf19.1291	Ortholog(s) have 4-amino-4-deoxychorismate synthase activity, role in para-aminobenzoic acid biosynthetic process and cytosol, nucleus localization	ABZ1
orf19.1641	1.08	0.92	2.96	2.75	0.18	1.18	3.71	1.2	1.93	1.57	0.68	0.454	0.625	orf19.1641	Ortholog(s) have cytosol, extracellular region, nucleus localization	orf19.1641
orf19.1832	98.6	133.95	116.12	100.75	40.1	148.69	31.08	124.25	112.36	86.03	0.68	0.0855	0.217	orf19.1832	Putative transporter; Gcn4p-regulated; more similar to S. cerevisiae Tpn1p, which is a vitamin B6 transporter, than to purine-cytosine permeases	FCY23
orf19.1850	26.35	18.16	21.97	23.25	14.8	19.44	7.62	18.19	22.43	15.02	0.68	0.0273	0.107	orf19.1850	Putative protein phosphatase of the PTP family (tyrosine-specific), similar to S. cerevisiae Siw14p; mutant shows virulence defect; Hap43p-repressed gene	SIW14
orf19.2684	48.29	42.06	8.66	22.05	14.29	14.63	21.33	14.98	30.27	16.31	0.68	0.103	0.246	orf19.2684	Protein of unknown function; flow model biofilm repressed	orf19.2684
orf19.2917	291.9	578.89	524.13	286.21	203.96	452.64	129.15	327.37	420.28	278.28	0.68	0.0597	0.174	orf19.2917	Putative GTPase; heterozygous null mutant exhibits resistance to parnafungin in the C. albicans fitness test; Hap43p-induced gene	orf19.2917
orf19.3125	61.53	47.31	89.19	39.52	42.58	25.61	38.88	35.25	59.39	35.58	0.68	0.0184	0.0848	orf19.3125	Ortholog(s) have cytosol, nucleus localization	orf19.3125
orf19.3249	264.07	209.35	245.11	242.49	201.64	207.68	118.3	103.63	240.25	157.81	0.68	0.0147	0.0758	orf19.3249	Putative ceramide synthase component; Hap43p-repressed gene; amphotericin B repressed	LAG1
orf19.3547	192.13	378.21	440.33	211.26	173.75	239.74	129.24	189.44	305.48	183.04	0.68	0.0288	0.11	orf19.3547	Ortholog(s) have mRNA 3'-UTR binding, translation repressor activity, nucleic acid binding activity, role in negative regulation of translation, ribosomal large subunit biogenesis and large ribosomal subunit, nucleolus localization	orf19.3547
orf19.5591	206.77	272.35	348.45	246.13	269.44	370.61	90.79	84.5	268.43	203.84	0.68	0.0832	0.214	orf19.5591	Adenosine kinase; heterozygous null mutant is resistant to cordycepin in C. albicans fitness test; ketoconazole-induced; protein level decrease in stationary phase cultures; sumoylation target; Spider biofilm repressed	ADO1
orf19.5977	18.44	29.15	35.91	18.08	9.22	24.01	9.37	22.2	25.39	16.2	0.68	0.0808	0.21	orf19.5977	Protein similar to S. cerevisiae Cem1p, an acyl carrier protein involved in fatty acid biosynthesis; likely to be essential for growth, based on an insertional mutagenesis strategy	CEM1
orf19.908	155.06	226.69	327.52	215.07	126.52	318.53	63.37	150.01	231.08	164.61	0.68	0.105	0.248	orf19.908	Putative protein with a predicted role in the elongation of fatty acids; amphotericin B, caspofungin repressed	FEN12
orf19.920	85.05	68.07	71.36	53	42.41	47.61	42.02	39.73	69.37	42.94	0.68	0.0151	0.0764	orf19.920	Minor protein arginine methyltransferases (PRMT) involved in methylation of arginine residues	RMT2
CaalfMp14	0.61	0.23	0.15	0.16	2.11	0.26	0.12	0.01	0.29	0.63	0.67	0.628	0.768	CaalfMp14	Subunit 4 of NADH:ubiquinone oxidoreductase (NADH:ubiquinone dehydrogenase), a multisubunit enzyme complex (complex I) of the mitochondrial inner membrane that catalyzes the first step in mitochondrial respiration	NAD4
orf19.1477	8.87	3.31	7.61	9.58	19	6.87	4.52	0.98	7.34	7.84	0.67	0.305	0.485	orf19.1477	Protein of unknown function; possible ER protein; Hap43p-repressed; Spider biofilm induced	orf19.1477
orf19.2025	0.01	0.09	0.02	0.01	0.02	0.02	0.01	0.01	0.03	0.02	0.67	0.541	0.699	orf19.2025	Dubious open reading frame	orf19.2025
orf19.2488	74.59	68.14	55.51	44.62	39.37	38.16	36.78	36.13	60.72	37.61	0.67	0.05	0.155	orf19.2488	eIF4A subfamily of DEAD-box ATP-dependent RNA helicases; predicted nucleolar protein required for maturation of 18S rRNA; Spider biofilm induced	FAL1
orf19.2708	71.16	42.14	49.75	41.87	39.02	27.44	44.38	21.24	51.23	33.02	0.67	0.0117	0.0665	orf19.2708	Ortholog(s) have guanyl-nucleotide exchange factor activity, role in mature ribosome assembly and cytosol, nucleolus, polysome, preribosome, large subunit precursor localization	orf19.2708
orf19.2715	33.49	67.58	66.02	21.15	12.51	48.51	15.66	44.69	47.06	30.35	0.67	0.183	0.351	orf19.2715	Ortholog(s) have RNA polymerase III activity, role in tRNA transcription from RNA polymerase III promoter and DNA-directed RNA polymerase III complex localization	RPC53
orf19.3151	15.1	5.19	9.09	10.7	15.73	5.12	10.6	1.93	10.02	8.35	0.67	0.173	0.339	orf19.3151	Has domain(s) with predicted catalytic activity, coenzyme binding activity and role in cellular metabolic process	orf19.3151
orf19.3303	103.63	123.14	116.88	61.46	40.82	81.35	39.26	103.17	101.28	66.15	0.67	0.0697	0.191	orf19.3303	Ortholog(s) have tRNA methyltransferase activity, role in tRNA methylation, wybutosine biosynthetic process and cytosol, mitochondrion, nucleus localization	orf19.3303
orf19.3676	31.46	44.93	60.34	21.73	14.8	28.74	16.13	36.24	39.62	23.98	0.67	0.106	0.25	orf19.3676	Ortholog of S. cerevisiae actin-binding protein Abp140; Hap43-induced; F-12/CO2 early biofilm induced	ABP140
orf19.4399	58.87	102.67	147.99	38.08	36.2	91.99	24.8	59.9	86.9	53.22	0.67	0.144	0.303	orf19.4399	Putative cytosolic thiouridylase subunit; Spider biofilm induced	NCS2
orf19.4447	225.11	237.9	527.93	243.26	195.97	274.25	124.28	159.92	308.55	188.6	0.67	0.0682	0.188	orf19.4447	Putative inner mitochondrial membrane transporter; flucytosine induced; Spider biofilm repressed	YMC1
orf19.4481	0.01	0.09	0.02	0.01	0.02	0.02	0.01	0.01	0.03	0.02	0.67	0.683	0.806	orf19.4481	Alpha factor mating pheromone precursor; three copies of pheromone that are proteolytically processed by Kex2p and possibly by Orf19.5851p; required for alpha cells to mate; expressed specifically in opaque phase MTLalpha/MTLalpha cells	MFALPHA
orf19.5214	59.34	37.96	30.79	39.58	28.67	19.74	30.14	26.37	41.92	26.23	0.67	0.00678	0.0504	orf19.5214	Ortholog(s) have ATP binding, phosphatidylinositol binding activity	VPS33
orf19.5502	1.14	1.62	1.7	0.75	1.08	1.22	0.75	0.39	1.3	0.86	0.67	0.359	0.539	orf19.5502	Ortholog of C. dubliniensis CD36 : Cd36_73420, Debaryomyces hansenii CBS767 : DEHA2A05456g, Pichia stipitis Pignal : PICST_30999 and Candida guilliermondii ATCC 6260 : PGUG_00155	orf19.5502
orf19.5796	43.16	43.46	40.05	55.85	27.56	31.06	25.8	30.42	45.63	28.71	0.67	0.0145	0.0754	orf19.5796	Protein with similarity to S. cerevisiae She9p, which inhibits growth when overproduced; gene has possible growth-regulation element; fungal-specific (no human or murine homolog)	SHE9
orf19.6066	67.78	123.4	130.72	80.05	34.36	100.44	47.67	77.63	100.49	65.03	0.67	0.0345	0.123	orf19.6066	Hexadecenal dehydrogenase; involved in the conversion of sphingosine 1-phosphate breakdown product hexadecenal to hexadecenoic acid; Spider biofilm induced	orf19.6066
orf19.6693	162.16	104.34	67.42	78.11	65.34	54.71	82.54	49.01	103.01	62.9	0.67	0.0303	0.114	orf19.6693	Ortholog(s) have cytosol, nucleus localization	orf19.6693
orf19.6707	33.24	36.53	54.92	29.48	17.73	27.7	16.34	35.17	38.54	24.23	0.67	0.0302	0.114	orf19.6707	Predicted vacuolar protein with a calcineurin-like phosphoesterase domain; repressed by alpha pheromone in SpiderM medium	orf19.6707
orf19.6787	482.65	266.98	406.62	264.82	294.26	252.26	148.23	199.75	355.27	223.63	0.67	0.0489	0.152	orf19.6787	Ortholog(s) have role in ER to Golgi vesicle-mediated transport, ascospore formation, axial cellular bud site selection and ER to Golgi transport vesicle, endoplasmic reticulum membrane localization	orf19.6787
orf19.6992	67.48	123.25	160.06	79.19	51.82	105.87	38.11	75.62	107.5	67.85	0.67	0.0609	0.176	orf19.6992	Predicted MFS membrane transporter, member of the drug:proton antiporter (12 spanner) (DHA1) family; Spider biofilm induced	QDR2
orf19.7394	316.09	374.82	378.6	249.48	180.95	288.06	126.4	263.25	329.75	214.67	0.67	0.0119	0.0671	orf19.7394	Golgi membrane GDPase, required for wild-type O-mannosylation, not N-glycosylation; required for wild-type hyphal induction, cell wall, and cell surface charge; not required for HeLa cell adherence; functional homolog of S. cerevisiae Gda1p	GDA1
orf19.7621	35.59	45.69	47.37	28.7	16.84	37.11	15.19	34.44	39.34	25.89	0.67	0.0382	0.13	orf19.7621	Putative subunit of an alternative replication factor C complex; role in DNA replication, genome integrity, homologous recombination-mediated repair and telomere homeostasis;	orf19.7621
orf19.996	15.66	11.84	10.53	18.95	12.3	11.13	11.62	4.46	14.25	9.88	0.67	0.0527	0.16	orf19.996	Protein with a predicted leucine-rich repeat domain; possibly an essential gene, disruptants not obtained by UAU1 method	orf19.996
orf19.1219	23.11	26.41	10.24	24.09	16.67	13.89	12.47	10.03	20.96	13.26	0.66	0.0675	0.187	orf19.1219	Ortholog of Spathaspora passalidarum NRRL Y-27907 : SPAPADRAFT_149713	orf19.1219
orf19.1762	26.99	33.21	33.79	27.08	12.6	22.23	15.87	26.99	30.27	19.42	0.66	0.0121	0.0675	orf19.1762	Putative protein phosphatase of the PTP family (tyrosine-specific); ortholog of S. cerevisiae Oca1; mutant is viable; mutant shows virulence defect	OCA1
orf19.2116	72.68	90.14	124.65	70.24	37.74	83.96	34.71	78.4	89.43	58.7	0.66	0.052	0.159	orf19.2116	Putative N-terminal acetyltransferase; Hap43p-repressed gene; mutation confers hypersensitivity to toxic ergosterol analog	NAT2
orf19.2859	80.87	256.71	146.06	61.72	32.09	123.96	47.73	143.73	136.34	86.88	0.66	0.202	0.374	orf19.2859	Putative chaperone of small nucleolar ribonucleoprotein particles; macrophage/pseudohyphal-induced; rat catheter biofilm induced	SRP40
orf19.3457	41.55	39.58	44.45	32.93	25.9	30.46	16.92	29.01	39.63	25.57	0.66	0.0222	0.0946	orf19.3457	Ortholog(s) have histone methyltransferase activity (H3-K4 specific) activity, role in chromatin silencing at telomere, histone H3-K4 methylation, telomere maintenance and Set1C/COMPASS complex localization	SWD3
orf19.3569	48.59	60.95	45.04	38.05	27.31	46.18	17.54	36.89	48.16	31.98	0.66	0.0187	0.0858	orf19.3569	Protein of unknown function; S. cerevisiae YLR407W mutants have abnormal budding; constitutive expression independent of MTL or white-opaque status; Spider biofilm induced	orf19.3569
orf19.3683	280.22	114.23	127.99	140.26	253.05	42.21	198.23	46.27	165.67	134.94	0.66	0.13	0.285	orf19.3683	Putative ADP-ribosylation factor GTPase activating protein, functional ortholog of S. cerevisiae GCS1; mutation affects endocytosis, hyphal growth, chemical and drug resistance, and sensitivity to cell wall inhibitors	AGE3
orf19.4401	45.16	56.45	106.79	25.03	29.82	48.06	20.53	35.03	58.36	33.36	0.66	0.135	0.292	orf19.4401	Putative dual specificity phosphatase (phosphoserine/threonine and phosphotyrosine phosphatase); required for wild-type growth rate and for wild-type virulence in mouse model of systemic infection; Hap43p-induced gene	YVH1
orf19.4459	82.89	53.2	38.91	23.09	14.59	50.84	17.48	47.74	49.52	32.66	0.66	0.28	0.46	orf19.4459	Predicted heme-binding stress-related protein; Tn mutation affects filamentous growth; induced during chlamydospore formation in C. albicans and C. dubliniensis; Spider biofilm induced	orf19.4459
orf19.4466	11.01	11.4	10.29	8.65	7.37	13.56	4.37	4.65	10.34	7.49	0.66	0.0911	0.226	orf19.4466	Ortholog(s) have palmitoyltransferase activity and role in ascospore formation, cellular response to cadmium ion, detoxification of cadmium ion, protein palmitoylation, protein targeting to membrane	orf19.4466
orf19.4517	433.51	257.94	238.66	243.82	332.78	116.39	253.68	108.64	293.48	202.87	0.66	0.047	0.149	orf19.4517	Protein of unknown function; Hap43-induced gene	orf19.4517
orf19.4538	52.42	39.65	61.14	40.63	36.75	36.21	23.53	27.22	48.46	30.93	0.66	0.00955	0.0598	orf19.4538	Ortholog(s) have mRNA binding, protein heterodimerization activity, role in mRNA cleavage, mRNA polyadenylation and U2 snRNP, mRNA cleavage factor complex localization	orf19.4538
orf19.4575	59.56	66.1	49.85	68.82	32.82	45.13	27.6	53.67	61.08	39.81	0.66	0.00727	0.0519	orf19.4575	Ortholog(s) have mitochondrion localization	orf19.4575
orf19.4642	42.77	3.31	14.87	2.84	57.88	1.04	34.36	0.71	15.95	23.5	0.66	0.538	0.697	orf19.4642	Protein of unknown function; Hap43-induced gene	orf19.4642
orf19.520	29.13	34.08	34.87	29.32	11.29	29.79	15.4	29.21	31.85	21.42	0.66	0.0245	0.101	orf19.520	Ortholog of C. dubliniensis CD36 : Cd36_29660, C. parapsilosis CDC317 : CPAR2_205200, Candida tenuis NRRL Y-1498 : CANTEDRAFT_96118 and Debaryomyces hansenii CBS767 : DEHA2F21428g	orf19.520
orf19.5962	33.21	45.57	13.86	22.02	18.32	14.26	21.06	14.45	28.66	17.03	0.66	0.0718	0.195	orf19.5962	Glucose and galactose sensor; fermentation, filamentation, virulence roles; 20-member glucose transporter family; extended C terminus; high-glucose repressed; macrophage induced; flow model biofilm repressed; Spider biofilm induced	HGT4
orf19.6820	28.08	60.04	41.48	39.75	55.43	66.58	86.89	79.7	42.34	72.15	-0.82	0.00608	0.0474	orf19.6820	Has domain(s) with predicted protein heterodimerization activity, role in DNA-dependent transcription, initiation and transcription factor TFIID complex localization	orf19.6820
orf19.1050	5.53	3.82	5.51	5.47	5.32	3.38	4.08	1.66	5.08	3.61	0.65	0.132	0.288	orf19.1050	Ortholog of S. cerevisiae : YMR087W, C. glabrata CBS138 : CAGL0J01397g, C. dubliniensis CD36 : Cd36_03920, C. parapsilosis CDC317 : CPAR2_107150 and Pichia stipitis Pignal : PICST_61741	orf19.1050
orf19.1124.2	4.07	5.71	5.99	4.64	1.24	7.13	1.4	7.22	5.1	4.25	0.65	0.358	0.537	orf19.1124.2	Ortholog(s) have diphthine synthase activity, role in peptidyl-diphthamide biosynthetic process from peptidyl-histidine and cytosol, nucleus localization	orf19.1124.2
orf19.1298	162.4	90.1	22.75	59	67.92	31.58	59.36	29.66	83.56	47.13	0.65	0.126	0.28	orf19.1298	Ortholog(s) have structural constituent of nuclear pore activity	NUP84
orf19.1622	150.62	67.39	21.34	61.26	65.47	28.63	49.07	27.92	75.15	42.77	0.65	0.108	0.253	orf19.1622	Putative condensin G	YCG1
orf19.1716	129.63	141.76	133.25	99.93	59.91	100.48	49.9	129.58	126.14	84.97	0.65	0.0335	0.121	orf19.1716	Orotidine-5'-phosphate decarboxylase; pyrimidine biosynthesis; gene used as genetic marker; decreased expression when integrated at ectopic chromosomal locations can cause defects in hyphal growth and virulence; Spider biofilm repressed	URA3
orf19.3322	33.57	20.41	36.94	27.47	45.46	25.76	13.08	9.11	29.6	23.35	0.65	0.234	0.408	orf19.3322	dUTP pyrophosphatase; cell-cycle regulated if expressed in S. cerevisiae; upstream MluI and SCB elements; 17-beta-estradiol, ethynyl estradiol, macrophage induced; decreased in stationary phase yeast; rat catheter, Spider biofilm repressed	DUT1
orf19.3370	72.63	96.78	48.07	28.28	17.64	52.34	28.54	55.85	61.44	38.59	0.65	0.168	0.334	orf19.3370	Protein similar to ubiquitin C-terminal hydrolase; localizes to cell surface of hyphal cells, but not yeast-form cells; repressed upon high-level peroxide; Hap43p-induced; rat catheter biofilm induced	DOT4
orf19.3607	5.05	0.78	1.7	2.31	1.45	0.68	1.72	1.66	2.46	1.38	0.65	0.285	0.465	orf19.3607	Ortholog of C. dubliniensis CD36 : Cd36_22860, C. parapsilosis CDC317 : CPAR2_806540, Candida tenuis NRRL Y-1498 : CANTEDRAFT_108823 and Debaryomyces hansenii CBS767 : DEHA2B13596g	orf19.3607
orf19.4467	58.2	46.44	17.15	37.85	19.47	24.13	24.01	27.52	39.91	23.78	0.65	0.0349	0.124	orf19.4467	Ortholog of C. dubliniensis CD36 : Cd36_03660, C. parapsilosis CDC317 : CPAR2_106860, Candida tenuis NRRL Y-1498 : CANTEDRAFT_96694 and Debaryomyces hansenii CBS767 : DEHA2G15950g	orf19.4467
orf19.4478	90.14	67.65	58.1	73.3	51.82	51.67	39.23	42.86	72.3	46.39	0.65	0.00779	0.0539	orf19.4478	Ortholog(s) have aspartate-tRNA ligase activity, role in mitochondrial aspartyl-tRNA aminoacylation and mitochondrion localization	orf19.4478
orf19.6198.1	88.73	48.14	114.66	72.25	109.33	71.45	49.04	16.77	80.94	61.65	0.65	0.201	0.373	orf19.6198.1	Ortholog of S. cerevisiae : YIL156W-B, C. glabrata CBS138 : CAGL0H06732g, C. dubliniensis CD36 : Cd36_06600, C. parapsilosis CDC317 : CPAR2_208850 and Candida tenuis NRRL Y-1498 : CANTEDRAFT_116509	orf19.6198.1
orf19.6625	90.16	71.02	79.22	53.65	45.37	39.77	55.83	43.99	73.51	46.24	0.65	0.00911	0.0584	orf19.6625	Ortholog(s) have acetyltransferase activator activity, histone binding activity and role in double-strand break repair via nonhomologous end joining, nucleosome assembly, positive regulation of histone acetylation	orf19.6625
orf19.7245	21.86	47.12	47.82	21.05	6.07	34.42	12.67	49.78	34.46	25.73	0.65	0.178	0.345	orf19.7245	Ortholog(s) have tRNA (5-methylaminomethyl-2-thiouridylate)-methyltransferase activity, role in mitochondrial tRNA thio-modification and mitochondrion localization	orf19.7245
orf19.837	63.08	44.93	63.08	52.57	50.57	31.36	41.36	24.35	55.91	36.91	0.65	0.0141	0.074	orf19.837	Glucosamine-6-phosphate acetyltransferase; enzyme of UDP-GlcNAc biosynthesis; required for viability in absence of GlcNAc supplementation; required for persistent infection and wild-type virulence in mouse systemic infection	GNA1
orf19.1091	30.66	18.83	15.46	2.59	8.04	6.58	8.56	8.17	16.88	7.84	0.64	0.365	0.544	orf19.1091	Ortholog of S. cereviiae Nop8; has a role in ribosomal large subunit biogenesis; rat catheter and Spider biofilm induced	NOP8
orf19.1336	300.85	152.67	289.44	231.88	305.24	116.58	192.94	79.82	243.71	173.64	0.64	0.0745	0.199	orf19.1336	Putative beta 3 subunit of the 20S proteasome; macrophage/pseudohyphal-repressed	PUP3
orf19.1531	83.14	69.32	23.88	57.65	49.58	28.93	34.95	30.31	58.5	35.94	0.64	0.0481	0.151	orf19.1531	Ortholog(s) have RNA binding, protein heterodimerization activity, role in mRNA cleavage, mRNA polyadenylation and cytosol, mRNA cleavage factor complex, mitochondrion localization	orf19.1531
orf19.1993	136.2	53.96	81.72	84.87	102.56	29.08	93.54	32.67	89.19	64.46	0.64	0.0853	0.217	orf19.1993	Ortholog(s) have structural molecule activity, role in proteasome assembly, ubiquitin-dependent protein catabolic process and nucleus, proteasome regulatory particle, lid subcomplex, proteasome storage granule localization	orf19.1993
orf19.2650	44.69	11.47	5.27	13.31	24.96	2.8	25.48	4.79	18.68	14.51	0.64	0.296	0.476	orf19.2650	Protein of unknown function; rat catheter biofilm induced	orf19.2650
orf19.3154	185.26	77.01	60.09	79.85	98.01	29.49	133.85	32.33	100.55	73.42	0.64	0.115	0.264	orf19.3154	Ortholog(s) have mitochondrial membrane localization	orf19.3154
orf19.3207	65.54	67.5	30.44	49.85	27.48	38.12	28.84	38.8	53.33	33.31	0.64	0.0201	0.0892	orf19.3207	G1 cyclin; required for hyphal growth maintenance (not initiation); cell-cycle regulated transcription (G1/S); Cdc28p-Ccn1p initiates Cdc11p S394 phosphorylation on hyphal induction; expression in S. cerevisiae inhibits pheromone response	CCN1
orf19.3450.1	7.31	7.56	6.32	4.45	5.27	4.1	3.16	4.05	6.41	4.14	0.64	0.114	0.262	orf19.3450.1	Ortholog of C. dubliniensis CD36 : Cd36_61450, C. parapsilosis CDC317 : CPAR2_602710, Candida tenuis NRRL Y-1498 : cten_CGOB_00240 and Pichia stipitis Pignal : psti_CGOB_00191	orf19.3450.1
orf19.3527	1306.42	1378.94	1790.32	1310.07	1124.14	1253.6	720.09	699.04	1446.44	949.21	0.64	0.0212	0.0922	orf19.3527	Cytochrome c1; induced in high iron; alkaline repressed; possibly an essential gene, disruptants not obtained by UAU1 method; Hap43-repressed; Spider biofilm repressed	CYT1
orf19.3539	26.97	50.48	66.62	20.08	18.66	41.98	12.12	29.18	41.04	25.49	0.64	0.146	0.306	orf19.3539	Predicted nucleolar S-adenosylmethionine-dependent rRNA methyltransferase; Spider biofilm induced	orf19.3539
orf19.3571	1.28	2.39	2.87	2.18	1.74	3.96	1.4	0.36	2.18	1.86	0.64	0.304	0.485	orf19.3571	Ortholog of C. dubliniensis CD36 : Cd36_19870, C. parapsilosis CDC317 : CPAR2_209420, Candida tenuis NRRL Y-1498 : CANTEDRAFT_100922 and Debaryomyces hansenii CBS767 : DEHA2D11176g	orf19.3571
orf19.3609	92.21	156.87	144.19	74.06	48.64	116.09	42.13	103.6	116.83	77.61	0.64	0.0776	0.205	orf19.3609	Small subunit (SSU) processome component; mutation confers resistance to 5-fluorocytosine (5-FC); physically interacts with TAP-tagged Nop1p	UTP15
orf19.3733	199.33	100.58	124.65	126.92	136.21	76.78	81.58	67.17	137.87	90.44	0.64	0.0775	0.204	orf19.3733	Isocitrate dehydrogenase; white-opaque switch regulated; morphology-regulation by Ssn6; protein in exponential and stationary phase yeast; Hap43-repressed; Spider biofilm repressed by Bcr1, Tec1, Ndt80, Rob1, Brg1; Spider biofilm induced	IDP2
orf19.4128	12.74	11.92	20.66	10.61	10.4	6.65	8.09	9.36	13.98	8.63	0.64	0.0469	0.149	orf19.4128	Ortholog of C. dubliniensis CD36 : Cd36_19390, C. parapsilosis CDC317 : CPAR2_209600, Candida tenuis NRRL Y-1498 : CANTEDRAFT_134010 and Debaryomyces hansenii CBS767 : DEHA2C14960g	orf19.4128
orf19.4398	27.74	52.82	73.06	34.14	19.21	48.77	15.84	37.48	46.94	30.33	0.64	0.0612	0.176	orf19.4398	Protein of unknown function; rat catheter biofilm induced	orf19.4398
orf19.5029	89.11	32.12	37.73	69.78	92.12	16.48	91.99	10.89	57.19	52.87	0.64	0.222	0.395	orf19.5029	Ortholog(s) have mitochondrion localization	MODF
orf19.5209	129.66	60.54	44.9	86.48	69.43	46.86	58.59	29.94	80.39	51.21	0.64	0.0494	0.153	orf19.5209	Ortholog(s) have role in CVT pathway, intra-Golgi vesicle-mediated transport and Golgi transport complex, cell division site, cytosol, nucleus localization	orf19.5209
orf19.58	245.79	279.44	126.32	156.72	121.3	151.16	100.43	129.29	202.07	125.55	0.64	0.0348	0.123	orf19.58	Putative nuclear exosome exonuclease component; Hap43p-induced gene; mutation confers hypersensitivity to 5-fluorocytosine (5-FC), 5-fluorouracil (5-FU), and tubercidin (7-deazaadenosine)	RRP6
orf19.6026	138.08	131.9	203.49	91.2	70.77	114.53	50.87	132.86	141.17	92.26	0.64	0.07	0.191	orf19.6026	C-8 sterol isomerase; enzyme of ergosterol biosynthesis; converts fecosterol to episterol; mutant is hypersensitive to multiple drugs; ketoconazole-induced; flow model and Spider biofilm repressed	ERG2
orf19.6165	574.15	1327.14	1364.07	809.23	540.53	847.38	547.34	582.22	1018.65	629.37	0.64	0.0154	0.0773	orf19.6165	Putative 2-oxoglutarate dehydrogenase; regulated by Efg1 under yeast but not hyphal growth conditions; transcript induced in an RHE model of oral candidiasis; stationary phase enriched protein; Hap43-repressed; rat catheter biofilm induced	KGD1
orf19.661	75.26	91.31	53.97	40.76	47.35	49.38	33.41	33.76	65.33	40.97	0.64	0.0839	0.216	orf19.661	Putative nucleolar protein; repressed benomyl treatment or in an azole-resistant strain that overexpresses MDR1; F-12/CO2 early biofilm induced	KRR1
orf19.6630	48.4	56.6	89.54	52.34	35.55	70.28	19.62	43.65	61.72	42.28	0.64	0.0555	0.166	orf19.6630	Ortholog(s) have role in ER-associated ubiquitin-dependent protein catabolic process	orf19.6630
orf19.6689	32.29	18.76	28.14	15.43	22.91	16.37	12.21	10.58	23.65	15.52	0.64	0.0715	0.194	orf19.6689	Argininosuccinate lyase, catalyzes the final step in the arginine biosynthesis pathway; alkaline downregulated; flow model biofilm induced; Spider biofilm induced	ARG4
orf19.7063	43.8	63.98	90.5	35.57	18.15	51.48	27.28	52.63	58.46	37.38	0.64	0.0847	0.217	orf19.7063	tRNA guanylyltransferase, with role in tRNA modification; catalyzes reverse (3'-5') nucleotide polymerization	THG1
orf19.7161	554.74	723.81	1123.93	599.03	513.76	773.65	317.22	367.4	750.38	493	0.64	0.0459	0.147	orf19.7161	Putative translation initiation factor; genes encoding ribosomal subunits, translation factors, and tRNA synthetases are downregulated upon phagocytosis by murine macrophage	SUI3
orf19.728	56.76	34	18.61	56.37	24.96	24.68	24.3	25.56	41.44	24.88	0.64	0.0645	0.182	orf19.728	Protein similar to S. cerevisiae Tsc11p which is involved in sphingolipid biosynthesis; transposon mutation affects filamentous growth	TSC11
orf19.1089	49.2	23.41	37.09	34.89	35.85	15.67	30.37	16.16	36.15	24.51	0.63	0.0524	0.16	orf19.1089	Putative peroxisomal membrane protein; role in fatty acid oxidation; expression is Tac1-regulated; Hms1p-dependent induction by geldamycin; Spider biofilm induced	PEX11
orf19.1249	44.02	51.99	61.88	49.39	25.26	37.75	27.39	44.61	51.82	33.75	0.63	0.019	0.0865	orf19.1249	Ortholog(s) have 1-(5-phosphoribosyl)-5-[(5-phosphoribosylamino)methylideneamino]imidazole-4-carboxamide isomerase activity, role in histidine biosynthetic process and cytosol, nucleus localization	orf19.1249
orf19.1394	25.72	19.54	35.56	22.05	28.97	17.67	18.65	7.94	25.72	18.31	0.63	0.0871	0.22	orf19.1394	Putative protein of unknown function; mutant is viable; protein level decreases in stationary phase cultures; Spider biofilm induced	orf19.1394
orf19.1768	4.07	2.68	1.75	2.9	2.31	0.68	3.22	1.99	2.85	2.05	0.63	0.223	0.396	orf19.1768	Ortholog of C. parapsilosis CDC317 : CPAR2_407480, C. dubliniensis CD36 : Cd36_24170, Candida orthopsilosis Co 90-125 : CORT_0C06830 and Spathaspora passalidarum NRRL Y-27907 : SPAPADRAFT_65786	orf19.1768
orf19.1830	2.43	2.28	4.99	1.52	0.63	3.48	1.8	1.52	2.8	1.86	0.63	0.347	0.526	orf19.1830	Protein of unknown function; Hap43-induced; rat catheter and Spider biofilm induced	orf19.1830
orf19.2009	59.12	23.71	13.18	41.54	39.62	13.63	33.88	9.53	34.39	24.17	0.63	0.186	0.356	orf19.2009	Ortholog(s) have ubiquitin-protein ligase activity, role in protein import into peroxisome matrix and integral to peroxisomal membrane localization	PEX12
orf19.2920	154.48	92.45	181.68	108.53	121.87	79.08	74.62	69.3	134.28	86.22	0.63	0.0193	0.0874	orf19.2920	Ortholog(s) have role in ribosome biogenesis and cytosol, ribosome localization	orf19.2920
orf19.2998	40.34	69.62	62.73	30.72	15.56	49.38	14.99	72.19	50.85	38.03	0.63	0.15	0.312	orf19.2998	Protein with a predicted role in pre-rRNA processing; repressed by prostaglandins	TSR2
orf19.3347	62.47	38.26	50.55	44.65	35.51	34.31	24.71	32.55	48.98	31.77	0.63	0.0232	0.0977	orf19.3347	Functional homolog of S. cerevisiae Rpb7; essential subunit of RNA Polymerase II; enhances hyperfilamentation of an S. cerevisiae rpb4 mutant; suppresses defects of S. cerevisiae rpb4 and ess1 mutants; Spider biofilm repressed	RPB7
orf19.3974	130.24	214.94	360.52	172.79	113.66	198.6	90.29	144.04	219.62	136.65	0.63	0.0827	0.214	orf19.3974	Putative delta-1-pyrroline-5-carboxylate dehydrogenase; alkaline upregulated; protein present in exponential and stationary growth phase yeast cultures; flow model biofilm induced; Spider biofilm induced	PUT2
orf19.4587	344.48	335.01	662.08	285.74	230.63	261.83	204.03	306.99	406.83	250.87	0.63	0.0289	0.111	orf19.4587	Putative HMG1/2-related protein; transcript regulated by Mig1	HGH1
orf19.5266	1.33	0.96	2.59	1.99	2.73	0.89	4.52	0.12	1.72	2.06	0.63	0.493	0.659	orf19.5266	Planktonic growth-induced gene	orf19.5266
orf19.5519	550.89	163.73	292.21	383.25	400.53	129.33	330.2	105.16	347.52	241.31	0.63	0.121	0.272	orf19.5519	Putative T subunit of glycine decarboxylase; transcript negatively regulated by Sfu1; Spider biofilm repressed	GCV1
orf19.6208	66.1	153.7	128.39	45.79	26.15	92.98	33.44	115.1	98.49	66.92	0.63	0.176	0.343	orf19.6208	Putative mitochondrial translation elongation factor; caspofungin induced	MEF2
orf19.6286.2	286.66	198.95	302.09	132.99	156.49	110.35	187.98	122.39	230.17	144.3	0.63	0.0131	0.0705	orf19.6286.2	Putative ribosomal protein; repressed upon phagocytosis by murine macrophage; Spider biofilm repressed	RPS27
orf19.6566	75.31	57.47	44.25	52.28	37.05	43.11	25.68	44.64	57.33	37.62	0.63	0.0299	0.113	orf19.6566	Ortholog of C. dubliniensis CD36 : Cd36_71420, C. parapsilosis CDC317 : CPAR2_300980, Candida tenuis NRRL Y-1498 : CANTEDRAFT_94952 and Debaryomyces hansenii CBS767 : DEHA2A05346g	orf19.6566
orf19.6795	15.83	3.45	2.92	4.67	13.57	1.36	8.29	1.36	6.72	6.15	0.63	0.35	0.53	orf19.6795	Ortholog(s) have enzyme activator activity	orf19.6795
orf19.6852.1	1.05	0.3	0.46	1.27	1.12	0.68	0.49	0.12	0.77	0.6	0.63	0.433	0.608	orf19.6852.1	Protein of unknown function; Spider biofilm induced	orf19.6852.1
orf19.7068	15.77	44.78	51.39	16.75	9.14	29.86	9.14	34.1	32.17	20.56	0.63	0.243	0.418	orf19.7068	Copper fist transcription factor; regulator of CTR1 copper transporter; induces CTR1 in low-copper conditions; ectopic expression causes copper-sensitive stimulation of filamentation in S. cerevisiae; Spider biofilm induced	MAC1
orf19.713	107.3	82.47	96.68	60.57	55.26	48.02	58.47	56.87	86.76	54.65	0.63	0.00805	0.0548	orf19.713	Ortholog(s) have role in apoptotic process and cytoplasm, nucleus localization	orf19.713
orf19.7384	300.8	602.98	585.88	272.06	191.42	443.23	140.56	423.49	440.43	299.68	0.63	0.0861	0.219	orf19.7384	Putative GTPase; mutation confers hypersensitivity to 5-fluorocytosine (5-FC), 5-fluorouracil (5-FU), and tubercidin (7-deazaadenosine); repressed by prostaglandins; Hap43-induced	NOG1
orf19.925	145.29	66.02	50.5	71.55	77.03	30.01	82.89	34.33	83.34	56.07	0.63	0.0646	0.182	orf19.925	Component of the SAM complex involved in mitochondrial protein import, involved in beta-barrel protein assembly; member of the Omp85 protein family	SAM51
orf19.163	98.21	68.18	95.57	59.95	62.49	58.93	41.63	46.02	80.48	52.27	0.62	0.0289	0.111	orf19.163	Ortholog(s) have pantoate-beta-alanine ligase activity, role in pantothenate biosynthetic process and cytosol, nucleus localization	PAN6
orf19.2040	82.5	101.99	115.97	106.84	38.81	115.52	35.54	112.17	101.82	75.51	0.62	0.0483	0.151	orf19.2040	Ortholog(s) have oxidoreductase activity, acting on NAD(P)H activity, role in iron-sulfur cluster assembly, nitric oxide biosynthetic process, oxidation-reduction process and mitochondrion localization	orf19.2040
orf19.2798	33.87	33.1	22.41	24.09	12.39	22.53	11.1	34.13	28.37	20.03	0.62	0.0567	0.168	orf19.2798	Putative helicase; fungal-specific (no human or murine homolog)	orf19.2798
orf19.4066	62.75	29.64	32.02	36.13	79.8	11.53	61.11	8.28	40.13	40.18	0.62	0.234	0.407	orf19.4066	Putative glycerol-3-phosphate acyltransferase; Hog1-repressed	orf19.4066
orf19.417	37.9	59.82	65.87	31.18	16.03	47.23	17.27	56.9	48.69	34.36	0.62	0.138	0.296	orf19.417	Ortholog(s) have metallochaperone activity, role in manganese ion transport and mitochondrion localization	MTM1
orf19.4328	43.16	77.09	39.85	31.6	18.41	44.98	16.89	50.37	47.92	32.66	0.62	0.14	0.299	orf19.4328	Copper-transporting P-type ATPase of Golgi; required for wild-type iron assimilation (indirect effect via Fet3p); induced by iron starvation, ciclopirox olamine; caspofungin repressed; not required for virulence in mouse systemic infection	CCC2
orf19.4542	72.82	43.72	44.05	54.21	47.43	24.87	42.61	28.42	53.7	35.83	0.62	0.0179	0.0836	orf19.4542	Ortholog(s) have cyclin-dependent protein serine/threonine kinase inhibitor activity and role in phosphorylation of RNA polymerase II C-terminal domain, regulation of mitotic cell cycle, transcription from RNA polymerase II promoter	orf19.4542
orf19.5300	77.39	50.37	30.79	59.2	38.72	46.82	28.63	27.38	54.43	35.39	0.62	0.0481	0.151	orf19.5300	Calnexin; integral membrane ER chaperone involved in folding and quality control of glycoproteins; caspofungin induced	orf19.5300
orf19.5425	96.69	177.1	161.33	116.77	49.07	135.08	64.23	127.01	137.97	93.85	0.62	0.0407	0.135	orf19.5425	Ortholog(s) have 3'-tRNA processing endoribonuclease activity, role in tRNA 3'-trailer cleavage, endonucleolytic and mitochondrion, nucleus localization	orf19.5425
orf19.5811	24.63	60.35	66.97	33.19	14.76	52.72	14.75	45.23	46.29	31.87	0.62	0.14	0.299	orf19.5811	Putative uroporphyrin-3 C-methyltransferase, methionine biosynthesis enzyme; upregulated by human whole blood or polymorphonuclear (PMN) cells; Hog1p-induced; fungal-specific (no human or murine homolog); Hap43p-repressed	MET1
orf19.587	102.8	59.29	83.22	86.02	91.34	44.72	55.06	36.77	82.83	56.97	0.62	0.0442	0.143	orf19.587	Ortholog(s) have transcription export complex localization	orf19.587
orf19.6675	4.19	17.6	17.88	3.12	1.78	12.75	2.35	8.86	10.7	6.43	0.62	0.384	0.562	orf19.6675	Protein of unknown function; from Assembly 19; removed from Assembly 20; restored based on comparative genome analysis; F-12/CO2 early biofilm induced	orf19.6675
orf19.6699	56.63	24.19	51.34	48.87	64.17	29.3	29.28	12.86	45.26	33.9	0.62	0.1	0.241	orf19.6699	Ortholog(s) have histidinol-phosphatase activity, role in histidine biosynthetic process and cytosol, nucleus localization	orf19.6699
orf19.6710	272.97	354.95	427.48	181.22	130.08	246.54	154.85	266.92	309.16	199.6	0.62	0.0559	0.167	orf19.6710	Small-subunit processome protein; Ssr1-induced; repressed by prostaglandins; physically interacts with TAP-tagged Nop1	UTP9
orf19.6849	48.15	22.54	41.53	38.08	29.31	18.11	29.07	20.6	37.58	24.27	0.62	0.0752	0.2	orf19.6849	Putative elongin C; transcript regulated by Nrg1 and Mig1; regulated by Gcn2 and Gcn4	ELC1
orf19.7322	93.57	90.25	174.35	80.91	91.39	74.62	64.15	48.65	109.77	69.7	0.62	0.0356	0.125	orf19.7322	Protein of unknown function; S. cerevisae ortholog Ypl225w interacts with ribosomes; rat catheter biofilm induced	orf19.7322
orf19.827	11.79	11.14	15.55	20.37	13.36	11.94	6.93	7.5	14.71	9.93	0.62	0.0541	0.163	orf19.827	Ortholog of C. dubliniensis CD36 : Cd36_18620, C. parapsilosis CDC317 : CPAR2_212480, Candida tenuis NRRL Y-1498 : CANTEDRAFT_115371 and Debaryomyces hansenii CBS767 : DEHA2D06798g	orf19.827
orf19.1119	262.63	186.49	230.47	220.28	178.11	129.63	178.37	111.94	224.97	149.51	0.61	0.0105	0.063	orf19.1119	Putative importin; member of a family of fungal-specific nuclear importins; Mig1-regulated	MTR10
orf19.135	192.35	51.27	23.68	80.32	113.45	17.78	115.73	18.25	86.9	66.3	0.61	0.299	0.479	orf19.135	Predicted subunit of the exocyst complex, involved in exocytosis; localizes to a crescent on the surface of the hyphal tip	EXO84
orf19.1355	280.46	174.04	237.63	200.24	271.85	139.65	138.37	84.3	223.09	158.54	0.61	0.0336	0.121	orf19.1355	Putative protein of unknown function; stationary phase enriched protein	orf19.1355
orf19.2439	60.14	73.49	85.33	57.46	37.35	60.32	37.11	45.82	69.1	45.15	0.61	0.0165	0.0799	orf19.2439	Fatty acid biosynthetic protein; shows colony morphology-related gene regulation by Ssn6p; protein newly produced during adaptation to the serum	orf19.2439
orf19.2604	15.99	48.93	35.17	9.33	5.32	27.29	10.98	22.5	27.35	16.52	0.61	0.364	0.544	orf19.2604	S. pombe ortholog SPAC2C4.06c is a predicted tRNA (cytosine-5-)-methyltransferase; Spider biofilm induced	orf19.2604
orf19.3022	162.38	279.67	297.82	139.46	66.07	206.91	87.07	278.56	219.83	159.65	0.61	0.122	0.273	orf19.3022	Ortholog(s) have structural constituent of ribosome activity and mitochondrial small ribosomal subunit localization	orf19.3022
orf19.3264	4.88	2.02	0.37	3.38	2.07	1.07	0.83	1.77	2.66	1.44	0.61	0.528	0.688	orf19.3264	Putative Holliday junction resolving enzyme; similar to S. cerevisiae Cce1p	CCE1
orf19.3449.2	19.63	18.68	14.1	18.04	16.16	17.89	8.21	8.61	17.61	12.72	0.61	0.0506	0.156	orf19.3449.2	Putative mitochondrial phosphatidylglycerophosphatase (PGP phosphatase); essential for cardiolipin biosynthesis; rat catheter biofilm induced	orf19.3449.2
orf19.3870	792.79	567.31	1317.91	1019.89	705.66	813.18	417.52	460.33	924.48	599.17	0.61	0.0925	0.229	orf19.3870	Adenylosuccinate lyase; enzyme of adenine biosynthesis; soluble protein in hyphae; not induced during GCN response, in contrast to the S. cerevisiae ortholog; repressed by nitric oxide	ADE13
orf19.4278	50.59	81.6	53.28	31.79	27.99	39.06	30.08	37.31	54.31	33.61	0.61	0.0517	0.159	orf19.4278	Ortholog(s) have methylated histone residue binding activity and role in negative regulation of transcription from RNA polymerase II promoter	orf19.4278
orf19.4811	120.49	121.31	192.78	116.77	89.57	141.63	54.85	88.08	137.84	93.53	0.61	0.0598	0.174	orf19.4811	Putative tricarboxylate carrier family protein; localized to the mitochondrial membrane	orf19.4811
orf19.4901	4.74	1.87	2.78	5.21	7.24	2.94	1.63	1.01	3.65	3.21	0.61	0.473	0.642	orf19.4901	Predicted methyltransferase; Spider biofilm induced	orf19.4901
orf19.5485	30.66	21.04	22.17	28.44	13.61	17.26	17.95	18.08	25.58	16.73	0.61	0.0152	0.0766	orf19.5485	Putative DNA damage and meiotic pachytene checkpoint protein; increased transcription is observed upon benomyl treatment	MEC3
orf19.5751	28.82	28.44	41.98	25.13	27.73	22.79	20.65	12.67	31.09	20.96	0.61	0.0287	0.11	orf19.5751	Putative endoplasmic reticulum membrane protein; Hap43p-repressed gene; mutation confers hypersensitivity to aureobasidin A	ORM1
orf19.579	116.89	127.29	96.88	95.79	56.33	77.72	59.51	95.15	109.21	72.18	0.61	0.0096	0.06	orf19.579	Putative dihydroneopterin aldolase (dihydro-6-hydroxymethylpterin pyrophosphokinase); fungal-specific (no human or murine homolog)	FOL1
orf19.5928	1270.41	1082.69	2654.11	1173.1	1417.89	1617.23	562.55	607.04	1545.08	1051.18	0.61	0.193	0.363	orf19.5928	Conserved acidic ribosomal protein; possibly involved in regulation of translation elongation; interacts with Rpp1A; 1 of 4 similar C. albicans proteins (Rpp1A, Rpp1B, Rpp2A, Rpp2B); macrophage/pseudohyphal-induced; Spider biofilm repressed	RPP2B
orf19.7104	30.05	63.79	92.41	51.85	95.37	109.06	104.34	76.61	59.52	96.35	-0.82	0.00618	0.0478	orf19.7104	Adhesin-like cell wall protein; similar to mucins and to a Litomosoides microfilarial sheath protein; N-terminal secretion signal; rat catheter and Spider biofilm repressed	orf19.7104
orf19.6313	11.13	5.56	2.68	4.07	4.4	4.14	3.48	2.65	5.86	3.66	0.61	0.166	0.331	orf19.6313	Predicted alpha-1,3-mannosyltransferase with a role in protein glycosylation; induced in low iron	MNT4
orf19.6553	285.48	157.17	231.44	245.7	270.8	136.34	173.9	76.64	229.95	164.42	0.61	0.0579	0.171	orf19.6553	Membrane-localized protein of unknown function; possibly secreted; fluconazole-induced	orf19.6553
orf19.7018	3895.38	2881.26	6161.76	2804.92	2346.18	2930.59	2058.78	2576.33	3935.83	2477.97	0.61	0.0346	0.123	orf19.7018	Predicted ribosomal protein; repressed upon phagocytosis by murine macrophage; repressed by nitric oxide; Hap43-induced; Spider biofilm repressed	RPS18
orf19.7202	37.56	47.01	32.02	22.8	19.81	26.62	13.26	33.76	34.85	23.36	0.61	0.0658	0.184	orf19.7202	Ortholog(s) have role in ER to Golgi vesicle-mediated transport, protein retention in ER lumen, retrograde vesicle-mediated transport, Golgi to ER and COPI-coated vesicle, ER to Golgi transport vesicle, Golgi cisterna localization	orf19.7202
orf19.7606	1.22	1.21	1.56	1.59	0.87	2.33	1	0.36	1.4	1.14	0.61	0.533	0.693	orf19.7606	Ortholog of C. dubliniensis CD36 : Cd36_35262, Candida tropicalis MYA-3404 : CTRG_05848 and Candida albicans WO-1 : CAWG_02290	orf19.7606
orf19.969	326.66	486.49	706.37	296.44	183.17	444.12	190.23	398.28	453.99	303.95	0.61	0.0747	0.2	orf19.969	Ortholog(s) have ribose phosphate diphosphokinase activity, role in 5-phosphoribose 1-diphosphate biosynthetic process, cytokinesis, fungal-type cell wall organization and cytosol, nucleus localization	orf19.969
orf19.1341	13.02	6.08	3.48	15.49	9.18	4.9	6.11	4.27	9.52	6.12	0.6	0.177	0.344	orf19.1341	Putative serine/threonine protein kinase; mutation confers resistance to 5-fluorocytosine (5-FC)	PRR2
orf19.1481	33.13	36.68	10.58	19.82	14.55	18.11	15.37	13.51	25.05	15.38	0.6	0.0885	0.222	orf19.1481	Predicted transcription factor; possibly an essential gene, disruptants not obtained by UAU1 method	HAP42
orf19.1642	16.86	45.87	31.23	10.19	8.46	18.63	9.11	26.04	26.04	15.56	0.6	0.319	0.499	orf19.1642	Ortholog of S. cerevisiae Loc1, a nuclear protein involved in asymmetric localization of ASH1 mRNA in S. cerevisiae; Hap43-induced gene; Spider biofilm induced	orf19.1642
orf19.1896	2032.44	4444.89	4457.99	2038.7	1547.59	3045.48	1433.14	2383.58	3243.51	2102.45	0.6	0.0553	0.165	orf19.1896	Heat shock protein; at yeast-form cell surface, not hyphae; antigenic; Gcn4-regulated; induced by amino acid starvation (3-AT) or by adherence to polystyrene; macrophage-repressed; sumoylation target; possibly essential	SSC1
orf19.1975	24.86	28.36	39.6	19.5	12.6	30.42	9.84	25.45	28.08	19.58	0.6	0.0975	0.237	orf19.1975	Ortholog(s) have role in mRNA splicing, via spliceosome, regulation of DNA methylation and U4/U6 x U5 tri-snRNP complex, U5 snRNP localization	orf19.1975
orf19.213	182.28	100.66	178.62	156.82	168.78	79.38	119.16	64.06	154.59	107.85	0.6	0.0347	0.123	orf19.213	Ortholog(s) have role in ubiquitin-dependent protein catabolic process and nucleus, proteasome regulatory particle, lid subcomplex, proteasome storage granule localization	orf19.213
orf19.2478	11.49	11.55	6.56	9.77	4.02	10.5	4.05	9.8	9.84	7.1	0.6	0.131	0.286	orf19.2478	Ortholog of C. dubliniensis CD36 : Cd36_05410, C. parapsilosis CDC317 : CPAR2_107480, Candida tenuis NRRL Y-1498 : CANTEDRAFT_94695 and Debaryomyces hansenii CBS767 : DEHA2D02288g	orf19.2478
orf19.3213	65.62	53.65	32.46	62.87	44.38	25.65	41.04	31.46	53.65	35.63	0.6	0.0358	0.125	orf19.3213	Protein of unknown function; Spider biofilm induced	orf19.3213
orf19.3265	114.6	116.71	75.71	57.78	45.2	57.35	58.68	70.77	91.2	58	0.6	0.0469	0.149	orf19.3265	Putative N2,N2-dimethylguanine tRNA methyltransferase; induced upon adherence to polystyrene	TRM1
orf19.3556	229.11	299.81	179.28	146.34	97.97	214.88	92.37	175.39	213.64	145.15	0.6	0.0537	0.163	orf19.3556	Transportin or cytosolic karyopherin beta; Spider biofilm induced	orf19.3556
orf19.4268	263.05	304.76	220.8	161.34	151.14	163.04	144.54	151.52	237.49	152.56	0.6	0.0415	0.137	orf19.4268	Putative U3 snoRNA-associated protein; Hap43-induced; repressed in core stress response; physically interacts with TAP-tagged Nop1	UTP13
orf19.4772	57.51	39.12	48.66	43.47	43.61	37.3	26.27	22.9	47.19	32.52	0.6	0.0185	0.0853	orf19.4772	Predicted adaptor protein involved in activation of MAP kinase-dependent signaling pathways; links response to oxidative stress to morphogenesis and cell wall biosynthesis; caspofungin repressed	SSU81
orf19.4813	1072.41	2270.72	3601.94	1199.5	920.51	2209.56	640.92	1597.16	2036.14	1342.04	0.6	0.165	0.33	orf19.4813	Putative GMP synthase, involved in the final step of guanine biosynthesis; soluble protein in hyphae; flucytosine induced; macrophage-downregulated protein abundance; protein level decreases in stationary phase cultures	GUA1
orf19.5621	59.53	26	13.62	19.3	19.21	11.86	24.45	15.57	29.61	17.77	0.6	0.0952	0.233	orf19.5621	Putative protein of unknown function; mutation confers hypersensitivity to amphotericin B; overlaps orf19.5621	orf19.5621
orf19.6032	702.79	578.62	658.16	462.13	594.57	327.39	425.06	278.13	600.43	406.29	0.6	0.0128	0.0695	orf19.6032	Ornithine decarboxylase; enzyme of polyamine biosynthesis; mutant is viable; functionally complements polyamine auxotrophy of S. cerevisiae spe1 mutant; downregulated upon adherence to polystyrene	SPE1
orf19.6478	279.77	173.96	156.1	280.38	297.9	107.88	196.99	67.6	222.55	167.59	0.6	0.0719	0.195	orf19.6478	Putative glutathione S-conjugate transporter; MRP/CFTR-subfamily, ABC type transporter; human neutrophil-induced; oxidative stress-induced via Cap1; possible association with multidrug resistance; possibly essential; Spider biofilm induced	YCF1
orf19.6910	31.82	10.88	23.68	26.56	38.68	14.45	23.56	4.08	23.23	20.19	0.6	0.29	0.47	orf19.6910	Putative GINS complex subunit which is localized to DNA replication origins; implicated in assembly of the DNA replication machinery; flow model biofilm induced	PSF1
orf19.7010	90.72	94.28	150.57	98.87	45.5	86.46	56.9	100.73	108.61	72.4	0.6	0.0162	0.0792	orf19.7010	Ortholog(s) have cytosol, ubiquitin ligase complex localization	orf19.7010
orf19.7590	827.73	1079.12	1363.22	898.44	603.47	1032.99	433.78	784.97	1042.13	713.8	0.6	0.0432	0.141	orf19.7590	Putative NADH-ubiquinone oxidoreductase; identified in detergent-resistant membrane fraction (possible lipid raft component); predicted N-terminal acetylation; repressed by nitric oxide	orf19.7590
orf19.829	74.15	208.17	154.48	73.92	51.69	139.04	43.32	102.09	127.68	84.03	0.6	0.131	0.286	orf19.829	Protein kinase; involved in growth control, cell size, resistance to rapamycin, cations, chlamydospore formation, filamentous growth under some conditions, and virulence; prevents hyphal growth in hypoxia at high CO2; Spider biofilm induced	SCH9
CaalfMp08	0.86	0.09	0.87	0.01	0.42	0.26	0.15	0.01	0.46	0.21	0.59	0.696	0.816	CaalfMp08	Subunit I of cytochrome c oxidase, which is the terminal member of the mitochondrial (mt) inner membrane electron transport chain; one of three mt-encoded subunits; alternatively spliced transcripts encode 4 putative splicing endonucleases	COX1
orf19.1110	29.07	15.28	14.39	22.93	24.41	10.32	14.55	9.5	20.42	14.69	0.59	0.114	0.262	orf19.1110	Thiamine pyrophosphokinase, phosphorylates thiamine to produce the coenzyme thiamine pyrophosphate (thiamine diphosphate); active as a homodimer	orf19.1110
orf19.1164	108.19	157.36	249.98	123.07	97.8	171.78	64.06	93.99	159.65	106.91	0.59	0.083	0.214	orf19.1164	Putative H/ACA snoRNP pseudouridylase complex protein; mutation confers hypersensitivity to tubercidin (7-deazaadenosine); macrophage/pseudohyphal-induced; Spider biofilm repressed	GAR1
orf19.1444	66.7	83.31	66.52	82.43	97.62	106.37	172.37	154.84	74.74	132.8	-0.81	0.00649	0.0492	orf19.1444	Ortholog(s) have phosphatidylinositol-4,5-bisphosphate binding activity, role in actin cortical patch assembly, actin filament organization, endocytosis and actin cortical patch, mating projection tip localization	orf19.1444
orf19.1491	21.52	14.49	4.89	8.81	11.63	4.5	13.26	4.76	12.43	8.54	0.59	0.173	0.338	orf19.1491	Ortholog(s) have RNA binding activity, role in mRNA splicing, via spliceosome and U1 snRNP, U2-type prespliceosome localization	orf19.1491
orf19.1587	63.71	22.77	44.94	111.57	61.41	30.35	44.09	19.9	60.75	38.94	0.59	0.216	0.389	orf19.1587	Putative glucose transporter of the major facilitator superfamily; the C. albicans glucose transporter family comprises 20 members; 12 probable membrane-spanning segments; regulated by Nrg1	HGT20
orf19.1839	534.42	920.35	419.77	417.73	325.66	522.42	239.88	411.95	573.07	374.98	0.59	0.051	0.157	orf19.1839	Putative RNA polymerase I subunit A190; Hap43p-induced gene; flucytosine induced	RPA190
orf19.2863.1	27.27	27.12	21.92	21.18	14.93	18.07	18.24	13.98	24.37	16.31	0.59	0.0682	0.188	orf19.2863.1	Predicted component of the mitochondrial intermembrane space (IMS), involved in protein import into mitochondrial intermembrane space	ERV1
orf19.2907.1	13.57	15.09	14.83	14.53	6.99	14.48	10.31	7.97	14.51	9.94	0.59	0.0787	0.207	orf19.2907.1	Ortholog(s) have chromatin DNA binding activity, role in positive regulation of transcription from RNA polymerase II promoter by pheromones, threonylcarbamoyladenosine metabolic process and EKC/KEOPS complex, nuclear chromatin localization	orf19.2907.1
orf19.3062	57.15	59.44	40.05	63.5	46.87	40.33	30.43	31.51	55.03	37.29	0.59	0.00881	0.0575	orf19.3062	Ortholog(s) have role in chromatin remodeling and ASTRA complex, mitochondrion localization	orf19.3062
orf19.3275	5.02	22.24	21.09	3	2.48	12.82	2.61	10.78	12.84	7.17	0.59	0.431	0.607	orf19.3275	Ortholog of C. dubliniensis CD36 : Cd36_25870, C. parapsilosis CDC317 : CPAR2_804000, Candida tenuis NRRL Y-1498 : CANTEDRAFT_115661 and Debaryomyces hansenii CBS767 : DEHA2B05852g	orf19.3275
orf19.3481	499.4	630.36	525.85	267.27	208.24	477.94	209.35	410.45	480.72	326.49	0.59	0.0985	0.238	orf19.3481	Putative mitochondrial ATP-dependent RNA helicase of the DEAD-box family, transcription is activated in the presence of elevated CO2	orf19.3481
orf19.3554	754.69	294.09	527.67	697.37	690.19	433.75	295.94	173.13	568.45	398.25	0.59	0.14	0.299	orf19.3554	Aspartate aminotransferase; soluble protein in hyphae; macrophage-induced protein; alkaline upregulated; amphotericin B repressed; gene used for strain identification by multilocus sequence typing; farnesol-, Hap43p-induced; GlcNAc-induced	AAT1
orf19.3742	3.99	4.23	6.41	3.69	2.94	3.19	2.55	2.98	4.58	2.91	0.59	0.175	0.341	orf19.3742	Protein of unknown function; Spider biofilm induced; upregulated in a cyr1 null mutant	orf19.3742
orf19.4614	32.29	16.1	10.43	31.24	26.96	9.8	28.81	5.59	22.52	17.79	0.59	0.195	0.365	orf19.4614	Adapter protein for pexophagy and the cytoplasm-to-vacuole targeting (Cvt) pathway; Spider biofilm induced	orf19.4614
orf19.5492	26.33	24.27	27.06	19.04	16.2	17.37	14.96	15.01	24.17	15.88	0.59	0.0258	0.104	orf19.5492	Ortholog(s) have mRNA binding, pre-mRNA 5'-splice site binding activity, role in mRNA 5'-splice site recognition and U1 snRNP, U2-type prespliceosome, commitment complex localization	orf19.5492
orf19.5959	56.63	133.57	63.68	26.5	20.15	54	23.98	85.07	70.09	45.8	0.59	0.285	0.465	orf19.5959	Putative nucleolar protein; Hap43-induced; mutation confers resistance to 5-fluorocytosine (5-FC), 5-fluorouracil (5-FU), and tubercidin (7-deazaadenosine); heterozygous mutant is resistant to parnafungin; Spider biofilm induced	NOP14
orf19.604	0.27	0.3	1.15	0.29	0.5	0.58	0.01	1.31	0.5	0.6	0.59	0.647	0.781	orf19.604	Ortholog(s) have cytosol localization	orf19.604
orf19.6313.2	7.25	4.56	5.7	4.52	4.6	4.54	4.57	1.99	5.51	3.93	0.59	0.143	0.303	orf19.6313.2	ESCRT-I complex subunit with a role in multivesicular body (MVB) trafficking; mutant displays growth defect on alkaline medium; Hap43p-repressed gene	MVB12
orf19.6730	17.19	24.98	16.38	10.26	6.07	14.08	9.05	16.1	17.2	11.32	0.59	0.149	0.31	orf19.6730	Ortholog(s) have nucleolus localization	orf19.6730
orf19.6807	0.24	0.16	0.37	0.29	0.3	0.19	0.04	0.36	0.27	0.22	0.59	0.579	0.729	orf19.6807	Predicted ORF in retrotransposon Tca17 with similarity to parts of the Gag-Pol region of retrotransposons; clade-associated gene expression	orf19.6807
orf19.7327	124.16	181.07	241.73	106.38	54.53	195.42	73.96	133.37	163.33	114.32	0.59	0.0844	0.217	orf19.7327	Protein with a role in phosphate transport; biofilm-regulated expression; amphotericin B repressed	PHO88
orf19.7611	261.89	273.65	651.27	390.26	365.71	483.6	158.93	129.38	394.27	284.4	0.59	0.182	0.35	orf19.7611	Thioredoxin; involved in response to reactive oxygen species; biofilm, benomyl, flucytosine, peroxide, Hap43 induced; amphotericin B, caspofungin repressed; induced by human neutrophils; macrophage-repressed gene	TRX1
orf19.1158	6.2	6.97	7.94	8.72	3.44	6.4	2.87	8.61	7.46	5.33	0.58	0.256	0.433	orf19.1158	Ortholog of S. cerevisiae Yft2 required for normal ER membrane biosynthesis; Hap43-repressed gene	orf19.1158
orf19.1439	49.81	44.33	54.62	38.47	24.06	33.04	29.1	37.84	46.81	31.01	0.58	0.012	0.0673	orf19.1439	Ortholog of S. cerevisiae/S. pombe Ipk1; an inositol pentakisphosphate 2-kinase, a nuclear protein required for synthesis of 1,2,3,4,5,6-hexakisphosphate; Spider biofilm induced	IPK1
orf19.1595	13.46	10.06	2.26	10.38	6.53	5.56	6.26	4.02	9.04	5.59	0.58	0.191	0.361	orf19.1595	Ortholog(s) have Dsc E3 ubiquitin ligase complex, endoplasmic reticulum localization	orf19.1595
orf19.1631	543.66	530.32	910.96	521.3	520.82	673.91	228.84	342.22	626.56	441.45	0.58	0.125	0.278	orf19.1631	Delta(24)-sterol C-methyltransferase, converts zymosterol to fecosterol, ergosterol biosynthesis; mutation confers nystatin resistance; Hap43, GlcNAc-, fluconazole-induced; upregulated in azole-resistant strain; Spider biofilm repressed	ERG6
orf19.1643	143.24	201.9	271.98	102.27	65.16	181.8	76.7	165.92	179.85	122.4	0.58	0.0919	0.228	orf19.1643	Ortholog(s) have serine-type endopeptidase activity, role in regulation of mitochondrion organization, signal peptide processing and mitochondrial inner membrane localization	orf19.1643
orf19.1671	370.83	271.28	424.58	302.72	265.32	293.3	172.52	193.45	342.35	231.14	0.58	0.0288	0.111	orf19.1671	Putative GPI anchored cell wall glycosidase; role in adhesion, hyphal growth on Spider (not serum) medium; chitin-binding, glycosyl hydrolase domains; induced during cell wall regeneration; mRNA in yeast-form cells; Spider biofilm induced	UTR2
orf19.1769	56.21	21.98	30.74	21.15	42.5	8.92	45.04	10.33	32.52	26.7	0.58	0.214	0.386	orf19.1769	Ortholog(s) have G-protein beta/gamma-subunit complex binding, actin binding activity, role in positive regulation of transcription from RNA polymerase II promoter by pheromones, protein folding and cytoplasm localization	orf19.1769
orf19.1822	6.59	3.71	0.42	1.31	1.65	1.72	2.09	0.63	3.01	1.52	0.58	0.519	0.68	orf19.1822	Zn(II)2Cys6 transcription factor; role in hyphal extension, virulence, adherence to plastic; rat catheter biofilm induced; has a long 5'-UTR that regulates translational efficiency and controls transition to filamentous growth	UME6
orf19.2066.1	110.26	100.96	222.9	108.13	91.69	101.85	55.35	102.46	135.56	87.84	0.58	0.0524	0.16	orf19.2066.1	F1F0 ATP synthase complex subunit; gene has intron	ATP18
orf19.2214	134.79	219.3	337.46	91.73	55.39	183.98	66.35	246.6	195.82	138.08	0.58	0.219	0.391	orf19.2214	Ortholog(s) have structural constituent of ribosome activity and mitochondrial large ribosomal subunit localization	orf19.2214
orf19.234	68.78	33.7	42.52	39.06	27.69	28.56	24.77	39.65	46.02	30.17	0.58	0.0345	0.123	orf19.234	Putative prephenate dehydratase; Hap43p-repressed gene; expression downregulated in an ssr1 null mutant	PHA2
orf19.2575	37.87	82.09	106.44	27.53	31.88	74.96	21.68	33	63.48	40.38	0.58	0.194	0.364	orf19.2575	Putative S-adenosylmethionine-dependent methyltransferase; Hap43p-induced gene	orf19.2575
orf19.2893	24.74	31.37	14.78	24.26	11.2	14.52	25.07	13.76	23.79	16.14	0.58	0.0698	0.191	orf19.2893	Protein of unknown function; regulation correlates with clinical development of fluconazole resistance; transcript is upregulated in an RHE model of oral candidiasis	orf19.2893
orf19.2928	166.05	103.36	116.32	101.58	94.33	58.06	110.5	68.81	121.83	82.93	0.58	0.0174	0.0822	orf19.2928	Ortholog(s) have COPI-coated vesicle, Golgi apparatus localization	orf19.2928
orf19.3010	27.96	16.36	25.64	24	19.55	17.78	17.3	10.17	23.49	16.2	0.58	0.031	0.116	orf19.3010	Putative lipoyl ligase; role in modification of mitochondrial enzymes by attachment of lipoic acid groups; rat catheter biofilm induced	orf19.3010
orf19.3287	54.02	104.65	39.36	28.02	18.53	42.36	25.51	57.15	56.51	35.89	0.58	0.257	0.434	orf19.3287	Protein with a predicted role in 18S rRNA maturation and small ribosomal subunit biogenesis; repressed in core stress response; repressed by prostaglandins	BUD22
orf19.3535	60.92	98	120.36	65.04	45.03	117.46	25.98	66.24	86.08	63.68	0.58	0.0888	0.222	orf19.3535	Ortholog(s) have cellular bud neck, fungal-type vacuole localization	orf19.3535
orf19.3789	2857.07	2169.84	4576.11	2232.07	2172.1	2370.87	1341.67	1829.17	2958.77	1928.45	0.58	0.0797	0.209	orf19.3789	Predicted ribosomal protein; downregulated upon phagocytosis by murine macrophage; intron in 5'-UTR; Hap43-induced; Spider biofilm repressed	RPL24A
orf19.4909.1	1811.82	1223.34	2465.11	1174.02	1600.4	1000.48	1144.95	695.84	1668.57	1110.42	0.58	0.0932	0.23	orf19.4909.1	Putative 60S ribosomal subunit protein; colony morphology-related gene regulation by Ssn6; Spider biofilm repressed	RPL42
orf19.5243	199.24	156.37	102.56	118.43	87.88	121	72.2	101.69	144.15	95.69	0.58	0.0142	0.0743	orf19.5243	Putative bifunctional enzyme with predicted indole-3-glycerol-phosphate synthase and anthranilate synthase activities; regulated by Gcn2p and Gcn4p	TRP3
orf19.5277	9.57	25.28	15.16	9.61	6.57	13.38	4.63	15.18	14.91	9.94	0.58	0.21	0.382	orf19.5277	Ortholog(s) have role in nuclear-transcribed mRNA catabolic process, 3'-5' exonucleolytic nonsense-mediated decay, protein ubiquitination and cytoplasm, nucleolus, polysome localization	orf19.5277
orf19.5541	118.47	267.71	175.01	105.75	60.42	195.58	54.64	176.1	166.73	121.69	0.58	0.166	0.332	orf19.5541	Protein with similarity to S. pombe Nrd1p; transcription induced upon induction of hyphal growth; regulated by Cph1p, Efg1p, Cph2p; low-level expression; alkaline upregulated; fungal-specific (no human or murine homolog)	orf19.5541
orf19.5758	148.82	255.26	250.74	170.53	109.11	208.87	80.24	174.04	206.34	143.07	0.58	0.0277	0.108	orf19.5758	Putative protein phosphatase of the Type 1 family; serine/threonine-specific; similar to S. cerevisiae Ppq1; mutant has virulence defect; Spider biofilm induced	SAL6
orf19.5971	38.62	31.67	27.55	34.56	28.07	22.08	18.92	21.22	33.1	22.57	0.58	0.0344	0.123	orf19.5971	Ortholog of S. cerevisiae : MTC6, C. glabrata CBS138 : CAGL0I01892g, C. dubliniensis CD36 : Cd36_84990, C. parapsilosis CDC317 : CPAR2_405620 and Candida tenuis NRRL Y-1498 : CANTEDRAFT_99433	orf19.5971
orf19.715	1.17	0.78	0.65	0.65	2.23	0.5	0.43	0.2	0.81	0.84	0.58	0.405	0.583	orf19.715	Protein of unknown function; Hap43-induced; rat catheter and Spider biofilm induced	orf19.715
orf19.1030	382.76	594.02	227.3	361.2	238.42	334.8	187.26	255.75	391.32	254.06	0.57	0.0418	0.138	orf19.1030	Putative peptidyl-prolyl cis-trans isomerase	orf19.1030
orf19.1797	31.13	20.67	27.99	15.43	21.59	9.25	34.5	8.39	23.8	18.44	0.57	0.216	0.388	orf19.1797	D-arabinose 5-phosphate isomerase; has GutQ domain which is associated with phosphosugar binding; other biofilm induced; rat catheter and Spider biofilm induced; F-12/CO2 early biofilm induced	orf19.1797
orf19.2621	17.22	16.21	14.83	21.47	12.35	9.22	13.41	12.25	17.43	11.8	0.57	0.0607	0.175	orf19.2621	Ortholog(s) have role in mRNA splicing, via spliceosome and U1 snRNP, U2 snRNP, U2-type prespliceosome, U4/U6 x U5 tri-snRNP complex, U5 snRNP, cytosol localization	orf19.2621
orf19.2910	3.91	3.79	5.84	5.72	2.81	3.48	2.75	3.55	4.81	3.15	0.57	0.143	0.303	orf19.2910	Putative GPI-anchored protein	PGA43
orf19.2937	113.91	116.82	137.09	148.7	172.49	130.89	70.36	38.41	129.13	103.04	0.57	0.19	0.36	orf19.2937	Phosphomannomutase; enzyme of O- and N-linked mannosylation; interconverts mannose-6-phosphate and mannose-l-phosphate; functional homolog of S. cerevisiae Sec53; antigenic in mice; Hap43-induced; flow model and Spider biofilm repressed	PMM1
orf19.3528	36.79	37.84	48.07	31.37	23.26	27.85	21.74	29.6	38.52	25.61	0.57	0.0431	0.14	orf19.3528	Protein of unknown function; Spider biofilm induced	orf19.3528
orf19.3608	51.72	41.42	10.19	28.02	22.74	20.89	22.36	14.37	32.84	20.09	0.57	0.124	0.276	orf19.3608	Mismatch repair protein; predicted role in repair of insertion or deletion mutations and removal of nonhomologous DNA ends; rat catheter biofilm repressed	MSH3
orf19.3856	169.11	144.2	154.68	146.77	133.64	100.52	102.16	84.07	153.69	105.1	0.57	0.0112	0.0649	orf19.3856	Cyclin-dependent protein kinase; interacts with regulatory subunit Cyb1; determination of cell morphology during the cell cycle; phosphorylated mostly by Swe1 and phosphorylation is regulated by Hsl1; 5'-UTR intron; Spider biofilm repressed	CDC28
orf19.412	307.19	363.87	329.11	386.96	226.83	483.68	124.16	215.91	346.78	262.64	0.57	0.0832	0.214	orf19.412	Protein with a role in protein translocation across membranes	SSH1
orf19.4616	770.57	398.09	658.06	517.68	690.94	281.9	491.86	222.33	586.1	421.76	0.57	0.0845	0.217	orf19.4616	Similar to proliferating cell nuclear antigen (PCNA); RNA abundance regulated by tyrosol, cell density; induced by flucytosine, interaction with macrophages; stationary phase enriched protein; rat catheter and Spider biofilm repressed	POL30
orf19.4640	271.78	387.59	279.63	248.91	219.22	270.21	135.65	192.47	296.98	204.39	0.57	0.0369	0.127	orf19.4640	Putative rRNA processing protein; Hap43-induced; repressed in core stress response	PWP1
orf19.475	47.13	96.55	99.74	38.51	27.73	62.4	32.73	57.6	70.48	45.12	0.57	0.12	0.27	orf19.475	Putative rRNA processing protein; rat catheter biofilm induced	orf19.475
orf19.4750	24.74	26.56	12.94	17.46	10.36	15.08	7.6	25.81	20.43	14.71	0.57	0.108	0.253	orf19.4750	Ortholog of C. dubliniensis CD36 : Cd36_08410, C. parapsilosis CDC317 : CPAR2_301700, Candida tenuis NRRL Y-1498 : cten_CGOB_00267 and Debaryomyces hansenii CBS767 : DEHA2C10560g	orf19.4750
orf19.5144	0.18	0.3	0.02	0.69	0.02	0.5	0.01	1.33	0.3	0.47	0.57	0.769	0.865	orf19.5144	Protein similar to S. cerevisiae Wsc2p, which has roles in stress- and cell-wall-related processes; predicted Kex2p substrate; putative GPI-anchored adhesin-like protein	PGA28
orf19.6623	288.23	114.92	243.21	145.04	237.94	64.96	239.04	65.78	197.85	151.93	0.57	0.156	0.319	orf19.6623	Ortholog(s) have RNA polymerase II core binding activity, role in regulation of transcription by chromatin organization, transcription elongation from RNA polymerase II promoter and transcription elongation factor complex localization	orf19.6623
orf19.6938	164.12	248.74	346.9	174.53	132.56	207.22	104.1	176.1	233.57	155	0.57	0.0479	0.151	orf19.6938	Putative methylthioadenosine phosphorylase; protein level decreases in stationary phase cultures	MEU1
orf19.7376	34.15	54.64	47.22	29.74	14.72	61.15	12.64	43.79	41.44	33.08	0.57	0.175	0.341	orf19.7376	Ortholog of C. dubliniensis CD36 : Cd36_85880, C. parapsilosis CDC317 : CPAR2_806870, Candida tenuis NRRL Y-1498 : CANTEDRAFT_96983 and Debaryomyces hansenii CBS767 : DEHA2D16148g	orf19.7376
orf19.7427	120.29	228.37	280.29	113.43	66.11	218.95	64.92	182.31	185.6	133.07	0.57	0.133	0.289	orf19.7427	Ortholog(s) have Golgi apparatus, fungal-type vacuole membrane localization	orf19.7427
orf19.7548	3.94	7.08	6.84	4.83	1.57	5.45	2.96	5.79	5.67	3.94	0.57	0.152	0.313	orf19.7548	Ortholog(s) have RNA polymerase II repressing transcription factor binding, RNA polymerase II transcription coactivator activity, RNA polymerase II transcription corepressor activity	MED21
orf19.7615	22	35.32	70.56	27.08	14.89	28.56	15.28	39.59	38.74	24.58	0.57	0.153	0.314	orf19.7615	Protein involved in endoplasmic reticulum (ER) to Golgi vesicle-mediated transport; putative subunit of the transport protein particle (TRAPP) complex of the cis-Golgi; Spider biofilm induced	orf19.7615
orf19.826	149.37	113.43	89.14	100.82	77.94	82.26	72.2	70.66	113.19	75.76	0.57	0.00977	0.0606	orf19.826	RNA polymerase II mediator complex subunit; RNA polymerase II transcription cofactor	MED1
orf19.862	6.28	10.65	6.13	5.63	2.4	5.96	3.59	7.97	7.17	4.98	0.57	0.262	0.44	orf19.862	Protein of unknown function; Spider biofilm induced	orf19.862
orf19.1078	286.36	153.81	223.21	370.76	421.1	145.1	187.8	70.37	258.54	206.09	0.56	0.153	0.314	orf19.1078	Putative alanine glyoxylate aminotransferase; regulated by Gcn4p and hemoglobin; stationary phase enriched protein	HBR2
orf19.1179	56.13	67.42	125.61	72.25	64.34	102.84	32.11	34.61	80.35	58.47	0.56	0.105	0.249	orf19.1179	Protein of unknown function; induced in high iron; possibly subject to Kex2 processing; Hap43-repressed	orf19.1179
orf19.1214	420.66	257.63	292.42	314.27	360.78	136.3	333.4	128.86	321.25	239.84	0.56	0.0675	0.187	orf19.1214	Ortholog(s) have metalloaminopeptidase activity, role in protein initiator methionine removal involved in protein maturation and cytosol, nucleus localization	orf19.1214
orf19.1280	209.42	242.96	537.24	186.53	176.85	405.04	95.95	156.26	294.04	208.53	0.56	0.152	0.314	orf19.1280	Putative translation initiation factor; flucytosine induced; genes encoding ribosomal subunits, translation factors, and tRNA synthetases are downregulated upon phagocytosis by murine macrophage	SUI1
orf19.1711	68.25	21.91	24.95	37.04	57.45	11.83	49.9	10.42	38.04	32.4	0.56	0.225	0.397	orf19.1711	Regulated by Gcn4p; induced in response to amino acid starvation (3-aminotriazole treatment)	END3
orf19.1764	93.79	50.22	50.55	55.46	65.16	25.99	60.94	29.15	62.5	45.31	0.56	0.0641	0.181	orf19.1764	Protein of unknown function; rat catheter and Spider biofilm induced	orf19.1764
orf19.1955	4.44	3.53	0.92	8.65	4.31	3.23	2.73	1.12	4.39	2.85	0.56	0.34	0.519	orf19.1955	Ortholog(s) have palmitoyltransferase activity, role in protein palmitoylation, protein targeting to membrane and endoplasmic reticulum palmitoyltransferase complex, extrinsic to endoplasmic reticulum membrane localization	orf19.1955
orf19.2066	15.74	20.63	31.52	9.26	6.15	13.23	7.25	26.32	19.29	13.24	0.56	0.244	0.419	orf19.2066	Ortholog(s) have cytoplasm localization	orf19.2066
orf19.28	32.24	30.88	48.91	19.04	13.02	19.3	24.77	27.19	32.77	21.07	0.56	0.194	0.364	orf19.28	Putative thiamine transmembrane transporter; Spider biofilm induced	orf19.28
orf19.4495	807.98	1048.59	1305.09	862.37	666.12	893.92	513.06	670.27	1006.01	685.84	0.56	0.043	0.14	orf19.4495	Nicotinamide adenine dinucleotide dehydrogenase complex I subunit of the mitochondrial electron transport chain; required for wild-type filamentous growth; alkaline repressed; Hap43-repressed; Spider biofilm repressed	NDH51
orf19.458	249.32	269.09	326.8	214.83	143.61	218.68	129.72	239.16	265.01	182.79	0.56	0.017	0.0812	orf19.458	Ortholog(s) have protein transmembrane transporter activity and role in chaperone-mediated protein complex assembly, mitochondrial respiratory chain complex III assembly, protein insertion into mitochondrial membrane from inner side	orf19.458
orf19.4805	60.7	187.56	229.14	94.74	51.6	201.36	36.63	128.18	143.03	104.44	0.56	0.227	0.401	orf19.4805	Putative membrane protein; induced by alpha pheromone in SpiderM medium; Hap4-induced gene; Spider biofilm induced	orf19.4805
orf19.4835	87.21	227.64	225.51	90.91	49.97	157.69	57.34	172.53	157.82	109.38	0.56	0.175	0.341	orf19.4835	Ortholog(s) have role in endonucleolytic cleavage in 5'-ETS of tricistronic rRNA transcript (SSU-rRNA, 5.8S rRNA and LSU-rRNA), more	orf19.4835
orf19.5561	192.04	148.21	123.64	159.01	143.04	81.35	132.06	79.62	155.73	109.02	0.56	0.0447	0.144	orf19.5561	Ortholog of S. cerevisiae Ste23 metalloprotease; role in N-terminal processing of pro-a-factor to the mature form; Tn mutation affects filamentous growth; Spider biofilm induced	STE23
orf19.5648	73.32	114.19	167.58	82.56	42.28	98.93	50.16	108.58	109.41	74.99	0.56	0.11	0.256	orf19.5648	Ortholog of C. dubliniensis CD36 : Cd36_40300, C. parapsilosis CDC317 : CPAR2_402190, Candida tenuis NRRL Y-1498 : cten_CGOB_00197 and Debaryomyces hansenii CBS767 : DEHA2F06160g	orf19.5648
orf19.6458.1	43.27	32.12	18.9	24.13	33.54	18.11	17.74	14.48	29.61	20.97	0.56	0.0668	0.185	orf19.6458.1	Ortholog(s) have U6 snRNA binding activity and role in cytoplasmic mRNA processing body assembly, mRNA splicing, via spliceosome	orf19.6458.1
orf19.6480	23.72	25.47	30.25	27.83	15.69	21.93	14.11	21.78	26.82	18.38	0.56	0.0325	0.119	orf19.6480	Ortholog(s) have role in UDP-glucose transport and COPI-coated vesicle, Golgi apparatus localization	orf19.6480
orf19.7409	197.78	159.42	314.08	185.66	122.95	218.49	97.83	147.7	214.23	146.74	0.56	0.0512	0.158	orf19.7409	Component of COPII-coated vesicles; transcript induced upon filamentous growth; rat catheter biofilm repressed	ERV25
orf19.7646	9.71	16.51	27.21	11.96	4.44	19.52	5.44	18.53	16.34	11.98	0.56	0.216	0.388	orf19.7646	Ortholog(s) have role in box C/D snoRNP assembly, protein folding, rRNA processing, regulation of cell size and R2TP complex, cytoplasm, nucleus, small nucleolar ribonucleoprotein complex localization	orf19.7646
orf19.1580	2.68	2.2	0.46	5.82	3.23	1.61	5.24	0.2	2.79	2.57	0.55	0.532	0.691	orf19.1580	Protein of unknown function; Spider biofilm induced	orf19.1580
orf19.1719	52.25	22.66	21.53	46.19	28.46	19.82	27.39	18.78	35.66	23.61	0.55	0.0744	0.199	orf19.1719	Putative glucoamylase; induced in oralpharyngeal candidasis; rat catheter and Spider biofilm induced	SGA1
orf19.2036	116.76	73.26	89.54	111.31	97.71	51.03	70.63	55	97.72	68.59	0.55	0.0227	0.0959	orf19.2036	Predicted dihydrodiol dehydrogenase; ortholog of S. pombe SPAC513.06c; flow model and rat catheter biofilm repressed	orf19.2036
orf19.2260	44.99	43.23	32.26	27.5	20.23	23.27	23.62	33.17	37	25.07	0.55	0.0332	0.12	orf19.2260	Putative transcription factor with zinc finger DNA-binding motif	orf19.2260
orf19.2504	202.5	218.34	54.02	82.52	83.9	88.54	69.59	87.65	139.35	82.42	0.55	0.173	0.338	orf19.2504	Putative GTPase; Hap43-induced gene; mutation confers resistance to 5-fluorocytosine (5-FC); flucytosine induced; repressed by prostaglandins; Spider biofilm induced	BMS1
orf19.4563	41.42	166.02	167.69	33.98	15.48	121.72	23.15	159.98	102.28	80.08	0.55	0.445	0.618	orf19.4563	Protein of unknown function; repressed by prostaglandins; Hap43-induced, Spider biofilm induced	orf19.4563
orf19.4627	449.11	269.82	112.39	283.59	269.17	126.02	216.32	120.31	278.73	182.96	0.55	0.0844	0.216	orf19.4627	Ortholog(s) have structural constituent of nuclear pore activity	orf19.4627
orf19.5170	633.83	1482.74	1750.72	677.23	659.66	1019.4	519.03	716.9	1136.13	728.75	0.55	0.104	0.247	orf19.5170	Predicted P-type ATPase sodium pump; Gcn4p-regulated; flucytosine, amphotericin B, or ketoconazole-induced; osmotic stress-induced; overlaps orf19.5170.1, which is annotated as a blocked reading frame; Spider biofilm induced	ENA21
orf19.6934	122.5	112.56	129.71	93.61	66.59	81.54	61.41	105.45	114.6	78.75	0.55	0.0238	0.099	orf19.6934	Ortholog(s) have role in protein insertion into mitochondrial membrane from inner side and integral to mitochondrial inner membrane localization	orf19.6934
orf19.7325	131.37	150.84	212.43	174.96	103.52	194.01	62.04	127.69	167.4	121.81	0.55	0.0477	0.151	orf19.7325	Putative copper transporter; Hap43p-repressed gene	SCO1
orf19.7454	169.42	106.55	84.63	139.99	91.39	79.42	93.63	72.33	125.15	84.19	0.55	0.016	0.0786	orf19.7454	Putative TFIID and SAGA complex subunit; mutation confers hypersensitivity to amphotericin B	TAF60
orf19.1154	2829.14	1822.69	3566.59	1939.83	2422.82	1891.14	1392.89	1236.19	2539.56	1735.76	0.54	0.0846	0.217	orf19.1154	Putative GAL4 DNA-binding enhancer protein; soluble protein in hyphae; biofilm induced; macrophage/pseudohyphal-induced; equal level of protein in exponential and stationary growth phase yeast cultures; Spider biofilm repressed	EGD1
orf19.2062	0.35	1.43	1.15	0.56	0.95	1.47	1.46	0.04	0.87	0.98	0.54	0.649	0.782	orf19.2062	Cu and Zn-containing superoxide dismutase; role in response to host innate immune ROS; regulated on white-opaque switch; ciclopirox olamine induced; caspofungin repressed; SOD1,4,5,6 gene family; yeast-associated; Spider biofilm induced	SOD4
orf19.2167	70.83	89.19	18.9	24.84	19.94	33.37	20.53	49.44	50.94	30.82	0.54	0.291	0.47	orf19.2167	Ortholog(s) have role in ribosomal large subunit biogenesis, ribosomal small subunit biogenesis and cytosolic large ribosomal subunit, nucleolus localization	orf19.2167
orf19.2319	109.6	177.82	96.83	71.13	71.63	98.74	51.59	83.56	113.84	76.38	0.54	0.144	0.304	orf19.2319	Putative nucleolar protein with a predicted role in pre-rRNA processing; Hap43-induced gene; repressed in core stress response	orf19.2319
orf19.244	34.23	21.68	47.07	26.4	37.05	20.22	16.6	17.64	32.35	22.88	0.54	0.0852	0.217	orf19.244	Protein of unknown function; ortholog of S. cerevisiae Dcg1; transcript regulated by Nrg1 and Mig1	DCG1
orf19.2598	159.4	150.38	203.95	152.76	205.93	133.52	108.49	58.45	166.62	126.6	0.54	0.0908	0.226	orf19.2598	H+ transporting ATPase E chain; transcript regulated by Mig1; caspofungin repressed; protein level decreases in stationary phase cultures; rat catheter biofilm repressed	VMA4
orf19.2599	93.45	108.87	152.86	102.93	58.4	133.82	56.87	78.57	114.53	81.91	0.54	0.0807	0.21	orf19.2599	Mitochondrial carnitine carrier protein	CRC1
orf19.2781	2.37	1.84	0.24	2.43	0.95	1.11	0.75	0.93	1.72	0.93	0.54	0.527	0.687	orf19.2781	Protein with predicted serine/threonine kinase and tyrosine kinase domains; possibly an essential gene, disruptants not obtained by UAU1 method; Spider biofilm induced	orf19.2781
orf19.3415.1	699.55	1052.47	1789.09	774.5	833.87	1366.69	390.5	521.69	1078.9	778.19	0.54	0.149	0.309	orf19.3415.1	Component of the large (60S) ribosomal subunit; Spider biofilm repressed	RPL32
orf19.3622	63.58	84.82	91.35	65.37	46.06	94.95	31.35	52.03	76.28	56.1	0.54	0.0639	0.181	orf19.3622	Putative mannosyltransferase of Golgi; member of Mnn9p family; similar to S. cerevisiae Anp1p; fungal-specific (no human or murine homolog)	ANP1
orf19.3689	98.38	75.76	62.13	107.07	76.94	69.07	55.03	40.52	85.83	60.39	0.54	0.0239	0.0991	orf19.3689	Putative protein similar to 6-phosphofructo-2-kinase/fructose-2,6-bisphosphatase; expression downregulated in an ssr1 null mutant	orf19.3689
orf19.3785	9.51	8.42	15.65	7.79	9.77	6.69	4.72	6.97	10.34	7.04	0.54	0.0997	0.241	orf19.3785	DnaJ chaperone domain protein; role in pre-mRNA splicing; Spider biofilm induced	orf19.3785
orf19.4190	39.09	80.61	59.44	20.08	5.73	38.39	32.14	86.57	49.81	40.71	0.54	0.402	0.579	orf19.4190	Predicted component of the presequence translocase-associated import motor (PAM complex) involved in protein import into mitochondrial matrix; rat catheter biofilm induced	PAM18
orf19.4228	200.73	129.12	245.01	214.03	178.2	109.02	156.65	100.19	197.22	136.02	0.54	0.0502	0.155	orf19.4228	Protein with a role in insertion of tail-anchored proteins into the ER membrane; Spider biofilm repressed	orf19.4228
orf19.4363	142.25	162.97	71.46	82.95	56.72	89.83	58.47	103	114.91	77.01	0.54	0.11	0.256	orf19.4363	Predicted small ribosomal subunit biogenesis protein; repressed in core stress response; transcript increases in populations of cells exposed to fluconazole over multiple generations; Spider biofilm induced	SGD1
orf19.4818	13.49	37.92	30.15	20.82	15.82	25.69	10.69	15.85	25.6	17.01	0.54	0.143	0.303	orf19.4818	Protein of unknown function; Spider biofilm induced	orf19.4818
orf19.5239	61.5	41.54	43.51	61.13	54.18	33.04	30.22	30.56	51.92	37	0.54	0.0223	0.0948	orf19.5239	Predicted alanine-tRNA ligase; oxidative stress-induced via Cap1	orf19.5239
orf19.7071	0.01	0.16	0.28	0.41	0.02	0.82	0.01	0.23	0.22	0.27	0.54	0.672	0.799	orf19.7071	Protein similar to phosphate transporters; transposon mutation affects filamentous growth; expression is regulated upon white-opaque switching	FGR2
orf19.7223	93.65	122.41	73.01	69.97	42.33	73.9	43.2	95.27	89.76	63.67	0.54	0.0756	0.201	orf19.7223	Ortholog(s) have protein-lysine N-methyltransferase activity, role in peptidyl-lysine monomethylation and cytosol, nucleus localization	orf19.7223
orf19.1047	304.68	490.61	329.53	281.21	157.45	421.6	131.7	360.11	351.51	267.71	0.53	0.102	0.243	orf19.1047	Protein with a predicted role in ribosomal large subunit biogenesis; mutation confers hypersensitivity to 5-fluorocytosine (5-FC), 5-fluorouracil (5-FU), and tubercidin (7-deazaadenosine); hyphal, macrophage repressed	ERB1
orf19.111	34.07	26.3	24.37	90.67	27.09	31.43	28.31	20.77	43.85	26.9	0.53	0.181	0.348	orf19.111	Basic amino acid permease; arginine metabolism; regulated by Nrg1/Tup1; caspofungin, flucytosine induced; colony morphology-related regulation by Ssn6; Hap43-repressed; rat catheter and Spider biofilm induced; promoter bound by Efg1	CAN2
orf19.1803	13.63	7.94	3.39	5.72	4.02	5.52	6.37	4.1	7.67	5	0.53	0.259	0.436	orf19.1803	Beta subunit of heterodimeric protein geranylgeranyltransferase type I; GGTase I enzyme binds zinc, is Mg-dependent; Cdc42p is GGTase I substrate	CDC43
orf19.2435	1672.92	2143.68	2084.5	1614.19	1096.23	1897.89	912.58	1457.5	1878.82	1341.05	0.53	0.0308	0.115	orf19.2435	Essential HSP70 family protein; required for fluconazole resistance and calcineurin-dependent transcription; interacts with Cgr1; transcript regulated by iron; rat catheter biofilm induced; farnesol repressed in biofilm; sumoylation target	MSI3
orf19.3001	35.93	19.02	23.05	19.04	14.93	12.09	18.95	19.96	24.26	16.48	0.53	0.0644	0.182	orf19.3001	Protein similar to S. cerevisiae Tem1p, which is a GTPase involved in termination of the M phase of the cell cycle; induced under Cdc5p depletion	TEM1
orf19.3192	430.76	627.11	568.27	512.14	319.24	520.63	274.8	392.91	534.57	376.9	0.53	0.0178	0.0835	orf19.3192	Protein that interacts with Cdc37 and Crk1 in two-hybrid; may be involved in Cdc37 chaperone activity; soluble protein in hyphae; protein in exponential and stationary phase yeast cultures; YNB biofilm induced; Spider biofilm induced	STI1
orf19.3264.1	28.55	26.93	26.37	31.89	35.77	28.22	17.39	10	28.44	22.85	0.53	0.165	0.33	orf19.3264.1	Protein of unknown function; Spider biofilm repressed	orf19.3264.1
orf19.3393	114.19	329.44	334.89	106.71	68.79	224.01	81.23	233	221.31	151.75	0.53	0.265	0.442	orf19.3393	Putative DEAD-box helicase; Hap43-induced; Spider biofilm induced	orf19.3393
orf19.4266	5.83	5.64	5.7	2.94	6.7	2.72	2.96	2.56	5.03	3.74	0.53	0.295	0.475	orf19.4266	Septin; similar to S. cerevisiae meiotic/sporulation septin; mutant has no obvious phenotype; two introns with noncanonical branch site and 5' splice site, respectively; splicing inhibited upon exposure to alpha-factor	SPR28
orf19.4680	8.95	6.38	13.04	7.95	10.78	6.83	12.59	1.69	9.08	7.97	0.53	0.273	0.452	orf19.4680	Possile protease; mutation confers hypersensitivity to toxic ergosterol analog	orf19.4680
orf19.4885	918.81	1728.08	1832.76	966.63	749.39	1230.9	652.69	1116.14	1361.57	937.28	0.53	0.0772	0.204	orf19.4885	Putative mitochondrial phosphate transporter; caspofungin repressed; expression is increased in a fluconazole-resistant isolate; induced upon adherence to polystyrene	MIR1
orf19.4930	34.1	21.23	32.56	34.11	20.53	22.01	20.74	20.24	30.5	20.88	0.53	0.0332	0.12	orf19.4930	Essential protein; similar to S. cerevisiae Spc3p, a component of the signal peptidase complex required for signal peptidase activity; predicted integral ER membrane protein; complements spc3 and suppresses sec61 S. cerevisiae mutants	SPC3
orf19.515	1.67	5.08	4.47	1.68	0.71	3.92	0.75	5.23	3.23	2.65	0.53	0.415	0.591	orf19.515	Has domain(s) with predicted nucleic acid binding, zinc ion binding activity	orf19.515
orf19.5351	285.45	317.08	285.69	177.26	194.7	159.6	186.3	181.05	266.37	180.41	0.53	0.028	0.109	orf19.5351	Translation initiation factor eIF1a; possibly transcriptionally regulated upon hyphal formation; genes encoding ribosomal subunits, translation factors, and tRNA synthetases are downregulated upon phagocytosis by murine macrophage	TIF11
orf19.567	26.16	7.53	3.34	11.06	23.21	3.52	12.64	2.76	12.02	10.53	0.53	0.358	0.537	orf19.567	Putative C3HC4 zinc finger transcription factor; transcript positively regulated by Tbf1; Spider biofilm induced	TFB3
orf19.5789	123.52	91.09	162.65	105.81	69	87.33	93.45	77.55	120.77	81.83	0.53	0.0265	0.105	orf19.5789	Putative phosphoribosylglycinamide formyl-transferase, enzyme of amino acid biosynthesis pathway; upregulated in biofilm; S. cerevisiae ortholog is Gcn4p regulated; protein enriched in stationary phase yeast-form cultures	ADE8
orf19.5824	28.05	45.16	61.93	23.28	20.28	47.61	12.7	31.6	39.61	28.05	0.53	0.194	0.364	orf19.5824	Protein of unknown function; rat catheter and Spider biofilm induced	orf19.5824
orf19.5917.3	161.6	166.25	219.48	182.46	165.08	209.52	87.31	85.21	182.45	136.78	0.53	0.0922	0.228	orf19.5917.3	RNA binding protein required for export of poly(A)+ mRNA from the nucleus; Spider biofilm repressed	orf19.5917.3
orf19.649	175.46	49.35	16.67	61.33	106.16	17.44	109.96	12.7	75.7	61.56	0.53	0.387	0.565	orf19.649	Ortholog of C. dubliniensis CD36 : Cd36_30530, C. parapsilosis CDC317 : CPAR2_203340, Candida tenuis NRRL Y-1498 : CANTEDRAFT_117008 and Debaryomyces hansenii CBS767 : DEHA2G24244g	orf19.649
orf19.6698	68.64	52.52	45.14	65.34	36.75	40.75	37.43	44.72	57.91	39.91	0.53	0.0165	0.08	orf19.6698	Ortholog(s) have asparagine-tRNA ligase activity, role in mitochondrial asparaginyl-tRNA aminoacylation and mitochondrion localization	orf19.6698
orf19.96	118.03	97.5	33.89	53.13	54.53	45.47	48.09	43.71	75.64	47.95	0.53	0.155	0.317	orf19.96	DNA topoisomerase I; required for wild-type growth and for wild-type mouse virulence; sensitive to camptothecin; induced upon adherence to polystyrene; rat catheter biofilm induced	TOP1
orf19.1445	85.66	60.35	25.78	34.92	33.12	31.95	35.36	31.51	51.68	32.99	0.52	0.0814	0.212	orf19.1445	Protein similar to S. cerevisiae Esc4; a protein that represses transposition; transposon mutation affects filamentation; rat catheter biofilm repressed	ESC4
orf19.1669	315.4	409.75	356.03	305.41	162.68	345.87	164.06	361.12	346.65	258.43	0.52	0.0323	0.118	orf19.1669	Similar to S. cerevisiae Afg3p, a subunit of the mitochondrial inner membrane m-AAA protease; likely to be essential for growth, based on an insertional mutagenesis strategy	AFG3
orf19.1687	173.58	394.01	346.43	130.17	97.75	283.17	92.67	274.68	261.05	187.07	0.52	0.203	0.374	orf19.1687	Ortholog of S. cerevisiae Prp43, an RNA helicase in the DEAH-box family that functions in both RNA polymerase I and polymerase II transcript metabolism; Hap43-induced gene	orf19.1687
orf19.2016	54.69	43.42	77.51	46.77	46.1	53.13	25.33	33.93	55.6	39.62	0.52	0.075	0.2	orf19.2016	Ortholog(s) have protein binding, bridging activity, role in ergosterol biosynthetic process and endoplasmic reticulum membrane localization	ERG28
orf19.2246	200.4	140.7	351.7	176.16	156.93	100.82	190.71	134.03	217.24	145.62	0.52	0.0838	0.215	orf19.2246	Ortholog(s) have cytosol, nucleus localization	orf19.2246
orf19.2519	5.83	4.12	1.8	4.29	3.69	4.75	2.73	1.31	4.01	3.12	0.52	0.283	0.463	orf19.2519	Ortholog(s) have role in chromosome segregation and nuclear MIS12/MIND complex localization	orf19.2519
orf19.2864.1	935.09	848.96	1601.61	794.43	915.08	1070.12	436.44	557.62	1045.02	744.82	0.52	0.182	0.35	orf19.2864.1	Putative ribosomal protein; Plc1-regulated; downregulated upon phagocytosis by murine macrophage; Spider biofilm repressed	RPL28
orf19.2972	140.07	98.19	144.69	205.31	115.44	135.92	70.9	89.81	147.07	103.02	0.52	0.0649	0.182	orf19.2972	High affinity cyclic nucleotide phosphodiesterase; moderates signaling by cAMP; required for virulence, switching, cell wall, hyphal, not pseudohyphal growth; expressed shortly after hyphal induction; rat catheter and Spider biofilm induced	PDE2
orf19.3304	41.64	58.8	48.66	24.87	24.49	39.43	21.42	32.58	43.49	29.48	0.52	0.185	0.354	orf19.3304	Exosome non-catalytic core component; involved in 3'-5' RNA processing and degradation in the nucleus and cytoplasm; Spider biofilm induced	orf19.3304
orf19.350	374.77	260.16	464.08	378.03	433.4	214	276.28	158.84	369.26	270.63	0.52	0.0582	0.171	orf19.350	Alpha3 (C9) subunit of the 20S proteasome; transcript regulated by Mig1; flow model biofilm repressed	PRE9
orf19.3507	1125.29	1041.91	2288.52	1189.27	1172.7	982.48	863	757.82	1411.25	944	0.52	0.0575	0.17	orf19.3507	NADH-cytochrome-b5 reductase; soluble in hyphae; alkaline downregulated; farnesol, ketoconazole or flucytosine induced; protein present in exponential and stationary growth phase yeast; YNB biofilm induced; rat catheter biofilm repressed	MCR1
orf19.3512	0.91	3.86	1.89	1.43	0.99	1.25	0.66	2.4	2.02	1.33	0.52	0.375	0.553	orf19.3512	Putative cell wall associated protein; gene only found in C. albicans and C. dubliniensis; highly upregulated during chlamydospore development in both species; localized to chlamydospore cell wall	CSP1
orf19.3758	133.83	60.08	76.96	92.95	136.12	53.96	70.18	29.49	90.96	72.44	0.52	0.211	0.383	orf19.3758	Ortholog(s) have fungal-type vacuole membrane localization	orf19.3758
orf19.4940	181.23	445.43	601.89	138.57	105.51	404.39	107.3	340.26	341.78	239.36	0.52	0.297	0.477	orf19.4940	Putative histidine permease; fungal-specific (no human or murine homolog); Hap43p-induced gene	orf19.4940
orf19.498	230.68	419.17	419.46	222.38	112.15	337.8	156.92	353.54	322.92	240.1	0.52	0.132	0.288	orf19.498	Putative mitochondrial ribosomal component of the small subunit; possibly an essential gene, disruptants not obtained by UAU1 method; Spider biofilm repressed	orf19.498
orf19.517	10.79	9.24	11.88	6.2	5.11	3.77	8.96	8.39	9.53	6.56	0.52	0.204	0.375	orf19.517	Putative CCAAT-binding transcription factor; regulates CYC1; required for resistance to rapamycin, copper; induced in high iron; repressed in low iron; Sef1, Sfu1, and Hap43 regulated; rat catheter and Spider biofilm induced	HAP31
orf19.5964.2	1218.68	970.16	2080.27	924.86	871.87	684.34	1046.05	895.22	1298.49	874.37	0.52	0.0878	0.221	orf19.5964.2	Ribosomal protein; downregulation correlates with clinical development of fluconazole resistance; colony morphology-related gene regulation by Ssn6; Hap43-induced; Spider biofilm repressed	RPL35
orf19.6148	8.4	4.08	3.01	4.64	4.31	3.23	8.73	1.2	5.03	4.37	0.52	0.395	0.573	orf19.6148	Homolog of nuclear distribution factor NudE, NUDEL; regulates dynein targeting to microtubule plus ends; flow model biofilm repressed	orf19.6148
orf19.6533	81.34	92.91	88.24	71.88	36.71	77.12	48.15	79.11	83.59	60.27	0.52	0.0342	0.122	orf19.6533	Putative mitochondrial lysine-tRNA synthetase; flucytosine repressed	MSK1
orf19.6851	15.49	15.88	14.54	14.37	6.28	18.93	3.65	26.4	15.07	13.81	0.52	0.3	0.481	orf19.6851	Protein described as having role in chromosome segregation; RNA abundance regulated by tyrosol and cell density	CHL4
orf19.7589	79.16	32.65	55.21	68.79	55.13	32.44	51.02	26.99	58.95	41.4	0.52	0.103	0.245	orf19.7589	Protein of unknown function; Hap43-repressed gene; transcript induced by elevated CO2	orf19.7589
orf19.850	20.58	29.04	32.61	23.54	12.35	17.92	15.49	27.69	26.44	18.36	0.52	0.0733	0.197	orf19.850	Ortholog(s) have protein-N-terminal asparagine amidohydrolase activity, protein-N-terminal glutamine amidohydrolase activity and role in cellular protein modification process, protein catabolic process	orf19.850
orf19.1096	76.72	48.18	22.56	50.77	41.3	30.24	36.84	25.31	49.56	33.42	0.51	0.0791	0.208	orf19.1096	Has domain(s) with predicted voltage-gated chloride channel activity, role in chloride transport, transmembrane transport and membrane localization	orf19.1096
orf19.1393	16.97	35.62	41.78	16.53	7.54	29.45	10.95	32.92	27.72	20.22	0.51	0.243	0.419	orf19.1393	Ortholog(s) have NAD transporter activity, pyruvate secondary active transmembrane transporter activity, role in NAD transmembrane transport, mitochondrial pyruvate transport and endoplasmic reticulum, mitochondrion localization	orf19.1393
orf19.1575	163.76	310.67	458.27	153.42	130.12	240.05	114.59	238.27	271.53	180.76	0.51	0.15	0.311	orf19.1575	Phosphoribosylpyrophosphate synthetase; enzyme of purine, pyrimidine, histidine, and tryptophan biosynthesis; essential; flucytosine induced; macrophage/pseudohyphal-induced	PRS1
orf19.1610	2.4	1.98	0.83	3.5	1.16	1.79	2.06	0.93	2.18	1.48	0.51	0.326	0.505	orf19.1610	Putative protein of unknown function, transcription is activated in the presence of elevated CO2	orf19.1610
orf19.1877	24.02	11.7	16.47	21.6	27.82	9.91	15.49	7	18.45	15.05	0.51	0.174	0.34	orf19.1877	Ortholog(s) have cytoplasm, nucleus localization	orf19.1877
orf19.1980	1.47	0.92	1.29	0.87	1.41	1.07	0.83	0.33	1.14	0.91	0.51	0.652	0.785	orf19.1980	Glycerophosphocholine transporter; fungal-specific (no human or murine homolog); possibly an essential gene, disruptants not obtained by UAU1 method; Hap43p-repressed gene	GIT4
orf19.2329.1	2214.19	1996.29	3833.41	1936.56	2056.81	2451.46	1035.36	1513.32	2495.11	1764.24	0.51	0.166	0.332	orf19.2329.1	Ribosomal protein 17B; downregulated upon phagocytosis by murine macrophages; Hap43-induced; Spider biofilm repressed	RPS17B
orf19.2386	19.88	28.02	25.15	11.67	11.92	20.37	9.72	15.74	21.18	14.44	0.51	0.247	0.421	orf19.2386	Ortholog(s) have role in endonucleolytic cleavage in 5'-ETS of tricistronic rRNA transcript (SSU-rRNA, 5.8S rRNA and LSU-rRNA), more	orf19.2386
orf19.302	10.93	15.13	11.64	15.91	6.49	14.59	10.07	7.81	13.4	9.74	0.51	0.0981	0.238	orf19.302	Ortholog(s) have Rab guanyl-nucleotide exchange factor activity, role in ER to Golgi vesicle-mediated transport and TRAPP complex, cytosol, nucleus localization	orf19.302
orf19.3031	102.88	138.49	210.69	103.17	82.35	156.89	50.76	110.54	138.81	100.13	0.51	0.104	0.247	orf19.3031	Putative endoplasmic reticulum (ER) protein-translocation complex subunit	SEC62
orf19.3312	228.31	288.84	310.78	225.93	146.56	248.15	150.21	205.36	263.46	187.57	0.51	0.0223	0.0948	orf19.3312	Protein of unknown function; flow model and Spider biofilm repressed	orf19.3312
orf19.3941	617.31	1248.24	1774.38	657.79	423.04	1157.63	446.62	1030.47	1074.43	764.44	0.51	0.164	0.329	orf19.3941	CTP synthase 1; flucytosine induced; protein present in exponential and stationary growth phase yeast cultures	URA7
orf19.4120	33.26	77.54	81.92	27.24	17.26	57.8	17.1	69.41	54.99	40.39	0.51	0.281	0.46	orf19.4120	Putative bud formation and morphogenesis protein; mutation confers hypersensitivity to 5-fluorocytosine (5-FC), 5-fluorouracil (5-FU); macrophage-induced; Spider biofilm induced	LAS1
orf19.4234	57.65	67.12	66.32	49.13	39.41	59.76	30.9	42.13	60.06	43.05	0.51	0.0761	0.202	orf19.4234	Protein of unknown function; Hap43-induced gene; Ctr86 ortholog in S. cerveisiae is essential; Spider biofilm induced	orf19.4234
orf19.4492	93.62	145.27	75.91	55.06	32.05	80.44	49.13	101.66	92.47	65.82	0.51	0.17	0.336	orf19.4492	Ortholog(s) have role in nuclear division, rRNA processing and mitotic spindle pole body, nuclear periphery, nucleolus, preribosome, large subunit precursor localization	orf19.4492
orf19.4531	66.95	109.17	75.71	56.11	43.35	66.58	42.22	60.21	76.99	53.09	0.51	0.242	0.417	orf19.4531	Putative PDR-subfamily ABC transporter; Spider biofilm induced	orf19.4531
orf19.4654	0.3	0.05	0.02	0.01	0.58	0.02	0.01	0.01	0.1	0.16	0.51	0.749	0.853	orf19.4654	Protein of unknown function; Spider biofilm induced	orf19.4654
orf19.4873	0.01	0.2	0.06	0.1	0.02	0.43	0.04	0.01	0.09	0.13	0.51	0.786	0.876	orf19.4873	Protein of unknown function; transcript regulated by white-opaque switch; flow model biofilm induced; Spider biofilm induced	orf19.4873
orf19.5106	149.4	431.53	286.36	134.38	75.86	241.93	99.27	314.62	250.42	182.92	0.51	0.248	0.423	orf19.5106	Putative small ribonucleoprotein complex; Tn mutation affects filamentous growth; physically interacts with TAP-tagged Nop1; heterozygous null mutant exhibits resistance to parnafungin; Hap43-induced gene; Spider biofilm induced	DIP2
orf19.5610	7.59	2.75	3.67	3.72	10.99	1.5	8.44	0.71	4.43	5.41	0.51	0.498	0.663	orf19.5610	Putative ornithine carbamoyltransferase; Gcn4-regulated; Hap43-induced; repressed in alkalinizing medium; rat catheter and Spider biofilm induced	ARG3
orf19.6577	159.73	250.96	302.19	168.16	125.91	245.85	87.42	183.03	220.26	160.55	0.51	0.129	0.283	orf19.6577	Multidrug efflux pump of the plasma membrane; MDR family member of the MFS (major facilitator superfamily) of transporters; involved in histatin 5 efflux; fungal-specific (no human/murine homolog)	FLU1
orf19.6845	11.13	52.33	47.87	12.6	6.24	28.22	9.75	35.65	30.98	19.97	0.51	0.386	0.564	orf19.6845	Putative transcription factor with bZIP DNA-binding motif; rat catheter biofilm induced	orf19.6845
orf19.7369	20.02	20.29	18.12	17.72	12.13	16.33	11.59	13.87	19.04	13.48	0.51	0.078	0.205	orf19.7369	Ortholog(s) have S-adenosylmethionine-dependent methyltransferase activity, transferase activity, transferring alkyl or aryl (other than methyl) groups activity and role in tRNA methylation, wybutosine biosynthetic process	TRM12
orf19.7626	692.84	495.04	1186.92	601.81	602.71	595.05	410.5	406.96	744.15	503.8	0.51	0.103	0.246	orf19.7626	Translation initiation factor eIF4E; genes encoding ribosomal subunits, translation factors, tRNA synthetases downregulated by phagocytosis by macrophage; alternatively spliced intron in 5' UTR; protein levels decrease in stationary phase	EIF4E
orf19.1420	43.13	13.79	17.64	22.25	25	6.18	29.37	14.01	24.2	18.64	0.5	0.247	0.422	orf19.1420	Ortholog(s) have cytosol, nucleus localization	orf19.1420
orf19.1617	18.55	14.76	15.5	23.51	18.92	8.81	14.14	11.42	18.08	13.32	0.5	0.0958	0.234	orf19.1617	Protein similar to S. cerevisiae Ydr282cp; transposon mutation affects filamentous growth; Hap43p-repressed gene	orf19.1617
orf19.2320	83.36	149.39	53.92	35.87	22.57	78.1	28.87	110.26	80.63	59.95	0.5	0.376	0.554	orf19.2320	Putative serine/threonine-protein kinase; possibly an essential gene, disruptants not obtained by UAU1 method	orf19.2320
orf19.2447	42.22	43.2	33.74	42.39	20.83	40.33	29.66	26.65	40.39	29.37	0.5	0.0373	0.128	orf19.2447	Putative Type II phosphatidylinositol 4-kinase; Ssr1-repressed; flow model biofilm repressed	orf19.2447
orf19.3057	55.21	59.1	110.27	51.39	31.45	59.83	29.49	76.7	68.99	49.37	0.5	0.101	0.242	orf19.3057	Ortholog(s) have role in mitochondrial genome maintenance and endoplasmic reticulum localization	orf19.3057
orf19.4579	245.87	233.19	304.09	253.93	239.69	266.79	130.5	134.14	259.27	192.78	0.5	0.043	0.14	orf19.4579	Putative SURF4 family member; plasma membrane-localized; flow model biofilm repressed	ERV29
orf19.4826	1532.32	2518.7	3957.08	2163.29	1860.77	2999.81	1083.62	1393.99	2542.85	1834.55	0.5	0.145	0.305	orf19.4826	Putative mitochondrial NAD-isocitrate dehydrogenase subunit 1; soluble protein in hyphae; protein level decrease in stationary phase cultures	IDH1
orf19.4888	61.08	39.05	36.35	42.56	39.84	26.55	37.7	24.47	44.76	32.14	0.5	0.065	0.182	orf19.4888	Has domain(s) with predicted nucleic acid binding, nucleotide binding activity	orf19.4888
orf19.5041	11.77	10.09	4.71	12.66	4.52	8.85	3.53	13.73	9.81	7.66	0.5	0.27	0.449	orf19.5041	Ortholog of C. dubliniensis CD36 : Cd36_43600, C. parapsilosis CDC317 : CPAR2_403780, Candida tenuis NRRL Y-1498 : CANTEDRAFT_93767 and Debaryomyces hansenii CBS767 : DEHA2G16984g	orf19.5041
orf19.6008	37.06	24.91	6.08	19.14	19.68	7.6	26.42	8.64	21.8	15.59	0.5	0.283	0.462	orf19.6008	S. cerevisiae ortholog YLL032C interacts with ribosomes; repressed by alpha pheromone in SpiderM medium	orf19.6008
orf19.6062.3	112.64	105.18	119	103.33	72.71	81.09	70.15	87.14	110.04	77.77	0.5	0.0222	0.0947	orf19.6062.3	Mitochondrial protein; component of the mitochondrial inner membrane organizing system ; role in maintenance of crista junctions and inner membrane architecture; Spider biofilm repressed	orf19.6062.3
orf19.637	418.37	553.39	772.14	423.53	393.75	437	321.35	342.68	541.86	373.7	0.5	0.0877	0.221	orf19.637	Succinate dehydrogenase, Fe-S subunit; localizes to surface of yeast cells, but not hyphae; induced in high iron and during log phase aerobic growth; repressed by nitric oxide, Hap43	SDH2
orf19.6374	151.31	185.19	232.26	156.82	92.25	160.1	91.36	183.77	181.39	131.87	0.5	0.0402	0.134	orf19.6374	Ortholog(s) have unfolded protein binding activity, role in mitochondrial proton-transporting ATP synthase complex assembly and integral to mitochondrial membrane, mitochondrial inner membrane localization	orf19.6374
orf19.6449	1.5	3.75	2.08	2.53	3.39	2.04	2.18	0.55	2.46	2.04	0.5	0.47	0.639	orf19.6449	Ortholog of C. dubliniensis CD36 : Cd36_34310	orf19.6449
orf19.6694	31.21	42.22	15.94	24.48	12.18	24.2	17.01	25.84	28.46	19.81	0.5	0.122	0.273	orf19.6694	Ortholog of C. dubliniensis CD36 : Cd36_73320, C. parapsilosis CDC317 : CPAR2_703860, Candida tenuis NRRL Y-1498 : CANTEDRAFT_114480 and Debaryomyces hansenii CBS767 : DEHA2C13794g	orf19.6694
orf19.6731	2.15	4.53	5.37	2.4	6.07	1.97	4.72	0.57	3.61	3.33	0.5	0.439	0.613	orf19.6731	Protein of unknown function; repressed by alpha pheromone in SpiderM medium; Spider biofilm induced	orf19.6731
orf19.6886	71.3	78.75	10.63	19.53	22.49	19.74	33.5	21.94	45.05	24.42	0.5	0.298	0.478	orf19.6886	Ortholog(s) have rRNA binding activity, role in maturation of LSU-rRNA from tricistronic rRNA transcript (SSU-rRNA, 5.8S rRNA, LSU-rRNA), ribosomal large subunit export from nucleus and nucleolus localization	orf19.6886
orf19.7048.1	50.53	69.55	111.53	44.68	41.55	69.22	33.77	43.34	69.07	46.97	0.5	0.088	0.221	orf19.7048.1	Putative ribosomal protein S28B	RPS28B
orf19.7188	215.65	312.21	494.19	260.7	274.52	476.23	127.42	130.77	320.69	252.24	0.5	0.206	0.378	orf19.7188	Conserved acidic ribosomal protein, likely involved in regulation of translation elongation; interacts with Rpp2A; 1 of 4 similar C. albicans ribosomal proteins (Rpp1A, Rpp1B, Rpp2A, Rpp2B); induced by Tbf1; Spider biofilm repressed	RPP1B
orf19.929	0.27	0.12	1.1	0.41	0.83	0.12	0.12	0.31	0.48	0.34	0.5	0.644	0.78	orf19.929	Protein of unknown function; rat catheter biofilm repressed	orf19.929
orf19.109	126.54	103.2	121.97	129.9	87.67	110.35	62.84	89.64	120.4	87.62	0.49	0.0299	0.113	orf19.109	Probable mitochondrial tyrosyl-tRNA synthetase, based on conservation in other fungi	orf19.109
orf19.1659	73.54	78.07	68.72	65.14	47.99	91.54	35.07	43.88	71.37	54.62	0.49	0.0704	0.192	orf19.1659	Putative glucosyltransferase involved in cell wall mannan biosynthesis; transcription is elevated in nik1 and sln1 homozygous null mutants, but not in the chk1 null mutant; possibly an essential gene, disruptants not obtained by UAU1 method	ALG8
orf19.1969	0.01	0.02	0.74	0.07	0.02	0.02	0.01	0.52	0.21	0.14	0.49	0.754	0.855	orf19.1969	Putative mannoprotein of cell wall with role in response to stress; increased mRNA abundance observed in cyr1 homozygous mutant (hyphal or yeast-form cells) and in ras1 homozygous mutant (yeast-form cells)	CCW14
orf19.1990	42.69	28.4	13.66	34.69	29.91	19.41	28.63	10.97	29.86	22.23	0.49	0.148	0.308	orf19.1990	Putative sorting nexin; induced during the mating process	SNX4
orf19.2449	0.01	0.05	0.02	0.01	0.02	0.02	0.01	0.01	0.03	0.02	0.49	0.668	0.797	orf19.2449	Putative adhesin-like protein; macrophage-induced gene	orf19.2449
orf19.2643	69	87.4	118.69	58.15	45.41	74.24	43.05	69.1	83.31	57.95	0.49	0.0781	0.206	orf19.2643	Putative RNA polymerase subunit; heterozygous null mutant exhibits resistance to parnafungin in the C. albicans fitness test	RPO26
orf19.2673	27.94	47.27	38.86	27.11	14.5	25.2	22.95	37.82	35.3	25.12	0.49	0.159	0.323	orf19.2673	Ortholog(s) have role in DNA repair and Smc5-Smc6 complex, cytoplasm, nucleus localization	orf19.2673
orf19.2995	15.52	20.07	34.82	16.43	10.53	15.89	17.07	13.92	21.71	14.35	0.49	0.12	0.27	orf19.2995	Protein of unknown function; induced by nitric oxide; rat catheter and Spider biofilm induced	orf19.2995
orf19.3009	13.66	9.98	4.94	11.76	7.16	7.79	7.28	6.17	10.09	7.1	0.49	0.196	0.366	orf19.3009	Ortholog of S. cerevisiae : YDR179W-A, C. glabrata CBS138 : CAGL0F05819g, C. dubliniensis CD36 : Cd36_02970, C. parapsilosis CDC317 : CPAR2_108540 and Candida tenuis NRRL Y-1498 : CANTEDRAFT_132957	orf19.3009
orf19.3340	140.46	217.35	401.81	252.43	160.19	283.33	111.3	157.04	253.01	177.97	0.49	0.166	0.331	orf19.3340	Mitochondrial Mn-containing superoxide dismutase; protection against oxidative stress; homotetramer active; N-terminal 34 amino acids removed on mitochondrial import; H2O2-induced via Cap1p; Hap43p-, alkaline-downregulated, farnesol-induced	SOD2
orf19.3458	30.02	17.52	23.29	21.6	18.92	12.68	20.06	14.65	23.11	16.58	0.49	0.125	0.277	orf19.3458	Ortholog(s) have role in late endosome to vacuole transport via multivesicular body sorting pathway, protein targeting to vacuole and Golgi apparatus, Vps55/Vps68 complex, fungal-type vacuole membrane, mitochondrion localization	orf19.3458
orf19.3522	0.01	0.05	0.02	0.01	0.02	0.02	0.01	0.01	0.03	0.02	0.49	0.732	0.842	orf19.3522	Protein of unknown function; flow model biofilm induced; transcript repressed by ciclopirox olamine	orf19.3522
orf19.3638	0.1	0.09	0.02	0.01	0.3	0.02	0.01	0.01	0.06	0.09	0.49	0.708	0.824	orf19.3638	Putative GPI-anchored protein; secreted; fluconazole-induced	PGA46
orf19.3765	256.07	182.98	90.05	158.74	159.8	105.19	139.75	77.66	171.96	120.6	0.49	0.0757	0.201	orf19.3765	Plasma membrane protein involved in establishment of bud sites and linear direction of hyphal growth; filament induced, repressed by Rim101, Tup1; Hap43-induced; Spider biofilm induced	RAX2
orf19.3788.1	1991.28	1664.73	3727.24	1503.88	2023.55	1840.21	982.42	1321.87	2221.78	1542.01	0.49	0.213	0.385	orf19.3788.1	Ribosomal 60S subunit protein; pre-rRNA processing; pre-mRNA alternatively spliced to productive/unproductive transcripts; temp-regulated splicing; colony morphology-related regulation by Ssn6, Tup1, Nrg1 regulated; Spider biofilm repressed	RPL30
orf19.4028	40.34	49.39	65.12	39.26	17.6	46.56	24.03	59.33	48.53	36.88	0.49	0.136	0.293	orf19.4028	Putative cis-prenyltransferase involved in dolichol synthesis; participates in endoplasmic reticulum (ER) protein sorting; flow model biofilm induced	orf19.4028
orf19.4162	16.8	16.48	9.76	15.49	12.73	14.82	8.21	8.14	14.63	10.97	0.49	0.19	0.36	orf19.4162	Putative mismatch repair protein; cell-cycle regulated periodic mRNA expression	MLH1
orf19.4197	211.41	336.7	484.01	246.7	155.4	327.51	146.61	287.3	319.71	229.21	0.49	0.0749	0.2	orf19.4197	Predicted carrier protein; exports citrate from and imports oxoglutarate into the mitochondrion; alkaline induced; Spider biofilm repressed	YHM2
orf19.4348	174.38	45.38	14.92	39.68	71.63	15.3	75.18	18.42	68.59	45.13	0.49	0.382	0.56	orf19.4348	RNA polymerase II mediator complex subunit	MED14
orf19.4620	11.96	5.93	13.23	3.47	6.11	4.28	9.55	3.11	8.65	5.76	0.49	0.379	0.557	orf19.4620	Predicted component of the TIM22 complex, involved in protein import into mitochondrial inner membrane; flow model biofilm induced	TIM12
orf19.4872	0.01	0.05	0.02	0.01	0.02	0.02	0.01	0.01	0.03	0.02	0.49	0.687	0.809	orf19.4872	Protein of unknown function; induced by Mnl1 under weak acid stress; Hap43-induced; mutant is viable	orf19.4872
orf19.522	247.11	430.53	251.62	259.9	161.89	268.14	161.39	251.76	297.29	210.8	0.49	0.0384	0.13	orf19.522	ATP-dependent Lon protease; role in degradation of misfolded proteins in mitochondria, biogenesis and maintenance of mitochondria; rat catheter biofilm induced	PIM1
orf19.5391	105.37	156.33	129.81	75.01	67.36	114.87	55.32	95.04	116.63	83.15	0.49	0.0901	0.225	orf19.5391	Predicted RNA splicing and ER to Golgi transport protein; Hap43-induced gene	orf19.5391
orf19.5503	0.01	0.05	0.02	0.01	0.02	0.02	0.01	0.01	0.03	0.02	0.49	0.75	0.853	orf19.5503	Putative protein of unknown function; transcript is upregulated in clinical isolates from HIV+ patients with oral candidiasis; Spider biofilm induced	orf19.5503
orf19.6307	19.25	5.49	2.82	8.94	8.04	3.41	7.45	4.74	9.12	5.91	0.49	0.315	0.495	orf19.6307	Ortholog of C. dubliniensis CD36 : Cd36_30250, Candida tenuis NRRL Y-1498 : CANTEDRAFT_98619, Debaryomyces hansenii CBS767 : DEHA2G22594g and Pichia stipitis Pignal : PICST_50168	orf19.6307
orf19.6789	56.35	36.15	6.37	27.18	28.16	18.41	16.66	14.37	31.51	19.4	0.49	0.257	0.435	orf19.6789	S. cerevisiae ortholog Nud1 is a spindle pole body outer plaque component; it acts through the mitotic exit network to specify asymmetric spindle pole body inheritance; Hap43-induced gene	orf19.6789
orf19.7009	4.1	3.64	3.81	6.17	2.85	3.67	3.45	2.62	4.43	3.15	0.49	0.401	0.579	orf19.7009	Has domain(s) with predicted catalytic activity, coenzyme binding activity and role in cellular metabolic process	orf19.7009
orf19.7383	118.94	146.19	142.92	116.21	80.57	139.08	67.86	97.03	131.06	96.14	0.49	0.0313	0.116	orf19.7383	Protein of N-linked outer-chain mannan biosynthesis; mutant has defective cell wall; required for wild-type hyphal growth; mutant is hygromycin B sensitive and vanadate resistant; has N-terminal membrane-spanning segment (positions 18-34)	MNN9
orf19.781	3.38	2.06	4.28	3.09	2.85	3.27	2.81	0.98	3.2	2.48	0.49	0.406	0.583	orf19.781	High affinity spermidine transporter; expression is induced by urea; fungal-specific (no human or murine homolog); not required for virulence in a mouse intravenous model	DUR3
orf19.935	0.01	0.05	0.02	0.01	0.02	0.02	0.01	0.01	0.03	0.02	0.49	0.783	0.875	orf19.935	Protein with some similarity to agglutinin subunit; expression regulated upon white-opaque switch; Spider biofilm induced	AGA1
orf19.1171	0.8	0.59	0.92	0.81	0.18	1.79	0.24	1.14	0.78	0.84	0.48	0.745	0.85	orf19.1171	Ortholog of C. dubliniensis CD36 : Cd36_10780, C. parapsilosis CDC317 : CPAR2_208080, Candida tenuis NRRL Y-1498 : CANTEDRAFT_120956 and Debaryomyces hansenii CBS767 : DEHA2F24508g	BTA1
orf19.1404	74.59	150.3	193.75	67.15	37.05	123.7	54.17	139.9	121.45	88.7	0.48	0.281	0.46	orf19.1404	Predicted tRNA dihydrouridine synthase; Spider biofilm induced	orf19.1404
orf19.1667.1	3.85	6.56	3.9	2.81	2.15	2.83	2.44	4.35	4.28	2.94	0.48	0.468	0.638	orf19.1667.1	Ortholog(s) have role in mitochondrial respiratory chain complex IV assembly and mitochondrial intermembrane space, nucleus localization	orf19.1667.1
orf19.1759	51.39	33.89	19.73	31.92	33.5	21.04	28.19	16.6	34.23	24.83	0.48	0.0787	0.207	orf19.1759	Ortholog(s) have methylated histone residue binding activity	PHO23
orf19.1843	74.98	43.38	41.73	67.54	54.78	50.46	35.92	27.41	56.91	42.15	0.48	0.151	0.312	orf19.1843	Putative glucosyltransferase involved in cell wall mannan biosynthesis; transcription is elevated in chk1, nik1, and sln1 homozygous null mutants; repressed by nitric oxide; possibly essential gene, disruptants not obtained by UAU1 method	ALG6
orf19.2018	8.95	22.21	31.38	5.98	2.56	16.67	6.98	21.13	17.13	11.84	0.48	0.468	0.638	orf19.2018	Protein with a predicted DnaJ chaperone domain and a CSL-type zinc finger; Spider biofilm induced	orf19.2018
orf19.2183	968.23	2103.93	2710.21	1089.79	712.49	2206.43	619.92	1711.94	1718.04	1312.69	0.48	0.217	0.39	orf19.2183	YEF3-subfamily ABC family protein; predicted not to be a transporter; repressed in core stress response; mutation confers hypersensitivity to amphotericin B	KRE30
orf19.2512	27.49	13.67	16.96	20.6	28.42	8.04	19.42	9.11	19.68	16.25	0.48	0.222	0.395	orf19.2512	Ortholog of C. dubliniensis CD36 : Cd36_81000, C. parapsilosis CDC317 : CPAR2_103050, Candida tenuis NRRL Y-1498 : CANTEDRAFT_116326 and Debaryomyces hansenii CBS767 : DEHA2G01958g	orf19.2512
orf19.3894	9.79	17.22	17.83	10.38	7.08	14.15	5.1	14.4	13.81	10.18	0.48	0.229	0.403	orf19.3894	Putative inositol oxygenase; mutation confers hypersensitivity to toxic ergosterol analog; Spider biofilm induced	orf19.3894
orf19.4005	33.4	29.41	64.77	41.12	28.67	43.29	20.42	27.08	42.18	29.86	0.48	0.0979	0.237	orf19.4005	Putative dephospho-CoA kinase; protein likely to be essential for growth, based on an insertional mutagenesis strategy	orf19.4005
orf19.4602	777.65	1710.24	2560	1118.26	994.86	1345.5	792.52	986.68	1541.54	1029.89	0.48	0.139	0.298	orf19.4602	Predicted malate dehydrogenase precursor; macrophage-induced transcript; protein present in exponential and stationary growth phase yeast cultures; Spider biofilm repressed	MDH1-1
orf19.544.1	470.49	282.82	700.56	450.31	645.7	279.98	415.43	147.04	476.05	372.04	0.48	0.218	0.39	orf19.544.1	Putative alpha-4 subunit of the proteasome; reported as macrophage-induced protein and macrophage/pseudohyphal-repressed gene; regulated by Gcn2p and Gcn4p; removed from/reinstated in Assembly 20 (see Locus History)	PRE6
orf19.5491	4.13	4.71	2.78	3.28	4.65	2.18	2.64	1.99	3.72	2.86	0.48	0.222	0.395	orf19.5491	Ortholog of C. dubliniensis CD36 : Cd36_20670, C. parapsilosis CDC317 : CPAR2_104720, Candida tenuis NRRL Y-1498 : CANTEDRAFT_103989 and Debaryomyces hansenii CBS767 : DEHA2F02046g	orf19.5491
orf19.5575	20.11	16.89	6.7	8.5	8.21	7.49	10.39	8.69	13.05	8.7	0.48	0.178	0.345	orf19.5575	Putative peripheral peroxisomal membrane peroxin; required for regulating peroxisome size and maintenance; Spider biofilm induced	orf19.5575
orf19.6788	6.5	4.78	3.62	5.88	3.81	4.14	4.02	3.14	5.2	3.78	0.48	0.215	0.387	orf19.6788	Protein with a predicted role in cotranslational protein targeting to membrane; induced during chlamydospore formation in both C. albicans and C. dubliniensis	orf19.6788
orf19.809	79.24	140.43	73.91	73.2	45.11	91.99	43.44	87.14	91.7	66.92	0.48	0.156	0.318	orf19.809	Ortholog(s) have role in maturation of LSU-rRNA from tricistronic rRNA transcript (SSU-rRNA, 5.8S rRNA, LSU-rRNA) and nucleolus, preribosome localization	orf19.809
orf19.1010	33.15	18.16	29.95	28.25	23.34	25.28	18.57	13.84	27.38	20.26	0.47	0.116	0.265	orf19.1010	Mannosyltransferase; transcription elevated in cyr1, chk1, nik1, and sln1 homozygous null mutants; fungal-specific (no human or murine homolog)	MNT3
orf19.1258	3.38	6.97	6.27	4.07	3.89	5.99	2.26	3	5.17	3.79	0.47	0.27	0.449	orf19.1258	Adhesin-like protein; regulated by Tsa1, Tsa1B in minimal media at 37 deg; clade-associated gene expression; induced by alpha pheromone in SpiderM medium; Hap43-induced; Spider biofilm repressed	orf19.1258
orf19.1499	44.24	76.37	33	29.74	21	45.09	20.42	45.79	45.84	33.08	0.47	0.222	0.395	orf19.1499	Putative zinc-finger transcription factor, similar to A. nidulans FarA and FarB; activates genes required for fatty acid degradation; induced by oleate; null mutant displays carbon source utilization defects and slightly reduced virulence	CTF1
orf19.1569	259.66	741.56	518.15	215.07	146.39	511.83	145.08	544.68	433.61	337	0.47	0.306	0.486	orf19.1569	Putative U3 snoRNP protein; Ssr1-induced; repressed by prostaglandins; heterozygous null mutant is resistant to parnafungin	UTP22
orf19.18	1838.92	2276.19	3539.57	1706.59	1472.03	2847.53	1060.01	1577.8	2340.32	1739.34	0.47	0.216	0.388	orf19.18	Inosine monophosphate (IMP) dehydrogenase; enzyme of GMP biosynthesis; target of mycophenolic acid and mizoribine monophosphate; antigenic during infection; repressed in core stress response; snoRNA snR54 encoded within IMH3 intron	IMH3
orf19.2204	5.5	13	16.09	12.79	7.16	11.09	3.79	11.92	11.84	8.49	0.47	0.353	0.533	orf19.2204	Predicted membrane protein of unknown function; Spider biofilm induced	orf19.2204
orf19.2347	207.99	238.17	259.97	213.6	139.73	240.93	112.56	195.82	229.93	172.26	0.47	0.0296	0.112	orf19.2347	Alpha-1,2-mannosyltransferase; similar to S. cerevisiae Mnn2; role in cell wall integrity, temperature sensitivity; iron utilization in low iron; Tn mutation affects filamentous growth; filament induced; increased chitin exposes beta-glucan	MNN2
orf19.2763	101.58	27.08	41.63	38.54	72.54	16.11	64.89	17.78	52.21	42.83	0.47	0.275	0.454	orf19.2763	Protein not essential for viability; orf19.10279 possibly transcriptionally regulated upon hyphal formation	orf19.2763
orf19.3687	14.21	15.02	14.73	14.3	10.53	12.79	7.97	11.64	14.57	10.73	0.47	0.126	0.28	orf19.3687	Ortholog(s) have unfolded protein binding activity, role in cytoskeleton organization, protein folding and prefoldin complex localization	orf19.3687
orf19.3759	24.66	58.23	59.94	16.01	20.62	42.43	13	29.49	39.71	26.38	0.47	0.388	0.566	orf19.3759	Putative elongator complex subunit; for modification of wobble nucleosides in tRNA; Spider biofilm induced	orf19.3759
orf19.3778	154.01	294.71	447.59	144.91	126.08	251.34	100.7	240.51	260.31	179.66	0.47	0.236	0.41	orf19.3778	Protein with a predicted role in ribosome biogenesis; mutation confers hypersensitivity to 5-fluorocytosine (5-FC), 5-fluorouracil (5-FU); repressed in core stress response; repressed by prostaglandins; Hap43-induced	orf19.3778
orf19.4110	21.77	31.33	11.49	15.85	5.94	19.48	9.31	28.76	20.11	15.88	0.47	0.24	0.415	orf19.4110	Ortholog of C. dubliniensis CD36 : Cd36_20490, C. parapsilosis CDC317 : CPAR2_104180, Candida tenuis NRRL Y-1498 : CANTEDRAFT_116074 and Debaryomyces hansenii CBS767 : DEHA2F05148g	orf19.4110
orf19.4180	57.54	36.79	67.52	43.9	43.1	32.7	46.07	26.68	51.44	37.14	0.47	0.127	0.281	orf19.4180	ER protein-translocation complex component; regulated by Gcn4p; repressed in response to amino acid starvation (3-aminotriazole treatment); sumoylation target	SEC72
orf19.4299	44.85	66.97	67.72	46.71	24.62	46.26	31.29	66.8	56.56	42.24	0.47	0.136	0.293	orf19.4299	Protein similar to S. cerevisiae Msw1p, which is mitochondrial tryptophanyl-tRNA synthetase; Hap43p-repressed gene; likely to be essential for growth, based on an insertional mutagenesis strategy	MSW1
orf19.4375	152.38	118.04	209.67	92.56	92.86	91.31	91.18	119	143.16	98.59	0.47	0.0863	0.219	orf19.4375	Ortholog(s) have S-adenosylmethionine-dependent methyltransferase activity, role in chromatin silencing at rDNA, nicotinamide metabolic process and cytosol localization	orf19.4375
orf19.4475	86.51	39.69	32.8	42.16	53.62	23.46	54.43	20.91	50.29	38.11	0.47	0.168	0.334	orf19.4475	Mannosyltransferase; induced during cell wall regeneration; fungal-specific (no human or murine homolog); Bcr1-repressed in RPMI a/a biofilms	KTR4
orf19.516	104.49	86.72	177.3	105.12	83.73	104.43	53.69	96.83	118.41	84.67	0.47	0.103	0.245	orf19.516	S. cerevisiae ortholog Rft1p has role in glycolipid translocation, protein N-linked glycosylation and localizes to endoplasmic reticulum membrane; regulated by Sef1p-, Sfu1p-, and Hap43p	orf19.516
orf19.5942	43.69	36.3	59.89	52.93	27.31	44.49	25.95	42.16	48.2	34.98	0.47	0.0799	0.209	orf19.5942	Zinc finger protein orthologous to S. cerevisiae Itt1; repressed by adherence to polystyrene; Spider biofilm induced	orf19.5942
orf19.5976	8.23	16.06	6.27	10.64	4.15	9.84	4.66	11.86	10.3	7.63	0.47	0.214	0.386	orf19.5976	Protein of unknown function; ortholog of S. cerevisiae Urn1; downregulated by fluphenazine treatment, in azole-resistant strains that overexpress CDR1 and CDR2 or MDR1	orf19.5976
orf19.6563.1	3.74	4.19	4	2.21	3.39	2.87	3.07	1.31	3.54	2.66	0.47	0.375	0.553	orf19.6563.1	Ortholog(s) have role in mitochondrial respiratory chain complex IV assembly, negative regulation of mitochondrial translation and integral to mitochondrial inner membrane localization	orf19.6563.1
orf19.6782	48.98	65.91	53.23	37.37	27.48	43.44	39.89	35	51.37	36.45	0.47	0.099	0.239	orf19.6782	Beta-mannosyltransferase, required for addition of the 1st beta-mannose residue to acid-stable fraction of cell wall phosphopeptidomannan; 9-gene family member; mutants induce higher levels of inflammatory cytokines in mouse dendritic cells	BMT1
orf19.706	116.23	314.55	427.74	106.81	80.1	265.14	82.39	239.74	241.33	166.84	0.47	0.301	0.482	orf19.706	Putative nonsense-mediated mRNA decay protein; repressed in core stress response; repressed by prostaglandins	NMD3
orf19.7271	111.81	42.82	62.93	75.7	111.02	40.97	67.95	22.76	73.32	60.67	0.47	0.244	0.419	orf19.7271	Protein of unknown function; transcript detected on high-resolution tiling arrays	orf19.7271
orf19.74	69.89	20.14	10.24	33.75	41.17	9.51	41.9	10.5	33.51	25.77	0.47	0.346	0.526	orf19.74	Predicted exocyst component; ortholog of S. cerevisiae Sec5p; merged with orf19.75 in Assembly 21	SEC5
orf19.7504	15.02	32.38	57.95	10.58	13.45	27.7	9.23	19.48	28.98	17.46	0.47	0.336	0.515	orf19.7504	Ortholog of S. cerevisiae Rts3; a component of the protein phosphatase type 2A complex; Plc1-regulated; induced in core caspofungin response; Spider biofilm induced	orf19.7504
orf19.758	19.86	26	33.74	27.37	14.59	26.36	16.75	18.81	26.74	19.13	0.47	0.0821	0.213	orf19.758	Ortholog(s) have signal sequence binding activity, role in vacuolar transport and late endosome localization	orf19.758
orf19.1224	286.22	157.97	160.67	122.84	68.22	152.73	99.24	231.73	181.93	137.98	0.46	0.198	0.368	orf19.1224	Putative ammonium transporter; upregulated in the presence of human neutrophils; fluconazole-downregulated; repressed by nitric oxide; Spider biofilm induced; rat catheter biofilm repressed	FRP3
orf19.2008	96.28	90.93	113.14	105.85	69.48	72.66	71.1	81.49	101.55	73.68	0.46	0.0405	0.135	orf19.2008	Ortholog(s) have S-methyl-5-thioribose-1-phosphate isomerase activity, role in L-methionine salvage from methylthioadenosine and cytosol, nucleus localization	orf19.2008
orf19.2352	56.93	74.74	128.85	74.71	34.1	99.12	41.6	75.62	83.81	62.61	0.46	0.157	0.321	orf19.2352	Ortholog(s) have mitochondrion localization	orf19.2352
orf19.2408	17.49	18.83	17.25	9.9	12.18	14.15	6.84	13.51	15.87	11.67	0.46	0.178	0.345	orf19.2408	Ortholog(s) have tRNA methyltransferase activity, role in tRNA methylation, wybutosine biosynthetic process and cytosol, nucleus localization	orf19.2408
orf19.2825	48.73	8.42	2.45	6.74	25.51	2.26	19.54	2.95	16.58	12.56	0.46	0.545	0.702	orf19.2825	Putative cytosolic Fe-S protein assembly protein; a-specific transcript; regulated by Sef1, Sfu1, and Hap43; rat catheter and Spider biofilm induced	DRE2
orf19.3034	524.16	1149.39	1479.42	604.55	373.01	1173.01	339.47	1045.29	939.38	732.7	0.46	0.266	0.443	orf19.3034	Member of RNase L inhibitor (RLI) subfamily of ABC family; predicted not to be a transporter; regulated by Sef1p, Sfu1p, and Hap43p	RLI1
orf19.308	50.39	111.23	130.01	45.01	28.76	115.94	23.09	106.67	84.16	68.62	0.46	0.324	0.504	orf19.308	Ortholog(s) have role in nucleobase-containing compound transport and plasma membrane localization	orf19.308
orf19.3206	637.46	444	436.5	463.62	428.86	264.37	443.62	317.09	495.4	363.48	0.46	0.0274	0.107	orf19.3206	Cytosolic chaperonin Cct ring complex; protein is present in exponential and stationary growth phase yeast cultures; sumoylation target	CCT7
orf19.3276	339.55	678.19	701.55	323.24	263.52	507.02	210.91	531.9	510.63	378.34	0.46	0.155	0.317	orf19.3276	Putative 90S pre-ribosomal component; repressed in core stress response; repressed by prostaglandins; physically interacts with TAP-tagged Nop1; Hap43-induced	PWP2
orf19.3942.1	1344.59	1208.89	2290.77	1141.19	1235.11	1273.82	749.73	1005.98	1496.36	1066.16	0.46	0.147	0.308	orf19.3942.1	Putative ribosomal protein, large subunit; repressed by human whole blood or PMNs; colony morphology-related gene regulation by Ssn6; Spider biofilm repressed	RPL43A
orf19.480	13.8	52.63	64.97	18.04	8.93	40.71	10.34	47.49	37.36	26.86	0.46	0.383	0.561	orf19.480	Protein of unknown function; rat catheter and Spider biofilm induced	orf19.480
orf19.4931.1	1957.12	2071.18	3751.1	1781.55	1893.06	2233.15	1051.61	1714.28	2390.24	1723.02	0.46	0.18	0.348	orf19.4931.1	Ribosomal protein L14; promoter bound directly by Tbf1p; Hap43p-induced gene	RPL14
orf19.4985	68.56	41.16	20.17	53.42	31.58	33.63	27.69	32.27	45.83	31.29	0.46	0.132	0.287	orf19.4985	Putative O-acyltransferase with a role in glycerol uptake; functionally complements growth of S. cerevisiae gup1 mutant under salt stress; required for normal ergosterol distribution, hyphal growth, biofilm formation	GUP1
orf19.5322	77.66	106.47	154.33	84.14	50.1	120.08	39.71	118.72	105.65	82.15	0.46	0.151	0.312	orf19.5322	Ortholog(s) have phosphatidylinositol-3-phosphate binding activity and role in CVT pathway, autophagic vacuole assembly, peroxisome degradation, protein localization to pre-autophagosomal structure, vesicle organization	orf19.5322
orf19.5906	301.65	329.79	447.28	449.17	280.4	397.54	194.53	257.5	381.97	282.49	0.46	0.0538	0.163	orf19.5906	Phosphoribosylaminoimadazole carboxylase; role in adenine biosynthesis; required for normal growth and virulence in immunosuppressed mouse infection; not induced in GCN response, in contrast to S. cerevisiae ADE2; stationary phase-enriched	ADE2
orf19.6068	339.88	285.5	540.16	300.1	299.53	239.13	273.93	223.27	366.41	258.96	0.46	0.072	0.195	orf19.6068	Putative survival factor; stationary phase enriched protein; fluconazole-induced; regulated by Gcn4p; repressed in response to amino acid starvation (3-AT treatment); fungal-specific (no human or murine homolog)	SVF1
orf19.6071	174.94	147.9	205.94	171.49	127.26	118.3	158.42	106.62	175.07	127.65	0.46	0.0164	0.0799	orf19.6071	Ortholog(s) have peptide alpha-N-acetyltransferase activity, role in N-terminal peptidyl-methionine acetylation, cytoskeleton organization, mitochondrion inheritance and NatB complex localization	orf19.6071
orf19.6919	0.24	0.63	0.74	0.26	0.34	0.54	0.18	0.23	0.47	0.32	0.46	0.616	0.758	orf19.6919	Ortholog of C. dubliniensis CD36 : Cd36_71210, C. parapsilosis CDC317 : CPAR2_702710, Candida tenuis NRRL Y-1498 : CANTEDRAFT_116256 and Debaryomyces hansenii CBS767 : DEHA2E17732g	orf19.6919
orf19.7022	133.74	39.39	63.28	72.25	149.09	20.19	114.53	21.69	77.16	76.37	0.46	0.371	0.55	orf19.7022	Ortholog of C. dubliniensis CD36 : Cd36_70850, Candida tenuis NRRL Y-1498 : cten_CGOB_00183, Debaryomyces hansenii CBS767 : DEHA2F22462g and Pichia stipitis Pignal : PICST_60416	orf19.7022
orf19.783	94.26	135.02	123.14	115.81	65.34	125.83	63.11	94.9	117.06	87.29	0.46	0.034	0.122	orf19.783	Ortholog(s) have role in endocytosis, retrograde vesicle-mediated transport, Golgi to ER, vacuole organization and COPI-coated vesicle, Golgi membrane, endosome localization	orf19.783
orf19.989	257.45	328.87	411.64	196.77	138.91	234.87	181.64	317.06	298.68	218.12	0.46	0.111	0.257	orf19.989	Mitochondrial ribosomal protein of the small subunit; Spider biofilm repressed	orf19.989
orf19.1438	15.77	11.92	5.75	6.58	9.94	3.81	10.57	5.76	10	7.52	0.45	0.412	0.588	orf19.1438	Protein with homology to NADH dehydrogenase; regulated by Sef1p-, Sfu1p-, and Hap43p	orf19.1438
orf19.1584	22.27	34.34	53.43	26.24	24.28	47.16	12.32	21.16	34.07	26.23	0.45	0.22	0.393	orf19.1584	Predicted MFS membrane transporter; monocarboxylate porter family member; colony morphology-related gene regulation by Ssn6; flow model biofilm induced; Spider biofilm induced	orf19.1584
orf19.231	219.82	193.18	141.2	189.36	169.65	155.13	112.47	114.02	185.89	137.82	0.45	0.0282	0.109	orf19.231	Phosphorylated protein of unknown function; mutation confers hypersensitivity to toxic ergosterol analog	APL2
orf19.2483	96.11	73.64	216.21	108.79	123.3	149.18	52.62	51.07	123.69	94.05	0.45	0.307	0.486	orf19.2483	Putative single-stranded DNA-binding protein; protein level decreases in stationary phase cultures; rat catheter biofilm repressed	RIM1
orf19.2527	93.18	163.89	191.25	81.01	65.64	124.27	61.8	126.41	132.33	94.53	0.45	0.202	0.374	orf19.2527	Putative protein of unknown function; Hap43-induced; required for normal biofilm growth; F-12/CO2 early biofilm induced	orf19.2527
orf19.2529.1	1.56	0.92	0.92	4.07	2.56	1.47	0.55	0.95	1.87	1.38	0.45	0.542	0.699	orf19.2529.1	Protein of unknown function; Spider biofilm repressed	orf19.2529.1
orf19.2591	0.07	0.74	1.24	0.75	0.87	0.97	0.18	0.09	0.7	0.53	0.45	0.697	0.816	orf19.2591	Ortholog(s) have adenosylmethionine-8-amino-7-oxononanoate transaminase activity and role in biotin biosynthetic process	orf19.2591
orf19.2676	27.6	54.9	81.62	24.68	22.23	58.55	18.95	31.85	47.2	32.9	0.45	0.334	0.513	orf19.2676	Predicted hexameric RecA-like ATPase Elp456 Elongator subcomplex subunit; required for modification of wobble nucleosides in tRNA; Spider biofilm induced	orf19.2676
[truncated: 4,255 more rows]

## Sheet: invitro_mbf1ΔΔ_GO_term_up
Genes upregulated in mbf1 mutant as compared to the wild type while grown in vitro (YEPD) at logarithmic phase, using adjusted P-value ≤ 0.05 and fold change ≥ 2 (logFC ≥ 1) as filters							GO term enrichment analysis with genes on the left
[truncated: 254 more rows]

## Sheet: invitro_mbf1ΔΔ_GO_term_down
Genes downregulated in mbf1 mutant as compared to the wild type while grown in vitro (YEPD) at logarithmic phase, using adjusted P-value ≤ 0.05 and fold change ≤ -2 (logFC ≤ -1) as filters							GO term enrichment analysis with genes on the left
[truncated: 261 more rows]
