# Supplementary material for: Function Analysis of MBF1, a Factor Involved in the Response to Amino Acid Starvation and Virulence in Candida albicans
Source: Front Fungal Biol. 2021 Mar 15;2:658899. doi: 10.3389/ffunb.2021.658899 (PMC10512259; doi:10.3389/ffunb.2021.658899)
Supplement: Supplementary file 2 [file Data_Sheet_2.XLSX]

## Sheet: Legend
List of genes in overlaps between genes regulated in the mbf1Δ/Δ mutant (as compared to the WT) and genes regulated in other conditions in previous studies
Shown in the next data sheets are:
- the list of genes up- or down-regulated in the mbf1Δ/Δ mutant (as compared to the WT) during in vitro growth - "mbf1_vitro_down"
- the lists of genes up- or downregulated in previous studies which show some overlap with genes regulated by MBF1
- the genes overlapping between the two

## Sheet: Down in mbf1ΔΔ
in vivo_up (orf19.xxx) (Amorim-Vaz et al., 2015)	mbf1_vitro_down (orf19.xxx)	common (orf19.xxx)		BMDM_up (orf19.xxx) (Marcil et al., 2008)	mbf1_vitro_down (orf19.xxx)	Common (orf19.xxx)		Hyphae_Lee_up (orf19.xxx) (Nantel et al., 2002)	mbf1_vitro_down (orf19.xxx)	Common (orf19.xxx)		BiofilmBatch_up (orf19.xxx) (Sellam et al., 2009)	mbf1_vitro_down (orf19.xxx)	Common (orf19.xxx)		hypoxia20min_up (orf19.xxx) (Sellam et al., 2014)	mbf1_vitro_down (orf19.xxx)	Common (orf19.xxx)
7455	203	1691		13	203	2691		1010	203	5674		13	203	1691		10	203	1691
5565	296	5674		24	296	2608		1011	296	2691		14	296	5674		13	296	5674
4802	338	1868		86	338	6079		1012	338	2608		111	338	4279		14	338	1868
1321	347	689		93	347	2356		1738	347	1097		113	347	2849		21	347	347
5636	348	2849		94	348	4216		1814	348	4752		176	348	5079		35	348	689
3374	364	3621		111	364	675		1815	364	4056		223	364	6660		38	364	2849
5760	391	4438		113	391	6078		1816	391	6882		260	391	2356		45	391	5079
2061	395	6660		125	395	7676		1843	395	675		338	395	6882		57	395	2608
3434	406	4216		176	406	3160		1847	406	6078		406	406	4216		74	406	4438
2638	413	4737		183	413	1277		2364	413	7676		410.3	413	675		79	413	1097
4975	434	2803		215	434	6595		2369.1	434	3160		451	434	7676		84	434	4752
113	446	3967		238	446	3712		2396	446	1277		542	446	3160		88	446	6660
467	542	7150		251	542	734		2410	542	5634		583	542	2803		100	542	6882
6028	610	5103		270	610	5626		2416.1	610	4555		675	610	5818		101	610	4737
2457	675	6817		272	675	6116		2525	675	4215		682	675	734		111	675	7676
2506	681	6770		285	681	4287		2529	681	4530.1		691	681	3967		125	681	5348
715	689	1189		334	689	2371		2531	689	4043		734	689	6116		136	689	3712
5952	729.1	2372		338	729.1	1152		2533.1	729.1	1189		767	729.1	4943		137	729.1	2803
2210	733	5911		346	733	4082		2551	733	3325		775	733	6540		149	733	5818
3829	734	2371		361	734	2296		2559	734	4082		822	734	2372		156	734	734
1822	744	4044		364	744	3278		2565	744	7310		882	744	2371		166	744	4555
2060	767	3803		376	767	6514		2568	767	4044		903	767	4082		176	767	3967
7219	796	391		410.3	796	6637		2574	796	3839		921	796	5636		179	796	5626
4255	868	7284		419	868	4504		2590	868	5431		922	868	6514		195	868	6116
1264	903	3302		449	903	7437		2605	903	2296		943	903	3575		220	903	2076
1816	909	909		499	909	1585		2607	909	5636		944	909	1048		223	909	4943
5634	1048	3575		532	1048	7085		2608	1048	3278		979	1048	3997		225	1048	5103
4551	1097	2989		539	1097	4255		2613	1097	5843		986	1097	5338		227	1097	6817
4082	1149	3997		557	1149	5228		2614	1149	6514		1048	1149	406		285	1149	1189
2752	1152	5525		577	1152	2114		2615	1152	1048		1149	1152	3651		301	1152	4287
7610	1153	395		637	1153	4135		2622	1153	3997		1153	1153	3822		302	1153	6540
3932	1189	406		638	1189	2730		2833	1189	6196		1193	1189	4618		321	1189	3325
2952	1240	3651		646	1240	4539		2836	1240	5620		1339	1240	6814		332	1240	2372
4215	1277	4618		670.2	1277	6229		2844	1277	434		1354	1277	2877		333	1277	5911
2781	1285	6814		675	1285	7247		2848	1285	1285		1363	1285	4048		334	1285	2371
3435	1368	2877		677	1368	744		3221	1368	4618		1408	1368	4255		347	1368	1152
2886	1375	4318		682	1375	6077		3225	1375	6814		1415	1375	3888		351	1375	6214
2962	1386	4907		715	1386	868		3237	1386	7437		1442	1386	6877		362	1386	3803
3753	1395	4048		716	1395	1974		3241	1395	2877		1462	1395	6745		385	1395	6608
5255	1433	7637		720	1433	5158		3245	1433	4255		1570	1433	1153		386	1433	391
6420	1479	3888		734	1479	4342		3247	1479	7229		1591	1479	903		388	1479	1433
215	1482	5605		740	1482	3053		3256	1482	6877		1598	1482	542		391	1482	3278
7094	1585	6147		742	1585	2613		3259	1585	3826		1691	1585	6229		395	1585	3302
3885	1604	7091		744	1604	6928		3264	1604	6745		1765	1604	2765		405	1604	3746
1120	1691	6881		778	1691	338		3267	1691	6713		1779	1691	767		406	1691	1785
5585	1785	6745		789	1785	7242		3278	1785	4998		1911	1785	1974		409	1785	3575
6705	1861	6102		815	1861	364		3282	1861	542		1964	1861	5158		410	1861	2989
4527	1868	903		822	1868	1375		3519	1868	2607		1974	1868	1149		410.3	1868	2079
4749	1887	2219		854	1887	6160		3710	1887	3932		1979	1887	7374		411	1887	3419
5295	1893	767		857	1893	93		3734	1893	7479		1982	1893	3053		431	1893	1048
5140	1911	5342.1		868	1911	7215.3		3735	1911	7247		2020	1911	2613		434	1911	3997
7380	1974	868		893	1974	3226		3737	1974	744		2021	1974	1911		449	1974	3156
5635	1999	2602		905	1999	4716		3744	1999	6077		2030	1999	338		451	1999	5525
4795	2050	2261		916	2050	4393		3751	2050	868		2107.1	2050	5799		461	2050	395
6844	2076	6645		918	2076	5255		3753	2076	6755		2121	2076	5102		489	2076	406
5125	2079	4836		1037	2079	7566		3865	2079	7141		2125	2079	2532		499	2079	5620
3256	2114	3053		1038	2114	3797		3873	2114	6121		2192	2114	4716		508	2114	5742
776	2163	610		1078	2163	5921		4368	2163	6529		2210	2163	3797		524	2163	3822
7434	2175	3442		1089	2175	6724		4370	2175	4183		2227	2175			539	2175	434
5614	2190	3041		1107	2190	499		4371	2190	4054		2292	2190			542	2190	4618
4900	2219	6898.1		1124	2219	3924		4377	2219	2737		2308	2219			550	2219	1285
4668	2248	1770		1125	2248			4379	2248	6440		2344	2248			561	2248	6640
6202	2261	2276		1130	2261			4382	2261	2613		2356	2261			562	2261	7437
1992	2284	2111.2		1150	2284			451	2284	7140		2371	2284			577	2284	3074
3981	2296			1151	2296			460	2296	2947		2372	2296			583	2296	4048
1772	2356			1152	2356			479.2	2356	2791		2425	2356			590	2356	7251
6459	2371			1187	2371			491	2371	6928		2451	2371			633	2371	7637
3219	2372			1193	2372			492	2372	5760		2452	2372			638	2372	3888
4873	2398			1224	2398			508	2398	1386		2454	2398			643	2398	2853
3638	2602			1239	2602			528	2602	5799		2515	2602			646	2602	2248
7114	2607			1277	2607			532	2607	7313		2532	2607			655	2607	6877
7566	2608			1288	2608			542	2608	5537		2601	2608			656	2608	5228
3801	2613			1313	2613			548	2613	6055		2613	2613			669	2613	3826
1237	2661			1331	2661			550	2661	6842		2659	2661			683	2661	2050
4476	2691			1339	2691			559	2691	5102		2672	2691			689	2691	6745
144	2730			1344	2730			5843	2730	681		2680	2730			691	2730	6102
2179	2737			1349	2737			5851	2737	6739		2706	2737			699	2737	903
7029	2765			1350	2765			589	2765	364		2724	2765			701	2765	1240
6148	2791			1354	2791			593	2791	7642		2762	2791			725	2791	542
6486	2803			1363	2803			606	2803	2163		2765	2803			730	2803	2607
4970	2823			1370	2823			6121	2823	4997		2768	2823			734	2823	2730
972	2826			1375	2826			6284	2826	2630		2769	2826			741	2826	7479
6579	2849			1389	2849			6287	2849	3558		2803	2849			747	2849	2219
4655	2853			1401	2853			6293	2853	4117		2849	2853			767	2853	767
342	2877			1408	2877			6318	2877	4181		2877	2877			768	2877	868
6741	2947			1461	2947			6403	2947	4845		2949	2947			775	2947	2602
4546	2962			1464	2962			641	2962	5919		3040	2962			780	2962	6755
6484	2969			1477	2969			6414.3	2969	4716		3051	2969			796	2969	3007
5070	2989			1486	2989			6440	2989	5255		3053	2989			797	2989	6121
681	3007			1541	3007			6449	3007	5921		3058	3007			814	3007	7086
5644	3041			1562	3041			649	3041	2529		3150	3041			822	3041	1861
5102	3053			1585	3053			6621	3053	6724		3160	3053			856	3053	6529
7304	3071			1586	3071			6626	3071	1721		3219	3071			868	3071	2261
6685	3074			1593	3074			6627	3074	341		3337	3074			903	3074	1974
4599	3104			1600	3104			6630	3104			3338	3104			904	3104	6396
7209	3156			1652	3156			6650	3156			3575	3156			915	3156	5158
1826	3160			1655	3160			701	3160			3601	3160			918	3160	6645
7084	3278			1658	3278			707	3278			3618	3278			921	3278	1149
6606	3294			1704	3294			715	3294			3651	3294			922	3294	7374
1768	3302			1709	3302			716	3302			3668	3302			943	3302	4836
5921	3325			1727	3325			719	3325			3707	3325			951	3325	7405
4328	3419			1743	3419			723	3419			3797	3419			983	3419	2826
5292	3439			1751	3439			7295	3439			3822	3439			986	3439	4054
6578	3442			1764	3442			7297	3442			3888	3442			1002	3442	3053
2241	3575			1809	3575			730	3575			3967	3575			1011	3575	6440
6920	3621			1813	3621			7303	3621			3981	3621			1018	3621	2969
2127	3651			1822	3651			7304	3651			3997	3651			1033	3651	7140
3954	3669			1826	3669			7305	3669			4013	3669			1034	3669	3815
3112	3712			1847	3712			7306	3712			4031	3712			1048	3712	4580
2344	3728			1867	3728			7310	3728			4033	3728			1067	3728	6928
1830	3746			1942	3746			7313	3746			4048	3746			1097	3746	7313
5513	3803			1960	3803			7314	3803			4082	3803			1107	3803	4262
4647	3815			1974	3815			7319	3815			4128	3815			1117	3815	1999
6658	3822			1979	3822			7321	3822			4216	3822			1121	3822	7581
5265	3826			1995	3826			7323	3826			4255	3826			1149	3826	2175
94	3839			2014	3839			7328	3839			4274	3839			1151	3839	796
1727	3854			2030	3854			7331	3854			4279	3854			1152	3854	3104
6573	3888			2032	3888			7341	3888			4402	3888			1169	3888	6739
2125	3932			2049	3932			7466	3932			4433	3932			1172	3932	5463
7469	3967			2062	3967			7469	3967			4459	3967			1180	3967	1479
6864	3997			2107.1	3997			7479	3997			4506	3997			1187	3997	3442
4391	4043			2114	4043			7489	4043			4618	4043			1189	4043	655
2513	4044			2117	4044			7500	4044			4631	4044			1190	4044	2532
4134	4048			2125	4048			7504	4048			4658	4048			1193	4048	4716
1481	4054			2154	4054			7510	4054			4716	4054			1203	4054	2529
4404	4056			2156	4056			7523	4056			4753	4056			1235	4056	5050
1169	4082			2157	4082			7527	4082			4777	4082			1240	4082	499
4465	4084			2165	4084			7531	4084			4779	4084			1252	4084
6456	4135			2192	4135			7537	4135			4941	4135			1275	4135
4706	4183			2241	4183			7539.1	4183			4943	4183			1285	4183
4531	4215			2242	4215			7544	4215			4947	4215			1289	4215
199	4216			2262	4216			7572	4216			4960	4216			1290	4216
4145	4255			2292	4255			7576	4255			4975	4255			1314	4255
7504	4262			2296	4262			7578	4262			4980	4262			1329	4262
6453	4279			2341	4279			7579	4279			5032	4279			1330	4279
3710	4287			2344	4287			7583	4287			5063	4287			1331	4287
271	4318			2356	4318			7585	4318			5079	4318			1353	4318
230	4342			2371	4342			7605	4342			5095	4342			1354	4342
2809	4438			2425	4438			7610	4438			5102	4438			1357	4438
7298	4504			2428.2	4504			7612	4504			5113	4504			1358	4504
7441	4530.1			2431	4530.1			7642	4530.1			5117	4530.1			1363	4530.1
4656	4534			2457	4534			7654	4534			5158	4534			1364	4534
7362	4539			2460	4539			7661	4539			5178	4539			1365	4539
4643	4555			2474	4555			7672	4555			5285	4555			1381	4555
3111	4580			2480.1	4580			7676	4580			5338	4580			1407	4580
1369	4618			2484	4618			1334	4618			5372	4618			1408	4618
2748	4737			2496	4737			1343	4737			5373	4737			1433	4737
3680	4752			2515	4752			5130	4752			5379	4752			1459	4752
4965	4836			2568	4836			5131	4836			5472	4836			1474	4836
3924	4907			2598	4907			5138	4907			5612	4907			1477	4907
6224	4943			2599	4943			5147	4943			5614	4943			1479	4943
6037	4997			2608	4997			5148	4997			5615	4997			1480	4997
3794	4998			2613	4998			5171	4998			5622	4998			1502	4998
6021	5019			2623	5019			5175	5019			5635	5019			1534	5019
3742	5031			2655	5031			5504	5031			5636	5031			1543	5031
6556	5079			2659	5079			5505	5079			5642	5079			1562	5079
3254	5102			2665	5102			6456	5102			5674	5102			1563	5102
4153	5103			2680	5103			6459	5103			5686	5103			1570	5103
2030	5124			2691	5124			6476	5124			5773	5124			1588	5124
6583	5158			2693	5158			6479	5158			5779	5158			1593	5158
3337	5210			2699	5210			6482	5210			5799	5210			1614	5210
1301	5228			2701	5228			6496	5228			5812	5228			1616	5228
4755	5338			2707.1	5338			6500	5338			5818	5338			1653	5338
7472	5342.1			2710	5342.1			6512	5342.1			5971	5342.1			1654	5342.1
3589	5343			2730	5343			6514	5343			6009	5343			1655	5343
4210	5348			2752	5348			6527	5348			6068	5348			1667.1	5348
3765	5431			2768	5431			6529	5431			6081	5431			1668	5431
3631	5463			2769	5463			6544	5463			6091	5463			1691	5463
1069	5525			2770.1	5525			6556	5525			6116	5525			1723	5525
3630	5537			2808	5537			6573	5537			6229	5537			1729	5537
4934	5605			2809	5605			6693	5605			6249	5605			1743	5605
2432	5620			2821	5620			6704	5620			6387	5620			1756	5620
815	5626			2841	5626			6705	5626			6416	5626			1785	5626
1539	5634			2865	5634			6905	5634			6472	5634			1788	5634
6414	5636			2887	5636			6912	5636			6514	5636			1796	5636
3782	5673			2905	5673			7009	5673			6540	5673			1799	5673
3461	5674			2941	5674			7010	5674			6659	5674			1800	5674
7500	5682			2959.1	5682			7029	5682			6660	5682			1802	5682
7093	5742			3029	5742			7030	5742			6706	5742			1847	5742
1091	5760			3051	5760			7043.1	5760			6720	5760			1861	5760
4771	5785			3053	5785			7051	5785			6745	5785			1862	5785
1943	5799			3054	5799			7052	5799			6757	5799			1868	5799
6360	5809			3065	5809			7089	5809			6814	5809			1880	5809
3429	5818			3070.1	5818			7101	5818			6877	5818			1885	5818
2701	5843			3111	5843			7106	5843			6882	5843			1889	5843
4349	5855			3112	5855			7109	5855			6937	5855			1906	5855
6793	5911			3121	5911			7110	5911			6993	5911			1932	5911
5741	5992			3124	5992			7111	5992			7021	5992			1961	5992
2565	6055			3131	6055			7112	6055			7024	6055			1974	6055
2062	6077			3160	6077			7114	6077			7043.1	6077			1979	6077
5068	6078			3226	6078			7124	6078			7080	6078			1980	6078
5595	6079			3263	6079			7127	6079			7094	6079			1982	6079
6919	6102			3278	6102			7127.1	6102			7166	6102			1999	6102
5932	6116			3298	6116			7128	6116			7196	6116			2021	6116
6689	6117			3328	6117			7131	6117			7205	6117			2023	6117
3999	6121			3335	6121			7140	6121			7221	6121			2046	6121
4121	6147			3340	6147			7141	6147			7278	6147			2047	6147
1673	6160			3352	6160			7158	6160			7329	6160			2048	6160
3751	6182			3353	6182			7173	6182			7350	6182			2050	6182
4890	6196			3361	6196			7175	6196			7374	6196			2069	6196
6805	6211			3369	6211			7178	6211			7404	6211			2076	6211
6269	6214			3395	6214			1077	6214			7459	6214			2078	6214
2231	6229			3415	6229			1097	6229			7466	6229			2079	6229
1990	6321			3433	6321			111	6321			7498	6321			2092	6321
6601	6393			3441	6393			117	6393			7502	6393			2098	6393
718	6396			3448	6396			1187	6396			7531	6396			2107	6396
6789	6440			3460	6440			1189	6440			7676	6440			2107.1	6440
7443	6498			3488	6498			1190	6498				6498			2121	6498
753	6514			3499	6514			1191	6514				6514			2132	6514
1424	6529			3507	6529			1193	6529				6529			2173	6529
5308	6540			3518	6540			1195	6540				6540			2175	6540
5975	6595			3522	6595			1196	6595				6595			2179	6595
3009	6598			3526	6598			1203	6598				6598			2179.2	6598
3499	6608			3537	6608			1203.1	6608				6608			2192	6608
860	6637			3544	6637			121	6637				6637			2209	6637
4662	6640			3555	6640			1210	6640				6640			2210	6640
740	6645			3668	6645			134	6645				6645			2219	6645
7490	6660			3670	6660			135	6660				6660			2223	6660
3501	6688			3672	6688			2131	6688				6688			2227	6688
723	6713			3684	6713			2132	6713				6713			2242	6713
1595	6739			3689	6739			2149	6739				6739			2248	6739
3030	6745			3707	6745			2151	6745				6745			2251	6745
334	6755			3710	6755			2156	6755				6755			2253	6755
2515	6770			3712	6770			2157	6770				6770			2261	6770
3919	6798			3718	6798			2163	6798				6798			2262	6798
1795	6814			3733	6814			3394	6814				6814			2269	6814
1991	6817			3734	6817			3409	6817				6817			2277	6817
5537	6842			3740	6842			3415	6842				6842			2283	6842
7306	6877			3782.2	6877			3438	6877				6877			2292	6877
949	6881			3797	6881			3461	6881				6881			2308	6881
4629	6882			3893	6882			3462	6882				6882			2324	6882
3823	6928			3902	6928			3467	6928				6928			2333	6928
7193	7027			3912	7027			3475	7027				7027			2335	7027
6982	7034			3924	7034			3476	7034				7034			2364	7034
4766	7085			3931	7085			3496	7085				7085			2371	7085
6782	7086			3934	7086			3501	7086				7086			2372	7086
1767	7091			3936	7091			3642	7091				7091			2374	7091
6972	7123			3969	7123			3644	7123				7123			2414	7123
4649	7140			3974	7140			3653	7140				7140			2433	7140
2247	7141			3981	7141			4201	7141				7141			2454	7141
6673	7150			4024	7150			4213	7150				7150			2455	7150
4477	7214			4033	7214			4215	7214				7214			2462	7214
5215	7229			4035	7229			4555	7229				7229			2484	7229
3668	7235			4041	7235			5519	7235				7235			2515	7235
4792	7242			4065	7242			5526	7242				7242			2525	7242
2768	7247			4066	7247			5527	7247				7247			2529	7247
5011	7251			4082	7251			5537	7251				7251			2529.1	7251
6778	7284			4121	7284			5584	7284				7284			2532	7284
4658	7310			4132	7310			5595	7310				7310			2540	7310
3969	7313			4135	7313			5604	7313				7313			2551	7313
716	7374			4147	7374			5620	7374				7374			2583.2	7374
6469	7405			4157	7405			5723	7405				7405			2602	7405
6913	7436			4216	7436			5735	7436				7436			2607	7436
5384	7437			4246	7437			5741	7437				7437			2608	7437
2270	7479			4255	7479			5750	7479				7479			2618	7479
3931	7561			4274	7561			5754	7561				7561			2619	7561
1823	7581			4287	7581			5760	7581				7581			2626	7581
2724	7637			4290	7637			5768	7637				7637			2655	7637
5271	7642			4317	7642			5773	7642				7642			2659	7642
6554	7676			4335	7676			6322	7676				7676			2665	7676
2274				4342				6323								2681
6594				4356				6327								2710
3227				4372				6336								2730
1122				4384				687								2743
1942				4391				691								2757
2657				4393				84								2762
7539.1				4396				85								2768
4980				4409				92								2801
115				4427				94								2803
5962				4432				1105.2								2826
6980				4445				1107								2838
7203				4450.1				1112								2839
3213				4468				1120								2841
2059				4477				1282								2849
7056				4495				1285								2853
1307				4504				1933								2866
3153				4527				1936								2876
5543				4539				1946								2949
7247				4540				1949								2969
7369				4546				1964								2988
3282				4551				1978								2989
1715				4552				2655								3004
2706				4567				3160								3007
76				4591				3166								3021
344				4602				3173								3038
3642				4633				3174								3040
2447				4682				3181.1								3047
1618				4706				3183								3051
4858				4716				3213								3053
6416				4736				3215								3059
2000				4749				3218								3074
1930				4773				3219								3104
419				4788				3919								3120
5249				4807				3932								3128
1317				4833				3944								3131
5113				4862				3952								3134
6311				4864				3954								3143
6282				4869				3959								3145.4
4962				4873				3969								3156
3117				4887				3980								3199
5830				4894				3984								3209
3187				4947				3994								3234.1
3376				4952				3996								3273
5037				4976				3997								3278
5974				4980				4003								3285
3310				5000				4012								3302
6168				5005				4014								3325
3460				5006				4024								3336
4780				5022				4028								3355
6084				5026				4036								3359
695				5045				4043								3360
810				5058				4044								3363
2312				5069				4046								3364
3610				5078				4054								3378
6522				5094				4055								3380
4593				5113				4145								3386
1490				5118				4150								3391
2124				5125				4236								3392
6601.1				5129				4239								3405
3152				5140				4242								3411
5179				5158				4246								3412
7350				5169				4247								3419
6829				5180				4255								3422
4937				5197				4263								3427
2833				5215				4264								3433
4273				5228				4265								3442
3438				5234				4269								3483
4245				5250				4290								3487
1349				5255				4292								3499
4791				5278				4304								3521
7300				5282				4309								3522
2942				5288				4328								3537
4979				5305				4346								3575
6707				5307				5691								3601
6536				5323				5692								3618
6967				5372				5693								3629
5138				5392				5700								3656
2170				5417				577								3660
5307				5447				586								3661
6005				5449				6294								3672
7214				5450				6659								3707
1363				5454				6668								3712
1538				5514				6673								3718
1146				5543				921								3720
2629				5544				940								3746
6277				5547				941								3758
6824				5561				953.1								3791
7368				5565				978								3796
4894				5611				979								3803
1728				5615				1235								3811
5848				5622				1237								3813
6313				5626				1254								3815
6692				5629				1263								3820
3689				5640				1264								3822
1377				5641				1265								3826
1144				5645				1266								3846
2805				5723				1277								3879
7303				5741				1317								3888
5903				5751				1321								3910
2827				5758				1327								3944
5702				5773				1414								3967
6889				5797				1418								3973
4457				5806				1420								3996
5862				5876				2630								3997
1611				5908				2671								4012
842				5921				2672								4013
1133				5961				2677								4024
4743				5962				2685								4031
1313				5975				2691								4041
3207				6037				2695								4048
5063				6059				2697								4054
4991				6065				2699								4055
6525				6066				2724								4090
154				6077				2736								4104
111				6078				2737								4107
7313				6079				2747								4109
1794				6081				2748								4119
3555				6084				2751								4184
190				6091				2752								4186
6274				6109				2756								4193
3567				6116				2762								4225.1
783				6126				2769								4233
944				6139				2770.1								4247
5561				6141				2771								4251
6678				6143				2877								4262
6520				6160				2886								4287
3759				6169				2896								4304
3203				6169.2				2903								4305.1
6693				6178				2923								4315
4163				6229				3077								4335
5169				6232				3080								4357
274				6257				3086								4358
2848				6306				3099								4372
6073				6322				3108								4381
6302				6323				3110								4395
6802				6376				3117								4402
1228				6387				3123								4405
6790				6443				3128								4407
1985				6445				3132								4433
1562				6459				3133								4438
4056				6470				3364								4444
1757				6486				3365								4449
4325				6491				3374								4450.1
1793				6514				364								4468
5716				6554				367								4478
4135				6578				374								4520
4833				6586				3769								4523
6307				6595				3770								4524
7314				6601.1				3775								4528
2829				6605				3782								4540
606				6627				3804								4550
2458				6637				3811								4555
2726				6673				3813								4580
7370				6724				3820								4581
5067				6724.1				3823								4595
5393				6757				3826								4599
2440				6763				3829								4617
4270				6830				3839								4618
1719				6838				3840								4624
2660				6844				3843								4631
6347				6869				3844								4664
5799				6899				4180								4665
6548				6928				4181								4686
5026				6937				4183								4699
1708				6947				4191.1								4716
1486				6948				4412								4736
5234				6990				4573								4737
4265				6993				4579								4738
5758				7051				4590								4740
4843				7077				4594								4747
7391				7080				4596								4752
5867				7085				4608								4753
1994				7093				4618								4756
6855				7106				4630								4773
5392				7111.1				4631								4774
6012				7118				4643								4777
1536				7131				4645								4784
4275				7156				4647								4816
3215				7173				4655								4824
5579				7196				4666								4836
6861				7215.3				4679								4862.2
3201				7242				4711								4887
1332				7244				4716								4892
2459				7247				4718								4898
4776				7281				4719								4901
6840				7288				5292								4913
6608				7296				5634								4914.1
4143				7297				5635								4928
4943				7314				5636								4943
1488				7329				5639								4982
4735				7357				5642								4984
4322				7363				5644								5000
4849				7379				5662								5005
1039				7434				5674								5030
376				7437				6864								5037
3062				7469				744								5045
6143				7481				745								5050
1499				7498				789								5058
940				7500				1607								5068
6294				7514				1613								5078
2238				7520				1618								5079
2209				7564				1621								5094
4077				7566				1623								5103
1439				7583				1628								5114.1
3615				7585				1653								5131
2893				7586				1663								5158
5141				7668				1664								5205
2653				7676				1665								5211
5244								1666								5221
5874								1667								5228
3159								1671								5236.1
6356								1672								5237
6298								1690								5280
4243								1693								5282
7210								1698								5288
3813								1699								5305
4906								1702								5320
2412								1712								5323
1542								1715								5334
2770								1721								5348
3763								1727								5372
1803								231								5373
6008								242.2								5400
1797								246								5408
2832								2498								5416
2927								251								5437
3936								2810								5438
3984								288								5455
701								290								5463
2302								299								5501
2926								300								5519
5089								305								5525
6165								314								5526
1541								315								5552
4231								3153								5558
2579								316								5612
1371								334								5615
7038								335								5617
6512								341								5620
2888								346								5622
1535								5379								5626
7594								5393								5630
6953								5411								5632
1666								5418								5635
3212								5431								5640
4015								5437								5642
4711								5438								5651
3149								5439								5674
7668								5442								5701
6476								5445								5729
5214								5469								5742
3231								5475								5784
4666								5857								5798
1441								5876								5812
6323								5877								5813
3994								5879								5818
1092								5886								5854
5069								5892								5877
6691								5908								5880
5611								5919								5911
4614								5921								5917
5049								5924								5953
4981								5938								5965
4608								5940								5971
4282								5941								5980
7355								5947								6009
5575								5952								6025
2747								5956								6065
6763								5962								6102
1648								5963								6116
3783								5965								6121
1621								5968								6154
1949								5995								6200
6489								6003								6214
7389								6005								6225
1124								6170								6225.1
3450.1								6176								6232
3127								6177								6244
2837								6178								6246
5251								6190								6249
5621								6192								6257
893								6713								6261
29								6724								6274
6479								6726								6275
5170								6729								6301
431								6739								6308
265								6745								6353
1712								6754								6396
4567								6755								6440
2445								6756								6447
971								6763								6469
4110								6771								6502
4952								6773								6527
6985								6778								6529
4409								6779								6540
3764								6803								6553
7381								6812								6574
1300								6813								6594
3512								6814								6608
6736								6828.1								6638
3785								6830								6640
1933								6928								6641
2442								6941								6645
6921								6950								6659
3535								6951								6660
1297								6953								6679
1510								6977								6687
5506								6988								6690
2229								7001								6706
5316								7349								6720
22								7350								6739
4866								7356								6740
3530								7362								6745
4183								7363								6747
6348								7370								6753
539								7380								6755
6871								7383								6757
6480								7391								6809
5677								7393								6816
7379								7409								6817
5908								7417								6833
130								7421								6846
3607								7434								6877
8								7436.1								6882
7044								7437								6895
4769								7448								6897
6530								7450								6898
2685								7456								6905
7341								918								6928
3904								1225								6937
6353								1350								6952
4498								1358								6959
1473								1363								6964
675								1365								6977
1622								1369								6978
780								1386								7021
2735								1387								7024
1150								1461								7029
4607								1464								7043
1225								1478								7080
4188								1486								7086
3624								1490								7125
6918								1500								7131
2504								1502								7140
5919								1505								7158
7585								1510								7166
3476								1513								7196
4393								1514								7205
1670								1525								7210
73								1526								7212
7367								1534								7227
6009								1542								7250
3839								1559								7251
7359								156								7254
216								1564								7278
1505								1588								7297
6737								1600								7313
7514								1756								7314
3793								1759								7319
2786								1760								7323
4274								1761								7325
2204.2								1777								7348
4508								1779								7364
6357								1782								7374
1760								1862								7404
7425								1880								7405
1430								1891								7437
5300								1917								7445
2778								1990								7448
2212								1991								7459
3455								1992								7473
7053								1995								7475
732								1996								7479
5147								20								7498
1600								2005								7514
3986								2007								7517
1531								2013								7531
3841								2014								7567
7353								2023								7580
1491								2026								7581
4985								206								7595
1263								2060								7596
5015								2064								7612
5504								2078								7637
4326								2087								7638
3216								2098								7676
								213
								2176
								2178
								2179
								2192
								22
								2204.2
								2208
								2209
								2210
								223
								2238
								2269
								2283
								35
								3534
								3537
								3538
								3545
								3558
								3592
								3635
								4066
								4082
								4109
								4117
								4506
								4513
								4518
								4521
								5211
								5325
								5340
								5352
								5357
								5370
								5495
								5777
								5799
								5804
								5813
								5817
								5821
								5823
								5830
								6871
								6877
								6882
								6883
								6888
								6889
								6893
								797
								807
								815
								822
								841
								842
								868
								871
								882
								894
								896
								906
								1002
								1036
								1042
								1048
								1053
								1054
								1055
								1069
								1133
								1139
								1142
								1156
								1161
								1162
								1169
								1228
								1822
								2296
								2298
								2302
								2308
								2322.3
								2328
								2340
								2351
								2432
								2443
								2457
								2458
								2459
								2476
								2786
								2791
								2937
								2939
								2947
								2948
								2952
								2959.1
								2965
								2970
								2972
								2974
								2985
								2986
								2988
								2990
								2995
								2996
								3013
								3030
								3031
								3052
								3060
								3294
								3325
								3328
								3344
								3345
								3355
								3360
								3663
								3668
								3765
								385
								386
								4056
								410.3
								413.1
								418
								424
								430
								433
								434
								4440
								4441
								4445
								4449
								4450
								4457
								4476
								4477
								4482
								4527
								4530.1
								4549
								4720
								4723
								4731
								4732
								4743
								4752
								4755
								4769
								4771
								4772
								4783
								4784
								4788
								4792
								4795
								4802
								4805
								4812
								4828
								4829
								4845
								4871
								4890
								4898
								4900
								4905
								4909
								4927
								4930
								4937
								4939
								4975
								4979
								4980
								4991
								4993
								4997
								4998
								5006
								5007
								5015
								5022
								5063
								5073
								5076
								5097
								5102
								5105
								5113
								5117
								5221
								5234
								5244
								5245
								5250
								5255
								5258
								5259
								5281
								6012
								6027
								6028
								6033
								6039
								6043
								6044
								6055
								6059
								6070
								6072
								6073
								6077
								6078
								6092
								6094
								6194
								6196
								6202
								6217
								6219
								6237
								6244
								6245
								6249
								6250
								6264.3
								6277
								656
								671
								675
								681
								6840
								6842
								6846
								6855
								7210
								7219
								7224
								7227
								7228
								7229
								7231
								7247
								7258
								7261
								7264
								7276.1
								751
								753
								757
								759
								761
								764
								783
								986
								8725.2
								566
								3387
								629
								2535.1
								6658
								12415

## Sheet: Up in mbf1ΔΔ
hypoxia20min_down (orf19.xxx) (Sellam et al., 2014)	mbf1_vitro_up (orf19.xxx)	common (orf19.xxx)		Hyphae_Lee_up (orf19.xxx) (Nantel et al., 2002)	mbf1_vitro_up (orf19.xxx)	common (orf19.xxx)
18	34	4216		1010	34	1789
23	36	3160		1011	36	5049
24	51	7310		1012	51	5753
30	93	5431		1738	93	2439.1
58	123	3439		1814	123	499
59	169	4255		1815	169	5050
76	172	6229		1816	172	2511.1
82	182	338		1843	182	2201
107	185	610		1847	185	4600
154	230	3159		2364	230	6696
158	318	5009		2369.1	318	4464
169	326	4954		2396	326	5515
171	332.1	5759		2410	332.1	6685
172	336	1697		2416.1	336	3350
226	341	6752		2525	341	7012
251	432	2795		2529	432	5279
254	443	6230		2531	443	4676
255	445	6029		2533.1	445	7486
272	446.2	6579		2551	446.2	172
304	499	3530		2559	499	5232
308	530	1304		2565	530	4577.3
338	585	3553		2568	585	5242
350	639	5607		2574	639	1466
379	640	1662		2590	640	2829
390	655	6343		2605	655	3630
401	679	5574		2607	679	6356
429	685	4306		2608	685	3978
432	717	1303		2613	717	1305
443	755	4760		2614	755	5161
445	805	445		2615	805	443
488	954	3695		2622	954	6916
494	961.2	1528		2833	961.2	2362
498	997	6007		2836	997	3532
500	1028	1753		2844	1028	5608
501	1109	717		2848	1109	6828
506	1140	4191		3221	1140	7603
512	1267.1	5919		3225	1267.1	1546
558	1299	5597		3237	1299	2275
563	1300	169		3241	1300	3777
568	1301	5550		3245	1301	1545
603	1303	3755		3247	1303	3938
610	1304	4393		3256	1304	2438
660	1305	6346		3259	1305	4159
661	1306	3478		3264	1306	3797
663	1308	7187		3267	1308	3367
665	1336.2	7354		3278	1336.2	1701
688	1340	432		3282	1340	3704.1
702	1371	4701		3519	1371	4967
706	1382	6828		3710	1382	6136
710	1406	3532		3734	1406	1300
717	1448.1	6916		3735	1448.1	7187
721	1466	443		3737	1466	755
723	1492	6356		3744	1492	6266
740	1495	5161		3751	1495	6346
773	1528	3978		3753	1528	3478
776	1545	5242		3865	1545	1549
809	1546	4577.3		3873	1546	3348
813	1549	5232		4368	1549	4393
891	1662	172		4370	1662	3755
916	1673	5279		4371	1673	5550
920	1697	3350		4377	1697	4191
926	1701	3480		4379	1701	961.2
932	1717	1673		4382	1717	4018
939	1721	4674.1		451	1721	4578
962	1753	5049		460	1753	717
969	1766			479.2	1766	2387
1009	1767			491	1767	7478
1026	1770			492	1770	4592
1030	1789			508	1789	1753
1047	1794			528	1794	3357
1065	1795			532	1795	6035
1091	1798			542	1798	1957
1124.2	1828			548	1828	1306
1125	1957			550	1957	185
1164	1967			559	1967	585
1199	1981			5843	1981	3064
1202	2006			5851	2006	4519
1222	2111.2			589	2111.2	4751
1232	2201			593	2201	3696
1238	2230			606	2230	1109
1244	2259			6121	2259	7386
1265	2275			6284	2275	336
1279	2276			6287	2276	1308
1280	2362			6293	2362	3297
1287	2387			6318	2387	3691
1295	2438			6403	2438	1662
1303	2439.1			641	2439.1	182
1304	2511.1			6414.3	2511.1	93
1313	2513			6440	2513	1770
1318	2529			6449	2529	6230
1335	2532			649	2532	6752
1361	2541			6621	2541	2795
1362	2597			6626	2597	2977
1374	2630			6627	2630	6672
1403	2650.1			6630	2650.1	2259
1404	2721			6650	2721	6898.1
1405	2728			701	2728	639
1415	2785			707	2785	3159
1426	2788			715	2788	3026
1445	2795			716	2795	4721
1486	2829			719	2829	3104
1494	2885			723	2885	610
1522	2927			7295	2927	6645
1528	2938			7297	2938	7086
1533	2942			730	2942	2602
1536	2953			7303	2953	2219
1566	2977			7304	2977	6229
1569	3026			7305	3026	5992
1575	3064			7306	3064	6147
1578	3159			7310	3159	4907
1586	3226			7313	3226	3575
1601	3227			7314	3227	3071
1609	3297			7319	3297	7150
1631	3348			7321	3348
1633	3350			7323	3350
1642	3357			7328	3357
1646	3367			7331	3367
1652	3478			7341	3478
1656	3480			7466	3480
1662	3530			7469	3530
1663	3532			7479	3532
1665	3553			7489	3553
1671	3558			7500	3558
1673	3624			7504	3624
1680	3630			7510	3630
1687	3631			7523	3631
1690	3686			7527	3686
1693	3691			7531	3691
1697	3695			7537	3695
1753	3696			7539.1	3696
1760	3704.1			7544	3704.1
1771	3755			7572	3755
1783	3777			7576	3777
1791	3797			7578	3797
1801	3924			7579	3924
1813	3938			7583	3938
1815	3946			7585	3946
1823	3978			7605	3978
1826	4018			7610	4018
1833	4117			7612	4117
1836	4159			7642	4159
1839	4161			7654	4161
1860	4181			7661	4181
1886	4191			7672	4191
1901	4294			7676	4294
1915	4306			1334	4306
1923	4340.1			1343	4340.1
1956	4375.1			5130	4375.1
1960	4393			5131	4393
1964	4418			5138	4418
1966	4464			5147	4464
1968	4499			5148	4499
1985	4508			5171	4508
1989	4519			5175	4519
2003	4577.3			5504	4577.3
2013	4578			5505	4578
2017	4592			6456	4592
2018	4600			6459	4600
2081	4629			6476	4629
2117	4639			6479	4639
2146	4674.1			6482	4674.1
2158	4676			6496	4676
2165	4678			6500	4678
2167	4701			6512	4701
2170	4716			6514	4716
2183	4721			6527	4721
2185	4727			6529	4727
2200	4730			6544	4730
2208	4733			6556	4733
2214	4751			6573	4751
2237.1	4760			6693	4760
2246	4845			6704	4845
2250	4954			6705	4954
2288	4963			6905	4963
2299	4967			6912	4967
2314	4983			7009	4983
2320	5009			7010	5009
2330	5049			7029	5049
2344	5050			7030	5050
2360	5156			7043.1	5156
2366	5161			7051	5161
2384	5167			7052	5167
2385	5179			7089	5179
2386	5201.1			7101	5201.1
2417	5232			7106	5232
2444	5242			7109	5242
2461	5255			7110	5255
2489	5279			7111	5279
2504	5296			7112	5296
2527	5515			7114	5515
2531	5550			7124	5550
2544	5557			7127	5557
2547	5574			7127.1	5574
2599	5597			7128	5597
2600	5597.1			7131	5597.1
2611	5607			7140	5607
2636	5608			7141	5608
2643	5713			7158	5713
2654	5747			7173	5747
2658	5753			7175	5753
2667	5759			7178	5759
2676	5919			1077	5919
2678	5920			1097	5920
2697	5921			111	5921
2711	5973			117	5973
2712	6007			1187	6007
2715	6008.4			1189	6008.4
2717	6029			1190	6029
2720	6035			1191	6035
2735	6132			1193	6132
2739	6136			1195	6136
2746	6230			1196	6230
2775	6247.1			1203	6247.1
2794	6266			1203.1	6266
2795	6295			121	6295
2796	6296			1210	6296
2843	6343			134	6343
2847	6346			135	6346
2859	6356			2131	6356
2875	6419.1			2132	6419.1
2896	6565			2149	6565
2917	6579			2151	6579
2920	6672			2156	6672
2929	6685			2157	6685
2930	6696			2163	6696
2934	6724			3394	6724
2946	6752			3409	6752
2990	6805			3415	6805
3010.1	6828			3438	6828
3015	6829			3461	6829
3034	6898.1			3462	6898.1
3035	6916			3467	6916
3037	6958			3475	6958
3042	6972			3476	6972
3048	7012			3496	7012
3088	7036			3501	7036
3100	7046			3642	7046
3124	7187			3644	7187
3126	7203			3653	7203
3130	7215.3			4201	7215.3
3138	7222			4213	7222
3141	7307			4215	7307
3144	7354			4555	7354
3159	7386			5519	7386
3160	7411			5526	7411
3170	7443			5527	7443
3171	7478			5537	7478
3192	7486			5584	7486
3206	7489.3			5595	7489.3
3207	7556			5604	7556
3216	7565			5620	7565
3220	7566			5723	7566
3222	7603			5735	7603
3230				5741
3238				5750
3249				5754
3265				5760
3268				5768
3276				5773
3287				6322
3288				6323
3291				6327
3293				6336
3303				687
3304				691
3322				84
3327				85
3335				92
3350				94
3352				1105.2
3370				1107
3393				1112
3396				1120
3423				1282
3439				1285
3449				1933
3463				1936
3470				1946
3478				1949
3480				1964
3481				1978
3490				2655
3501				3160
3516				3166
3526				3173
3530				3174
3532				3181.1
3534				3183
3536				3213
3540				3215
3541				3218
3553				3219
3556				3919
3582				3932
3611				3944
3635				3952
3670				3954
3676				3959
3695				3969
3704				3980
3710				3984
3724				3994
3732				3996
3733				3997
3755				4003
3756				4012
3757				4014
3761				4024
3765				4028
3778				4036
3795				4043
3798				4044
3799				4046
3812				4054
3829				4055
3831				4145
3836				4150
3856				4236
3859				4239
3867				4242
3887				4246
3889				4247
3890				4255
3977				4263
3978				4264
3990				4265
4004				4269
4076				4290
4093				4292
4099				4304
4120				4309
4143				4328
4188				4346
4191				5691
4211				5692
4216				5693
4219				5700
4223				577
4255				586
4257				6294
4265				6659
4273				6668
4283				6673
4306				921
4311				940
4328				941
4349.6				953.1
4363				978
4367				979
4377				1235
4393				1237
4396				1254
4399				1263
4401				1264
4435				1265
4447				1266
4450				1277
4456				1317
4479				1321
4495				1327
4496				1414
4531				1418
4532				1420
4536				2630
4537				2671
4563				2672
4577.3				2677
4582				2685
4591				2691
4593				2695
4616				2697
4635				2699
4640				2724
4641				2736
4643				2737
4669				2747
4670				2748
4674.1				2751
4688				2752
4701				2756
4739				2762
4746				2769
4760				2770.1
4765				2771
4769				2877
4772				2886
4793				2896
4805				2903
4813				2923
4815				3077
4831				3080
4839				3086
4853				3099
4855				3108
4857				3110
4870				3117
4885				3123
4889				3128
4890				3132
4896				3133
4927				3364
4932				3365
4933				3374
4945				364
4954				367
4958				374
4970				3769
4991				3770
5009				3775
5010				3782
5015				3804
5020				3811
5032				3813
5039				3820
5043				3823
5049				3826
5064				3829
5066				3839
5071				3840
5081				3843
5083				3844
5085				4180
5090				4181
5100				4183
5106				4191.1
5110				4412
5126				4573
5130				4579
5137.1				4590
5143				4594
5147				4596
5161				4608
5164				4618
5166				4630
5168				4631
5175				4643
5188				4645
5191				4647
5198				4655
5206				4666
5207				4679
5216				4711
5217				4716
5220				4718
5232				4719
5242				5292
5248				5634
5279				5635
5315				5636
5316				5639
5351				5642
5356				5644
5381				5662
5384				5674
5407				6864
5431				744
5432				745
5439				789
5444				1607
5457				1613
5487				1618
5500				1621
5507				1623
5517				1628
5541				1653
5550				1663
5566				1664
5574				1665
5575				1666
5597				1667
5604				1671
5607				1672
5627				1690
5645				1693
5654				1698
5691				1699
5704				1702
5732				1712
5759				1715
5791				1721
5792				1727
5802				231
5825				242.2
5832				246
5834				2498
5839				251
5850				2810
5854.1				288
5873				290
5884				299
5905				300
5910				305
5912				314
5919				315
5987				3153
5991				316
6007				334
6010				335
6013				341
6014				346
6026				5379
6029				5393
6034				5411
6041				5418
6052				5431
6066				5437
6068				5438
6070				5439
6073				5442
6074				5445
6090				5469
6099				5475
6100				5857
6133				5876
6146				5877
6152				5879
6175				5886
6202				5892
6209				5908
6229				5919
6230				5921
6233				5924
6234				5938
6236				5940
6247				5941
6264.3				5947
6293				5952
6294				5956
6297				5962
6298				5963
6314				5965
6315				5968
6316.4				5995
6317				6003
6340				6005
6343				6170
6345				6176
6346				6177
6355				6178
6356				6190
6369				6192
6378				6713
6385				6724
6392				6726
6402				6729
6414				6739
6417				6745
6418				6754
6438				6755
6442				6756
6477				6763
6491				6771
6507				6773
6515				6778
6524				6779
6526				6803
6573				6812
6578				6813
6579				6814
6582				6828.1
6584				6830
6589				6928
6604				6941
6648				6950
6652				6951
6656				6953
6662				6977
6676				6988
6682				7001
6686				7349
6691				7350
6692				7356
6705				7362
6730				7363
6751				7370
6752				7380
6766				7383
6781				7391
6782				7393
6784				7409
6787				7417
6789				7421
6812				7434
6813				7436.1
6818				7437
6828				7448
6845				7450
6853				7456
6862				918
6865				1225
6871				1350
6873.1				1358
6886				1363
6902				1365
6903				1369
6904				1386
6907				1387
6916				1461
6917				1464
6948				1478
6955				1486
7005				1490
7011				1500
7017				1502
7025				1505
7050				1510
7053				1513
7062				1514
7069				1525
7084				1526
7088				1534
7100				1542
7107				1559
7153				156
7160				1564
7182				1588
7186				1600
7187				1756
7197				1759
7202				1760
7215				1761
7219				1777
7291				1779
7298				1782
7308				1862
7310				1880
7316				1891
7327				1917
7332				1990
7354				1991
7362				1992
7366				1995
7368				1996
7372				20
7381				2005
7383				2007
7387				2013
7392				2014
7398				2023
7401				2026
7412				206
7422				2060
7424				2064
7425				2078
7427				2087
7466				2098
7488				213
7489				2176
7511				2178
7513				2179
7516				2192
7523				22
7534				2204.2
7546				2208
7569				2209
7590				2210
7593				223
7599				2238
7601				2269
7604				2283
7610				35
7613				3534
7615				3537
7618				3538
7634				3545
7635				3558
7645				3592
7652				3635
7657				4066
7670				4082
7673				4109
				4117
				4506
				4513
				4518
				4521
				5211
				5325
				5340
				5352
				5357
				5370
				5495
				5777
				5799
				5804
				5813
				5817
				5821
				5823
				5830
				6871
				6877
				6882
				6883
				6888
				6889
				6893
				797
				807
				815
				822
				841
				842
				868
				871
				882
				894
				896
				906
				1002
				1036
				1042
				1048
				1053
				1054
				1055
				1069
				1133
				1139
				1142
				1156
				1161
				1162
				1169
				1228
				1822
				2296
				2298
				2302
				2308
				2322.3
				2328
				2340
				2351
				2432
				2443
				2457
				2458
				2459
				2476
				2786
				2791
				2937
				2939
				2947
				2948
				2952
				2959.1
				2965
				2970
				2972
				2974
				2985
				2986
				2988
				2990
				2995
				2996
				3013
				3030
				3031
				3052
				3060
				3294
				3325
				3328
				3344
				3345
				3355
				3360
				3663
				3668
				3765
				385
				386
				4056
				410.3
				413.1
				418
				424
				430
				433
				434
				4440
				4441
				4445
				4449
				4450
				4457
				4476
				4477
				4482
				4527
				4530.1
				4549
				4720
				4723
				4731
				4732
				4743
				4752
				4755
				4769
				4771
				4772
				4783
				4784
				4788
				4792
				4795
				4802
				4805
				4812
				4828
				4829
				4845
				4871
				4890
				4898
				4900
				4905
				4909
				4927
				4930
				4937
				4939
				4975
				4979
				4980
				4991
				4993
				4997
				4998
				5006
				5007
				5015
				5022
				5063
				5073
				5076
				5097
				5102
				5105
				5113
				5117
				5221
				5234
				5244
				5245
				5250
				5255
				5258
				5259
				5281
				6012
				6027
				6028
				6033
				6039
				6043
				6044
				6055
				6059
				6070
				6072
				6073
				6077
				6078
				6092
				6094
				6194
				6196
				6202
				6217
				6219
				6237
				6244
				6245
				6249
				6250
				6264.3
				6277
				656
				671
				675
				681
				6840
				6842
				6846
				6855
				7210
				7219
				7224
				7227
				7228
				7229
				7231
				7247
				7258
				7261
				7264
				7276.1
				751
				753
				757
				759
				761
				764
				783
				986
				8725.2
				566
				3387
				629
				2535.1
				6658
				12415
