# Supplementary material for: Function Analysis of MBF1, a Factor Involved in the Response to Amino Acid Starvation and Virulence in Candida albicans
Source: Front Fungal Biol. 2021 Mar 15;2:658899. doi: 10.3389/ffunb.2021.658899 (PMC10512259; doi:10.3389/ffunb.2021.658899)
Supplement: Supplementary file 4 [file Data_Sheet_4.XLSX]

## Sheet: Legend
Transcriptional analysis of the mbf1Δ/Δ mutant during systemic infection of mice kidneys compared to in vitro growth
mbf1_invivo_vs_invitro
Normalized gene counts for each replicate - "Count" columns
Average gene counts for each condition - "average count" columns
Log(2) fold change (FC) of gene expression in the mbf1Δ/Δ mutant during systemic infeciton of mice kidneys as compared to in vitro - "logFC" column
Raw p-value and adjusted p-value (following correction for multiple comparisons) for the comparison - "rawP" and "adjP" columns, respectively
General information about each gene
mbf_invivo_GO_term_up
Contains gene ontology enrichment analysis for the genes upregulated in the mbf1Δ/Δ during systemic infection of mice kidneys compared to in vitro growth
mbf_invivo_GO_term_down
Contains gene ontology enrichment analysis for the genes downregulated in the mbf1Δ/Δ during systemic infection of mice kidneys compared to in vitro growth

## Sheet: mbf1_invivo_vs_invitro
Gene_ID	Count_invitro_mbf1.C8	Count_invitro_mbf1.C10	Count_invitro_mbf1.C12	Count_invitro_mbf1.C18	Count_kidney48h_mbf1.k41	Count_kidney48h_mbf1.k81	Average_count_invitro_mbf1	Average_count_kidney48h_mbf1	logFC_kidney48h_vs_invitro	rawP_kidney48h_vs_invitro	adjP_kidney48h_vs_invitro	Gene_ID	Description	Chromosome_Name	Gene_Start	Gene_End	Strand	Associated_Gene_Name	Gene_Source	Transcript_ID	Transcript_Start	Transcript_End	Associated_Transcript_Name
CaalfMp01	0.07	0.16	0.11	0.62	0.03	0.01	0.24	0.02	-3.01	0.119	0.222	CaalfMp01	Subunit II of cytochrome c oxidase, which is the terminal member of the mitochondrial inner membrane electron transport chain; one of three mitochondrially-encoded subunits	Ca19-mtDNA	3275	4063	+	COX2	CGD	CaalfMp01-T	3275	4063	COX2
CaalfMp06	0.27	0.09	0.15	0.04	0.03	0.01	0.14	0.02	-2.43	0.0765	0.158	CaalfMp06	Subunit 6 of the F0 sector of mitochondrial F1F0 ATP synthase, which is a large, evolutionarily conserved enzyme complex required for ATP synthesis	Ca19-mtDNA	12895	13635	-	ATP6	CGD	CaalfMp06-T	12895	13635	ATP6
CaalfMp08	0.86	0.09	0.87	0.01	0.03	0.01	0.46	0.02	-3.04	0.186	0.31	CaalfMp08	Subunit I of cytochrome c oxidase, which is the terminal member of the mitochondrial (mt) inner membrane electron transport chain; one of three mt-encoded subunits; alternatively spliced transcripts encode 4 putative splicing endonucleases	Ca19-mtDNA	14771	20926	+	COX1	CGD	CaalfMp08-T	14771	20926	COX1
CaalfMp08.1	0.16	0.2	0.24	0.29	0.03	0.3	0.22	0.17	-0.97	0.569	0.692	CaalfMp08.1	Putative endonuclease encoded by the first exon and part of the first intron of the mitochondrial COX1 gene; C-terminus contains a LAGLIDADG domain found in intron-encoded endonucleases; conserved in fungal mitochondria	Ca19-mtDNA	14771	16264	+	CaalfMp08.1	CGD	CaalfMp08.1-T	14771	16264	CaalfMp08.1
CaalfMp11	0.21	0.41	1.8	0.22	0.03	0.07	0.66	0.05	-3.07	0.0595	0.13	CaalfMp11	Cytochrome b, mitochondrially encoded subunit of the ubiquinol-cytochrome c reductase complex (complex III) that catalyzes a step in the respiratory chain of the mitochondrial inner membrane	Ca19-mtDNA	23997	26808	+	COB	CGD	CaalfMp11-T	23997	26808	COB
CaalfMp11.1	0.83	0.27	0.46	0.35	0.03	2	0.48	1.02	-0.47	0.806	0.875	CaalfMp11.1	Putative endonuclease encoded by the first exon and part of the first intron of the mitochondrial COB gene; C-terminus contains a GIY-YIG domain found in intron-encoded endonucleases; conserved in fungal mitochondria	Ca19-mtDNA	23997	25434	+	CaalfMp11.1	CGD	CaalfMp11.1-T	23997	25434	CaalfMp11.1
CaalfMp14	0.61	0.23	0.15	0.16	0.03	0.01	0.29	0.02	-3.58	0.11	0.209	CaalfMp14	Subunit 4 of NADH:ubiquinone oxidoreductase (NADH:ubiquinone dehydrogenase), a multisubunit enzyme complex (complex I) of the mitochondrial inner membrane that catalyzes the first step in mitochondrial respiration	Ca19-mtDNA	32120	33514	+	NAD4	CGD	CaalfMp14-T	32120	33514	NAD4
CD39	0.13	0.23	1.1	0.5	0.03	0.25	0.49	0.14	-1.83	0.283	0.424	CD39	C/D box small nucleolar RNA (snoRNA); encoded within the intron of orf19.3559	Ca21chr2_C_albicans_SC5314	1092438	1092517	-	CD39	CGD	CD39-T	1092438	1092517	CD39
orf19.10	0.69	0.12	1.1	1.31	0.03	1.23	0.81	0.63	-1.31	0.347	0.488	orf19.10	Alkane-inducible cytochrome P450; catalyzes hydroxylation of lauric acid to hydroxylauric acid; overproduction causes fluconazole resistance in WT and causes multidrug resistance in a cdr1 cdr2 double mutant; rat catheter biofilm repressed	Ca21chrR_C_albicans_SC5314	1555221	1556768	-	ALK8	CGD	orf19.10-T	1555221	1556768	ALK8
orf19.100	10.23	6.01	6.94	15.43	48.92	35.16	9.65	42.04	2.13	0.000671	0.00379	orf19.100	Alpha/beta hydrolase and lipase domain protein; Hap43-repressed; Spider and flow model biofilm induced	Ca21chr6_C_albicans_SC5314	194298	195350	-	orf19.100	CGD	orf19.100-T	194298	195350	orf19.100
orf19.1002	35.34	20.22	26.08	49.85	66.88	44.36	32.87	55.62	0.75	0.0415	0.0989	orf19.1002	Protein of unknown function; Hap43-repressed gene	Ca21chr1_C_albicans_SC5314	2337688	2339580	-	orf19.1002	CGD	orf19.1002-T	2337688	2339580	orf19.1002
orf19.1005	0.1	0.67	0.56	0.29	0.56	0.68	0.4	0.62	1.02	0.409	0.55	orf19.1005	Protein with predicted RNI-like domains; rat catheter biofilm induced	Ca21chr1_C_albicans_SC5314	2340578	2342386	-	orf19.1005	CGD	orf19.1005-T	2340578	2342386	orf19.1005
orf19.1007	21.05	29.3	29.41	16.98	25.27	17.05	24.19	21.16	-0.21	0.543	0.671	orf19.1007	Putative bZIP transcription factor; Spider biofilm induced	Ca21chrR_C_albicans_SC5314	1135448	1136506	-	KCS1	CGD	orf19.1007-T	1135448	1136506	KCS1
orf19.101	15.52	7.79	5.13	19.04	18.85	21.75	11.87	20.3	0.9	0.168	0.287	orf19.101	Protein required for alkaline pH response via the Rim101 signaling pathway; ortholog of S. cerevisiae Rim9 and A. nidulans palI; Spider biofilm induced	Ca21chr6_C_albicans_SC5314	195973	197013	+	RIM9	CGD	orf19.101-T	195973	197013	RIM9
orf19.1010	33.15	18.16	29.95	28.25	19.02	19.17	27.38	19.1	-0.49	0.199	0.325	orf19.1010	Mannosyltransferase; transcription elevated in cyr1, chk1, nik1, and sln1 homozygous null mutants; fungal-specific (no human or murine homolog)	Ca21chrR_C_albicans_SC5314	1138164	1139300	+	MNT3	CGD	orf19.1010-T	1138164	1139300	MNT3
orf19.1011	145.48	96.48	82.42	159.31	172.27	138.03	120.92	155.15	0.38	0.256	0.392	orf19.1011	Ortholog(s) have alpha-1,2-mannosyltransferase activity, role in cell wall mannoprotein biosynthetic process and Golgi apparatus localization	Ca21chrR_C_albicans_SC5314	1139375	1141357	-	MNN21	CGD	orf19.1011-T	1139375	1141357	MNN21
orf19.1012	69.03	52.11	66.97	60.51	50.86	29.38	62.15	40.12	-0.73	0.1	0.194	orf19.1012	Ortholog(s) have clathrin binding activity, role in Golgi to vacuole transport, endosomal transport and AP-1 adaptor complex, cytosol, endosome, nucleus localization	Ca21chrR_C_albicans_SC5314	1142648	1143109	+	orf19.1012	CGD	orf19.1012-T	1142648	1143109	orf19.1012
orf19.102	45.05	41.76	48.12	41.74	7.9	11.4	44.17	9.65	-2.15	8.13e-06	0.000112	orf19.102	Ortholog(s) have translation regulator activity, role in regulation of translation and mitochondrion localization	Ca21chr6_C_albicans_SC5314	197085	198335	-	orf19.102	CGD	orf19.102-T	197085	198335	orf19.102
orf19.1026	71.3	87.06	74.46	50.18	37.9	18.54	70.75	28.22	-1.47	0.00243	0.0105	orf19.1026	Ortholog(s) have role in exonucleolytic trimming to generate mature 3'-end of 5.8S rRNA from tricistronic rRNA transcript (SSU-rRNA, 5.8S rRNA and LSU-rRNA), more	Ca21chr1_C_albicans_SC5314	803076	804068	-	orf19.1026	CGD	orf19.1026-T	803076	804068	orf19.1026
orf19.1027	24.63	22.88	32.75	46.05	16.61	24.1	31.58	20.36	-0.55	0.199	0.325	orf19.1027	Phosphatidylinositol transfer protein; induction correlates with CDR1, CDR2 overexpression/azole resistance; fluphenazine, 17-beta-estradiol, ethynyl estradiol, NO induced; farnesol-downregulated in biofilm; rat catheter biofilm induced	Ca21chr1_C_albicans_SC5314	801801	802910	+	PDR16	CGD	orf19.1027-T	801801	802910	PDR16
orf19.1028	13.57	12.67	8.37	7.09	18.35	13.01	10.43	15.68	0.56	0.155	0.271	orf19.1028	Elongin A; F-box protein; ubiquitin-protein ligase; role in protein ubiquitination and ubiquitin-dependent protein catabolism; rat catheter biofilm induced	Ca21chr1_C_albicans_SC5314	798251	799429	-	ELA1	CGD	orf19.1028-T	798251	799429	ELA1
orf19.1029	3.96	7.12	3.06	1.56	5.92	4.51	3.92	5.22	0.57	0.495	0.629	orf19.1029	Putative ortholog of S. cerevisiae Rpp1; subunit of both RNase MRP and nuclear RNase P; rat catheter and Spider biofilm induced	Ca21chr1_C_albicans_SC5314	797227	798159	+	RPP1	CGD	orf19.1029-T	797227	798159	RPP1
orf19.103	3.49	2.53	0.78	3.25	4.28	1.86	2.51	3.07	0.19	0.825	0.887	orf19.103	Ortholog of S. cerevisiae Kar5; involved in nuclear membrane fusion during karyogamy; induced by alpha factor	Ca21chr6_C_albicans_SC5314	198735	199112	+	KAR5	CGD	orf19.103-T	198735	199112	KAR5
orf19.1030	382.76	594.02	227.3	361.2	111.97	104.71	391.32	108.34	-1.77	3.56e-05	0.000362	orf19.1030	Putative peptidyl-prolyl cis-trans isomerase	Ca21chr1_C_albicans_SC5314	795613	796893	-	orf19.1030	CGD	orf19.1030-T	795613	796893	orf19.1030
orf19.1031	408.47	747.82	819.55	547.39	235.82	319.47	630.81	277.64	-1.15	0.00225	0.00984	orf19.1031	HMG-CoA reductase; enzyme of sterol pathway; inhibited by lovastatin; gene not transcriptionally regulated in response to lovastatin and fluconazole	Ca21chr1_C_albicans_SC5314	790431	793652	-	HMG1	CGD	orf19.1031-T	790431	793652	HMG1
orf19.1032	23.83	50.14	29.71	41.38	42.5	21.09	36.26	31.8	-0.29	0.512	0.644	orf19.1032	bZIP transcription factor; involved in cell wall damage response; represses the yeast-to-hypha transition; mutants are caspofungin sensitive; induced by osmotic stress via Hog1; induced by Mnl1 under weak acid stress	Ca21chr1_C_albicans_SC5314	788364	790210	+	SKO1	CGD	orf19.1032-T	788364	790210	SKO1
orf19.1033	234.05	138.64	194.72	232.31	119.49	100.42	199.93	109.95	-0.85	0.00872	0.0289	orf19.1033	Ortholog(s) have cystathionine gamma-synthase activity, role in transsulfuration and cytosol, nucleus localization	Ca21chr1_C_albicans_SC5314	785155	786942	-	STR2	CGD	orf19.1033-T	785155	786942	STR2
orf19.1034	44.91	12.48	28.82	63.66	61.69	32.16	37.47	46.92	0.39	0.622	0.735	orf19.1034	Protein with a predicted cytochrome b5-like Heme/Steroid binding domain; Hap43, caspofungin repressed; flow model biofilm induced	Ca21chr1_C_albicans_SC5314	784529	785080	+	orf19.1034	CGD	orf19.1034-T	784529	785080	orf19.1034
orf19.1035	27.71	51.27	47.42	28.02	33.4	41.69	38.61	37.55	0.06	0.866	0.915	orf19.1035	Zn(II)2Cys6 transcription factor; plays a role in resistance to weak organic acids; required for yeast cell adherence to silicone substrate; Spider biofilm induced	Ca21chr1_C_albicans_SC5314	781180	784023	+	WAR1	CGD	orf19.1035-T	781180	784023	WAR1
orf19.1036	209.89	212.03	207.78	215.83	175.93	205.6	211.38	190.77	-0.15	0.457	0.593	orf19.1036	Alpha-1,2-mannosidase; processes Man9GlcNAc2 to Man8GlcNAc2 isomer B; member of ER localized glycosyl hydrolase family 47; ER form is converted by Kex2 to cytosolic form; flow model biofilm repressed	Ca21chr1_C_albicans_SC5314	776803	778650	-	MNS1	CGD	orf19.1036-T	776803	778650	MNS1
orf19.1037	36.51	32.01	28.63	46.87	53.07	104.54	36	78.81	1.11	0.00335	0.0135	orf19.1037	Protein of unknown function; rat catheter biofilm repressed	Ca21chr1_C_albicans_SC5314	774073	775845	-	orf19.1037	CGD	orf19.1037-T	774073	775845	orf19.1037
orf19.1039	23.16	8.23	7.13	9.1	19.97	30.15	11.91	25.06	1.21	0.0148	0.0438	orf19.1039	Ortholog(s) have Rab geranylgeranyltransferase activity and role in ER to Golgi vesicle-mediated transport, protein geranylgeranylation, protein targeting to membrane	Ca21chr1_C_albicans_SC5314	855932	857122	-	BET4	CGD	orf19.1039-T	855932	857122	BET4
orf19.104	5.33	2.39	0.97	2.5	0.15	1.8	2.79	0.98	-2.03	0.159	0.276	orf19.104	Protein of unknown function; induced by alpha pheromone in SpiderM medium	Ca21chr6_C_albicans_SC5314	199311	200165	+	orf19.104	CGD	orf19.104-T	199311	200165	orf19.104
orf19.1040	13.32	4.05	11.25	7.98	16.33	15.19	9.15	15.76	0.89	0.0954	0.187	orf19.1040	Protein required for the spindle assembly checkpoint of the cell cycle; necessary for survival in host cell macrophages and for virulence in a mouse model of systemic candidiasis	Ca21chr1_C_albicans_SC5314	857326	857970	+	MAD2	CGD	orf19.1040-T	857326	857970	MAD2
orf19.1041	33.13	23.03	10.96	19.88	17.68	20.23	21.75	18.96	-0.12	0.746	0.832	orf19.1041	Ortholog(s) have cyclin-dependent protein serine/threonine kinase activity	Ca21chr1_C_albicans_SC5314	857981	859468	-	orf19.1041	CGD	orf19.1041-T	857981	859468	orf19.1041
orf19.1042	2361.57	3025.54	5230.76	3057.08	1430.51	1604.71	3418.74	1517.61	-1.12	0.00227	0.00991	orf19.1042	Mitochondrial outer membrane porin; in detergent-resistant membrane fraction (possible lipid raft component); antigenic in human, mouse; Hap43p-induced; flucytosine-, macrophage-, farnesol- induced; fluconazole, caspofungin repressed	Ca21chr1_C_albicans_SC5314	859696	860544	-	POR1	CGD	orf19.1042-T	859696	860544	POR1
orf19.1043	37.34	15.09	10.39	15.91	11.17	16.59	19.68	13.88	-0.35	0.733	0.822	orf19.1043	Ortholog(s) have lysophosphatidic acid acyltransferase activity and role in cellular response to cadmium ion, cellular triglyceride homeostasis, detoxification of cadmium ion, lipid particle organization, protein targeting to vacuole	Ca21chr1_C_albicans_SC5314	862110	863027	+	orf19.1043	CGD	orf19.1043-T	862110	863027	orf19.1043
orf19.1045	17.16	5.71	7.37	3.09	15.04	18.08	8.33	16.56	1.27	0.0862	0.173	orf19.1045	Putative U2 snRNP protein; Hap43p-induced gene; mutation confers hypersensitivity to 5-fluorocytosine (5-FC), 5-fluorouracil (5-FU), and tubercidin (7-deazaadenosine)	Ca21chr1_C_albicans_SC5314	863089	864150	-	orf19.1045	CGD	orf19.1045-T	863089	864150	orf19.1045
orf19.1047	304.68	490.61	329.53	281.21	85.83	102.85	351.51	94.34	-1.86	0.000171	0.00127	orf19.1047	Protein with a predicted role in ribosomal large subunit biogenesis; mutation confers hypersensitivity to 5-fluorocytosine (5-FC), 5-fluorouracil (5-FU), and tubercidin (7-deazaadenosine); hyphal, macrophage repressed	Ca21chr1_C_albicans_SC5314	864198	866747	+	ERB1	CGD	orf19.1047-T	864198	866747	ERB1
orf19.1048	5.64	7.3	15.36	17.59	130.94	104.25	11.47	117.59	3.53	4.84e-06	7.48e-05	orf19.1048	Aldo-keto reductase; similar to aryl alcohol dehydrogenases; protein increase correlates with MDR1 overexpression (not CDR1 or CDR2) in fluconazole-resistant clinical isolates; farnesol regulated; possibly essential; Spider biofilm induced	Ca21chr1_C_albicans_SC5314	867455	868489	+	IFD6	CGD	orf19.1048-T	867455	868489	IFD6
orf19.1049	7	6.08	9.71	8.94	12.35	13.06	7.94	12.71	0.72	0.155	0.271	orf19.1049	Predicted NUDIX hydrolase domain; Hap43-induced	Ca21chr1_C_albicans_SC5314	868578	869162	-	orf19.1049	CGD	orf19.1049-T	868578	869162	orf19.1049
orf19.105	28.44	33.44	40.49	45.04	8.52	12.26	36.85	10.39	-1.76	0.000538	0.00318	orf19.105	Putative phosphoadenosine-5'-phosphate or 3'-phosphoadenosine 5'-phosphosulfate phosphatase; possible role in sulfur recycling; Hap43-repressed; F-12/CO2 biofilm induced	Ca21chr6_C_albicans_SC5314	200573	201649	+	HAL22	CGD	orf19.105-T	200573	201649	HAL22
orf19.1050	5.53	3.82	5.51	5.47	6.26	4.51	5.08	5.39	0.02	0.972	0.983	orf19.1050	Ortholog of S. cerevisiae : YMR087W, C. glabrata CBS138 : CAGL0J01397g, C. dubliniensis CD36 : Cd36_03920, C. parapsilosis CDC317 : CPAR2_107150 and Pichia stipitis Pignal : PICST_61741	Ca21chr1_C_albicans_SC5314	869498	870400	-	orf19.1050	CGD	orf19.1050-T	869498	870400	orf19.1050
orf19.1051	1104.9	1103.58	1757.7	1320.31	276.32	332.87	1321.62	304.6	-2.1	2.33e-07	6.73e-06	orf19.1051	Putative histone H2A; farnesol regulated; rat catheter biofilm repressed; Spider biofilm repressed; Hap43-induced	Ca21chr1_C_albicans_SC5314	870746	871141	-	HTA2	CGD	orf19.1051-T	870746	871141	HTA2
orf19.1052	360.12	592.29	899.39	416.07	117.29	160.08	566.97	138.69	-1.95	1.33e-05	0.000164	orf19.1052	Predicted histone H2B; Hap43-induced gene; Spider biofilm repressed	Ca21chr1_C_albicans_SC5314	872008	872400	+	orf19.1052	CGD	orf19.1052-T	872008	872400	orf19.1052
orf19.1053	94.06	48.89	58.8	61.69	50.03	64.82	65.86	57.42	-0.16	0.644	0.752	orf19.1053	Ortholog(s) have phosphatidylinositol deacylase activity	Ca21chr1_C_albicans_SC5314	872669	873841	-	orf19.1053	CGD	orf19.1053-T	872669	873841	orf19.1053
orf19.1054	19	32.84	29.76	27.08	21.53	39.83	27.17	30.68	0.22	0.523	0.654	orf19.1054	Ortholog(s) have structural constituent of nuclear pore activity	Ca21chr1_C_albicans_SC5314	874659	875468	-	orf19.1054	CGD	orf19.1054-T	874659	875468	orf19.1054
orf19.1055	340.27	380.24	239.02	300.04	488.86	680.74	314.89	584.8	0.89	0.000525	0.00313	orf19.1055	Septin; essential for viability; functional homolog of S. cerevisiae Cdc3p; down-regulation associated with azole resistance; macrophage/pseudohyphal-repressed; virulence-group-correlated expression; gene has intron	Ca21chr1_C_albicans_SC5314	876470	877866	-	CDC3	CGD	orf19.1055-T	876470	877866	CDC3
orf19.1057	13.77	11.02	12.51	13.98	17.9	16.25	12.82	17.07	0.4	0.272	0.411	orf19.1057	Ortholog of C. dubliniensis CD36 : Cd36_03980, C. parapsilosis CDC317 : CPAR2_107050, Candida tenuis NRRL Y-1498 : CANTEDRAFT_113999 and Debaryomyces hansenii CBS767 : DEHA2D12518g	Ca21chr1_C_albicans_SC5314	878815	879384	-	orf19.1057	CGD	orf19.1057-T	878815	879384	orf19.1057
orf19.1058	108.58	78.3	74.41	102.84	86.76	66.39	91.03	76.58	-0.27	0.453	0.59	orf19.1058	Ortholog(s) have ubiquitin binding activity, role in ubiquitin-dependent protein catabolic process and proteasome regulatory particle, lid subcomplex, proteasome storage granule localization	Ca21chr1_C_albicans_SC5314	879709	880689	+	orf19.1058	CGD	orf19.1058-T	879709	880689	orf19.1058
orf19.1059	414.16	687.19	1079.54	484.66	218.62	214.19	666.39	216.41	-1.53	0.000214	0.00152	orf19.1059	Putative histone H4; repressed in fkh2 mutant; regulated by Efg1; fluconazole induced; amphotericin B repressed; farnesol regulated; colony morphology-related gene regulation by Ssn6; Hap43-induced; rat catheter and Spider biofilm repressed	Ca21chr1_C_albicans_SC5314	881013	881330	-	HHF1	CGD	orf19.1059-T	881013	881330	HHF1
orf19.1061	572.12	827.27	1173.39	856.31	192.73	235.15	857.27	213.94	-1.96	4.87e-06	7.49e-05	orf19.1061	Putative histone H3; amphotericin B repressed; regulated by Efg1, farnesol; Hap43-induced; rat catheter and Spider biofilm repressed	Ca21chr1_C_albicans_SC5314	882239	882649	+	HHT21	CGD	orf19.1061-T	882239	882649	HHT21
orf19.1062	0.01	0.02	0.02	0.01	0.03	0.1	0.02	0.07	1.84	0.349	0.489	orf19.1062	Ortholog of C. dubliniensis CD36 : Cd36_04020, C. parapsilosis CDC317 : CPAR2_107000, Candida tenuis NRRL Y-1498 : CANTEDRAFT_113990 and Pichia stipitis Pignal : PICST_32780	Ca21chr1_C_albicans_SC5314	882993	884228	-	orf19.1062	CGD	orf19.1062-T	882993	884228	orf19.1062
orf19.1063	69.06	25.62	37.29	51.42	31.62	37.6	45.85	34.61	-0.32	0.578	0.7	orf19.1063	Ortholog(s) have dolichyl-phosphate-mannose-glycolipid alpha-mannosyltransferase activity, role in GPI anchor biosynthetic process and integral to endoplasmic reticulum membrane, mannosyltransferase complex, mitochondrion localization	Ca21chr1_C_albicans_SC5314	884624	885808	-	orf19.1063	CGD	orf19.1063-T	884624	885808	orf19.1063
orf19.1064	2504.07	3733.05	5330.35	3425.69	799.68	909.69	3748.29	854.68	-2.1	1.7e-06	3.3e-05	orf19.1064	Acetyl-CoA synthetase; antigenic during human and murine infection; induced by Efg1; macrophage-induced protein; soluble protein in hyphae; gene contains intron; flow model and Spider biofilm repressed	Ca21chr1_C_albicans_SC5314	886084	889191	-	ACS2	CGD	orf19.1064-T	886084	889191	ACS2
orf19.1065	2368.99	6008.63	7067.87	3352.5	345.98	308.17	4699.5	327.08	-3.73	1.47e-08	8.12e-07	orf19.1065	HSP70 family chaperone; cell wall fractions; antigenic; beta-defensin peptides impport; ATPase domain binds histatin 5; at hyphal surface, not yeast; farnesol-repressed in biofilm; flow model, Spider biofilm repressed; caspofungin repressed	Ca21chr1_C_albicans_SC5314	890449	892386	-	SSA2	CGD	orf19.1065-T	890449	892386	SSA2
orf19.1066	5.92	3.53	4.71	7.86	7.23	3.62	5.5	5.42	-0.2	0.781	0.858	orf19.1066	Protein induced by N-acetylglucosamine (GlcNAc); localized in cytoplasm; mutation causes increased resistance to nikkomycin Z	Ca21chr1_C_albicans_SC5314	892986	893750	-	GIG1	CGD	orf19.1066-T	892986	893750	GIG1
orf19.1067	97.74	15.02	29.56	121.45	66.49	55.69	65.94	61.09	0.28	0.766	0.847	orf19.1067	Putative phosphoglycerate mutase; repressed in hyphae; macrophage/pseudohyphal-repressed; induced by high levels of peroxide stress, farnesol; flow model biofilm induced; rat catheter and Spider biofilm repressed	Ca21chr1_C_albicans_SC5314	895168	895953	+	GPM2	CGD	orf19.1067-T	895168	895953	GPM2
orf19.1069	39.28	77.05	75.11	59.75	235.98	219.19	62.8	227.59	1.92	1.58e-07	5.04e-06	orf19.1069	C2H2 transcription factor; putative regulator of proteasome genes; DNA recognition sequence (GAAGGCAAAA) enriched in regions upstream of proteasome genes; induced in core stress response; Hap43-induced; Spider biofilm induced	Ca21chr1_C_albicans_SC5314	898013	899623	+	RPN4	CGD	orf19.1069-T	898013	899623	RPN4
orf19.107	45.3	114.99	71.71	27.21	30.67	21.18	64.8	25.93	-1.17	0.142	0.253	orf19.107	DEAH-box ATP-dependent RNA helicase, required for 18S rRNA synthesis; rat catheter biofilm induced	Ca21chr6_C_albicans_SC5314	201705	204200	-	orf19.107	CGD	orf19.107-T	201705	204200	orf19.107
orf19.1070	18.86	13.19	17.35	17.17	9.03	5.83	16.64	7.43	-1.27	0.0114	0.0359	orf19.1070	Ortholog(s) have cytoplasm localization	Ca21chr1_C_albicans_SC5314	900062	901012	-	orf19.1070	CGD	orf19.1070-T	900062	901012	orf19.1070
orf19.1075	0.38	0.38	0.11	0.16	1.71	1.23	0.26	1.47	2.63	0.0242	0.0646	orf19.1075	Protein of unknown function; Spider biofilm induced	Ca21chr6_C_albicans_SC5314	923865	924998	-	orf19.1075	CGD	orf19.1075-T	923865	924998	orf19.1075
orf19.1077	59.53	30.5	15.46	47.72	62.74	64.93	38.3	63.84	0.86	0.0349	0.0867	orf19.1077	Member of MDR subfamily of ABC family; ortholog of S. cerevisiae ABC transporter, Atm1; induced in low iron; induced by nitric oxide independent of Yhb1	Ca21chr6_C_albicans_SC5314	928269	930521	-	ATM1	CGD	orf19.1077-T	928269	930521	ATM1
orf19.1078	286.36	153.81	223.21	370.76	85.5	123.69	258.54	104.59	-1.24	0.0198	0.0551	orf19.1078	Putative alanine glyoxylate aminotransferase; regulated by Gcn4p and hemoglobin; stationary phase enriched protein	Ca21chr6_C_albicans_SC5314	931212	932489	-	HBR2	CGD	orf19.1078-T	931212	932489	HBR2
orf19.1080	0.04	1.21	0.24	0.69	2.17	0.07	0.55	1.12	0.12	0.94	0.964	orf19.1080	Ortholog of C. dubliniensis CD36 : Cd36_64900, C. parapsilosis CDC317 : CPAR2_600390, Pichia stipitis Pignal : PICST_30726 and Candida guilliermondii ATCC 6260 : PGUG_04023	Ca21chr6_C_albicans_SC5314	934133	935740	+	orf19.1080	CGD	orf19.1080-T	934133	935740	orf19.1080
orf19.1082	1.98	6.75	3.15	1.62	4	1.83	3.37	2.91	-0.14	0.852	0.905	orf19.1082	Protein with an Alba DNA/RNA-binding protein domain; Spider biofilm induced	Ca21chr6_C_albicans_SC5314	936223	936738	+	orf19.1082	CGD	orf19.1082-T	936223	936738	orf19.1082
orf19.1082.1	243.89	338.39	496.79	306.68	208.71	119.34	346.44	164.02	-1.11	0.00174	0.00805	orf19.1082.1	Ortholog(s) have cytochrome-c oxidase activity, role in mitochondrial respiratory chain complex IV assembly and cytosol, mitochondrial intermembrane space, mitochondrial respiratory chain complex IV, nucleus localization	Ca21chr6_C_albicans_SC5314	937165	937416	+	orf19.1082.1	CGD	orf19.1082.1-T	937165	937416	orf19.1082.1
orf19.1083	39.36	24.01	47.07	21.83	8.19	11.92	33.07	10.05	-1.59	0.00639	0.0226	orf19.1083	Putative protein of unknown function; macrophage-induced gene	Ca21chr6_C_albicans_SC5314	937757	938440	-	orf19.1083	CGD	orf19.1083-T	937757	938440	orf19.1083
orf19.1084	385.26	530.2	246.44	433.04	496.85	568.93	398.74	532.89	0.47	0.0831	0.168	orf19.1084	Protein similar to S. cerevisiae Cdc39p, which is part of the CCR4-NOT transcription regulatory complex; transposon mutation affects filamentous growth	Ca21chr6_C_albicans_SC5314	940096	946146	+	CDC39	CGD	orf19.1084-T	940096	946146	CDC39
orf19.1085	133.52	119.44	120.96	143.32	67.1	123.43	129.31	95.27	-0.47	0.175	0.296	orf19.1085	Ortholog(s) have ubiquitin-protein ligase activity	Ca21chr6_C_albicans_SC5314	946663	947361	+	orf19.1085	CGD	orf19.1085-T	946663	947361	orf19.1085
orf19.1086	124.74	201.17	135.88	129.24	124.97	110.8	147.76	117.88	-0.3	0.181	0.304	orf19.1086	Ortholog(s) have role in protein deubiquitination, regulation of ER to Golgi vesicle-mediated transport, regulation of retrograde vesicle-mediated transport, Golgi to ER, ribophagy and cytoplasm localization	Ca21chr6_C_albicans_SC5314	948405	950273	+	orf19.1086	CGD	orf19.1086-T	948405	950273	orf19.1086
orf19.1087	14.66	7.08	2.49	6.45	28.61	25.42	7.67	27.02	1.96	0.00248	0.0106	orf19.1087	Ortholog of C. parapsilosis CDC317 : CPAR2_601130, C. dubliniensis CD36 : Cd36_64620, Lodderomyces elongisporus NRLL YB-4239 : LELG_04885 and Candida orthopsilosis Co 90-125 : CORT_0F02130	Ca21chr6_C_albicans_SC5314	950736	953156	+	orf19.1087	CGD	orf19.1087-T	950736	953156	orf19.1087
orf19.1089	49.2	23.41	37.09	34.89	31.4	24.96	36.15	28.18	-0.36	0.366	0.507	orf19.1089	Putative peroxisomal membrane protein; role in fatty acid oxidation; expression is Tac1-regulated; Hms1p-dependent induction by geldamycin; Spider biofilm induced	Ca21chr6_C_albicans_SC5314	953697	954434	+	PEX11	CGD	orf19.1089-T	953697	954434	PEX11
orf19.109	126.54	103.2	121.97	129.9	61.09	88.18	120.4	74.64	-0.68	0.0182	0.0516	orf19.109	Probable mitochondrial tyrosyl-tRNA synthetase, based on conservation in other fungi	Ca21chr6_C_albicans_SC5314	204422	205927	+	orf19.109	CGD	orf19.109-T	204422	205927	orf19.109
orf19.1090	0.38	1.21	0.33	0.32	0.03	0.16	0.56	0.09	-2.62	0.0637	0.137	orf19.1090	Ortholog of C. parapsilosis CDC317 : CPAR2_601110, C. dubliniensis CD36 : Cd36_64660, Candida tenuis NRRL Y-1498 : CANTEDRAFT_119969 and Lodderomyces elongisporus NRLL YB-4239 : LELG_04881	Ca21chr6_C_albicans_SC5314	954621	954968	-	orf19.1090	CGD	orf19.1090-T	954621	954968	orf19.1090
orf19.1091	30.66	18.83	15.46	2.59	19.35	13.06	16.88	16.21	0.33	0.678	0.779	orf19.1091	Ortholog of S. cereviiae Nop8; has a role in ribosomal large subunit biogenesis; rat catheter and Spider biofilm induced	Ca21chr6_C_albicans_SC5314	955195	957267	+	NOP8	CGD	orf19.1091-T	955195	957267	NOP8
orf19.1092	125.51	42.59	17.3	46.48	54.35	78.03	57.97	66.19	0.49	0.395	0.536	orf19.1092	Dolichol-P-Man dependent alpha(1-3) mannosyltransferase; role in the synthesis of dolichol-linked oligosaccharide donor for N-linked glycosylation of proteins; rat catheter biofilm repressed	Ca21chr6_C_albicans_SC5314	957611	959170	+	orf19.1092	CGD	orf19.1092-T	957611	959170	orf19.1092
orf19.1093	49.37	128.16	47.97	64.38	90.83	150.77	72.47	120.8	0.85	0.0455	0.106	orf19.1093	Transcription factor; required for hyphal formation and CO2 induced white-opaque switching; regulates hyphal gene expression; required for virulence in mouse systemic infection; binds Efg1p; binds Mss11p via LisH motif; has LUFS domain	Ca21chr6_C_albicans_SC5314	959807	962185	-	FLO8	CGD	orf19.1093-T	959807	962185	FLO8
orf19.1095	134.13	121.12	192.48	145.94	92.76	68.65	148.42	80.7	-0.89	0.0124	0.0382	orf19.1095	Putative nuclear pore complex; possibly an essential gene, disruptants not obtained by UAU1 method; rat catheter biofilm repressed	Ca21chr6_C_albicans_SC5314	964642	965793	-	GLE2	CGD	orf19.1095-T	964642	965793	GLE2
orf19.1096	76.72	48.18	22.56	50.77	39.51	41.78	49.56	40.64	-0.19	0.588	0.709	orf19.1096	Has domain(s) with predicted voltage-gated chloride channel activity, role in chloride transport, transmembrane transport and membrane localization	Ca21chr6_C_albicans_SC5314	966081	968720	+	orf19.1096	CGD	orf19.1096-T	966081	968720	orf19.1096
orf19.1097	26.16	56.34	20.12	93.91	103.19	99.85	49.13	101.52	1.29	0.201	0.328	orf19.1097	ALS family protein; role in adhesion, biofilm formation, germ tube induction; expressed at infection of human buccal epithelial cells; putative GPI-anchor; induced by ketoconazole, low iron and at cell wall regeneration; regulated by Sfu1p	Ca21chr6_C_albicans_SC5314	971454	978542	+	ALS2	CGD	orf19.1097-T	971454	978542	ALS2
orf19.11	0.07	0.02	0.02	0.78	0.03	1.83	0.22	0.93	2.1	0.39	0.531	orf19.11	Protein of unknown function; transcript regulated by Mig1 and Tup1; rat catheter biofilm induced	Ca21chrR_C_albicans_SC5314	1557553	1558272	-	orf19.11	CGD	orf19.11-T	1557553	1558272	orf19.11
orf19.1105	0.21	0.27	0.28	0.56	0.03	0.07	0.33	0.05	-2.66	0.109	0.207	orf19.1105	Ortholog of C. parapsilosis CDC317 : CPAR2_302980, C. dubliniensis CD36 : Cd36_53630, Pichia stipitis Pignal : PICST_32155 and Candida orthopsilosis Co 90-125 : CORT_0E05120	Ca21chr5_C_albicans_SC5314	857705	858178	-	orf19.1105	CGD	orf19.1105-T	857705	858178	orf19.1105
orf19.1105.2	1210.58	1552.8	3159.32	1535.66	1651.78	2206.25	1864.59	1929.02	0.12	0.742	0.829	orf19.1105.2	Regulator of sorbose utilization; putative GPI-anchor; hypha and cell wall regeneration induced; colony morphology-related gene regulation by Ssn6; induced by Tbf1, Hap43; Spider biofilm induced	Ca21chr5_C_albicans_SC5314	856605	856859	+	PGA56	CGD	orf19.1105.2-T	856605	856859	PGA56
orf19.1105.3	0.49	0.38	1.52	0.38	0.03	0.01	0.69	0.02	-4.74	0.00325	0.0132	orf19.1105.3	Protein of unknown function	Ca21chr5_C_albicans_SC5314	855473	855730	-	orf19.1105.3	CGD	orf19.1105.3-T	855473	855730	orf19.1105.3
orf19.1106	0.1	0.16	0.02	0.87	4.22	2.72	0.29	3.47	4.56	0.00247	0.0106	orf19.1106	Protein with Mob2p-dependent hyphal regulation; fluconazole-induced	Ca21chr5_C_albicans_SC5314	848594	850948	-	orf19.1106	CGD	orf19.1106-T	848594	850948	orf19.1106
orf19.1107	6.61	4.64	3.1	13.85	22.09	32.41	7.05	27.25	2.12	0.00206	0.00913	orf19.1107	Protein of unknown function; Spider biofilm induced	Ca21chr5_C_albicans_SC5314	847077	847685	-	orf19.1107	CGD	orf19.1107-T	847077	847685	orf19.1107
orf19.1108	170.08	92.83	94.92	112.5	71.29	56.26	117.58	63.78	-0.88	0.035	0.0868	orf19.1108	Putative deoxyribonucleoside triphosphate pyrophosphohydrolase; caspofungin repressed; regulated by Gcn2p and Gcn4p	Ca21chr5_C_albicans_SC5314	846299	846907	+	HAM1	CGD	orf19.1108-T	846299	846907	HAM1
orf19.1109	143.33	198.04	142.97	102.41	54.51	33.62	146.68	44.06	-1.78	0.000137	0.00108	orf19.1109	Ortholog of C. dubliniensis CD36 : Cd36_53580, C. parapsilosis CDC317 : CPAR2_303030, Debaryomyces hansenii CBS767 : DEHA2G07766g and Pichia stipitis Pignal : psti_CGOB_00176	Ca21chr5_C_albicans_SC5314	845545	845937	+	orf19.1109	CGD	orf19.1109-T	845545	845937	orf19.1109
orf19.111	34.07	26.3	24.37	90.67	101	73.37	43.85	87.18	1.15	0.0143	0.0425	orf19.111	Basic amino acid permease; arginine metabolism; regulated by Nrg1/Tup1; caspofungin, flucytosine induced; colony morphology-related regulation by Ssn6; Hap43-repressed; rat catheter and Spider biofilm induced; promoter bound by Efg1	Ca21chr6_C_albicans_SC5314	206049	207755	-	CAN2	CGD	orf19.111-T	206049	207755	CAN2
orf19.1110	29.07	15.28	14.39	22.93	6.09	7.58	20.42	6.84	-1.52	0.0112	0.0353	orf19.1110	Thiamine pyrophosphokinase, phosphorylates thiamine to produce the coenzyme thiamine pyrophosphate (thiamine diphosphate); active as a homodimer	Ca21chr5_C_albicans_SC5314	844153	845136	+	orf19.1110	CGD	orf19.1110-T	844153	845136	orf19.1110
orf19.1111	20.11	27.5	25.98	24.61	10.44	10.05	24.55	10.25	-1.25	0.00137	0.00668	orf19.1111	Ortholog(s) have chromatin binding, protein complex scaffold activity and role in RNA polymerase II transcriptional preinitiation complex assembly, histone acetylation	Ca21chr5_C_albicans_SC5314	843253	843951	-	orf19.1111	CGD	orf19.1111-T	843253	843951	orf19.1111
orf19.1112	277.96	196.89	152.65	278.33	240.77	247.33	226.46	244.05	0.15	0.579	0.701	orf19.1112	Ortholog(s) have role in Golgi to plasma membrane transport, fungal-type cell wall chitin biosynthetic process and cell division site, clathrin-coated vesicle, cytosol, exomer complex, nucleus, ribosome localization	Ca21chr5_C_albicans_SC5314	840609	842903	-	BUD7	CGD	orf19.1112-T	840609	842903	BUD7
orf19.1113	1	3.53	1.98	1.12	1.19	1.63	1.91	1.41	-0.19	0.794	0.866	orf19.1113	Ortholog of C. dubliniensis CD36 : Cd36_53540, Debaryomyces hansenii CBS767 : DEHA2G07854g, Pichia stipitis Pignal : PICST_32162 and Spathaspora passalidarum NRRL Y-27907 : SPAPADRAFT_50795	Ca21chr5_C_albicans_SC5314	839369	840136	-	orf19.1113	CGD	orf19.1113-T	839369	840136	orf19.1113
orf19.1114	47.1	25.62	32.85	27.57	28.89	22.67	33.28	25.78	-0.38	0.3	0.441	orf19.1114	Cytochrome c oxidase subunit; membrane-localized protein; rat catheter biofilm induced	Ca21chr5_C_albicans_SC5314	838594	839178	+	orf19.1114	CGD	orf19.1114-T	838594	839178	orf19.1114
orf19.1115	97.74	83.04	119.6	68.2	14.37	19.69	92.15	17.03	-2.37	5.48e-07	1.3e-05	orf19.1115	Putative guanylate kinase; identified in extracts from biofilm and planktonic cells; protein level decrease in stationary phase cultures; Hap43p-induced gene	Ca21chr5_C_albicans_SC5314	837684	838256	+	GUK1	CGD	orf19.1115-T	837684	838256	GUK1
orf19.1116	13.32	13.23	27.01	20.6	27.95	24.79	18.54	26.37	0.58	0.123	0.228	orf19.1116	Protein of unknown function; planktonic growth-induced gene	Ca21chr5_C_albicans_SC5314	836270	836896	-	orf19.1116	CGD	orf19.1116-T	836270	836896	orf19.1116
orf19.1117	1.87	0.81	6.03	5.15	0.96	1.95	3.47	1.46	-0.84	0.614	0.729	orf19.1117	Protein similar to Candida boidinii formate dehydrogenase; virulence-group-correlated expression; Hap43-repressed; Spider biofilm repressed	Ca21chr5_C_albicans_SC5314	833953	835092	-	orf19.1117	CGD	orf19.1117-T	833953	835092	orf19.1117
orf19.1119	262.63	186.49	230.47	220.28	110.82	120	224.97	115.41	-0.95	0.00251	0.0107	orf19.1119	Putative importin; member of a family of fungal-specific nuclear importins; Mig1-regulated	Ca21chr5_C_albicans_SC5314	830668	833547	-	MTR10	CGD	orf19.1119-T	830668	833547	MTR10
orf19.1120	1.47	4.34	2.03	1.77	29.62	19.72	2.4	24.67	3.44	1.33e-07	4.41e-06	orf19.1120	Adhesin-like protein; induced by mating factor in MTLa/a opaque cells, in cyr1 null, in filaments; regulated by Nrg1, Rfg1, Tup1, Tec1, Efg1, Ntd80, Rob1, Brg1; induced in oralpharyngeal candidasis; Spider biofilm induced	Ca21chr5_C_albicans_SC5314	829537	829962	+	FAV2	CGD	orf19.1120-T	829537	829962	FAV2
orf19.1121	33.65	14.98	20.22	28.93	28.56	35.19	24.45	31.88	0.44	0.486	0.621	orf19.1121	Has domain(s) with predicted hydrolase activity	Ca21chr5_C_albicans_SC5314	825621	826442	+	orf19.1121	CGD	orf19.1121-T	825621	826442	orf19.1121
orf19.1122	0.01	0.02	0.02	0.01	0.91	0.59	0.02	0.75	5.43	0.000428	0.00267	orf19.1122	Protein of unknown function; induced by alpha pheromone in SpiderM medium; Spider biofilm induced	Ca21chr5_C_albicans_SC5314	824264	825106	+	orf19.1122	CGD	orf19.1122-T	824264	825106	orf19.1122
orf19.1124	3.01	2.64	6.41	5.21	30.34	12.29	4.32	21.31	2.17	0.000486	0.00295	orf19.1124	Protein of unknown function; flow model biofilm induced; Spider biofilm induced	Ca21chr5_C_albicans_SC5314	822548	823432	-	orf19.1124	CGD	orf19.1124-T	822548	823432	orf19.1124
orf19.1124.2	4.07	5.71	5.99	4.64	1.14	1.14	5.1	1.14	-2.12	0.0638	0.138	orf19.1124.2	Ortholog(s) have diphthine synthase activity, role in peptidyl-diphthamide biosynthetic process from peptidyl-histidine and cytosol, nucleus localization	Ca21chr5_C_albicans_SC5314	821336	822235	-	orf19.1124.2	CGD	orf19.1124.2-T	821336	822235	orf19.1124.2
orf19.113	0.66	0.38	1.24	1.68	224.39	417.74	0.99	321.07	8.5	3.76e-11	7.45e-09	orf19.113	Possible oxidoreductase; transcript induced by cadmium but not other heavy metals, heat shock, yeast-hypha switch, oxidative stress (via Cap1), or macrophage interaction; stationary phase enriched protein; Spider biofilm induced	Ca21chr6_C_albicans_SC5314	209464	210363	-	CIP1	CGD	orf19.113-T	209464	210363	CIP1
orf19.1133	44.6	105.64	47.47	76.13	146.43	222.27	68.46	184.35	1.51	0.00232	0.0101	orf19.1133	Putative regulator of transcription; expression in S. cerevisiae flo8 and flo11 mutants suggests a role in regulation of adhesion factors	Ca21chr1_C_albicans_SC5314	767142	771005	-	MSB1	CGD	orf19.1133-T	767142	771005	MSB1
orf19.1135	132.92	26.3	12.51	55.16	64.01	73.06	56.72	68.53	0.73	0.341	0.482	orf19.1135	Putative transcription factor with Ku70/Ku80 beta-barrel DNA-binding motif; involved in telomerase regulation and telomere protection; mutation causes marginal increase in caspofungin sensitivity	Ca21chr1_C_albicans_SC5314	2585659	2588094	+	CAS1	CGD	orf19.1135-T	2585659	2588094	CAS1
orf19.1136	42.77	9.2	19.49	24.87	7.56	17.68	24.08	12.62	-0.76	0.348	0.489	orf19.1136	Ortholog(s) have AP-2 adaptor complex, cytosol, nucleus localization	Ca21chr1_C_albicans_SC5314	2584947	2585384	-	orf19.1136	CGD	orf19.1136-T	2584947	2585384	orf19.1136
orf19.1137	7.34	4.71	5.13	5.02	0.96	1.57	5.55	1.27	-2.12	0.00326	0.0132	orf19.1137	Ortholog(s) have thymidylate kinase activity, uridylate kinase activity, role in dTDP biosynthetic process, dTTP biosynthetic process, dUDP biosynthetic process and cytosol, nucleus localization	Ca21chr1_C_albicans_SC5314	2584210	2584884	+	orf19.1137	CGD	orf19.1137-T	2584210	2584884	orf19.1137
orf19.1139	42.97	137.65	85.88	61.2	125.57	160.51	81.92	143.04	0.96	0.0223	0.0605	orf19.1139	Protein of unknown funtion; S. cerevisiae ortholog Svl3 plays a role in endocytosis and is localized to the bud neck; Spider biofilm induced	Ca21chr1_C_albicans_SC5314	2578162	2581086	-	orf19.1139	CGD	orf19.1139-T	2578162	2581086	orf19.1139
orf19.114	5.61	3.75	0.74	3.85	7.51	3.67	3.49	5.59	0.69	0.277	0.416	orf19.114	Ortholog of C. dubliniensis CD36 : Cd36_61190, C. parapsilosis CDC317 : CPAR2_603230, Candida tenuis NRRL Y-1498 : cten_CGOB_00054 and Debaryomyces hansenii CBS767 : DEHA2E21142g	Ca21chr6_C_albicans_SC5314	211849	212847	-	orf19.114	CGD	orf19.114-T	211849	212847	orf19.114
orf19.1140	93.12	46.25	57.4	57.95	13.59	24.73	63.68	19.16	-1.68	0.00166	0.0077	orf19.1140	Protein of unknown function; Spider biofilm repressed	Ca21chr1_C_albicans_SC5314	2576964	2577590	-	orf19.1140	CGD	orf19.1140-T	2576964	2577590	orf19.1140
orf19.1142	39.17	46.97	50.79	64.84	84.73	70.28	50.44	77.51	0.63	0.0323	0.0815	orf19.1142	Putative vacuolar transporter of large neutral amino acids; induced by alpha pheromone in SpiderM medium	Ca21chr1_C_albicans_SC5314	2574824	2576743	+	AVT4	CGD	orf19.1142-T	2574824	2576743	AVT4
orf19.1143	30.6	34.76	24.22	42.03	19.13	8.82	32.9	13.97	-1.44	0.00139	0.00673	orf19.1143	Ortholog of Pichia stipitis Pignal : PICST_30878, Spathaspora passalidarum NRRL Y-27907 : SPAPADRAFT_60017, Candida guilliermondii ATCC 6260 : PGUG_05223 and Candida tropicalis MYA-3404 : CTRG_01052	Ca21chr1_C_albicans_SC5314	2572640	2573824	+	orf19.1143	CGD	orf19.1143-T	2572640	2573824	orf19.1143
orf19.1144	111.12	117.92	102.91	135.28	365.75	437.47	116.81	401.61	1.78	1.65e-06	3.22e-05	orf19.1144	Protein with SEL-1 like protein domain; early-stage flow model biofilm induced	Ca21chr1_C_albicans_SC5314	2568844	2572209	+	orf19.1144	CGD	orf19.1144-T	2568844	2572209	orf19.1144
orf19.1146	2.43	4.38	0.87	4.61	16.17	21.18	3.07	18.67	2.83	0.000278	0.00188	orf19.1146	Ortholog of Candida albicans WO-1 : CAWG_00265	Ca21chr1_C_albicans_SC5314	2568243	2568611	+	orf19.1146	CGD	orf19.1146-T	2568243	2568611	orf19.1146
orf19.1149	21.69	25.81	45.34	42.23	198.35	376.14	33.77	287.25	3.12	5.22e-07	1.25e-05	orf19.1149	Putative mitochondrial respiratory protein; induced by farnesol, benomyl, nitric oxide, core stress response; oxidative stress-induced via Cap1; stationary-phase enriched protein; Spider biofilm induced	Ca21chr1_C_albicans_SC5314	2562715	2563794	-	MRF1	CGD	orf19.1149-T	2562715	2563794	MRF1
orf19.115	3.88	2.53	0.28	2.09	2.8	2.03	2.2	2.42	0.48	0.506	0.639	orf19.115	Ortholog of Candida tropicalis MYA-3404 : CTRG_02973 and Candida albicans WO-1 : CAWG_05252	Ca21chr6_C_albicans_SC5314	213048	213969	-	orf19.115	CGD	orf19.115-T	213048	213969	orf19.115
orf19.1150	8.31	15.91	13.66	9.55	12.63	17.48	11.86	15.06	0.45	0.308	0.45	orf19.1150	GATA-like transcription factor; oral infection induced; mutant has reduced capacity to damage oral epithelial cells; regulated by Gcn2 and Gcn4; Spider biofilm induced	Ca21chr1_C_albicans_SC5314	2561059	2562477	+	orf19.1150	CGD	orf19.1150-T	2561059	2562477	orf19.1150
orf19.1152	142.72	86.49	254.95	485.2	921.54	1265.45	242.34	1093.5	2.44	0.000437	0.00272	orf19.1152	Protein of unknown function; induced in core stress response; Gcn2 and Gcn4 regulated; flow model biofilm induced; Spider biofilm induced	Ca21chr1_C_albicans_SC5314	2558395	2559192	+	orf19.1152	CGD	orf19.1152-T	2558395	2559192	orf19.1152
orf19.1153	239.2	199.79	513.21	916.44	948.13	2346.1	467.16	1647.12	1.92	0.00249	0.0107	orf19.1153	Putative glutamate decarboxylase; alkaline, macrophage-downregulated gene; amphotericin B induced; induced by Mnl1 under weak acid stress; stationary phase enriched protein; rat catheter biofilm repressed	Ca21chr1_C_albicans_SC5314	2555881	2557587	+	GAD1	CGD	orf19.1153-T	2555881	2557587	GAD1
orf19.1154	2829.14	1822.69	3566.59	1939.83	340.56	427.15	2539.56	383.86	-2.68	1.2e-07	4.08e-06	orf19.1154	Putative GAL4 DNA-binding enhancer protein; soluble protein in hyphae; biofilm induced; macrophage/pseudohyphal-induced; equal level of protein in exponential and stationary growth phase yeast cultures; Spider biofilm repressed	Ca21chr1_C_albicans_SC5314	2554317	2554790	+	EGD1	CGD	orf19.1154-T	2554317	2554790	EGD1
orf19.1155	62.5	76.9	95.52	71.78	24.71	35.13	76.67	29.92	-1.31	0.000633	0.00362	orf19.1155	Protein similar to S. cerevisiae pyrophosphate phosphatase Lpp1p; possible role in farnesol biosynthesis	Ca21chr1_C_albicans_SC5314	2552729	2553583	-	DPP2	CGD	orf19.1155-T	2552729	2553583	DPP2
orf19.1156	0.49	0.49	2.45	1.03	1.94	0.19	1.11	1.06	-0.71	0.621	0.735	orf19.1156	Membrane protein required for mating; ortholog of S. cerevisiae Fus1; transcript induced by Cph1 in cells homozygous for the MTLa locus; alpha factor induced	Ca21chr1_C_albicans_SC5314	2551129	2552283	-	FUS1	CGD	orf19.1156-T	2551129	2552283	FUS1
orf19.1158	6.2	6.97	7.94	8.72	16.05	10.63	7.46	13.34	0.77	0.16	0.278	orf19.1158	Ortholog of S. cerevisiae Yft2 required for normal ER membrane biosynthesis; Hap43-repressed gene	Ca21chr1_C_albicans_SC5314	2550177	2551070	+	orf19.1158	CGD	orf19.1158-T	2550177	2551070	orf19.1158
orf19.1159	30.96	41.24	41.24	36.81	43.66	27.37	37.56	35.52	-0.15	0.655	0.761	orf19.1159	Protein similar to A. nidulans CysA serine O-trans-acetylase; suggests that C. albicans uses an O-acetyl-serine (OAS) pathway of sulfur assimilation; F-12/CO2 early biofilm induced; Spider biofilm induced	Ca21chr1_C_albicans_SC5314	2548479	2549999	-	orf19.1159	CGD	orf19.1159-T	2548479	2549999	orf19.1159
orf19.1160	56.24	75.65	131.12	73.27	40.34	46.99	84.07	43.66	-0.84	0.0371	0.0911	orf19.1160	Ortholog(s) have COPII adaptor activity and role in ER to Golgi vesicle-mediated transport, fungal-type cell wall organization, protein glycosylation, protein retention in Golgi apparatus	Ca21chr1_C_albicans_SC5314	2547774	2548421	+	orf19.1160	CGD	orf19.1160-T	2547774	2548421	orf19.1160
orf19.1161	207.96	283.7	217.28	331.91	517.2	848.47	260.21	682.83	1.36	0.000181	0.00133	orf19.1161	Phospholipase D1; required for phosphatidic acid and for most diacylglycerol production; required for wild-type mouse virulence, but not rat oral virulence; mutant defect in hyphal growth on solid substrates; similar to S. cerevisiae Spo14p	Ca21chr1_C_albicans_SC5314	2542332	2547464	+	PLD1	CGD	orf19.1161-T	2542332	2547464	PLD1
orf19.1162	47.6	25.62	69.22	41.22	31.45	26.23	45.91	28.84	-0.6	0.185	0.309	orf19.1162	Protein of unknown function; transcript upregulated by benomyl treatment	Ca21chr1_C_albicans_SC5314	2541437	2541814	+	orf19.1162	CGD	orf19.1162-T	2541437	2541814	orf19.1162
orf19.1162.1	3.38	3.86	3.95	4.23	3.94	4.39	3.85	4.17	0.14	0.767	0.848	orf19.1162.1	Ortholog(s) have Golgi apparatus localization	Ca21chr1_C_albicans_SC5314	2540598	2541211	+	orf19.1162.1	CGD	orf19.1162.1-T	2540598	2541211	orf19.1162.1
orf19.1163	32.32	50.07	73.26	37.17	30.95	14.44	48.2	22.7	-1.19	0.0264	0.0693	orf19.1163	Has domain(s) with predicted GTP binding activity	Ca21chr1_C_albicans_SC5314	2539345	2540436	-	orf19.1163	CGD	orf19.1163-T	2539345	2540436	orf19.1163
orf19.1164	108.19	157.36	249.98	123.07	9.37	21.78	159.65	15.58	-3.27	5.5e-06	8.26e-05	orf19.1164	Putative H/ACA snoRNP pseudouridylase complex protein; mutation confers hypersensitivity to tubercidin (7-deazaadenosine); macrophage/pseudohyphal-induced; Spider biofilm repressed	Ca21chr1_C_albicans_SC5314	2538599	2539159	+	GAR1	CGD	orf19.1164-T	2538599	2539159	GAR1
orf19.1166	224.97	297.2	266.28	308.46	396.99	560.61	274.23	478.8	0.79	0.00295	0.0122	orf19.1166	Protein similar to S. cerevisiae Ede1p, which is involved in endocytosis; activates transcription in 1-hybrid assay in S. cerevisiae	Ca21chr1_C_albicans_SC5314	2534209	2538201	-	CTA3	CGD	orf19.1166-T	2534209	2538201	CTA3
orf19.1167	2.87	2.13	2.35	4.04	1.37	3.3	2.85	2.33	-0.3	0.726	0.816	orf19.1167	Ortholog(s) have sulfonate dioxygenase activity and role in sulfur compound catabolic process	Ca21chr1_C_albicans_SC5314	2532458	2533618	-	orf19.1167	CGD	orf19.1167-T	2532458	2533618	orf19.1167
orf19.1168	10.96	40.33	39.26	15.98	12.35	21.98	26.63	17.17	-0.34	0.641	0.75	orf19.1168	Zn(II)2Cys6 domain transcription factor; required for filamentous growth, resistance to rapamycin and flucytosine; possibly an essential gene, disruptants not obtained by UAU1 method; Hap43-repressed; Spider and flow model biofilm induced	Ca21chr1_C_albicans_SC5314	2531361	2531948	-	ZCF3	CGD	orf19.1168-T	2531361	2531948	ZCF3
orf19.1169	4.97	7.45	4.66	6.61	27.39	65.13	5.92	46.26	2.94	3.15e-07	8.34e-06	orf19.1169	Putative DnaJ-like molecular chaperone; Spider biofilm induced	Ca21chr1_C_albicans_SC5314	2529627	2530577	-	orf19.1169	CGD	orf19.1169-T	2529627	2530577	orf19.1169
orf19.117	89.11	33.89	12.55	46.87	202.33	182.33	45.61	192.33	2.32	0.00116	0.00582	orf19.117	Ortholog(s) have SNAP receptor activity, role in exocytosis, vesicle fusion and SNARE complex, extrinsic to plasma membrane localization	Ca21chr6_C_albicans_SC5314	214611	216203	+	orf19.117	CGD	orf19.117-T	214611	216203	orf19.117
orf19.1170	85.46	77.47	77.61	62.12	10.1	20.89	75.67	15.5	-2.26	4.73e-06	7.41e-05	orf19.1170	Putative chorismate mutase; fungal-specific (no human or murine homolog); alkaline upregulated	Ca21chr1_C_albicans_SC5314	2528538	2529344	-	ARO7	CGD	orf19.1170-T	2528538	2529344	ARO7
orf19.1171	0.8	0.59	0.92	0.81	0.03	0.48	0.78	0.25	-2.46	0.292	0.433	orf19.1171	Ortholog of C. dubliniensis CD36 : Cd36_10780, C. parapsilosis CDC317 : CPAR2_208080, Candida tenuis NRRL Y-1498 : CANTEDRAFT_120956 and Debaryomyces hansenii CBS767 : DEHA2F24508g	Ca21chr1_C_albicans_SC5314	2524803	2527061	-	BTA1	CGD	orf19.1171-T	2524803	2527061	BTA1
orf19.1177	43.72	85.35	114.61	63.43	33.06	43.38	76.78	38.22	-0.88	0.0149	0.0439	orf19.1177	Ortholog of S. cerevisiae Rtt106; histone chaperone that regulates chromatin structure in transcribed and silenced chromosomal regions; affects transcriptional elongation; Hap43-repressed; Spider biofilm repressed	Ca21chr6_C_albicans_SC5314	21616	22896	+	orf19.1177	CGD	orf19.1177-T	21616	22896	orf19.1177
orf19.1178	2.54	1.07	0.83	3.63	4	2.09	2.02	3.04	0.62	0.545	0.672	orf19.1178	Putative transcription factor with bZIP DNA-binding motif; Hap43p-repressed gene	Ca21chr6_C_albicans_SC5314	20920	21525	-	orf19.1178	CGD	orf19.1178-T	20920	21525	orf19.1178
orf19.1179	56.13	67.42	125.61	72.25	6.09	8.64	80.35	7.37	-3.32	3.17e-05	0.00033	orf19.1179	Protein of unknown function; induced in high iron; possibly subject to Kex2 processing; Hap43-repressed	Ca21chr6_C_albicans_SC5314	22909	23241	-	orf19.1179	CGD	orf19.1179-T	22909	23241	orf19.1179
orf19.118	436.68	520.02	667.88	426.73	64.51	86.67	512.83	75.59	-2.74	1.42e-07	4.64e-06	orf19.118	Delta-12 fatty acid desaturase, involved in production of linoleic acid, which is a major component of membranes	Ca21chr6_C_albicans_SC5314	218253	219563	+	FAD2	CGD	orf19.118-T	218253	219563	FAD2
orf19.1180	41.17	52.63	81.72	80.78	36.29	41.61	64.07	38.95	-0.64	0.0666	0.142	orf19.1180	Putative 2-aminoadipate transaminase; rat catheter and Spider biofilm repressed	Ca21chr6_C_albicans_SC5314	23430	24677	+	orf19.1180	CGD	orf19.1180-T	23430	24677	orf19.1180
orf19.1181	2.57	6.82	14.24	2.31	0.62	0.33	6.48	0.47	-3.36	0.0405	0.0973	orf19.1181	Has domain(s) with predicted catalytic activity and membrane localization	Ca21chr6_C_albicans_SC5314	24885	25973	+	orf19.1181	CGD	orf19.1181-T	24885	25973	orf19.1181
orf19.1182	20.97	32.46	35.41	36.19	31.9	40.03	31.26	35.96	0.26	0.412	0.552	orf19.1182	Ortholog(s) have SNAP receptor activity, phosphatidylinositol-3-phosphate binding activity and role in piecemeal microautophagy of nucleus, vacuole fusion, non-autophagic, vesicle fusion	Ca21chr6_C_albicans_SC5314	25968	26861	-	orf19.1182	CGD	orf19.1182-T	25968	26861	orf19.1182
orf19.1183	38.98	54.6	57.6	79.13	94.9	125.97	57.58	110.44	0.99	0.00146	0.00698	orf19.1183	Ortholog(s) have fungal-type vacuole localization	Ca21chr6_C_albicans_SC5314	27005	28651	+	orf19.1183	CGD	orf19.1183-T	27005	28651	orf19.1183
orf19.1185	30.49	67.39	84.68	54.11	78.89	106.17	59.17	92.53	0.77	0.0181	0.0514	orf19.1185	Ortholog(s) have protein homodimerization activity, ubiquitin-protein ligase activity	Ca21chr6_C_albicans_SC5314	28821	29930	+	orf19.1185	CGD	orf19.1185-T	28821	29930	orf19.1185
orf19.1186	63.88	56.11	117.13	63.5	65.78	68.51	75.15	67.14	-0.08	0.777	0.855	orf19.1186	Has domain(s) with predicted role in attachment of GPI anchor to protein and GPI-anchor transamidase complex localization	Ca21chr6_C_albicans_SC5314	30104	30796	+	orf19.1186	CGD	orf19.1186-T	30104	30796	orf19.1186
orf19.1187	382.73	334.67	278.91	482.12	803.92	1026.7	369.61	915.31	1.32	6.68e-05	0.000596	orf19.1187	Myc-bHLH transcription factor; promotes hyphal growth; directly regulates Tec1 to induce hypha-specific genes; probably homodimeric, phosphorylated; required for colonization of the mouse GI tract; rat catheter and Spider biofilm induced	Ca21chr6_C_albicans_SC5314	32572	35133	+	CPH2	CGD	orf19.1187-T	32572	35133	CPH2
orf19.1189	90.58	74.66	86.53	182.96	170.36	88.81	108.68	129.59	0.23	0.671	0.772	orf19.1189	Protein of unknown function; regulated by yeast-hypha switch; induced by Mnl1 in weak acid stress; 5' UTR intron; repressed by chlamydospore formation in C. albicans and C. dubliniensis; rat catheter, Spider and flow model biofilm induced	Ca21chr6_C_albicans_SC5314	39779	41833	+	orf19.1189	CGD	orf19.1189-T	39779	41833	orf19.1189
orf19.119	12.1	4.53	9.86	4.99	7.96	2.75	7.87	5.36	-0.81	0.205	0.333	orf19.119	Ortholog(s) have protein C-terminal S-isoprenylcysteine carboxyl O-methyltransferase activity	Ca21chr6_C_albicans_SC5314	219811	220608	-	orf19.119	CGD	orf19.119-T	219811	220608	orf19.119
orf19.1190	208.48	165.22	205.02	343.07	207.56	237.97	230.45	222.77	0	0.99	0.994	orf19.1190	Predicted subunit a of vacuolar proton-translocating ATPase V0 domain, Golgi isoform	Ca21chr6_C_albicans_SC5314	43852	46683	-	STV1	CGD	orf19.1190-T	43852	46683	STV1
orf19.1191	87.79	91.5	91.7	128.58	248.17	268.02	99.89	258.1	1.39	1.76e-05	0.000206	orf19.1191	Ortholog(s) have ubiquitin-protein ligase activity and role in ER-associated ubiquitin-dependent protein catabolic process	Ca21chr6_C_albicans_SC5314	47177	49597	+	orf19.1191	CGD	orf19.1191-T	47177	49597	orf19.1191
orf19.1192	41.94	87.52	84.48	55.23	57.05	72.23	67.29	64.64	0.03	0.921	0.952	orf19.1192	Protein similar to S. cerevisiae Dna2p, which is a DNA replication factor involved in DNA repair; induced under hydroxyurea treatment	Ca21chr6_C_albicans_SC5314	49650	53930	-	DNA2	CGD	orf19.1192-T	49650	53930	DNA2
orf19.1193	1220.6	725.35	1082.6	2093.02	1411.78	1664.58	1280.39	1538.18	0.37	0.351	0.492	orf19.1193	Similar to asparagine and glutamine permease; fluconazole, caspofungin induced; regulated by Nrg1, Mig1, Tup1, Gcn2, Gcn4, and alkaline regulated by Rim101; repressed during chlamydospore formation; rat catheter, flow model biofilm induced	Ca21chr6_C_albicans_SC5314	54387	56126	-	GNP1	CGD	orf19.1193-T	54387	56126	GNP1
orf19.1195	126.23	152.36	167.63	135.94	50.36	34.05	145.54	42.2	-1.84	4.42e-06	7.03e-05	orf19.1195	Ortholog(s) have metalloendopeptidase activity, role in cellular iron ion homeostasis, protein processing involved in protein targeting to mitochondrion and mitochondrion localization	Ca21chr6_C_albicans_SC5314	57658	60009	-	orf19.1195	CGD	orf19.1195-T	57658	60009	orf19.1195
orf19.1196	45.77	58.99	40.49	74.52	89.62	81.69	54.94	85.66	0.66	0.0456	0.107	orf19.1196	Ortholog(s) have protein kinase activity and role in MAPK cascade involved in cell wall biogenesis, protein phosphorylation	Ca21chr6_C_albicans_SC5314	60917	63502	+	PKH3	CGD	orf19.1196-T	60917	63502	PKH3
orf19.1198	8.06	8.72	7.46	13.14	11.23	8.3	9.35	9.76	0.02	0.974	0.985	orf19.1198	Predicted mitochondrial intermembrane space protein of unknown function; possibly an essential gene, disruptants not obtained by UAU1 method	Ca21chr6_C_albicans_SC5314	63694	64239	-	orf19.1198	CGD	orf19.1198-T	63694	64239	orf19.1198
orf19.1199	1013.46	1605.6	1550.72	1021.94	154.46	198.95	1297.93	176.71	-2.85	2.2e-08	1.05e-06	orf19.1199	Ortholog of S. cerevisiae Nop58; involved in pre-rRNA process; Tn mutation affects filamentous growth; macrophage/pseudohyphal-induced; physically interacts with TAP-tagged Nop1; Spider biofilm repressed	Ca21chr6_C_albicans_SC5314	64485	66035	-	NOP5	CGD	orf19.1199-T	64485	66035	NOP5
orf19.120	1.05	1.4	1.84	1.56	2.23	0.94	1.46	1.58	-0.06	0.962	0.977	orf19.120	Has domain(s) with predicted protein C-terminal S-isoprenylcysteine carboxyl O-methyltransferase activity, role in C-terminal protein methylation and integral to membrane localization	Ca21chr6_C_albicans_SC5314	220895	221668	+	orf19.120	CGD	orf19.120-T	220895	221668	orf19.120
orf19.1200	11.01	21.76	19.73	19.63	41.11	20.55	18.03	30.83	0.68	0.0937	0.185	orf19.1200	Protein of unknown function; Spider biofilm induced	Ca21chr6_C_albicans_SC5314	66500	67495	-	orf19.1200	CGD	orf19.1200-T	66500	67495	orf19.1200
orf19.1201	35.12	59.1	64.97	54.5	65.39	44.78	53.42	55.09	0.04	0.903	0.94	orf19.1201	Ortholog(s) have serine-tRNA ligase activity, role in invasive growth in response to glucose limitation, mitochondrial seryl-tRNA aminoacylation, pseudohyphal growth, spore germination and mitochondrion localization	Ca21chr6_C_albicans_SC5314	67551	69041	+	orf19.1201	CGD	orf19.1201-T	67551	69041	orf19.1201
orf19.1202	47.46	27.91	14.24	34.76	58.99	74.52	31.09	66.75	1.19	0.0067	0.0235	orf19.1202	Ortholog of C. dubliniensis CD36 : Cd36_60350, C. parapsilosis CDC317 : CPAR2_603550, Candida tenuis NRRL Y-1498 : CANTEDRAFT_114325 and Debaryomyces hansenii CBS767 : DEHA2G04950g	Ca21chr6_C_albicans_SC5314	69088	70422	-	orf19.1202	CGD	orf19.1202-T	69088	70422	orf19.1202
orf19.1203	124.52	150.88	154.23	211.82	203.15	203.09	160.36	203.12	0.37	0.242	0.376	orf19.1203	Protein with a predicted role in docking and fusion of post-Golgi vesicles with the plasma membrane; filament induced; fungal-specific (no human or murine homolog)	Ca21chr6_C_albicans_SC5314	70652	73882	-	SRO77	CGD	orf19.1203-T	70652	73882	SRO77
orf19.1203.1	4.3	4.9	5.75	3.66	2.91	2.9	4.65	2.9	-0.63	0.227	0.359	orf19.1203.1	Predicted dolichol-phosphate mannosyltransferase subunit; flow model and Spider biofilm repressed	Ca21chr6_C_albicans_SC5314	74162	74505	+	orf19.1203.1	CGD	orf19.1203.1-T	74162	74505	orf19.1203.1
orf19.1204	80.87	58.42	64.08	81.11	55.01	38.11	71.12	46.56	-0.66	0.012	0.0373	orf19.1204	Phosphorylated protein of unknown function; transcript is upregulated clinical isolates from HIV positive patients with oral candidiasis	Ca21chr6_C_albicans_SC5314	74639	76177	-	orf19.1204	CGD	orf19.1204-T	74639	76177	orf19.1204
orf19.1208	16.58	12.85	17.98	26.92	16.45	25.88	18.58	21.16	0.25	0.564	0.689	orf19.1208	Predicted ORF in the Major Repeat Sequence on chromosome 4; member of a family encoded by FGR6-related genes in the RB2 repeat sequence	Ca21chr4_C_albicans_SC5314	849772	850833	-	orf19.1208	CGD	orf19.1208-T	849772	850833	orf19.1208
orf19.121	7.84	5.01	6.65	7.63	2.51	17.6	6.78	10.05	0.33	0.6	0.718	orf19.121	Putative ARP2/3 complex subunit; mutation confers hypersensitivity to cytochalasin D	Ca21chr6_C_albicans_SC5314	221695	222243	-	ARC18	CGD	orf19.121-T	221695	222243	ARC18
orf19.1210	102.91	74.43	83.83	82.62	68.04	94.25	85.95	81.14	-0.07	0.836	0.894	orf19.1210	Ortholog(s) have L-arginine transmembrane transporter activity, L-aspartate transmembrane transporter activity and L-glutamate transmembrane transporter activity, more	Ca21chr6_C_albicans_SC5314	892798	894330	+	orf19.1210	CGD	orf19.1210-T	892798	894330	orf19.1210
orf19.1212	202.69	320.34	325.25	246.07	129.73	246.19	273.59	187.96	-0.56	0.0561	0.124	orf19.1212	Ortholog(s) have FFAT motif binding, phosphatidylinositol binding activity	Ca21chr6_C_albicans_SC5314	890242	891648	+	orf19.1212	CGD	orf19.1212-T	890242	891648	orf19.1212
orf19.1214	420.66	257.63	292.42	314.27	193.83	247.45	321.25	220.64	-0.52	0.165	0.285	orf19.1214	Ortholog(s) have metalloaminopeptidase activity, role in protein initiator methionine removal involved in protein maturation and cytosol, nucleus localization	Ca21chr6_C_albicans_SC5314	886677	888020	+	orf19.1214	CGD	orf19.1214-T	886677	888020	orf19.1214
orf19.1217	117.58	99.1	92.46	94.84	64.45	53.09	100.99	58.77	-0.8	0.00303	0.0125	orf19.1217	Ortholog(s) have ribosome binding, ubiquitin-protein ligase activity and role in chromatin modification, chromatin silencing at telomere, protein ubiquitination, ribosome-associated ubiquitin-dependent protein catabolic process	Ca21chr6_C_albicans_SC5314	881560	884196	+	orf19.1217	CGD	orf19.1217-T	881560	884196	orf19.1217
orf19.1219	23.11	26.41	10.24	24.09	18.63	17.2	20.96	17.91	-0.19	0.658	0.763	orf19.1219	Ortholog of Spathaspora passalidarum NRRL Y-27907 : SPAPADRAFT_149713	Ca21chr6_C_albicans_SC5314	879846	881048	+	orf19.1219	CGD	orf19.1219-T	879846	881048	orf19.1219
orf19.122	105.12	132.31	67.22	104.85	73.39	107.34	102.38	90.36	-0.15	0.609	0.726	orf19.122	Activator of anaphase-promoting complex/cyclosome; induced under Cdc5 depletion; member of conserved Mcm1 regulon; mRNA expression peaks at cell-cycle G2/M phase; mRNA binds She3 and is localized to buds of yeast cells and to hyphal tips	Ca21chr6_C_albicans_SC5314	224427	226331	+	CDC20	CGD	orf19.122-T	224427	226331	CDC20
orf19.1220	125.85	170.91	176.43	228.27	354.54	368.64	175.36	361.59	1.08	0.000241	0.00168	orf19.1220	SH3-domain- and BAR domain-containing protein involved in endocytosis; null mutant exhibits defects in hyphal growth, virulence, cell wall integrity, and actin patch localization; cosediments with phosphorylated Myo5p	Ca21chr6_C_albicans_SC5314	878042	879364	-	RVS167	CGD	orf19.1220-T	878042	879364	RVS167
orf19.1221	100.64	91.88	87.54	96.03	142.43	117.09	94.02	129.76	0.45	0.0524	0.118	orf19.1221	Putative mannosyltransferase involved in cell wall mannan biosynthesis; transcription is elevated in chk1, nik1, and sln1 homozygous null mutants	Ca21chr6_C_albicans_SC5314	876484	877821	+	ALG2	CGD	orf19.1221-T	876484	877821	ALG2
orf19.1223	48.84	30.62	20.36	30.52	68.65	84.87	32.59	76.76	1.28	0.00484	0.0181	orf19.1223	Essential serine/threonine protein kinase involved in mitotic spindle formation and cytokinesis; required for septum formation, exit from mitosis, and normal hyphal morphogenesis; virulence-group-correlated expression	Ca21chr2_C_albicans_SC5314	1357902	1360034	-	DBF2	CGD	orf19.1223-T	1357902	1360034	DBF2
orf19.1224	286.22	157.97	160.67	122.84	155.01	195.52	181.93	175.27	0.02	0.969	0.982	orf19.1224	Putative ammonium transporter; upregulated in the presence of human neutrophils; fluconazole-downregulated; repressed by nitric oxide; Spider biofilm induced; rat catheter biofilm repressed	Ca21chr2_C_albicans_SC5314	1365218	1366075	+	FRP3	CGD	orf19.1224-T	1365218	1366075	FRP3
orf19.1225	8.26	2.35	2.4	2.43	8.35	11.89	3.86	10.12	1.61	0.00671	0.0235	orf19.1225	Putative peroxin	Ca21chr2_C_albicans_SC5314	1367053	1367676	-	PEX22	CGD	orf19.1225-T	1367053	1367676	PEX22
orf19.1228	40.28	8.46	13.71	7.35	54.57	114.97	17.45	84.77	2.56	0.000114	0.000921	orf19.1228	CCAAT-binding transcription factor; regulates low-iron induction of FRP1; in these conditions CBF comprises Hap43 and probably Hap2 and Hap3; possibly essential, disruptants not obtained by UAU1 method; Cap1-dependent induction in low iron	Ca21chr1_C_albicans_SC5314	1668206	1669300	+	HAP2	CGD	orf19.1228-T	1668206	1669300	HAP2
orf19.1229	203.77	134.87	102.56	117.83	122.5	97.71	139.76	110.1	-0.33	0.423	0.561	orf19.1229	Ortholog(s) have importin-alpha export receptor activity, role in cell division, protein export from nucleus and nuclear membrane localization	Ca21chr1_C_albicans_SC5314	1669828	1672965	-	orf19.1229	CGD	orf19.1229-T	1669828	1672965	orf19.1229
orf19.123	14.74	9.72	17.35	12.21	6.04	9.71	13.51	7.87	-0.69	0.0794	0.163	orf19.123	Protein involved in calcineurin-dependent signaling that controls stress response and virulence; inhibits calcineurin function	Ca21chr6_C_albicans_SC5314	226997	227629	+	RCN1	CGD	orf19.123-T	226997	227629	RCN1
orf19.1232	220.54	379.71	276.24	190.33	45.33	79.61	266.7	62.47	-2.05	0.00114	0.00578	orf19.1232	GDP-mannose transporter; essential; required for glycosylation, hyphal growth; functional homolog of S. cerevisiae Vrg4p, which imports GDP-mannose from cytoplasm to Golgi for protein and lipid mannosylation; no mammalian homolog	Ca21chr1_C_albicans_SC5314	1674241	1675356	-	VRG4	CGD	orf19.1232-T	1674241	1675356	VRG4
orf19.1233	671.27	602.28	530.63	580.29	65.61	91.22	596.12	78.41	-2.92	3.1e-07	8.27e-06	orf19.1233	Putative phosphoribosylpyrophosphate amidotransferase; flucytosine induced	Ca21chr1_C_albicans_SC5314	1677134	1678759	-	ADE4	CGD	orf19.1233-T	1677134	1678759	ADE4
orf19.1234	23.38	21.38	32.41	39.81	57.39	52.34	29.25	54.86	0.95	0.0135	0.0407	orf19.1234	Protein lacking an ortholog in S. cerevisiae; member of a family encoded by FGR6-related genes in the RB2 repeat sequence; transposon mutation affects filamentous growth	Ca21chr4_C_albicans_SC5314	1204774	1206312	+	FGR6-10	CGD	orf19.1234-T	1204774	1206312	FGR6-10
orf19.1235	110.92	139.71	160.78	174.23	51.69	31.3	146.41	41.49	-1.89	0.000131	0.00103	orf19.1235	Putative L-aspartate 4-P-transferase; fungal-specific (no human or murine homolog); regulated by Gcn2 and Gcn4; early-stage flow model biofilm induced	Ca21chr4_C_albicans_SC5314	1210282	1211916	+	HOM3	CGD	orf19.1235-T	1210282	1211916	HOM3
orf19.1236	83.36	64.74	73.91	72.44	56	96.91	73.61	76.45	0.04	0.904	0.94	orf19.1236	BAR domain protein; ocalizes to early and late Golgi vesicles; predicted role in adaptation to varying nutrient concentrations, fluid-phase endocytosis, actin cytoskeleton polarization and vacuole biogenesis; rat catheter biofilm repressed	Ca21chr4_C_albicans_SC5314	1212143	1213108	-	GVP36	CGD	orf19.1236-T	1212143	1213108	GVP36
orf19.1237	7.12	4.67	7.75	6.2	133.4	542.14	6.43	337.77	5.44	3.13e-09	2.47e-07	orf19.1237	Aromatic transaminase; Ehrlich fusel oil pathway of aromatic alcohol biosynthesis; Rim101-dependent pH-regulation (alkaline induced); Hap43-induced gene	Ca21chr4_C_albicans_SC5314	1213553	1215124	-	ARO9	CGD	orf19.1237-T	1213553	1215124	ARO9
orf19.1238	57.37	48.44	48.51	49.26	29.56	22.84	50.9	26.2	-1	0.000894	0.00477	orf19.1238	Putative gamma-tubulin; induced upon adherence to polystyrene; transcript regulated by Nrg1 and Mig1; periodic mRNA expression, peak at cell-cycle S/G2 phase	Ca21chr4_C_albicans_SC5314	1215528	1217104	-	TUB4	CGD	orf19.1238-T	1215528	1217104	TUB4
orf19.1239	0.01	0.02	0.02	0.01	0.03	0.01	0.02	0.02	0.33	0.881	0.924	orf19.1239	Secreted protein; exogenously expressed protein is a substrate for Kex2 processing in vitro; fluconazole-regulated; Spider biofilm induced	Ca21chr4_C_albicans_SC5314	1218060	1219046	-	orf19.1239	CGD	orf19.1239-T	1218060	1219046	orf19.1239
orf19.124	80.84	195.17	134.16	61.59	28.95	22.18	117.94	25.57	-2.09	0.00423	0.0162	orf19.124	Putative proteasome-interacting protein; rat catheter biofilm induced	Ca21chr6_C_albicans_SC5314	228119	229216	+	CIC1	CGD	orf19.124-T	228119	229216	CIC1
orf19.1240	93.9	106.74	55.66	151.29	105.28	139.86	101.9	122.57	0.34	0.568	0.692	orf19.1240	Ortholog of S. cerevisiae : YPR117W, C. glabrata CBS138 : CAGL0D04510g, C. dubliniensis CD36 : Cd36_45200, C. parapsilosis CDC317 : CPAR2_500480 and Candida tenuis NRRL Y-1498 : CANTEDRAFT_120679	Ca21chr4_C_albicans_SC5314	1221392	1229599	+	orf19.1240	CGD	orf19.1240-T	1221392	1229599	orf19.1240
orf19.1244	176.92	179.69	183.66	164.2	135.65	165.8	176.12	150.72	-0.22	0.307	0.448	orf19.1244	Ortholog(s) have Rab GTPase activator activity, role in intracellular protein transport and cell division site, cytosol localization	Ca21chr4_C_albicans_SC5314	1230716	1233544	+	GYP2	CGD	orf19.1244-T	1230716	1233544	GYP2
orf19.1246	85.91	129.46	97.73	149.23	300.43	354.64	115.58	327.53	1.53	0.000178	0.00131	orf19.1246	Putative eisosome component role in proper eisosome assembly; upregulated in cyr1 null mutant	Ca21chr4_C_albicans_SC5314	1233893	1237024	-	orf19.1246	CGD	orf19.1246-T	1233893	1237024	orf19.1246
orf19.1247	11.43	18.61	14.49	14.53	14.32	14.27	14.76	14.29	-0.01	0.974	0.985	orf19.1247	Ortholog of C. dubliniensis CD36 : Cd36_45230, C. parapsilosis CDC317 : CPAR2_500450, Candida tenuis NRRL Y-1498 : CANTEDRAFT_103249 and Debaryomyces hansenii CBS767 : DEHA2C07524g	Ca21chr4_C_albicans_SC5314	1237483	1237944	-	orf19.1247	CGD	orf19.1247-T	1237483	1237944	orf19.1247
orf19.1248	136.31	188.4	247.36	175.93	96.44	95.82	187	96.13	-0.92	0.00124	0.00615	orf19.1248	Putative RNA polymerase II subunit B44; heterozygous null mutant exhibits resistance to parnafungin in the C. albicans fitness test; Spider biofilm repressed	Ca21chr4_C_albicans_SC5314	1238180	1239136	+	orf19.1248	CGD	orf19.1248-T	1238180	1239136	orf19.1248
orf19.1249	44.02	51.99	61.88	49.39	11.23	23.93	51.82	17.58	-1.53	0.000318	0.00209	orf19.1249	Ortholog(s) have 1-(5-phosphoribosyl)-5-[(5-phosphoribosylamino)methylideneamino]imidazole-4-carboxamide isomerase activity, role in histidine biosynthetic process and cytosol, nucleus localization	Ca21chr4_C_albicans_SC5314	1239206	1240045	-	orf19.1249	CGD	orf19.1249-T	1239206	1240045	orf19.1249
orf19.125	55.13	37.32	35.56	67.64	15.49	27.86	48.91	21.68	-1.13	0.126	0.233	orf19.125	NADPH oxidoreductase; interacts with phenolic substrates (17beta-estradiol); possible role in estrogen response; induced by oxidative, weak acid stress, NO, benomyl, GlcNAc; Cap1, Mnl1 induced; Hap43-repressed; rat catheter biofilm induced	Ca21chr6_C_albicans_SC5314	229469	230692	-	EBP1	CGD	orf19.125-T	229469	230692	EBP1
orf19.1250	68.23	99.56	61.98	51.03	21.37	29.43	70.2	25.4	-1.4	0.00559	0.0203	orf19.1250	Ortholog(s) have role in maturation of SSU-rRNA from tricistronic rRNA transcript (SSU-rRNA, 5.8S rRNA, LSU-rRNA) and cytoplasm, nucleolus localization	Ca21chr4_C_albicans_SC5314	1240249	1241235	+	orf19.1250	CGD	orf19.1250-T	1240249	1241235	orf19.1250
orf19.1251	67.01	98.45	65.47	74.32	61.69	49.25	76.31	55.47	-0.47	0.0849	0.171	orf19.1251	Putative condensin complex subunit; cell-cycle regulated periodic mRNA expression	Ca21chr4_C_albicans_SC5314	1241271	1243508	-	BRN1	CGD	orf19.1251-T	1241271	1243508	BRN1
orf19.1252	617.97	411.9	327.36	661.39	910.6	734.8	504.66	822.7	0.77	0.0861	0.173	orf19.1252	Ortholog(s) have ATP-dependent peptidase activity	Ca21chr4_C_albicans_SC5314	1245692	1247755	+	YME1	CGD	orf19.1252-T	1245692	1247755	YME1
orf19.1253	87.04	160.49	122.03	116.64	34.56	55.17	121.55	44.87	-1.39	0.00142	0.00684	orf19.1253	bHLH transcription factor of the myc-family; required for growth in medium lacking phosphate and for resistance to copper and Phloxine B; induced by Mnl1 under weak acid stress	Ca21chr4_C_albicans_SC5314	1249554	1251533	+	PHO4	CGD	orf19.1253-T	1249554	1251533	PHO4
orf19.1254	639.25	925.7	1111.52	1018.76	849.5	891.43	923.81	870.47	-0.06	0.792	0.865	orf19.1254	Putative GTPase-activating protein; regulated upon yeast-hypha switch; Spider biofilm repressed	Ca21chr4_C_albicans_SC5314	1252053	1254341	+	SEC23	CGD	orf19.1254-T	1252053	1254341	SEC23
orf19.1255	4.02	6.56	1.2	4.29	0.03	0.01	4.02	0.02	-7.42	7.25e-05	0.000638	orf19.1255	Zn(II)2Cys6 transcription factor; colony morphology-related gene regulation by Ssn6	Ca21chr4_C_albicans_SC5314	1256317	1259235	+	ZCF5	CGD	orf19.1255-T	1256317	1259235	ZCF5
orf19.1258	3.38	6.97	6.27	4.07	0.03	0.1	5.17	0.07	-6.34	6.25e-06	9.2e-05	orf19.1258	Adhesin-like protein; regulated by Tsa1, Tsa1B in minimal media at 37 deg; clade-associated gene expression; induced by alpha pheromone in SpiderM medium; Hap43-induced; Spider biofilm repressed	Ca21chr4_C_albicans_SC5314	1263995	1264708	+	orf19.1258	CGD	orf19.1258-T	1263995	1264708	orf19.1258
orf19.1259	160.64	187.6	100.4	184.06	219.16	183.96	158.17	201.56	0.37	0.136	0.246	orf19.1259	Ortholog(s) have DNA binding, ubiquitin-protein ligase activity and role in histone catabolic process, histone ubiquitination, regulation of transcription from RNA polymerase II promoter in response to oxidative stress	Ca21chr4_C_albicans_SC5314	1264888	1269219	-	orf19.1259	CGD	orf19.1259-T	1264888	1269219	orf19.1259
orf19.1260	30.74	35.06	32.46	26.5	20.19	12.2	31.19	16.2	-1.05	0.017	0.049	orf19.1260	Predicted component of U2 snRNP; induced by alpha pheromone in SpiderM medium	Ca21chr4_C_albicans_SC5314	1269830	1270531	-	LEA1	CGD	orf19.1260-T	1269830	1270531	LEA1
orf19.1261	84.36	129.76	146.42	91.93	71.24	34.93	113.12	53.09	-1.19	0.00514	0.0189	orf19.1261	mRNA 5' guanylyltransferase; small subunit of mRNA capping enzyme; binds an RNA Pol II C-terminal domain peptide; Cet1p and Cgt1p form a 2:1 complex; functional homolog of S. cerevisiae Ceg1p	Ca21chr4_C_albicans_SC5314	1270777	1272126	+	CGT1	CGD	orf19.1261-T	1270777	1272126	CGT1
orf19.1263	22.86	21.27	24.02	36.94	95.01	142.69	26.27	118.85	2.2	6.57e-05	0.000589	orf19.1263	Protein similar to ferric reductase Fre10p; possible functional homolog of S. cerevisiae Fre1p (reports differ); transcription is negatively regulated by Sfu1p, copper, amphotericin B, caspofungin; induced by ciclopirox olamine	Ca21chr4_C_albicans_SC5314	1272357	1274639	-	CFL1	CGD	orf19.1263-T	1272357	1274639	CFL1
orf19.1264	7.42	8.57	4.89	5.79	477.58	709.74	6.67	593.66	6.46	6.62e-13	4.26e-10	orf19.1264	Oxidoreductase; iron utilization; Sfu1/Sef1/Hap43/Nrg1/Tup1/Rim101 regulated; alkaline/low iron/fluphenazine/ciclopirox olamine, flucytosine, fluconazole, Spider/flow model/rat catheter biofilm induced; caspofungin/amphotericin B repressed	Ca21chr4_C_albicans_SC5314	1277083	1279299	-	CFL2	CGD	orf19.1264-T	1277083	1279299	CFL2
orf19.1265	134.3	156.6	98.49	134.52	142.82	124.2	130.97	133.51	0.03	0.904	0.94	orf19.1265	Ortholog(s) have Rab guanyl-nucleotide exchange factor activity and role in CVT pathway, early endosome to Golgi transport, intra-Golgi vesicle-mediated transport, macroautophagy, regulation of Rab GTPase activity	Ca21chr4_C_albicans_SC5314	1282684	1286478	+	orf19.1265	CGD	orf19.1265-T	1282684	1286478	orf19.1265
orf19.1266	20.11	5.23	11.11	12.98	14.48	14.76	12.36	14.62	0.36	0.579	0.7	orf19.1266	Protein of unknown function; transcript detected on high-resolution tiling arrays	Ca21chr4_C_albicans_SC5314	1287448	1287813	-	orf19.1266	CGD	orf19.1266-T	1287448	1287813	orf19.1266
orf19.1267	137.03	124.89	80.67	143.52	116.58	146.8	121.53	131.69	0.14	0.679	0.779	orf19.1267	Ortholog of S. cerevisiae : CAJ1, C. glabrata CBS138 : CAGL0L00957g, C. dubliniensis CD36 : Cd36_45380, C. parapsilosis CDC317 : CPAR2_500650 and Candida tenuis NRRL Y-1498 : CANTEDRAFT_132273	Ca21chr4_C_albicans_SC5314	1288486	1289871	+	orf19.1267	CGD	orf19.1267-T	1288486	1289871	orf19.1267
orf19.1267.1	44.24	23.29	51.49	25.1	7.68	12.06	36.03	9.87	-1.73	0.00435	0.0166	orf19.1267.1	Ortholog(s) have enzyme activator activity, role in iron-sulfur cluster assembly and extrinsic to mitochondrial inner membrane, mitochondrial matrix localization	Ca21chr4_C_albicans_SC5314	1290223	1290489	+	orf19.1267.1	CGD	orf19.1267.1-T	1290223	1290489	orf19.1267.1
orf19.1268	1.84	0.92	1.98	1.84	0.03	2.15	1.64	1.09	-2.26	0.111	0.21	orf19.1268	Protein of unknown function; transcript detected on high-resolution tiling arrays; rat catheter biofilm induced	Ca21chr4_C_albicans_SC5314	1290702	1291043	+	orf19.1268	CGD	orf19.1268-T	1290702	1291043	orf19.1268
orf19.1270	3.21	8.16	6.18	3.66	4.11	20.78	5.3	12.44	1.24	0.055	0.122	orf19.1270	Protein with similarity to ferric reductase Fre10p; possibly an essential gene, disruptants not obtained by UAU1 method	Ca21chr4_C_albicans_SC5314	1291382	1293565	+	FRE3	CGD	orf19.1270-T	1291382	1293565	FRE3
orf19.1272	85.57	66.44	107.4	89.85	17.73	14.93	87.31	16.33	-2.42	1.63e-06	3.2e-05	orf19.1272	Protein of unknown function; may play a role in regulation of cell size; rat catheter biofilm repressed	Ca21chr4_C_albicans_SC5314	1293849	1295087	-	orf19.1272	CGD	orf19.1272-T	1293849	1295087	orf19.1272
orf19.1273	10.1	14.64	18.76	12.73	4.85	10.94	14.06	7.89	-0.74	0.225	0.357	orf19.1273	Ortholog(s) have tubulin binding activity, role in tubulin complex assembly and prefoldin complex localization	Ca21chr4_C_albicans_SC5314	1295913	1296305	+	orf19.1273	CGD	orf19.1273-T	1295913	1296305	orf19.1273
orf19.1274	2.15	1.73	2.49	2.15	0.03	0.01	2.13	0.02	-6.66	4.37e-06	6.99e-05	orf19.1274	Has domain(s) with predicted DNA binding, zinc ion binding activity, role in transcription, DNA-templated and nucleus localization	Ca21chr4_C_albicans_SC5314	1296853	1298544	-	orf19.1274	CGD	orf19.1274-T	1296853	1298544	orf19.1274
orf19.1275	7.17	9.98	6.56	23.48	7	19.29	11.8	13.14	0.31	0.643	0.751	orf19.1275	GATA-type transcription factor; regulator of nitrogen utilization; required for nitrogen catabolite repression and utilization of isoleucine, tyrosine and tryptophan N sources; required for virulence in a mouse systemic infection model	Ca21chr4_C_albicans_SC5314	1302003	1304069	+	GAT1	CGD	orf19.1275-T	1302003	1304069	GAT1
orf19.1276	10.21	3.68	2.31	5.94	2.86	2.35	5.53	2.6	-1	0.26	0.397	orf19.1276	Protein with a selenoprotein domain and a thioredoxin-like fold domain; similar to S. cerevisiae Vhs3p, which is a putative phosphopantothenoylcysteine decarboxylase	Ca21chr4_C_albicans_SC5314	1304540	1305046	+	orf19.1276	CGD	orf19.1276-T	1304540	1305046	orf19.1276
orf19.1277	31.57	9.35	20.22	63.99	263.77	287.71	31.28	275.74	3.43	1.46e-05	0.000178	orf19.1277	Protein of unknown function; Rgt1, Hap43-repressed; flow model biofilm induced; Spider biofilm induced	Ca21chr4_C_albicans_SC5314	1305276	1306454	-	orf19.1277	CGD	orf19.1277-T	1305276	1306454	orf19.1277
orf19.1279	269.99	298.81	362.48	285.88	107.75	100.54	304.29	104.14	-1.54	0.000111	0.000905	orf19.1279	Protein similar to S. cerevisiae Cds1p; transposon mutation affects filamentous growth	Ca21chr5_C_albicans_SC5314	913853	915208	+	CDS1	CGD	orf19.1279-T	913853	915208	CDS1
orf19.1280	209.42	242.96	537.24	186.53	219.44	290.94	294.04	255.19	-0.07	0.883	0.925	orf19.1280	Putative translation initiation factor; flucytosine induced; genes encoding ribosomal subunits, translation factors, and tRNA synthetases are downregulated upon phagocytosis by murine macrophage	Ca21chr5_C_albicans_SC5314	912081	912410	-	SUI1	CGD	orf19.1280-T	912081	912410	SUI1
orf19.1281	13.05	16.03	15.41	10.16	43.39	43.15	13.66	43.27	1.7	0.000519	0.00311	orf19.1281	Putative splicing factor required for the first step of pre-mRNA splicing; Spider biofilm induced	Ca21chr5_C_albicans_SC5314	910882	911547	-	orf19.1281	CGD	orf19.1281-T	910882	911547	orf19.1281
orf19.1282	28.69	52.18	64.72	35.51	25.38	45.59	45.27	35.48	-0.25	0.481	0.617	orf19.1282	Ortholog(s) have histone binding, protein complex binding, protein homodimerization activity, protein kinase activator activity, ubiquitin binding activity	Ca21chr5_C_albicans_SC5314	909613	909921	-	CKS1	CGD	orf19.1282-T	909613	909921	CKS1
orf19.1283	93.68	107.84	52.03	129.31	137.07	150.31	95.71	143.69	0.65	0.0223	0.0605	orf19.1283	Cell cycle checkpoint protein with a role in genome integrity; RNA abundance regulated by tyrosol and cell density	Ca21chr5_C_albicans_SC5314	902168	909145	-	MEC1	CGD	orf19.1283-T	902168	909145	MEC1
orf19.1285	28.3	37.84	26.08	57.36	97.76	106.8	37.39	102.28	1.51	0.00376	0.0147	orf19.1285	Plasma membrane-localized protein of unknown function; Hap43p-repressed gene	Ca21chr5_C_albicans_SC5314	899327	902122	+	orf19.1285	CGD	orf19.1285-T	899327	902122	orf19.1285
orf19.1287	6.25	63.94	22.07	4.17	1.65	6.61	24.11	4.13	-1.76	0.24	0.375	orf19.1287	Protein of unknown function; flow model biofilm induced; Spider biofilm induced	Ca21chr5_C_albicans_SC5314	891567	892709	+	orf19.1287	CGD	orf19.1287-T	891567	892709	orf19.1287
orf19.1288	26.35	55.66	47.32	59.33	114.17	144.86	47.17	129.51	1.54	0.0069	0.024	orf19.1288	3-hydroxyacyl-CoA epimerase; fatty acid beta-oxidation; induced by phagocytosis; regulated by Mig1, by white-opaque switch, by DNA methylation; transcriptional activation by oleate requires Ctf1; rat catheter and Spider biofilm induced	Ca21chr3_C_albicans_SC5314	157976	160696	-	FOX2	CGD	orf19.1288-T	157976	160696	FOX2
orf19.1289	144.16	134.11	164.38	223.35	108.13	116.89	166.5	112.51	-0.53	0.109	0.207	orf19.1289	Putative glycerol-3-phosphate O-acyltransferase; fungal-specific (no human or murine homolog)	Ca21chr3_C_albicans_SC5314	162857	165169	+	SCT1	CGD	orf19.1289-T	162857	165169	SCT1
orf19.1290	80.76	24.61	36.15	145.34	183.35	173.22	71.72	178.29	1.61	0.0265	0.0694	orf19.1290	Putative xylulokinase; Hap43-repressed; induced by prostaglandins; rat catheter biofilm repressed	Ca21chr4_C_albicans_SC5314	1154756	1156606	+	XKS1	CGD	orf19.1290-T	1154756	1156606	XKS1
orf19.1291	163.67	130.83	76.81	107.34	56.56	34.36	119.66	45.46	-1.45	0.000282	0.0019	orf19.1291	Ortholog(s) have 4-amino-4-deoxychorismate synthase activity, role in para-aminobenzoic acid biosynthetic process and cytosol, nucleus localization	Ca21chr4_C_albicans_SC5314	1151753	1154221	+	ABZ1	CGD	orf19.1291-T	1151753	1154221	ABZ1
orf19.1295	1165.24	1204.07	703.54	897.08	292.83	367.84	992.48	330.34	-1.56	2.89e-07	7.88e-06	orf19.1295	Putative tRNA-Val synthetase; genes encoding ribosomal subunits, translation factors, and tRNA synthetases are downregulated upon phagocytosis by murine macrophage	Ca21chr2_C_albicans_SC5314	1350991	1354350	-	VAS1	CGD	orf19.1295-T	1350991	1354350	VAS1
orf19.1296	26.52	13.26	11.64	7.44	11	12.72	14.72	11.86	-0.16	0.789	0.863	orf19.1296	Ortholog(s) have role in spliceosomal snRNP assembly and U4/U6 x U5 tri-snRNP complex, mitochondrion localization	Ca21chr2_C_albicans_SC5314	1354671	1356380	-	orf19.1296	CGD	orf19.1296-T	1354671	1356380	orf19.1296
orf19.1297	23.63	10.99	7.8	18.46	50.14	60.1	15.22	55.12	1.94	0.000257	0.00177	orf19.1297	Ortholog(s) have phosphatidylinositol-3-phosphate binding activity and role in CVT pathway, early endosome to Golgi transport, macroautophagy, mitochondrion degradation	Ca21chr4_C_albicans_SC5314	807452	809647	+	orf19.1297	CGD	orf19.1297-T	807452	809647	orf19.1297
orf19.1298	162.4	90.1	22.75	59	65.78	61.13	83.56	63.45	-0.12	0.814	0.88	orf19.1298	Ortholog(s) have structural constituent of nuclear pore activity	Ca21chr4_C_albicans_SC5314	803782	806316	-	NUP84	CGD	orf19.1298-T	803782	806316	NUP84
orf19.1299	84.08	43.65	54.97	58.44	28.67	60.53	60.28	44.6	-0.43	0.361	0.502	orf19.1299	Putative 26S proteasome subunit; Hap43p-induced gene; regulated by Gcn2p and Gcn4p	Ca21chr4_C_albicans_SC5314	802437	803744	+	RPN6	CGD	orf19.1299-T	802437	803744	RPN6
orf19.130	90.63	38.22	15.6	76	139.04	123.37	55.11	131.21	1.47	0.00802	0.027	orf19.130	Protein involved in retrograde endosome-to-Golgi protein transport; required for normal virulence	Ca21chr6_C_albicans_SC5314	232296	236909	-	VPS15	CGD	orf19.130-T	232296	236909	VPS15
orf19.1300	119.33	92.04	79.52	51.29	56.78	27.43	85.54	42.1	-1.13	0.0317	0.0802	orf19.1300	Putative mitochondrial membrane protein; homozygous transposon insertion causes decreased colony wrinkling under filamentous growth-inducing conditions, but does not block true hyphal formation in liquid media	Ca21chr4_C_albicans_SC5314	800828	802162	-	orf19.1300	CGD	orf19.1300-T	800828	802162	orf19.1300
orf19.1301	7.06	3.6	3.24	3	3.77	8.3	4.23	6.03	0.6	0.273	0.412	orf19.1301	Ortholog(s) have cytoplasm, nucleus, ribosome localization	Ca21chr4_C_albicans_SC5314	800217	800711	+	orf19.1301	CGD	orf19.1301-T	800217	800711	orf19.1301
orf19.1303	82.2	51.77	86.83	52.57	19.13	17.48	68.34	18.31	-1.87	4.53e-05	0.00044	orf19.1303	Ortholog(s) have translation release factor activity, role in mitochondrial translational termination and mitochondrion localization	Ca21chr4_C_albicans_SC5314	796688	797872	-	orf19.1303	CGD	orf19.1303-T	796688	797872	orf19.1303
orf19.1304	85.63	68.83	69.56	45.47	37.62	27.14	67.37	32.38	-1.08	0.0157	0.046	orf19.1304	Ortholog(s) have role in U4 snRNA 3'-end processing, exonucleolytic trimming to generate mature 3'-end of 5.8S rRNA from tricistronic rRNA transcript (SSU-rRNA, 5.8S rRNA and LSU-rRNA), more	Ca21chr4_C_albicans_SC5314	795663	796577	+	orf19.1304	CGD	orf19.1304-T	795663	796577	orf19.1304
orf19.1305	49.73	45.91	44.75	30.13	13.87	12.09	42.63	12.98	-1.71	0.00558	0.0202	orf19.1305	Ortholog(s) have tRNA (guanine) methyltransferase activity, role in tRNA methylation and mitochondrial matrix, nucleus localization	Ca21chr4_C_albicans_SC5314	794101	795450	-	orf19.1305	CGD	orf19.1305-T	794101	795450	orf19.1305
orf19.1306	199.13	78.41	187.63	138.63	22.87	26.6	150.95	24.74	-2.51	4.22e-05	0.000416	orf19.1306	Ortholog(s) have cytosol, nucleus localization	Ca21chr4_C_albicans_SC5314	792534	793544	-	orf19.1306	CGD	orf19.1306-T	792534	793544	orf19.1306
orf19.1307	0.44	0.34	0.33	0.62	12.41	16.39	0.43	14.4	5.12	7e-06	0.0001	orf19.1307	Predicted membrane protein; rat catheter biofilm induced	Ca21chr4_C_albicans_SC5314	790523	792025	-	orf19.1307	CGD	orf19.1307-T	790523	792025	orf19.1307
orf19.1308	248.69	296.01	390.74	250.55	51.58	40.23	296.5	45.91	-2.7	1.68e-06	3.29e-05	orf19.1308	Predicted membrane transporter, member of the drug:proton antiporter (14 spanner) (DHA2) family, major facilitator superfamily (MFS)	Ca21chr4_C_albicans_SC5314	788714	790459	+	orf19.1308	CGD	orf19.1308-T	788714	790459	orf19.1308
orf19.1309	6.59	7.82	14.97	10.45	8.97	8.53	9.96	8.75	-0.08	0.857	0.909	orf19.1309	Ortholog of C. dubliniensis CD36 : Cd36_43290, C. parapsilosis CDC317 : CPAR2_403630, Candida tenuis NRRL Y-1498 : CANTEDRAFT_114295 and Debaryomyces hansenii CBS767 : DEHA2G17336g	Ca21chr4_C_albicans_SC5314	787555	787968	-	orf19.1309	CGD	orf19.1309-T	787555	787968	orf19.1309
orf19.131	2.4	4.45	4.47	3.6	0.5	2.29	3.73	1.4	-1.58	0.0637	0.138	orf19.131	Ortholog of C. dubliniensis CD36 : Cd36_61330, C. parapsilosis CDC317 : CPAR2_602800, Candida tenuis NRRL Y-1498 : CANTEDRAFT_94450 and Debaryomyces hansenii CBS767 : DEHA2F15554g	Ca21chr6_C_albicans_SC5314	237112	237786	+	orf19.131	CGD	orf19.131-T	237112	237786	orf19.131
orf19.131.2	51.09	54.49	65.27	49.43	21.37	35.05	55.07	28.21	-0.93	0.0121	0.0374	orf19.131.2	Ortholog(s) have endoplasmic reticulum localization	Ca21chr6_C_albicans_SC5314	237906	238318	+	orf19.131.2	CGD	orf19.131.2-T	237906	238318	orf19.131.2
orf19.1310	29.41	17.56	8.23	23.22	28.67	25.94	19.6	27.3	0.55	0.165	0.284	orf19.1310	Ortholog(s) have role in nucleotide-excision repair and nucleus localization	Ca21chr4_C_albicans_SC5314	785501	787132	-	orf19.1310	CGD	orf19.1310-T	785501	787132	orf19.1310
orf19.1311	0.07	0.59	0.74	0.62	0.03	0.16	0.51	0.09	-2.23	0.298	0.439	orf19.1311	Ortholog(s) have role in ascospore wall assembly	Ca21chr4_C_albicans_SC5314	782925	785510	+	SPO75	CGD	orf19.1311-T	782925	785510	SPO75
orf19.1313	9.87	14.57	19.78	16.2	36.84	36.6	15.11	36.72	1.35	0.000306	0.00203	orf19.1313	Transporter of the Pdr/Cdr family of the ATP-binding cassette superfamily; transports phospholipids out-to-in; expressed in opaque-phase cells; induced by macrophage interaction; fluconazole-repressed; Spider biofilm induced	Ca21chr4_C_albicans_SC5314	773035	774255	-	CDR3	CGD	orf19.1313-T	773035	774255	CDR3
orf19.1314	54.24	8.72	4.66	57.55	80.33	76.29	31.29	78.31	1.91	0.0479	0.111	orf19.1314	Protein of unknown function; planktonic growth-induced gene	Ca21chr4_C_albicans_SC5314	770678	772087	-	orf19.1314	CGD	orf19.1314-T	770678	772087	orf19.1314
orf19.1317	160.17	125.57	99.29	167	193.17	235.06	138.01	214.12	0.65	0.0104	0.0333	orf19.1317	Protein required for wild-type filamentation; has oxysterol binding protein domain and pleckstrin homology motif; overproducton suppresses cph1 homozygous null filamnetation defect; similar to S. cerevisiae Osh3p	Ca21chr4_C_albicans_SC5314	766952	769486	-	OSH3	CGD	orf19.1317-T	766952	769486	OSH3
orf19.1318	23.05	19.62	14.05	12.66	12.8	14.87	17.35	13.84	-0.28	0.536	0.665	orf19.1318	Ortholog of C. dubliniensis CD36 : Cd36_43350, C. parapsilosis CDC317 : CPAR2_403560, Debaryomyces hansenii CBS767 : DEHA2A08250g and Pichia stipitis Pignal : PICST_29838	Ca21chr4_C_albicans_SC5314	765747	766820	+	orf19.1318	CGD	orf19.1318-T	765747	766820	orf19.1318
orf19.132	220.98	112.67	20.46	123.6	124.15	106.88	119.43	115.51	0.31	0.588	0.709	orf19.132	Ortholog(s) have role in histone deacetylation, negative regulation of chromatin silencing at telomere, negative regulation of meiosis, positive regulation of stress-activated MAPK cascade	Ca21chr6_C_albicans_SC5314	238421	240202	-	orf19.132	CGD	orf19.132-T	238421	240202	orf19.132
orf19.1321	0.41	1.87	1.61	1.87	13784	14676.9	1.44	14230.4	13.53	1.8e-14	1.05e-10	orf19.1321	Hyphal cell wall protein; host transglutaminase substrate; opaque-, a-specific, alpha-factor induced; at MTLa side of conjugation tube; virulence complicated by URA3 effects; Bcr1-repressed in RPMI a/a biofilms; Spider biofilm induced	Ca21chr4_C_albicans_SC5314	762939	764843	+	HWP1	CGD	orf19.1321-T	762939	764843	HWP1
orf19.1323	131.95	128.73	119.5	152.86	118.23	118.91	133.26	118.57	-0.17	0.428	0.566	orf19.1323	Phosphorylated protein of unknown function; Hap43p-repressed gene	Ca21chr4_C_albicans_SC5314	758543	760858	+	orf19.1323	CGD	orf19.1323-T	758543	760858	orf19.1323
orf19.1324	55.02	68.26	35.91	69.09	45.33	30.15	57.07	37.74	-0.64	0.1	0.194	orf19.1324	Ortholog of S. cerevisiae Rad2, a nucleotide excision repair nuclease; null mutant is extremely sensitive to UV irradiation; transcript induced by interaction with macrophages	Ca21chr4_C_albicans_SC5314	755390	758362	+	RAD2	CGD	orf19.1324-T	755390	758362	RAD2
orf19.1325	14.27	13.04	10.67	28.15	26.05	18.94	16.53	22.5	0.46	0.234	0.368	orf19.1325	Putative gamma-glutamyltransferase; alkaline upregulated; Spider biofilm induced; possibly an essential gene, disruptants not obtained by UAU1 method	Ca21chr4_C_albicans_SC5314	752971	754731	-	ECM38	CGD	orf19.1325-T	752971	754731	ECM38
orf19.1326	15.1	26.26	41.09	22.47	1.54	0.62	26.23	1.08	-4.7	0.00062	0.00357	orf19.1326	Ortholog of Candida albicans WO-1 : CAWG_03455	Ca21chr4_C_albicans_SC5314	750848	752818	+	orf19.1326	CGD	orf19.1326-T	750848	752818	orf19.1326
orf19.1327	3.85	16.29	17.98	11.06	10.27	6.58	12.29	8.42	-0.36	0.69	0.788	orf19.1327	Cell wall protein with similarity to Hwp1; required for virulence; predicted glycosylation; fluconazole, Tup1 repressed; farnesol, alpha factor, serum, hyphal and alkaline induced; Rfg1, Rim101-regulated	Ca21chr4_C_albicans_SC5314	745268	747433	-	RBT1	CGD	orf19.1327-T	745268	747433	RBT1
orf19.1330	1.75	1.98	0.56	2.56	27.17	14.93	1.71	21.05	3.63	8.96e-07	1.97e-05	orf19.1330	Ortholog of Candida albicans WO-1 : CAWG_05678	Ca21chr7_C_albicans_SC5314	762348	764168	+	orf19.1330	CGD	orf19.1330-T	762348	764168	orf19.1330
orf19.1331	45.38	24.79	34.97	74.32	222.43	390.54	44.87	306.49	2.82	3.33e-05	0.000344	orf19.1331	Ortholog(s) have role in mismatch repair, proteasome regulatory particle assembly and cytosol, nucleus, proteasome regulatory particle, base subcomplex localization	Ca21chr7_C_albicans_SC5314	758557	759975	-	HSM3	CGD	orf19.1331-T	758557	759975	HSM3
orf19.1332	43.3	42.44	52.88	49.98	55.23	95.9	47.15	75.57	0.68	0.0199	0.0553	orf19.1332	Putative membrane transporter; Hap43-induced; inducd by Mnl1p under weak acid stress; shows Mob2-dependent hyphal regulation	Ca21chr7_C_albicans_SC5314	756801	758462	+	SNG4	CGD	orf19.1332-T	756801	758462	SNG4
orf19.1333	38.48	55.28	56.51	63.99	125.02	168.99	53.56	147.01	1.49	0.00462	0.0174	orf19.1333	Putative membrane transporter; Hap43p-induced gene; mutation confers hypersensitivity to toxic ergosterol analog; shows colony morphology-related gene regulation by Ssn6p	Ca21chr7_C_albicans_SC5314	753848	755677	-	SNG3	CGD	orf19.1333-T	753848	755677	SNG3
orf19.1334	27.16	24.61	8.9	25.85	43.61	67.34	21.63	55.47	1.44	0.00625	0.0222	orf19.1334	Protein of unknown function; repressed by alpha pheromone in SpiderM medium	Ca21chr7_C_albicans_SC5314	749305	751269	-	orf19.1334	CGD	orf19.1334-T	749305	751269	orf19.1334
orf19.1335	259.57	394.28	303.27	189.49	108.68	119.69	286.65	114.18	-1.27	0.00141	0.00681	orf19.1335	Ortholog of S. cerevisiae Mtr4, an ATP-dependent 3'-5' RNA helicase of the DEAD-box family; Hap43-induced gene; Spider biofilm induced	Ca21chr7_C_albicans_SC5314	745845	749033	-	orf19.1335	CGD	orf19.1335-T	745845	749033	orf19.1335
orf19.1336	300.85	152.67	289.44	231.88	146.7	142.89	243.71	144.79	-0.7	0.113	0.212	orf19.1336	Putative beta 3 subunit of the 20S proteasome; macrophage/pseudohyphal-repressed	Ca21chr7_C_albicans_SC5314	744935	745555	-	PUP3	CGD	orf19.1336-T	744935	745555	PUP3
orf19.1336.2	26.05	13.23	23.58	9.1	19.41	8.9	17.99	14.16	-0.43	0.408	0.548	orf19.1336.2	Ortholog(s) have role in mitochondrial respiratory chain complex assembly and mitochondrial intermembrane space, nucleus localization	Ca21chr7_C_albicans_SC5314	744395	744694	+	orf19.1336.2	CGD	orf19.1336.2-T	744395	744694	orf19.1336.2
orf19.1338	100.03	66.29	49.95	89.42	70.41	89.76	76.42	80.08	0.11	0.802	0.873	orf19.1338	Protein of unknown function; possible COPI-coated vesicle, Golgi apparatus, ribosome localization; rat catheter biofilm repressed	Ca21chr7_C_albicans_SC5314	742574	743668	-	orf19.1338	CGD	orf19.1338-T	742574	743668	orf19.1338
orf19.1339	168.56	282.09	385.06	330.06	541.52	945.33	291.44	743.43	1.35	0.000146	0.00112	orf19.1339	Carboxypeptidase Y; transcript regulated at yeast-hypha transition or macrophage response; induced human neutrophils; regulated by Gcn2 and Gcn4; putative N-glycosylation	Ca21chr7_C_albicans_SC5314	740688	742316	+	CPY1	CGD	orf19.1339-T	740688	742316	CPY1
orf19.1340	41.67	31.44	36.79	46.48	8.81	10.97	39.1	9.89	-1.95	1.35e-05	0.000166	orf19.1340	Putative aldose reductase; protein level decreases in stationary phase cultures; Spider biofilm repressed	Ca21chr7_C_albicans_SC5314	738942	739871	-	orf19.1340	CGD	orf19.1340-T	738942	739871	orf19.1340
orf19.1341	13.02	6.08	3.48	15.49	8.58	6.81	9.52	7.69	-0.22	0.679	0.779	orf19.1341	Putative serine/threonine protein kinase; mutation confers resistance to 5-fluorocytosine (5-FC)	Ca21chr7_C_albicans_SC5314	737848	738804	-	PRR2	CGD	orf19.1341-T	737848	738804	PRR2
orf19.1342	608.79	821.85	1093.79	728.96	279.74	351.87	813.35	315.81	-1.34	7.91e-06	0.00011	orf19.1342	Mitochondrial serine hydroxymethyltransferase; complements the glycine auxotrophy of an S. cerevisiae shm1 null shm2 null gly1-1 triple mutant; protein present in exponential and stationary growth phase yeast cultures	Ca21chr7_C_albicans_SC5314	736088	737569	-	SHM1	CGD	orf19.1342-T	736088	737569	SHM1
orf19.1343	103.79	85.77	73.91	104.39	92.43	119.77	91.97	106.1	0.22	0.379	0.52	orf19.1343	Putative RNA polymerase II mediator complex subunit; induced by nitric oxide	Ca21chr7_C_albicans_SC5314	732660	735818	-	MED16	CGD	orf19.1343-T	732660	735818	MED16
orf19.1344	0.83	0.38	1.75	0.41	2.11	0.62	0.84	1.37	0.65	0.583	0.704	orf19.1344	Protein of unknown function; fluconazole-induced; Spider biofilm induced	Ca21chr7_C_albicans_SC5314	731818	732486	+	orf19.1344	CGD	orf19.1344-T	731818	732486	orf19.1344
orf19.1345	1.03	0.56	1.1	0.65	0.03	1.6	0.84	0.82	-1.51	0.366	0.507	orf19.1345	Secreted lipase, member of a differentially expressed lipase gene family with possible roles in nutrition and/or in creating an acidic microenvironment; LIP5 and LIP8 are expressed at all stages of both mucosal and systemic infection	Ca21chr7_C_albicans_SC5314	727502	728884	-	LIP8	CGD	orf19.1345-T	727502	728884	LIP8
orf19.1349	0.13	0.05	0.02	0.01	2.23	1.63	0.05	1.93	5.6	0.00309	0.0127	orf19.1349	Ortholog of C. dubliniensis CD36 : Cd36_22470, Candida tropicalis MYA-3404 : CTRG_01829 and Candida albicans WO-1 : CAWG_05920	Ca21chr2_C_albicans_SC5314	1683047	1683487	-	orf19.1349	CGD	orf19.1349-T	1683047	1683487	orf19.1349
orf19.135	192.35	51.27	23.68	80.32	154.74	228.18	86.9	191.46	1.48	0.0311	0.0792	orf19.135	Predicted subunit of the exocyst complex, involved in exocytosis; localizes to a crescent on the surface of the hyphal tip	Ca21chr6_C_albicans_SC5314	245503	247878	+	EXO84	CGD	orf19.135-T	245503	247878	EXO84
orf19.1350	3.29	2.13	3.43	2.02	60.81	60.53	2.72	60.67	4.53	1.68e-08	8.83e-07	orf19.1350	Protein with a thioredoxin domain; predicted role in cell redox homeostasis; rat catheter and Spider biofilm induced	Ca21chr2_C_albicans_SC5314	1681722	1682720	+	orf19.1350	CGD	orf19.1350-T	1681722	1682720	orf19.1350
orf19.1351	2.45	4.19	4.28	1.99	0.03	0.71	3.23	0.37	-4.08	0.00348	0.0139	orf19.1351	Ortholog of C. parapsilosis CDC317 : CPAR2_407000, C. dubliniensis CD36 : Cd36_22440, Candida tenuis NRRL Y-1498 : cten_CGOB_00049 and Lodderomyces elongisporus NRLL YB-4239 : LELG_02401	Ca21chr2_C_albicans_SC5314	1679200	1679940	-	orf19.1351	CGD	orf19.1351-T	1679200	1679940	orf19.1351
orf19.1352	135.9	71.97	94.57	93.71	117.08	74.34	99.04	95.71	-0.08	0.79	0.864	orf19.1352	Mitochondrial inner membrane protein; predicted role in protein import; Hap43-repressed gene; flow model biofilm induced; Spider biofilm repressed	Ca21chr2_C_albicans_SC5314	1678514	1679068	+	TIM22	CGD	orf19.1352-T	1678514	1679068	TIM22
orf19.1354	229.3	0.67	37.83	265.42	948.93	1562.02	133.31	1255.47	4.99	0.00261	0.0111	orf19.1354	Upregulated by cAMP in filamentous growth; induced in high iron, decreased upon yeast-hypha switch; downregulation correlates with clinical fluconazole resistance; Ras1-regulated; Hap43-repressed; flow model biofilm induced	Ca21chr2_C_albicans_SC5314	1676005	1676610	-	UCF1	CGD	orf19.1354-T	1676005	1676610	UCF1
orf19.1355	280.46	174.04	237.63	200.24	166.16	192.24	223.09	179.2	-0.29	0.394	0.535	orf19.1355	Putative protein of unknown function; stationary phase enriched protein	Ca21chr2_C_albicans_SC5314	2038261	2039304	-	orf19.1355	CGD	orf19.1355-T	2038261	2039304	orf19.1355
orf19.1356	8.45	2.94	2.82	6.71	4.62	15.53	5.23	10.08	0.99	0.0738	0.154	orf19.1356	Ortholog(s) have thiosulfate sulfurtransferase activity, role in tRNA wobble position uridine thiolation and mitochondrion localization	Ca21chr2_C_albicans_SC5314	2036830	2037837	+	orf19.1356	CGD	orf19.1356-T	2036830	2037837	orf19.1356
orf19.1357	532.52	565.04	668.35	753.93	214.97	144.46	629.96	179.71	-1.84	4.25e-07	1.06e-05	orf19.1357	High affinity, high capacity, hypoxanthine-adenine-guanine-cytosine/H+ symporter; similar to S. cerevisiae Fcy2; mutation confers resistance to 5-fluorocytosine (5-FC); flow model biofilm induced	Ca21chr2_C_albicans_SC5314	2034842	2036386	+	FCY21	CGD	orf19.1357-T	2034842	2036386	FCY21
orf19.1358	438.85	429.03	550.36	483.14	375.23	344.23	475.34	359.73	-0.4	0.244	0.379	orf19.1358	bZIP transcription factor; amino acid control response; required for Efg1-dependent pseudohyphal induction by amino acid starvation, not by serum; human whole blood and PMN induced; required for biofilm formation; Spider biofilm induced	Ca21chr2_C_albicans_SC5314	2031301	2032272	+	GCN4	CGD	orf19.1358-T	2031301	2032272	GCN4
orf19.1359	25.47	43.91	11.2	27.34	35.79	40.78	26.98	38.28	0.64	0.116	0.218	orf19.1359	Ortholog(s) have protein complex binding activity, role in ER-associated ubiquitin-dependent protein catabolic process, sporulation resulting in formation of a cellular spore and cytoplasm, extrinsic to membrane, nucleus localization	Ca21chr2_C_albicans_SC5314	2028114	2029865	+	orf19.1359	CGD	orf19.1359-T	2028114	2029865	orf19.1359
orf19.136	21.88	24.83	16.72	26.63	15.44	6.75	22.51	11.09	-1.27	0.0106	0.0338	orf19.136	Predicted membrane transporter, member of the drug:proton antiporter (12 spanner) (DHA1) family, major facilitator superfamily (MFS); Hap43p-repressed gene	Ca21chr6_C_albicans_SC5314	248010	250103	-	QDR3	CGD	orf19.136-T	248010	250103	QDR3
orf19.1360	2.59	5.82	6.46	2.28	0.96	1.23	4.29	1.1	-1.73	0.0814	0.166	orf19.1360	Ortholog(s) have role in mitochondrial genome maintenance and mitochondrion localization	Ca21chr2_C_albicans_SC5314	2027376	2027864	+	orf19.1360	CGD	orf19.1360-T	2027376	2027864	orf19.1360
orf19.1361	225.33	228.72	227.71	131.1	13.31	19.26	203.21	16.28	-3.57	2.86e-06	4.97e-05	orf19.1361	Protein involved in mitochondrial matrix protein import	Ca21chr2_C_albicans_SC5314	2025656	2026312	-	TIM23	CGD	orf19.1361-T	2025656	2026312	TIM23
orf19.1362	20.08	33.44	40.84	9.07	14.03	10.45	25.86	12.24	-0.88	0.341	0.483	orf19.1362	Putative dihydrouridine synthase; Hap43-induced gene; rat catheter biofilm induced; Spider biofilm induced	Ca21chr2_C_albicans_SC5314	2024187	2025488	+	SMM1	CGD	orf19.1362-T	2024187	2025488	SMM1
orf19.1363	0.21	0.52	0.02	0.19	264.1	268.11	0.24	266.1	10.77	6.72e-07	1.56e-05	orf19.1363	Putative protein of unknown function; Plc1-regulated; transcript induced by Mnl1 under weak acid stress; flow model, rat catheter, Spider biofilm induced	Ca21chr2_C_albicans_SC5314	2020423	2021601	-	orf19.1363	CGD	orf19.1363-T	2020423	2021601	orf19.1363
orf19.1364	49.4	41.12	30.35	44.26	21.09	33.07	41.28	27.08	-0.58	0.0626	0.136	orf19.1364	Ortholog of S. pombe Stm1 G-protein coupled receptor; PQ-loop domains; constitutive expression independent of MTL or white-opaque status; Hap43-repressed	Ca21chr2_C_albicans_SC5314	2018811	2019848	+	orf19.1364	CGD	orf19.1364-T	2018811	2019848	orf19.1364
orf19.1365	3.71	2.28	1.8	8.4	38.23	17.08	4.05	27.65	2.76	0.000456	0.00281	orf19.1365	Putative monooxygenase; mutation confers hypersensitivity to toxic ergosterol analog; constitutive expression independent of MTL or white-opaque status	Ca21chr2_C_albicans_SC5314	2015997	2017517	-	orf19.1365	CGD	orf19.1365-T	2015997	2017517	orf19.1365
orf19.1366	0.01	0.3	0.15	0.29	4.05	1.11	0.19	2.58	4.08	0.00134	0.00657	orf19.1366	Has domain(s) with predicted oxidoreductase activity, acting on paired donors, with incorporation or reduction of molecular oxygen, 2-oxoglutarate as one donor, and incorporation of one atom each of oxygen into both donors activity	Ca21chr2_C_albicans_SC5314	2014327	2015586	-	orf19.1366	CGD	orf19.1366-T	2014327	2015586	orf19.1366
orf19.1367	16.13	1.47	4.75	1.68	2.28	3.62	6.01	2.95	-0.36	0.747	0.833	orf19.1367	Kinetochore component; amount of Nuf2p and Mtw1p protein detected at each centromere is consistent with a single kinetochore microtubule attachment site	Ca21chr2_C_albicans_SC5314	2013271	2014215	+	MTW1	CGD	orf19.1367-T	2013271	2014215	MTW1
orf19.1367.1	1.36	0.7	0.83	1.27	0.03	0.01	1.04	0.02	-5.62	5.44e-05	0.000509	orf19.1367.1	Ortholog of C. parapsilosis CDC317 : CPAR2_407330, Candida tenuis NRRL Y-1498 : CANTEDRAFT_114646, Debaryomyces hansenii CBS767 : DEHA2B05654g and Pichia stipitis Pignal : PICST_44644	Ca21chr2_C_albicans_SC5314	2012727	2012969	-	orf19.1367.1	CGD	orf19.1367.1-T	2012727	2012969	orf19.1367.1
orf19.1368	7.17	6.56	7.75	37.27	94.35	62.21	14.69	78.28	2.76	0.00114	0.00575	orf19.1368	Protein of unknown function; flow model biofilm induced; Spider biofilm induced	Ca21chr2_C_albicans_SC5314	2009389	2011215	+	orf19.1368	CGD	orf19.1368-T	2009389	2011215	orf19.1368
orf19.1369	10.99	8.23	8.61	12.69	72.01	77.58	10.13	74.79	2.89	4.93e-09	3.51e-07	orf19.1369	Protein with predicted peptidase domains; Hap43-repressed gene	Ca21chr2_C_albicans_SC5314	2003171	2004475	-	orf19.1369	CGD	orf19.1369-T	2003171	2004475	orf19.1369
orf19.137	79.68	25.09	22.27	53.55	33.79	24.65	45.15	29.22	-0.53	0.483	0.618	orf19.137	Putative transferase involved in phospholipid biosynthesis; induced by alpha pheromone in SpiderM medium	Ca21chr6_C_albicans_SC5314	251684	252925	+	orf19.137	CGD	orf19.137-T	251684	252925	orf19.137
orf19.1370	0.27	0.23	0.02	0.01	0.03	0.01	0.13	0.02	-1.7	0.388	0.529	orf19.1370	Protein of unknown function; expression regulated by white-opaque switch; repressed by alpha pheromone in SpiderM medium	Ca21chr2_C_albicans_SC5314	2001301	2002164	-	orf19.1370	CGD	orf19.1370-T	2001301	2002164	orf19.1370
orf19.1371	64.85	24.27	30.15	29.06	62.02	29.61	37.08	45.82	0.23	0.552	0.679	orf19.1371	Ortholog of C. dubliniensis CD36 : Cd36_23880, C. parapsilosis CDC317 : CPAR2_806590, Candida tenuis NRRL Y-1498 : CANTEDRAFT_92769 and Debaryomyces hansenii CBS767 : DEHA2B13376g	Ca21chr2_C_albicans_SC5314	1999481	2000998	+	orf19.1371	CGD	orf19.1371-T	1999481	2000998	orf19.1371
orf19.1372	172.09	150	294.53	167.7	70.63	96.45	196.08	83.54	-1.17	0.0057	0.0206	orf19.1372	Protein of unknown function; transcript regulated by Mig1 and Tup1	Ca21chr2_C_albicans_SC5314	1998239	1998958	-	orf19.1372	CGD	orf19.1372-T	1998239	1998958	orf19.1372
orf19.1373	41.72	38.18	41.98	68.33	50.09	45.41	47.55	47.75	0.03	0.933	0.96	orf19.1373	Putative phosphatidylinositol-4,5-bisphosphate phosphatase; involved in maintenance of phosphoinositide levels; affects hyphal growth, virulence, cell integrity; interacts with Irs4p	Ca21chr2_C_albicans_SC5314	1995004	1997964	-	INP51	CGD	orf19.1373-T	1995004	1997964	INP51
orf19.1374	8.26	6.6	5.84	5.21	10.72	27.57	6.48	19.15	1.55	0.00374	0.0146	orf19.1374	Ortholog of C. dubliniensis CD36 : Cd36_23840, Candida tenuis NRRL Y-1498 : CANTEDRAFT_104074, Debaryomyces hansenii CBS767 : DEHA2B13310g and Pichia stipitis Pignal : PICST_58235	Ca21chr2_C_albicans_SC5314	1994421	1994993	+	orf19.1374	CGD	orf19.1374-T	1994421	1994993	orf19.1374
orf19.1375	133.44	163.39	180	158.15	224.23	157	158.74	190.61	0.24	0.561	0.686	orf19.1375	Putative alpha-isopropylmalate synthase; fungal-specific; induced by human blood or polymorphonuclear cells; regulated by Gcn2 and Gcn4; stationary phase enriched protein; Spider biofilm induced	Ca21chr2_C_albicans_SC5314	1992242	1993957	+	LEU42	CGD	orf19.1375-T	1992242	1993957	LEU42
orf19.1376	157.49	162.05	199.1	139.23	181.06	204.55	164.47	192.8	0.25	0.275	0.414	orf19.1376	Ortholog(s) have SNAP receptor activity, phosphatidic acid binding activity	Ca21chr2_C_albicans_SC5314	1989931	1990818	+	orf19.1376	CGD	orf19.1376-T	1989931	1990818	orf19.1376
orf19.1377	27.3	22.51	33.44	35.57	49.87	41.29	29.7	45.58	0.62	0.0255	0.0675	orf19.1377	Putative inositol polyphosphate multikinase; moderately induced at 42 deg	Ca21chr2_C_albicans_SC5314	1987955	1989007	-	IPK2	CGD	orf19.1377-T	1987955	1989007	IPK2
orf19.1378	429.6	743.8	829.05	578.16	320.88	347.42	645.15	334.15	-0.91	0.00121	0.00606	orf19.1378	Translation factor eRF3; shows prion-like aggregation in some, not all, studies; partially complements S. cerevisiae sup35 mutant translation defect; species barrier with S. cerevisiae Sup35p prion; gene not regulated by yeast-hyphal switch	Ca21chr2_C_albicans_SC5314	1985719	1987884	+	SUP35	CGD	orf19.1378-T	1985719	1987884	SUP35
orf19.1381	114.96	40.22	60.39	294.09	330.81	424.19	127.42	377.5	1.95	0.0161	0.0468	orf19.1381	Ortholog of S. cerevisiae/S. pombe Lsb5; predicted role in actin cortical patch localization, actin filament organization, endocytosis; flow model biofilm induced; Spider biofilm repressed	Ca21chr2_C_albicans_SC5314	1983729	1985123	-	orf19.1381	CGD	orf19.1381-T	1983729	1985123	orf19.1381
orf19.1382	26.35	26.48	30	19.37	16.78	19	25.55	17.89	-0.47	0.268	0.407	orf19.1382	Putative uridine diphosphate-N-acetylglucosamine (UDP-GlcNAc) transporter; required for cell wall chitin synthesis; induced by alpha pheromone in SpiderM medium	Ca21chr2_C_albicans_SC5314	1982716	1983696	+	YEA4	CGD	orf19.1382-T	1982716	1983696	YEA4
orf19.1383	33.54	41.42	25.83	31.63	42.72	45.44	33.11	44.08	0.43	0.109	0.207	orf19.1383	Protein of unknown function; induced by alpha pheromone in SpiderM medium	Ca21chr2_C_albicans_SC5314	1980394	1982337	-	orf19.1383	CGD	orf19.1383-T	1980394	1982337	orf19.1383
orf19.1386	12.52	12.33	11.69	14.27	20.64	19.8	12.7	20.22	0.66	0.089	0.178	orf19.1386	Ortholog(s) have SNAP receptor activity and role in ER to Golgi vesicle-mediated transport, retrograde vesicle-mediated transport, Golgi to ER, vesicle fusion	Ca21chr2_C_albicans_SC5314	1979774	1980226	+	orf19.1386	CGD	orf19.1386-T	1979774	1980226	orf19.1386
orf19.1387	114.27	64.51	88.34	149.86	51.58	58.98	104.25	55.28	-0.85	0.0206	0.0568	orf19.1387	Ortholog(s) have 4 iron, 4 sulfur cluster binding activity, role in iron-sulfur cluster assembly, tRNA wobble uridine modification and cytoplasm localization	Ca21chr2_C_albicans_SC5314	1978474	1979358	-	orf19.1387	CGD	orf19.1387-T	1978474	1979358	orf19.1387
orf19.1388	68.23	35.62	48.91	18.04	22.15	14.18	42.7	18.17	-1.17	0.0846	0.171	orf19.1388	Putative 66S pre-ribosomal particle component; Hap43-induced; F-12/CO2 early biofilm induced	Ca21chr2_C_albicans_SC5314	1977755	1978411	+	orf19.1388	CGD	orf19.1388-T	1977755	1978411	orf19.1388
orf19.1389	310.05	214.29	241.27	216.1	279.8	275.13	245.43	277.46	0.19	0.584	0.705	orf19.1389	Ortholog(s) have poly(A) RNA binding activity, role in mRNA metabolic process and cytoplasm localization	Ca21chr2_C_albicans_SC5314	1974713	1975204	+	orf19.1389	CGD	orf19.1389-T	1974713	1975204	orf19.1389
orf19.139	397.87	510.66	253.87	451.6	342.19	500.19	403.5	421.19	0.08	0.804	0.874	orf19.139	Subunit of the NuA4 histone acetyltransferase complex	Ca21chr6_C_albicans_SC5314	254562	266027	+	TRA1	CGD	orf19.139-T	254562	266027	TRA1
orf19.1390	476.68	637.73	931.11	650.83	166.54	135.86	674.09	151.2	-2.14	8.32e-08	3.11e-06	orf19.1390	Phosphomannose isomerase; cell wall biosynthesis enzyme; drug target; functional homolog of S. cerevisiae, E. coli phosphomannose isomerase; Gcn4-regulated; induced on adherence to polystyrene, phagocytosis; 3-AT, Spider biofilm repressed	Ca21chr2_C_albicans_SC5314	1972502	1973827	+	PMI1	CGD	orf19.1390-T	1972502	1973827	PMI1
orf19.1391	3.63	5.6	5.89	3.85	2.86	1.28	4.74	2.07	-1.33	0.028	0.0725	orf19.1391	Protein with similarity to trimeric LpxA-like enzymes; Hap43-repressed gene	Ca21chr2_C_albicans_SC5314	1971259	1971768	-	orf19.1391	CGD	orf19.1391-T	1971259	1971768	orf19.1391
orf19.1392	71.55	68.11	56.51	87.47	63.46	86.78	70.91	75.12	0.1	0.73	0.819	orf19.1392	Ortholog(s) have chaperone binding, protein disulfide isomerase activity, unfolded protein binding activity and role in ER-associated ubiquitin-dependent protein catabolic process, protein retention in ER lumen	Ca21chr2_C_albicans_SC5314	1969059	1971272	+	orf19.1392	CGD	orf19.1392-T	1969059	1971272	orf19.1392
orf19.1393	16.97	35.62	41.78	16.53	20.36	19.09	27.72	19.72	-0.33	0.547	0.674	orf19.1393	Ortholog(s) have NAD transporter activity, pyruvate secondary active transmembrane transporter activity, role in NAD transmembrane transport, mitochondrial pyruvate transport and endoplasmic reticulum, mitochondrion localization	Ca21chr2_C_albicans_SC5314	1967614	1968714	+	orf19.1393	CGD	orf19.1393-T	1967614	1968714	orf19.1393
orf19.1394	25.72	19.54	35.56	22.05	19.02	17.42	25.72	18.22	-0.46	0.315	0.456	orf19.1394	Putative protein of unknown function; mutant is viable; protein level decreases in stationary phase cultures; Spider biofilm induced	Ca21chr2_C_albicans_SC5314	1966035	1966535	-	orf19.1394	CGD	orf19.1394-T	1966035	1966535	orf19.1394
orf19.1395	11.07	7.56	15.26	42.62	5.58	13.01	19.13	9.3	-0.71	0.483	0.619	orf19.1395	Ortholog(s) have inorganic phosphate transmembrane transporter activity, role in phosphate ion transport, transmembrane transport and mitochondrion localization	Ca21chr2_C_albicans_SC5314	1962161	1963177	-	orf19.1395	CGD	orf19.1395-T	1962161	1963177	orf19.1395
orf19.1396	39.75	103.51	93.61	63.17	37.06	41.55	75.01	39.31	-0.81	0.102	0.197	orf19.1396	Ortholog(s) have ARF GTPase activator activity, role in ER to Golgi vesicle-mediated transport, intra-Golgi vesicle-mediated transport and Golgi apparatus, clathrin-coated vesicle localization	Ca21chr2_C_albicans_SC5314	1960784	1961947	+	orf19.1396	CGD	orf19.1396-T	1960784	1961947	orf19.1396
orf19.1397	8.68	14.87	14.15	6.77	1.14	4.05	11.12	2.59	-2.11	0.0338	0.0843	orf19.1397	Has domain(s) with predicted heme binding activity	Ca21chr2_C_albicans_SC5314	1957934	1958644	-	orf19.1397	CGD	orf19.1397-T	1957934	1958644	orf19.1397
orf19.1400	113.19	72.99	37.78	107.17	138.88	145.09	82.78	141.98	0.87	0.0457	0.107	orf19.1400	Ortholog of C. dubliniensis CD36 : Cd36_23640, C. parapsilosis CDC317 : CPAR2_406130, Candida tenuis NRRL Y-1498 : CANTEDRAFT_116273 and Debaryomyces hansenii CBS767 : DEHA2B11176g	Ca21chr2_C_albicans_SC5314	1954895	1957138	-	orf19.1400	CGD	orf19.1400-T	1954895	1957138	orf19.1400
orf19.1401	23.02	61.78	37.83	51.42	81.1	66.51	43.51	73.8	0.85	0.0649	0.139	orf19.1401	GPI-anchored cell wall adhesin; Efg1-regulated; mutant suppresses cell adhesion, filamentation, invasive growth defects of S. cerevisiae flo8 or flo11 mutant; biofilm induced; required for biofilm formation; Bcr1-repressed in a/a biofilms	Ca21chr2_C_albicans_SC5314	1951311	1953272	+	EAP1	CGD	orf19.1401-T	1951311	1953272	EAP1
orf19.1402	550.59	666.63	832.73	635.61	246.16	307.83	671.39	276.99	-1.27	8.58e-06	0.000116	orf19.1402	Chaperonin of the cytosolic TCP1 ring complex; protein present in exponential and stationary-phase yeast cells, but higher amounts in stationary phase; GlcNAc-induced protein	Ca21chr2_C_albicans_SC5314	1946280	1947860	-	CCT2	CGD	orf19.1402-T	1946280	1947860	CCT2
orf19.1403	79.85	144.05	172.72	84.5	21.92	32.21	120.28	27.07	-2.04	3.18e-05	0.00033	orf19.1403	Ortholog(s) have ATP:ADP antiporter activity, calcium ion binding activity, role in ADP transport, ATP transport, mitochondrial transport and mitochondrion localization	Ca21chr2_C_albicans_SC5314	1943675	1945393	-	orf19.1403	CGD	orf19.1403-T	1943675	1945393	orf19.1403
orf19.1404	74.59	150.3	193.75	67.15	55.78	35.36	121.45	45.57	-1.33	0.0319	0.0805	orf19.1404	Predicted tRNA dihydrouridine synthase; Spider biofilm induced	Ca21chr2_C_albicans_SC5314	1942108	1943511	+	orf19.1404	CGD	orf19.1404-T	1942108	1943511	orf19.1404
orf19.1405	39.81	30.28	49.7	31.11	29.06	31.38	37.72	30.22	-0.27	0.386	0.527	orf19.1405	Putative 4-nitrophenylphosphatase; Hap43p-repressed gene; transcription is regulated upon yeast-hyphal switch	Ca21chr2_C_albicans_SC5314	1940951	1941916	+	PHO13	CGD	orf19.1405-T	1940951	1941916	PHO13
orf19.1406	20.77	12.18	8.9	18.37	16	13.7	15.05	14.85	-0.02	0.976	0.986	orf19.1406	Ortholog(s) have DNA-directed DNA polymerase activity, role in error-free translesion synthesis, error-prone translesion synthesis and mitochondrion, nuclear chromatin, zeta DNA polymerase complex localization	Ca21chr2_C_albicans_SC5314	1939666	1940436	+	orf19.1406	CGD	orf19.1406-T	1939666	1940436	orf19.1406
orf19.1409	26.24	64.77	40.74	37.2	69.69	72.23	42.24	70.96	0.84	0.0403	0.097	orf19.1409	Ortholog of S. cerevisiae Vac7; integral vacuolar membrane protein involved in vacuole inheritance and morphology; mutants are viable	Ca21chr4_C_albicans_SC5314	931099	933438	-	VAC7	CGD	orf19.1409-T	931099	933438	VAC7
orf19.1409.1	94.45	143.94	224.64	98.34	14.65	24.13	140.34	19.39	-2.72	6.09e-05	0.000555	orf19.1409.1	Ribosomal 60S subunit protein L22B; Spider biofilm repressed	Ca21chr4_C_albicans_SC5314	936933	937879	+	orf19.1409.1	CGD	orf19.1409.1-T	936933	937879	orf19.1409.1
orf19.1411	1.59	5.6	3.24	2.87	5.81	3.21	3.33	4.51	0.46	0.504	0.637	orf19.1411	Putative cytochrome P450; Hap43-repressed gene	Ca21chr4_C_albicans_SC5314	929121	930923	+	orf19.1411	CGD	orf19.1411-T	929121	930923	orf19.1411
orf19.1412	20.75	29.41	21.87	29.16	12.46	9.45	25.3	10.96	-1.25	0.0178	0.0507	orf19.1412	Ortholog of C. dubliniensis CD36 : Cd36_44020, C. parapsilosis CDC317 : CPAR2_302330, Candida tenuis NRRL Y-1498 : CANTEDRAFT_105448 and Debaryomyces hansenii CBS767 : DEHA2C10582g	Ca21chr4_C_albicans_SC5314	928190	928822	+	orf19.1412	CGD	orf19.1412-T	928190	928822	orf19.1412
orf19.1413	40.56	28.93	42.82	42.49	19.86	8.93	38.7	14.39	-1.64	0.000152	0.00116	orf19.1413	Frataxin; may be required for iron storage or delivery; role in oxidative stress resistance; transcript regulated by Nrg1, repressed if iron absent induced by macrophage interaction; Hap43-repressed gene	Ca21chr4_C_albicans_SC5314	927425	927958	-	YFH1	CGD	orf19.1413-T	927425	927958	YFH1
orf19.1414	126.78	171.44	238.25	191.63	183.63	232.06	182.03	207.84	0.23	0.312	0.454	orf19.1414	Protein of unknown function; transcript is upregulated in an RHE model of oral candidiasis; Hap43-repressed	Ca21chr4_C_albicans_SC5314	925797	926702	-	orf19.1414	CGD	orf19.1414-T	925797	926702	orf19.1414
orf19.1415	109.87	176.98	137.25	104.62	25.27	29.98	132.18	27.63	-2.2	0.00056	0.00329	orf19.1415	Major cell-surface ferric reductase under low-iron conditions; 7 transmembrane regions and a secretion signal predicted; Tup1, Rim101, Ssn6, Hog1, caspofungin repressed; ciclopirox olamine induced; rat catheter biofilm induced	Ca21chr4_C_albicans_SC5314	923142	925262	+	FRE10	CGD	orf19.1415-T	923142	925262	FRE10
orf19.1416	166.3	122.95	140.39	111.44	65.5	34.88	135.27	50.19	-1.54	0.000127	0.00101	orf19.1416	Cytochrome oxidase assembly protein; transcript regulated by Nrg1; protein repressed during the mating process; Hap43-repressed gene; rat catheter biofilm induced	Ca21chr4_C_albicans_SC5314	918818	919639	+	COX11	CGD	orf19.1416-T	918818	919639	COX11
orf19.1417	5.89	7.71	7.61	4.58	7.39	5.17	6.45	6.28	-0.06	0.924	0.953	orf19.1417	Ortholog of C. dubliniensis CD36 : Cd36_43970, C. parapsilosis CDC317 : CPAR2_401720, Candida tenuis NRRL Y-1498 : CANTEDRAFT_102588 and Debaryomyces hansenii CBS767 : DEHA2G16698g	Ca21chr4_C_albicans_SC5314	918247	918582	-	orf19.1417	CGD	orf19.1417-T	918247	918582	orf19.1417
orf19.1418	136.37	110.09	119.25	144.95	216.93	192.1	127.66	204.51	0.68	0.00217	0.00956	orf19.1418	Predicted exocyst subunit; cellular bud tip-associated protein; ortholog of S. cerevisiae SEC15	Ca21chr4_C_albicans_SC5314	915503	918181	+	SEC15	CGD	orf19.1418-T	915503	918181	SEC15
orf19.1420	43.13	13.79	17.64	22.25	22.65	12.15	24.2	17.4	-0.53	0.335	0.477	orf19.1420	Ortholog(s) have cytosol, nucleus localization	Ca21chr4_C_albicans_SC5314	914503	915330	-	orf19.1420	CGD	orf19.1420-T	914503	915330	orf19.1420
orf19.1421	1.17	0.96	0.65	2.5	1.77	7.58	1.32	4.68	1.85	0.00923	0.0303	orf19.1421	Ortholog(s) have ureidoglycolate hydrolase activity and cytosol, nucleus localization	Ca21chr4_C_albicans_SC5314	913834	914475	+	orf19.1421	CGD	orf19.1421-T	913834	914475	orf19.1421
orf19.1422	216.89	240.89	185.75	204.44	290.17	203.83	211.99	247	0.19	0.422	0.561	orf19.1422	Mitochondrial biogenesis protein; rat catheter and Spider biofilm induced	Ca21chr4_C_albicans_SC5314	910798	913422	-	FZO1	CGD	orf19.1422-T	910798	913422	FZO1
orf19.1424	9.48	12.52	12.55	12.41	36.45	65.08	11.74	50.76	2.13	1.38e-06	2.82e-05	orf19.1424	Predicted membrane transporter, member of the oxalate:formate antiporter (OFA) family, major facilitator superfamily (MFS)	Ca21chr4_C_albicans_SC5314	908945	910660	+	orf19.1424	CGD	orf19.1424-T	908945	910660	orf19.1424
orf19.1426	63.05	182.33	103.87	93.02	104.02	110.05	110.57	107.04	0.07	0.859	0.91	orf19.1426	Ortholog of S. cerevisiae Skg6; localizes to the cell cortex, cell bud neck, cell bud tip, incipient cellular bud site, and is membrane-bound; Spider biofilm induced	Ca21chr4_C_albicans_SC5314	904994	907123	-	orf19.1426	CGD	orf19.1426-T	904994	907123	orf19.1426
orf19.1427	32.82	44.14	51.29	40.53	17.34	30.81	42.2	24.08	-0.76	0.132	0.241	orf19.1427	Putative transporter; fungal-specific; Spider biofilm induced	Ca21chr4_C_albicans_SC5314	903172	904668	+	orf19.1427	CGD	orf19.1427-T	903172	904668	orf19.1427
orf19.1428	8.65	9.98	8.52	8.34	7.23	5.51	8.87	6.37	-0.53	0.258	0.396	orf19.1428	Subunit of the Dam1 (DASH) complex, which acts in chromosome segregation by coupling kinetochores to spindle microtubules	Ca21chr4_C_albicans_SC5314	902219	902734	+	DUO1	CGD	orf19.1428-T	902219	902734	DUO1
orf19.1429	10.1	12.14	9.76	9.45	12.18	6.4	10.36	9.29	-0.33	0.42	0.56	orf19.1429	Subunit of the RNA polymerase II mediator complex; involved in control of cytokinesis, morphogenesis, biofilm formation, virulence; cell-cycle regulated periodic mRNA expression	Ca21chr4_C_albicans_SC5314	901370	901810	-	SOH1	CGD	orf19.1429-T	901370	901810	SOH1
orf19.1430	0.01	0.02	0.02	0.01	1.48	0.36	0.02	0.92	5.34	1.02e-05	0.000134	orf19.1430	Ortholog of C. parapsilosis CDC317 : CPAR2_402120, C. dubliniensis CD36 : Cd36_43870, Lodderomyces elongisporus NRLL YB-4239 : LELG_04437 and Candida orthopsilosis Co 90-125 : CORT_0E02170	Ca21chr4_C_albicans_SC5314	897198	899744	-	orf19.1430	CGD	orf19.1430-T	897198	899744	orf19.1430
orf19.1433	45.43	20.03	33.3	120.32	627.3	695.44	54.77	661.37	3.89	3.15e-05	0.000328	orf19.1433	Protein of unknown function; Hap43-repressed; colony morphology-related gene regulation by Ssn6; Spider biofilm induced	Ca21chr2_C_albicans_SC5314	1695466	1696659	+	orf19.1433	CGD	orf19.1433-T	1695466	1696659	orf19.1433
orf19.1434	43.83	41.46	33.34	33.78	39.95	39.57	38.1	39.76	0.07	0.809	0.876	orf19.1434	Ortholog(s) have protein kinase activator activity	Ca21chr2_C_albicans_SC5314	1692342	1694489	-	orf19.1434	CGD	orf19.1434-T	1692342	1694489	orf19.1434
orf19.1435	787.08	1846.12	2961.79	1487.27	508.24	691.19	1770.56	599.72	-1.44	0.000242	0.00168	orf19.1435	Translation elongation factor 1-alpha; at cell surface; binds human plasminogen; macrophage/pseudohyphal-induced; induced in RHE model of oral candidiasis, in clinical oral candidiasis isolates; possibly essential; Spider biofilm repressed	Ca21chr2_C_albicans_SC5314	1690559	1691935	-	TEF1	CGD	orf19.1435-T	1690559	1691935	TEF1
orf19.1438	15.77	11.92	5.75	6.58	0.03	2.78	10	1.41	-4.62	0.00219	0.00963	orf19.1438	Protein with homology to NADH dehydrogenase; regulated by Sef1p-, Sfu1p-, and Hap43p	Ca21chr4_C_albicans_SC5314	701161	702384	-	orf19.1438	CGD	orf19.1438-T	701161	702384	orf19.1438
orf19.1439	49.81	44.33	54.62	38.47	65.17	68.85	46.81	67.01	0.54	0.0406	0.0976	orf19.1439	Ortholog of S. cerevisiae/S. pombe Ipk1; an inositol pentakisphosphate 2-kinase, a nuclear protein required for synthesis of 1,2,3,4,5,6-hexakisphosphate; Spider biofilm induced	Ca21chr4_C_albicans_SC5314	699814	700899	+	IPK1	CGD	orf19.1439-T	699814	700899	IPK1
orf19.144	55.32	35.77	9.52	17.91	74.1	43.04	29.63	58.57	1.12	0.0207	0.0569	orf19.144	Protein similar to S. cerevisiae Snu114p, which is an RNA helicase involved in pre-mRNA splicing; likely to be essential for growth, based on an insertional mutagenesis strategy	Ca21chr2_C_albicans_SC5314	971804	974872	-	SNU114	CGD	orf19.144-T	971804	974872	SNU114
orf19.1440	78.93	30.43	31.23	37.63	29.89	27.37	44.55	28.63	-0.56	0.177	0.299	orf19.1440	Ortholog of C. dubliniensis CD36 : Cd36_43090, C. parapsilosis CDC317 : CPAR2_403340, Candida tenuis NRRL Y-1498 : CANTEDRAFT_94387 and Debaryomyces hansenii CBS767 : DEHA2G17622g	Ca21chr4_C_albicans_SC5314	697817	698932	+	orf19.1440	CGD	orf19.1440-T	697817	698932	orf19.1440
orf19.1441	64.43	62.69	13.33	24.68	42.67	37.34	41.28	40	0.18	0.71	0.804	orf19.1441	Ortholog of C. dubliniensis CD36 : Cd36_16230, C. parapsilosis CDC317 : CPAR2_213950, Candida tenuis NRRL Y-1498 : CANTEDRAFT_112720 and Debaryomyces hansenii CBS767 : DEHA2A01848g	Ca21chr2_C_albicans_SC5314	237247	239103	-	orf19.1441	CGD	orf19.1441-T	237247	239103	orf19.1441
orf19.1442	71.8	87.97	197.11	149.7	48.26	43.61	126.65	45.94	-1.34	0.00511	0.0189	orf19.1442	Phospholipase B; Hog1-induced; regulated by Ssn6; putative GPI-anchor; repressed during cell wall regeneration; clade-associated gene expression; Hap43-induced; rat catheter and Spider biofilm repressed	Ca21chr2_C_albicans_SC5314	241143	243251	+	PLB4.5	CGD	orf19.1442-T	241143	243251	PLB4.5
orf19.1444	66.7	83.31	66.52	82.43	68.26	89.81	74.74	79.04	0.09	0.788	0.863	orf19.1444	Ortholog(s) have phosphatidylinositol-4,5-bisphosphate binding activity, role in actin cortical patch assembly, actin filament organization, endocytosis and actin cortical patch, mating projection tip localization	Ca21chr2_C_albicans_SC5314	244023	245591	+	orf19.1444	CGD	orf19.1444-T	244023	245591	orf19.1444
orf19.1445	85.66	60.35	25.78	34.92	19.35	31.9	51.68	25.63	-0.87	0.0333	0.0832	orf19.1445	Protein similar to S. cerevisiae Esc4; a protein that represses transposition; transposon mutation affects filamentation; rat catheter biofilm repressed	Ca21chr2_C_albicans_SC5314	245820	248531	-	ESC4	CGD	orf19.1445-T	245820	248531	ESC4
orf19.1446	221.2	216.35	185.65	231.24	307.97	372.23	213.61	340.1	0.67	0.00467	0.0175	orf19.1446	B-type mitotic cyclin (cyclin-dependent protein kinase regulatory subunit); essential; required for wild-type mitotic exit; role in cell polarization; interacts with catalytic subunit Cdk1; Spider biofilm repressed	Ca21chr2_C_albicans_SC5314	249030	250508	-	CLB2	CGD	orf19.1446-T	249030	250508	CLB2
orf19.1447	10.65	28.14	16.67	14.24	14.2	17.88	17.42	16.04	0.02	0.957	0.975	orf19.1447	Ortholog of C. dubliniensis CD36 : Cd36_16290, C. parapsilosis CDC317 : CPAR2_214050, Candida tenuis NRRL Y-1498 : CANTEDRAFT_92180 and Debaryomyces hansenii CBS767 : DEHA2A01738g	Ca21chr2_C_albicans_SC5314	254580	256196	-	orf19.1447	CGD	orf19.1447-T	254580	256196	orf19.1447
orf19.1448	172.34	149.16	248.54	150.99	28.06	27.74	180.26	27.9	-2.65	1.46e-08	8.12e-07	orf19.1448	Adenine phosphoribosyltransferase; flucytosine induced; repressed by nitric oxide; protein level decreased in stationary phase yeast cultures	Ca21chr2_C_albicans_SC5314	256733	257299	+	APT1	CGD	orf19.1448-T	256733	257299	APT1
orf19.1448.1	13.38	7.75	16.04	10.64	15.49	12.89	11.95	14.19	0.28	0.54	0.669	orf19.1448.1	Ortholog(s) have plus-end-directed microtubule motor activity	Ca21chr2_C_albicans_SC5314	257441	257845	-	orf19.1448.1	CGD	orf19.1448.1-T	257441	257845	orf19.1448.1
orf19.1449	4.88	8.83	28.73	12.12	2.46	9.99	13.64	6.22	-0.83	0.323	0.465	orf19.1449	Protein of unknown function; induced in azole-resistant strain that overexpresses MDR1; protein present in exponential and stationary growth phase yeast cultures; Spider biofilm induced	Ca21chr2_C_albicans_SC5314	258078	258767	-	orf19.1449	CGD	orf19.1449-T	258078	258767	orf19.1449
orf19.145	37.29	8.16	6.18	4.2	9.03	12.83	13.95	10.93	0.18	0.824	0.886	orf19.145	Protein similar to S. cerevisiae Rpb4p, which is a component of RNA polymerase II; transposon mutation affects filamentous growth	Ca21chr2_C_albicans_SC5314	975366	976175	-	RPB4	CGD	orf19.145-T	975366	976175	RPB4
orf19.1450	0.01	0.02	0.02	0.1	0.03	0.42	0.04	0.22	2.26	0.297	0.438	orf19.1450	Ortholog of C. dubliniensis CD36 : Cd36_16320, Candida tropicalis MYA-3404 : CTRG_01238 and Candida albicans WO-1 : CAWG_03918	Ca21chr2_C_albicans_SC5314	259049	260155	-	orf19.1450	CGD	orf19.1450-T	259049	260155	orf19.1450
orf19.1451	88.06	101	87.59	136.64	136.63	127.6	103.32	132.12	0.37	0.215	0.346	orf19.1451	Subunit of the RNA polymerase II mediator complex; transposon mutation affects filamentous growth; suppresses S. cerevisiae diploid filamentous (flo8, ste7, ste12, tec1) or haploid invasive (flo8) mutant growth defects	Ca21chr2_C_albicans_SC5314	260784	265781	+	SRB9	CGD	orf19.1451-T	260784	265781	SRB9
orf19.1453	203.19	310.56	255.56	317.16	306.78	390.63	271.62	348.7	0.37	0.154	0.269	orf19.1453	Protein similar to S. cerevisiae Spt5p transcription elongation factor; transposon mutation affects filamentous growth	Ca21chr2_C_albicans_SC5314	265953	268823	+	SPT5	CGD	orf19.1453-T	265953	268823	SPT5
orf19.1457	78.93	116.25	140.74	126.72	75.26	90.73	115.66	82.99	-0.43	0.0845	0.171	orf19.1457	Putative RNA polymerase transcription factor TFIIH core component; possibly an essential gene, disruptants not obtained by UAU1 method	Ca21chr2_C_albicans_SC5314	268985	270403	-	orf19.1457	CGD	orf19.1457-T	268985	270403	orf19.1457
orf19.1458	18.08	24.53	7.65	12.57	17.62	16.79	15.71	17.21	0.22	0.646	0.754	orf19.1458	Ortholog(s) have tRNA-specific adenosine deaminase activity, role in tRNA modification and cytoplasm, nucleus localization	Ca21chr2_C_albicans_SC5314	270697	271509	-	orf19.1458	CGD	orf19.1458-T	270697	271509	orf19.1458
orf19.1459	26.66	29.68	46.88	44.35	48.59	45.27	36.89	46.93	0.4	0.196	0.322	orf19.1459	Protein similar to S. cerevisiae Ppe1p; shows genetic interaction with some genes involved in diploid filamentous growth and haploid invasive growth in S. cerevisiae	Ca21chr2_C_albicans_SC5314	271750	272832	+	PPE1	CGD	orf19.1459-T	271750	272832	PPE1
orf19.1460	207.55	291.52	385.06	302.75	146.48	184.9	296.72	165.69	-0.8	0.00205	0.0091	orf19.1460	Putative glutamine-dependent NAD synthetase, involved in NAD salvage pathway	Ca21chr2_C_albicans_SC5314	272857	275001	-	orf19.1460	CGD	orf19.1460-T	272857	275001	orf19.1460
orf19.1461	4.66	6.08	7.89	10.51	21.59	15.22	7.29	18.4	1.35	0.00397	0.0154	orf19.1461	S. pombe ortholog SPCC576.01c is a predicted sulfonate dioxygenase; possibly transcriptionally regulated upon hyphal formation; Spider biofilm induced	Ca21chr2_C_albicans_SC5314	275566	276735	+	orf19.1461	CGD	orf19.1461-T	275566	276735	orf19.1461
orf19.1462	107.94	159.08	194.06	187.56	95.18	174.08	162.16	134.63	-0.26	0.358	0.499	orf19.1462	Putative Mg2+-dependent phosphatidate phosphatase; transcript regulated by Nrg1	Ca21chr2_C_albicans_SC5314	277127	279472	+	SMP2	CGD	orf19.1462-T	277127	279472	SMP2
orf19.1464	77.33	60.99	47.57	83.81	211.65	174.65	67.43	193.15	1.52	0.000146	0.00112	orf19.1464	Putative beta-mannosyltransferase involved in beta-1,2-mannosylation of phospholipomannan; 9-member family includes Bmt1, Bmt2, Bmt3, and Bmtp with roles in mannosylation of cell wall phosphopeptidomannan; Spider biofilm induced	Ca21chr2_C_albicans_SC5314	280251	282089	+	BMT5	CGD	orf19.1464-T	280251	282089	BMT5
orf19.1465	5.14	3.82	8.18	5.21	8.58	4.94	5.59	6.76	0.2	0.775	0.853	orf19.1465	Has domain(s) with predicted N-acetyltransferase activity	Ca21chr2_C_albicans_SC5314	282314	282859	+	orf19.1465	CGD	orf19.1465-T	282314	282859	orf19.1465
orf19.1466	65.32	37.58	55.11	34.92	9.93	5.71	48.23	7.82	-2.73	0.0002	0.00144	orf19.1466	Putative 3'-5' RNA exonuclease with a predicted role in 3'-end processing of U4 and U5 snRNAs, 5S and 5.8S rRNAs; rat catheter biofilm induced	Ca21chr2_C_albicans_SC5314	283161	283874	+	REX2	CGD	orf19.1466-T	283161	283874	REX2
orf19.1467	862.33	467.69	881.73	618.35	229.24	147.2	707.52	188.22	-1.92	5.54e-05	0.000517	orf19.1467	Cytochrome c oxidase; flucytosine induced; repressed by nitric oxide	Ca21chr2_C_albicans_SC5314	284229	284633	+	COX13	CGD	orf19.1467-T	284229	284633	COX13
orf19.1468	238.24	196.85	169.82	307.82	316.16	333.76	228.18	324.96	0.54	0.0384	0.0937	orf19.1468	Ortholog(s) have protein phosphatase type 2A regulator activity, protein serine/threonine phosphatase activity	Ca21chr2_C_albicans_SC5314	285040	286599	-	CDC55	CGD	orf19.1468-T	285040	286599	CDC55
orf19.147	85.38	24.64	10.24	54.21	277.52	301.21	43.62	289.36	3.05	0.000483	0.00294	orf19.147	Predicted serine-threonine protein kinase; involved in hyphal growth regulation and biofilm formation; flow model biofilm induced; induced in core caspofungin response	Ca21chr2_C_albicans_SC5314	976903	979332	-	YAK1	CGD	orf19.147-T	976903	979332	YAK1
orf19.1470	1774.94	3481.7	5566.87	1989.29	749.94	740.73	3203.2	745.33	-1.96	1.24e-05	0.000155	orf19.1470	Ribosomal protein; regulated by Nrg1, Tup1; repressed upon phagocytosis by murine macrophage; alternatively spliced intron in 5'-UTR; Spider biofilm repressed	Ca21chr2_C_albicans_SC5314	287869	288228	-	RPS26A	CGD	orf19.1470-T	287869	288228	RPS26A
orf19.1471	292.42	447.93	707.41	367.77	70.63	76.23	453.88	73.43	-2.55	1.4e-06	2.85e-05	orf19.1471	Putative cytochrome c oxidase subunit IV; Mig1-regulated; macrophage/pseudohyphal-induced gene; macrophage-induced protein; repressed by nitric oxide; 5'-UTR intron; Hap43-repressed	Ca21chr2_C_albicans_SC5314	289905	290378	+	COX4	CGD	orf19.1471-T	289905	290378	COX4
orf19.1473	5.5	15.5	17.06	5.44	2.11	1.57	10.87	1.84	-2.32	0.0423	0.1	orf19.1473	2-hydroxyacid dehydrogenase domain-containing protein; Hap43-repressed gene; induced by alpha pheromone in SpiderM medium	Ca21chr2_C_albicans_SC5314	291132	292226	+	orf19.1473	CGD	orf19.1473-T	291132	292226	orf19.1473
orf19.1474	87.56	144.7	89.9	173.53	169.32	286.57	123.92	227.95	0.91	0.0502	0.114	orf19.1474	Protein required for assembly of the cortical actin cytoskeleton; contains three SH3 domains; transcription is regulated by Nrg1 and Mig1; flow model biofilm repressed	Ca21chr2_C_albicans_SC5314	292480	296253	+	SLA1	CGD	orf19.1474-T	292480	296253	SLA1
orf19.1476	0.13	0.09	0.2	0.5	1.83	2.58	0.23	2.2	3.61	0.00519	0.0191	orf19.1476	Ortholog(s) have mRNA (N6-adenosine)-methyltransferase activity, role in mRNA methylation, meiosis, negative regulation of pseudohyphal growth and MIS complex localization	Ca21chr2_C_albicans_SC5314	296573	298204	+	orf19.1476	CGD	orf19.1476-T	296573	298204	orf19.1476
orf19.1477	8.87	3.31	7.61	9.58	7.56	9.13	7.34	8.35	0.3	0.69	0.788	orf19.1477	Protein of unknown function; possible ER protein; Hap43p-repressed; Spider biofilm induced	Ca21chr2_C_albicans_SC5314	298207	298785	-	orf19.1477	CGD	orf19.1477-T	298207	298785	orf19.1477
orf19.1478	466.97	660.72	786.14	657.01	446.25	473.97	642.71	460.11	-0.46	0.199	0.325	orf19.1478	Putative oligosaccharyltransferase complex component; flow model and rat catheter biofilm repressed	Ca21chr2_C_albicans_SC5314	299254	301509	-	STT3	CGD	orf19.1478-T	299254	301509	STT3
orf19.1479	29.13	51.95	33.64	50.8	28.56	41.29	41.38	34.93	-0.18	0.664	0.767	orf19.1479	Ortholog of the mitochondria localized S. cerevisiae Pib2 protein of unknown function; has a FYVE zinc finger domain; Spider biofilm induced	Ca21chr2_C_albicans_SC5314	301880	304222	-	orf19.1479	CGD	orf19.1479-T	301880	304222	orf19.1479
orf19.1480	102.25	138.64	168.5	123	22.76	19.78	133.1	21.27	-2.63	8.72e-07	1.93e-05	orf19.1480	Putative succinate dehydrogenase; enzyme of citric acid cycle; repressed by nitric oxide; Efg1, Hap43 repressed	Ca21chr2_C_albicans_SC5314	305492	306022	+	orf19.1480	CGD	orf19.1480-T	305492	306022	orf19.1480
orf19.1481	33.13	36.68	10.58	19.82	37.84	61.33	25.05	49.58	1.1	0.00652	0.0229	orf19.1481	Predicted transcription factor; possibly an essential gene, disruptants not obtained by UAU1 method	Ca21chr2_C_albicans_SC5314	306408	308924	-	HAP42	CGD	orf19.1481-T	306408	308924	HAP42
orf19.1482	5.36	5.56	3.81	7.79	29.34	32.9	5.63	31.12	2.49	0.000404	0.00254	orf19.1482	Subunit of the Dam1 (DASH) complex, which acts in chromosome segregation by coupling kinetochores to spindle microtubules; expression regulated during planktonic growth	Ca21chr2_C_albicans_SC5314	309760	310080	+	HSK3	CGD	orf19.1482-T	309760	310080	HSK3
orf19.1483	11.07	11.32	13.81	8.69	12.58	12.69	11.22	12.63	0.21	0.585	0.706	orf19.1483	Ortholog(s) have copper ion binding activity, role in mitochondrial respiratory chain complex IV assembly and extrinsic to mitochondrial inner membrane, mitochondrial intermembrane space localization	Ca21chr2_C_albicans_SC5314	310219	310614	-	orf19.1483	CGD	orf19.1483-T	310219	310614	orf19.1483
orf19.1484	12.71	1.84	5.04	2.12	6.83	4.25	5.43	5.54	0.32	0.723	0.814	orf19.1484	Ortholog of S, cerevisiae Spc24; a component of the conserved kinetochore-associated Ndc80 complex involved in chromosome segregation, spindle checkpoint activity and kinetochore clustering; Hap43-induced gene	Ca21chr2_C_albicans_SC5314	310886	311644	+	orf19.1484	CGD	orf19.1484-T	310886	311644	orf19.1484
orf19.1485	232.75	57.62	95.72	41.61	12.86	7.44	106.93	10.15	-3.23	0.00196	0.00884	orf19.1485	Mitochondrial ribosomal protein of the large subunit; rat catheter biofilm induced	Ca21chr2_C_albicans_SC5314	311825	312166	-	orf19.1485	CGD	orf19.1485-T	311825	312166	orf19.1485
orf19.1486	39.92	33.51	20.75	18.37	48.21	69.57	28.14	58.89	1.13	0.00122	0.00607	orf19.1486	Protein with a life-span regulatory factor domain; regulated by Sef1, Sfu1, and Hap43; flow model biofilm induced; Spider biofilm induced	Ca21chr2_C_albicans_SC5314	314676	315173	-	orf19.1486	CGD	orf19.1486-T	314676	315173	orf19.1486
orf19.1488	5.08	6.15	7.08	2.12	3.88	8.39	5.11	6.13	0.48	0.368	0.509	orf19.1488	Ortholog of C. dubliniensis CD36 : Cd36_16630, C. parapsilosis CDC317 : CPAR2_210300, Candida tenuis NRRL Y-1498 : CANTEDRAFT_116870 and Debaryomyces hansenii CBS767 : DEHA2B04334g	Ca21chr2_C_albicans_SC5314	322609	323268	-	orf19.1488	CGD	orf19.1488-T	322609	323268	orf19.1488
orf19.1490	123.75	295.01	161.44	223.59	514.01	566.03	200.95	540.02	1.5	0.000611	0.00353	orf19.1490	Mucin family adhesin-like protein; cell wall damage sensor; required for Cek1 phosphorylation by cell wall stress; Rim101-repressed; activation releases extracellular domain into medium; Spider biofilm induced	Ca21chr2_C_albicans_SC5314	327699	331928	+	MSB2	CGD	orf19.1490-T	327699	331928	MSB2
orf19.1491	21.52	14.49	4.89	8.81	15.6	18.2	12.43	16.9	0.6	0.209	0.338	orf19.1491	Ortholog(s) have RNA binding activity, role in mRNA splicing, via spliceosome and U1 snRNP, U2-type prespliceosome localization	Ca21chr2_C_albicans_SC5314	334176	336020	-	orf19.1491	CGD	orf19.1491-T	334176	336020	orf19.1491
orf19.1492	19.33	11.77	8.99	3.85	17.79	11.43	10.99	14.61	0.52	0.407	0.547	orf19.1492	Putative component of the U1 snRNP; involved in splicing; Hap43-induced gene; Spider biofilm induced	Ca21chr2_C_albicans_SC5314	336574	338541	+	PRP39	CGD	orf19.1492-T	336574	338541	PRP39
orf19.1493	76.61	67.35	43.76	69.61	64.89	115.51	64.33	90.2	0.48	0.14	0.252	orf19.1493	Protein similar to S. cerevisiae Rad7p, which is a subunit of the Nucleotide Excision Repair Factor 4; induced under hydroxyurea treatment	Ca21chr2_C_albicans_SC5314	338599	340557	-	RAD7	CGD	orf19.1493-T	338599	340557	RAD7
orf19.1494	281.84	388.32	414.02	288.36	122.78	159.65	343.14	141.22	-1.26	1.86e-05	0.000215	orf19.1494	S. cerevisiae Rad23 ortholog; binds damaged DNA; Spider biofilm repressed	Ca21chr2_C_albicans_SC5314	341240	342678	+	RAD23	CGD	orf19.1494-T	341240	342678	RAD23
orf19.1495	19.88	10.95	14.83	14.11	11.62	11.23	14.94	11.42	-0.37	0.249	0.385	orf19.1495	Ortholog(s) have role in L-methionine salvage from methylthioadenosine and cytosol, nucleus localization	Ca21chr2_C_albicans_SC5314	342834	343631	-	orf19.1495	CGD	orf19.1495-T	342834	343631	orf19.1495
orf19.1496	8.95	7.42	4.94	7.66	4.11	7.9	7.24	6	-0.24	0.591	0.711	orf19.1496	Putative transcription factor with zinc finger DNA-binding motif; Hap43p-repressed gene	Ca21chr2_C_albicans_SC5314	343994	345349	-	orf19.1496	CGD	orf19.1496-T	343994	345349	orf19.1496
orf19.1497	8.9	5.15	3.15	8.34	10.61	6.89	6.38	8.75	0.39	0.391	0.532	orf19.1497	Putative transcription factor with zinc cluster DNA-binding motif	Ca21chr2_C_albicans_SC5314	345494	346606	-	ZCF6	CGD	orf19.1497-T	345494	346606	ZCF6
orf19.1499	44.24	76.37	33	29.74	30.39	53.31	45.84	41.85	-0.03	0.949	0.969	orf19.1499	Putative zinc-finger transcription factor, similar to A. nidulans FarA and FarB; activates genes required for fatty acid degradation; induced by oleate; null mutant displays carbon source utilization defects and slightly reduced virulence	Ca21chr2_C_albicans_SC5314	350731	354165	+	CTF1	CGD	orf19.1499-T	350731	354165	CTF1
orf19.150	173.22	100.39	65.42	71.09	28.89	17.6	102.53	23.24	-2.15	0.000103	0.000845	orf19.150	Predicted component of the Translocase of the Inner Mitochondrial membrane (TIM23 complex), involved in protein import into mitochondria	Ca21chr2_C_albicans_SC5314	981178	981642	+	TIM17	CGD	orf19.150-T	981178	981642	TIM17
orf19.1500	34.46	10.02	4.85	12.28	53.13	47.7	15.4	50.42	1.97	0.0068	0.0237	orf19.1500	Ortholog of C. dubliniensis CD36 : Cd36_16720, C. parapsilosis CDC317 : CPAR2_210210, Candida tenuis NRRL Y-1498 : CANTEDRAFT_128446 and Debaryomyces hansenii CBS767 : DEHA2B04092g	Ca21chr2_C_albicans_SC5314	354292	355815	-	orf19.1500	CGD	orf19.1500-T	354292	355815	orf19.1500
orf19.1502	15.97	8.9	5.94	12.82	10.44	7.93	10.91	9.18	-0.27	0.508	0.64	orf19.1502	Has domain(s) with predicted aminoacyl-tRNA hydrolase activity	Ca21chr2_C_albicans_SC5314	356131	356898	+	orf19.1502	CGD	orf19.1502-T	356131	356898	orf19.1502
orf19.1504	148.68	47.42	28.63	88.83	90.61	125.57	78.39	108.09	0.69	0.236	0.37	orf19.1504	Putative patatin-like phospholipase; fungal-specific (no human or murine homolog)	Ca21chr2_C_albicans_SC5314	357411	359972	-	orf19.1504	CGD	orf19.1504-T	357411	359972	orf19.1504
orf19.1505	66.01	46.4	31.48	42.69	168.07	98.39	46.64	133.23	1.46	0.000518	0.0031	orf19.1505	Ortholog(s) have cytoplasm localization	Ca21chr2_C_albicans_SC5314	360900	361937	-	orf19.1505	CGD	orf19.1505-T	360900	361937	orf19.1505
orf19.1507	48.84	41.76	13.66	29.87	23.65	21.58	33.54	22.62	-0.47	0.304	0.445	orf19.1507	Putative negative regulator of exit from mitosis; Plc1-regulated; rat catheter biofilm induced	Ca21chr2_C_albicans_SC5314	365082	367058	-	AMN1	CGD	orf19.1507-T	365082	367058	AMN1
orf19.1508	1	0.81	0.02	0.75	0.03	0.45	0.64	0.24	-1.43	0.45	0.587	orf19.1508	Protein of unknown function; transcript detected on high-resolution tiling arrays	Ca21chr2_C_albicans_SC5314	367250	367585	-	orf19.1508	CGD	orf19.1508-T	367250	367585	orf19.1508
orf19.1509	105.67	86.38	53.18	95.1	65.45	81.55	85.08	73.5	-0.17	0.542	0.67	orf19.1509	Protein similar to S. cerevisiae Rod1;a membrane protein with a role in drug tolerance; repressed by Rgt1; mutant is viable	Ca21chr2_C_albicans_SC5314	369888	372659	-	ROD1	CGD	orf19.1509-T	369888	372659	ROD1
orf19.151	30.71	31.71	13.76	22.73	16.67	9.16	24.73	12.92	-1.05	0.0111	0.0351	orf19.151	Putative polyamine transporter; mutation confers hypersensitivity to toxic ergosterol analog; hyphal induced; macrophage induced	Ca21chr2_C_albicans_SC5314	982446	984458	-	TPO5	CGD	orf19.151-T	982446	984458	TPO5
orf19.1510	75.12	45.84	26.57	59.36	67.49	130.86	51.72	99.17	0.97	0.0186	0.0525	orf19.1510	Sur7 family protein with PalI-like domains; not required for stress responses; mutant is viable	Ca21chr2_C_albicans_SC5314	374579	376459	-	SRD1	CGD	orf19.1510-T	374579	376459	SRD1
orf19.1513	96.86	79.59	22.36	110.78	468.07	548.41	77.4	508.24	2.89	1.12e-05	0.000144	orf19.1513	Phosphatidylinositol 3-phosphate 5-kinase; required for hyphal growth on solid media, and for wild-type vacuolar morphology and acidification; not required for wild-type virulence in mouse systemic infection or for adherence to HeLa cells	Ca21chr2_C_albicans_SC5314	377966	385840	-	FAB1	CGD	orf19.1513-T	377966	385840	FAB1
orf19.1514	292.37	231.7	343.55	274.64	201.29	226.56	285.56	213.92	-0.4	0.0746	0.155	orf19.1514	Ortholog(s) have enzyme binding, phosphatidylinositol-4-phosphate binding activity and role in endoplasmic reticulum unfolded protein response, protein localization to Golgi apparatus, retrograde vesicle-mediated transport, Golgi to ER	Ca21chr2_C_albicans_SC5314	386900	387922	+	orf19.1514	CGD	orf19.1514-T	386900	387922	orf19.1514
orf19.1515	17.13	12.48	13.28	19.79	36.9	16.33	15.67	26.62	0.55	0.2	0.327	orf19.1515	Chitinase; similar to S. cerevisiae sporulation-specific Cts2p; functionally complements A. gossypii cts2 mutant sporulation defect; homozygous null mutation causes no obvious defects; transcription decreases upon yeast-to-hyphal switch	Ca21chr2_C_albicans_SC5314	388136	389302	-	CHT4	CGD	orf19.1515-T	388136	389302	CHT4
orf19.1516	175.05	136.92	114.35	176.33	97.15	113.37	150.66	105.26	-0.5	0.122	0.227	orf19.1516	Ortholog(s) have ubiquitin-specific protease activity	Ca21chr2_C_albicans_SC5314	389652	392036	+	orf19.1516	CGD	orf19.1516-T	389652	392036	orf19.1516
orf19.1517	614.26	858.56	986.75	634.76	86.76	54.69	773.58	70.73	-3.5	1.08e-11	2.73e-09	orf19.1517	3-deoxy-D-arabinoheptulosonate-7-phosphate synthase; aromatic amino acid synthesis; GCN-regulated; feedback-inhibited by phe if expressed in S. cerevisiae; decreased in stationary phase; flow model biofilm repressed	Ca21chr2_C_albicans_SC5314	392667	393895	+	ARO3	CGD	orf19.1517-T	392667	393895	ARO3
orf19.1519	46.4	45.35	30.35	57.03	173.09	129.63	44.78	151.36	1.75	1.3e-05	0.000161	orf19.1519	Protein of unknown function; Hap43-repressed gene	Ca21chr2_C_albicans_SC5314	394340	397642	+	orf19.1519	CGD	orf19.1519-T	394340	397642	orf19.1519
orf19.1522	64.24	62.88	30.98	74.19	88.19	123.74	58.07	105.97	0.92	0.00666	0.0233	orf19.1522	Ortholog of C. dubliniensis CD36 : Cd36_16850, C. parapsilosis CDC317 : CPAR2_211990, Candida tenuis NRRL Y-1498 : cten_CGOB_00169 and Debaryomyces hansenii CBS767 : DEHA2G03036g	Ca21chr2_C_albicans_SC5314	398113	401241	-	orf19.1522	CGD	orf19.1522-T	398113	401241	orf19.1522
orf19.1523	1.14	0.92	0.2	1.71	7.9	11.37	0.99	9.64	3.62	9.43e-06	0.000126	orf19.1523	Putative oxidoreductase; mutation confers hypersensitivity to toxic ergosterol analog, and to amphotericin B	Ca21chr2_C_albicans_SC5314	402466	404124	-	FMO1	CGD	orf19.1523-T	402466	404124	FMO1
orf19.1525	61.97	59.06	58.89	52.28	29.5	28.69	58.05	29.1	-1	0.00317	0.0129	orf19.1525	Ortholog(s) have role in nuclear-transcribed mRNA catabolic process, nonsense-mediated decay and cytoplasm, nucleus localization	Ca21chr2_C_albicans_SC5314	408210	409406	+	orf19.1525	CGD	orf19.1525-T	408210	409406	orf19.1525
orf19.1526	195.93	258.9	114.45	201.77	120.47	162	192.76	141.24	-0.4	0.194	0.32	orf19.1526	Protein involved in transcriptional regulation; ortholog of S. cerevisiae Snf2p, which is the catalytic subunit of the SWI/SNF chromatin remodeling complex; interacts with Swi1p; SWI/SNF complex is essential for hyphal growth and virulence	Ca21chr2_C_albicans_SC5314	410274	415346	+	SNF2	CGD	orf19.1526-T	410274	415346	SNF2
orf19.1527	12.57	4.97	10.05	5.53	17.51	12.95	8.28	15.23	0.92	0.0806	0.165	orf19.1527	Protein of unknown function; Spider biofilm induced	Ca21chr2_C_albicans_SC5314	415515	416069	-	orf19.1527	CGD	orf19.1527-T	415515	416069	orf19.1527
orf19.1528	165.08	193.95	167.23	92.62	51.53	37.17	154.72	44.35	-1.8	0.000458	0.00282	orf19.1528	Putative mitochondrial RNA polymerase specificity factor; possibly an essential gene, disruptants not obtained by UAU1 method	Ca21chr2_C_albicans_SC5314	416571	417626	+	orf19.1528	CGD	orf19.1528-T	416571	417626	orf19.1528
orf19.1529	0.01	0.02	0.02	0.01	0.03	0.56	0.02	0.3	3.22	0.0545	0.122	orf19.1529	Protein of unknown function; macrophage-induced gene	Ca21chr2_C_albicans_SC5314	417866	418894	-	orf19.1529	CGD	orf19.1529-T	417866	418894	orf19.1529
orf19.1531	83.14	69.32	23.88	57.65	56	85.01	58.5	70.51	0.38	0.309	0.451	orf19.1531	Ortholog(s) have RNA binding, protein heterodimerization activity, role in mRNA cleavage, mRNA polyadenylation and cytosol, mRNA cleavage factor complex, mitochondrion localization	Ca21chr2_C_albicans_SC5314	419748	422123	-	orf19.1531	CGD	orf19.1531-T	419748	422123	orf19.1531
orf19.1532	19.75	5.04	3.06	2.84	5.81	6.23	7.67	6.02	0.07	0.931	0.958	orf19.1532	Protein of the mitochondrial outer membrane, component of the Sorting and Assembly Machinery (SAM) involved in insertion of proteins into the outer membrane; mutants show loss of mtDNA	Ca21chr2_C_albicans_SC5314	422927	423997	+	SAM37	CGD	orf19.1532-T	422927	423997	SAM37
orf19.1533	71.27	68.83	62.73	44.98	13.87	34.62	61.95	24.24	-1.36	0.0117	0.0366	orf19.1533	Possible vacuolar protein; Hap43-induced gene	Ca21chr2_C_albicans_SC5314	425071	426447	+	orf19.1533	CGD	orf19.1533-T	425071	426447	orf19.1533
orf19.1534	57.4	15.13	19.49	32.41	659.71	590.96	31.11	625.33	4.48	4.41e-08	1.83e-06	orf19.1534	Ortholog of S. cerevisiae Zrt3, vacuolar membrane zinc transporter; predicted Kex2 substrate; induced in oralpharyngeal candidasis; flow model biofilm induced; Spider biofilm induced	Ca21chr2_C_albicans_SC5314	427404	429179	+	orf19.1534	CGD	orf19.1534-T	427404	429179	orf19.1534
orf19.1535	8.84	13.19	8.08	11.86	8.35	14.13	10.49	11.24	0.16	0.744	0.831	orf19.1535	Protein of unknown function; Hap43-induced gene	Ca21chr2_C_albicans_SC5314	429650	430444	-	orf19.1535	CGD	orf19.1535-T	429650	430444	orf19.1535
orf19.1536	125.96	137.23	94.52	86.55	62.91	118.2	111.06	90.55	-0.3	0.305	0.447	orf19.1536	Putative vacuolar transporter; Hap43-induced; required for normal filamentous growth; mRNA binds She3 and is localized to hyphal tips	Ca21chr2_C_albicans_SC5314	433195	434631	+	orf19.1536	CGD	orf19.1536-T	433195	434631	orf19.1536
orf19.1538	8.84	4.23	0.74	4.1	6.6	6.78	4.48	6.69	0.91	0.171	0.291	orf19.1538	Putative syntaxin-like t-SNARE; macrophage/pseudohyphal-repressed	Ca21chr2_C_albicans_SC5314	434841	436109	-	TLG2	CGD	orf19.1538-T	434841	436109	TLG2
orf19.1539	0.38	0.45	0.06	0.01	6.38	2.35	0.23	4.36	4.94	0.00709	0.0245	orf19.1539	Protein of unknown function; F-12/CO2 early biofilm induced	Ca21chr2_C_albicans_SC5314	437627	438826	-	orf19.1539	CGD	orf19.1539-T	437627	438826	orf19.1539
orf19.154	14.05	16.48	24.37	4.33	16.05	9.1	14.8	12.58	-0.08	0.907	0.942	orf19.154	Putative ortholog of S. cerevisiae Utp30; a U3-containing 90S preribosome complex protein; Hap43-induced; Spider biofilm induced	Ca21chr2_C_albicans_SC5314	984999	986084	-	orf19.154	CGD	orf19.154-T	984999	986084	orf19.154
orf19.1541	0.52	0.09	0.6	0.65	0.91	1.83	0.47	1.37	1.87	0.167	0.287	orf19.1541	Protein with a globin-like domain; repressed by alpha pheromone in SpiderM medium; Spider biofilm induced	Ca21chr2_C_albicans_SC5314	443524	446421	-	orf19.1541	CGD	orf19.1541-T	443524	446421	orf19.1541
orf19.1542	50.12	56.19	61.63	57.32	208.43	202.09	56.32	205.26	1.87	1.74e-08	9.03e-07	orf19.1542	Protein similar to S. cerevisiae Hex3p, which is involved in DNA damage response; transposon mutation affects filamentous growth	Ca21chr2_C_albicans_SC5314	448810	450618	-	HEX3	CGD	orf19.1542-T	448810	450618	HEX3
orf19.1543	21.19	22.84	29.85	28.54	51.3	41.49	25.61	46.4	0.85	0.0198	0.0552	orf19.1543	Leucine zipper transcription factor; repressor of INO1 involved in inositol biosynthesis; functional homolog of S. cerevisiae Opi1; has putative Opi1-Sin3 interaction domain; interacts with ScSin3, but not CaSin3	Ca21chr2_C_albicans_SC5314	451490	452791	-	OPI1	CGD	orf19.1543-T	451490	452791	OPI1
orf19.1544	30.35	34.79	24.12	40.01	24.49	25.37	32.32	24.93	-0.36	0.332	0.474	orf19.1544	Putative cis-golgi localized protein involved in ER to Golgi transport; Spider biofilm repressed	Ca21chr2_C_albicans_SC5314	455598	456395	+	orf19.1544	CGD	orf19.1544-T	455598	456395	orf19.1544
orf19.1545	177.5	85.32	128.29	81.67	25.27	17.77	118.19	21.52	-2.45	2.94e-05	0.000312	orf19.1545	Ortholog(s) have structural constituent of ribosome activity and mitochondrial small ribosomal subunit localization	Ca21chr2_C_albicans_SC5314	456504	456971	-	orf19.1545	CGD	orf19.1545-T	456504	456971	orf19.1545
orf19.1546	91.3	54.98	94.16	45.73	48.87	18.49	71.54	33.68	-1.29	0.00594	0.0213	orf19.1546	Membrane-localized protein of unknown function	Ca21chr2_C_albicans_SC5314	457283	458161	+	orf19.1546	CGD	orf19.1546-T	457283	458161	orf19.1546
orf19.1547	6.17	4.38	10.34	5.94	6.49	7.27	6.71	6.88	0.16	0.704	0.799	orf19.1547	Ortholog(s) have double-stranded DNA binding, polynucleotide 3'-phosphatase activity and role in double-strand break repair	Ca21chr2_C_albicans_SC5314	458182	459087	-	orf19.1547	CGD	orf19.1547-T	458182	459087	orf19.1547
orf19.1548	12.99	3.27	5.94	3.5	5.58	9.16	6.43	7.37	0.44	0.554	0.68	orf19.1548	Ortholog(s) have role in mRNA splicing, via spliceosome and U4/U6 x U5 tri-snRNP complex localization	Ca21chr2_C_albicans_SC5314	459139	459870	+	orf19.1548	CGD	orf19.1548-T	459139	459870	orf19.1548
orf19.1549	492.69	255.33	289.18	279.37	29.06	18.89	329.14	23.97	-3.81	1.31e-07	4.38e-06	orf19.1549	Plasma membrane-associated protein identified in detergent-resistant membrane fraction (possible lipid raft component); repressed by nitric oxide; predicted transmembrane helix	Ca21chr2_C_albicans_SC5314	460292	461038	+	orf19.1549	CGD	orf19.1549-T	460292	461038	orf19.1549
orf19.155	62.94	93.93	105.99	69.51	25.22	39.86	83.09	32.54	-1.29	0.000763	0.0042	orf19.155	Functional homolog of S. cerevisiae Ure2p, which is a regulator of nitrogen utilization, and which also has an infectious prion form called [URE3]; forms [URE3] prion when expressed in S. cerevisiae	Ca21chr2_C_albicans_SC5314	986487	987521	-	URE2	CGD	orf19.155-T	986487	987521	URE2
orf19.1551	0.16	0.02	0.46	0.35	0.03	0.19	0.25	0.11	-0.79	0.628	0.739	orf19.1551	Predicted protein of unknown function; overlaps CPR3/orf19.1552	Ca21chr2_C_albicans_SC5314	461669	462172	+	orf19.1551	CGD	orf19.1551-T	461669	462172	orf19.1551
orf19.1552	132.83	111.49	157.93	142.29	42.55	111.43	136.14	76.99	-0.9	0.0335	0.0838	orf19.1552	Putative peptidyl-prolyl cis-trans isomerase; macrophage-induced protein; protein levels decrease in stationary phase yeast cultures; predicted mitochondrial localization; overlaps orf19.1551	Ca21chr2_C_albicans_SC5314	461344	461919	-	CPR3	CGD	orf19.1552-T	461344	461919	CPR3
orf19.1553	316.45	454.05	377.56	370.53	357.68	480.75	379.65	419.22	0.14	0.555	0.681	orf19.1553	Putative epsin; induced during the mating process; transcript is upregulated in an RHE model of oral candidiasis	Ca21chr2_C_albicans_SC5314	462431	463878	-	ENT3	CGD	orf19.1553-T	462431	463878	ENT3
orf19.1555	96.08	104.23	82.72	87.31	127.1	69.08	92.59	98.09	-0.02	0.944	0.966	orf19.1555	Putative nuclear pore-associated protein, required for small ribosomal subunit biogenesis; possibly an essential gene, disruptants not obtained by UAU1 method	Ca21chr2_C_albicans_SC5314	464538	468209	-	SAC3	CGD	orf19.1555-T	464538	468209	SAC3
orf19.1557	18.22	10.73	17.64	16.36	11.85	3.93	15.74	7.89	-1.38	0.00941	0.0307	orf19.1557	Ortholog(s) have S-adenosylmethionine-dependent methyltransferase activity, role in protein methylation and cytosol, nucleus localization	Ca21chr2_C_albicans_SC5314	468572	469414	-	orf19.1557	CGD	orf19.1557-T	468572	469414	orf19.1557
orf19.1559	580.48	692.99	971.27	663.69	191.32	166.74	727.11	179.03	-2.01	2.08e-08	1.01e-06	orf19.1559	Aspartate-semialdehyde dehydrogenase; forms a homodimer; conserved in bacteria, archaea, and fungi but not in mammals; ketoconazole-repressed; protein present in exponential and stationary growth phase yeast cultures; GlcNAc-induced protein	Ca21chr2_C_albicans_SC5314	469612	470709	-	HOM2	CGD	orf19.1559-T	469612	470709	HOM2
orf19.156	30.63	29.6	49.06	44.71	68.2	94.76	38.5	81.48	1.13	0.000571	0.00335	orf19.156	Protein lacking an ortholog in S. cerevisiae; transposon mutation affects filamentous growth; Hap43p-repressed gene	Ca21chr2_C_albicans_SC5314	988715	990196	-	FGR51	CGD	orf19.156-T	988715	990196	FGR51
orf19.1560	455.17	447.93	378.8	596.18	313.29	285.09	469.52	299.19	-0.63	0.0185	0.0521	orf19.1560	Protein involved in chromatin assembly and disassembly; ortholog of S. cerevisiae Pob3; transposon mutation affects filamentous growth; rat catheter biofilm repressed	Ca21chr2_C_albicans_SC5314	471244	472860	+	POB3	CGD	orf19.1560-T	471244	472860	POB3
orf19.1562	2.03	1.95	2.92	3.66	73.11	85.33	2.64	79.22	4.97	7.91e-09	5.16e-07	orf19.1562	Protein of unknown function; flow model biofilm induced; Spider biofilm induced; repressed by alpha pheromone in SpiderM medium	Ca21chr2_C_albicans_SC5314	474686	475228	+	orf19.1562	CGD	orf19.1562-T	474686	475228	orf19.1562
orf19.1563	19.36	53.28	54.42	32.05	5.24	6.52	39.78	5.88	-2.57	0.000335	0.00218	orf19.1563	Ortholog(s) have endoplasmic reticulum localization	Ca21chr2_C_albicans_SC5314	476654	478294	+	ECM3	CGD	orf19.1563-T	476654	478294	ECM3
orf19.1564	35.93	41.05	66.52	68.2	24.49	42.52	52.92	33.51	-0.58	0.18	0.303	orf19.1564	Plasma membrane-localized protein of unknown function	Ca21chr2_C_albicans_SC5314	478694	479263	+	orf19.1564	CGD	orf19.1564-T	478694	479263	orf19.1564
orf19.1565	85.05	151.87	173.58	82.52	65.61	45.19	123.26	55.4	-1.11	0.00597	0.0214	orf19.1565	Protein of unknown function	Ca21chr2_C_albicans_SC5314	479343	481184	-	orf19.1565	CGD	orf19.1565-T	479343	481184	orf19.1565
orf19.1566	245.96	620.86	536.1	199.2	60.86	99.62	400.53	80.24	-2.17	0.000375	0.00239	orf19.1566	Putative U3 snoRNP protein; Hap43-induce; physically interacts with TAP-tagged Nop1; Spider biofilm induced	Ca21chr2_C_albicans_SC5314	481408	484236	+	UTP21	CGD	orf19.1566-T	481408	484236	UTP21
orf19.1567	103.35	63.98	45.44	107.37	152.28	184.19	80.03	168.23	1.14	0.00064	0.00365	orf19.1567	Ortholog(s) have Rab guanyl-nucleotide exchange factor activity, phosphatidylinositol binding activity	Ca21chr2_C_albicans_SC5314	484560	487664	+	orf19.1567	CGD	orf19.1567-T	484560	487664	orf19.1567
orf19.1569	259.66	741.56	518.15	215.07	104.73	90.87	433.61	97.8	-1.99	0.00262	0.0111	orf19.1569	Putative U3 snoRNP protein; Ssr1-induced; repressed by prostaglandins; heterozygous null mutant is resistant to parnafungin	Ca21chr2_C_albicans_SC5314	487896	491423	-	UTP22	CGD	orf19.1569-T	487896	491423	UTP22
orf19.1570	226.27	267.1	370.07	353.67	233.05	319.38	304.28	276.21	-0.12	0.612	0.729	orf19.1570	2,3-epoxysqualene-lanosterol cyclase (lanosterol synthase), conversion of 2,3-oxidosqualene to lanosterol in sterol biosynthesis; fluconazole-induced; possibly essential, disruptants not obtained by UAU1 method; rat catheter biofilm induced	Ca21chr2_C_albicans_SC5314	491866	494052	+	ERG7	CGD	orf19.1570-T	491866	494052	ERG7
orf19.1573	174.25	210.5	184.93	212.19	100.23	132.83	195.47	116.53	-0.74	0.00397	0.0154	orf19.1573	Ortholog(s) have endoplasmic reticulum, fungal-type vacuole membrane localization	Ca21chr2_C_albicans_SC5314	496654	500706	-	orf19.1573	CGD	orf19.1573-T	496654	500706	orf19.1573
orf19.1574	32.63	30.28	21.34	38.28	36.56	37.45	30.63	37.01	0.29	0.354	0.495	orf19.1574	Putative TFIID subunit involved in RNA polymerase II transcription initiation; possibly an essential gene, disruptants not obtained by UAU1 method	Ca21chr2_C_albicans_SC5314	501240	503006	+	orf19.1574	CGD	orf19.1574-T	501240	503006	orf19.1574
orf19.1575	163.76	310.67	458.27	153.42	66.66	68.71	271.53	67.68	-1.84	0.00057	0.00335	orf19.1575	Phosphoribosylpyrophosphate synthetase; enzyme of purine, pyrimidine, histidine, and tryptophan biosynthesis; essential; flucytosine induced; macrophage/pseudohyphal-induced	Ca21chr2_C_albicans_SC5314	503401	504363	+	PRS1	CGD	orf19.1575-T	503401	504363	PRS1
orf19.1576	37.29	33.21	19	36.35	41.83	39.46	31.46	40.65	0.38	0.195	0.321	orf19.1576	Ortholog(s) have nuclear localization sequence binding, ubiquitin binding activity, role in response to ethanol and cytosol localization	Ca21chr2_C_albicans_SC5314	504784	506652	+	orf19.1576	CGD	orf19.1576-T	504784	506652	orf19.1576
orf19.1577	0.01	0.27	0.02	0.01	0.03	0.01	0.08	0.02	-0.63	0.756	0.84	orf19.1577	Has domain(s) with predicted sequence-specific DNA binding, sequence-specific DNA binding transcription factor activity, zinc ion binding activity and role in regulation of transcription, DNA-dependent	Ca21chr2_C_albicans_SC5314	507756	509084	+	orf19.1577	CGD	orf19.1577-T	507756	509084	orf19.1577
orf19.1578	596.23	484.33	78.16	242.79	130.77	134	350.38	132.39	-1.04	0.0777	0.16	orf19.1578	Ortholog of S. cereviaie Rrp5, an RNA binding protein involved in synthesis of 18S and 5.8S rRNAs; Hap43-induced gene	Ca21chr2_C_albicans_SC5314	509452	514620	+	orf19.1578	CGD	orf19.1578-T	509452	514620	orf19.1578
orf19.158	117.2	46.06	85.23	45.86	48.98	81.52	73.59	65.25	-0.06	0.894	0.934	orf19.158	Ortholog of S. cerevisiae Apd1; required for normal localization of actin patches and normal tolerance of sodium ions and hydrogen peroxide; Hap43-induced; Spider biofilm induced	Ca21chr3_C_albicans_SC5314	232741	233667	-	orf19.158	CGD	orf19.158-T	232741	233667	orf19.158
orf19.1580	2.68	2.2	0.46	5.82	13.36	8.13	2.79	10.74	2.21	0.0106	0.0337	orf19.1580	Protein of unknown function; Spider biofilm induced	Ca21chr2_C_albicans_SC5314	514977	517088	-	orf19.1580	CGD	orf19.1580-T	514977	517088	orf19.1580
orf19.1582	0.01	0.2	0.15	0.62	6.83	4.42	0.25	5.63	5.39	0.000437	0.00272	orf19.1582	Predicted membrane transporter; member of the drug:proton antiporter (12 spanner) (DHA1) family, major facilitator superfamily (MFS); mRNA binds She3	Ca21chr2_C_albicans_SC5314	519117	520844	+	orf19.1582	CGD	orf19.1582-T	519117	520844	orf19.1582
orf19.1584	22.27	34.34	53.43	26.24	22.93	7.21	34.07	15.07	-1.47	0.0103	0.033	orf19.1584	Predicted MFS membrane transporter; monocarboxylate porter family member; colony morphology-related gene regulation by Ssn6; flow model biofilm induced; Spider biofilm induced	Ca21chr2_C_albicans_SC5314	521169	522701	+	orf19.1584	CGD	orf19.1584-T	521169	522701	orf19.1584
orf19.1585	282.97	109.74	145.81	447.92	486.65	547.56	246.61	517.1	1.27	0.048	0.111	orf19.1585	Zinc transporter; ciclopirox olamine, fluconazole, alkaline repressed; transcript induced by amphotericin B, interaction with macrophages; possibly essential (UAU1 method); induced in oralpharyngeal candidiasis; Spider biofilm induced	Ca21chr2_C_albicans_SC5314	524084	525196	+	ZRT2	CGD	orf19.1585-T	524084	525196	ZRT2
orf19.1586	0.07	0.34	0.06	0.41	0.03	0.33	0.22	0.18	-0.48	0.813	0.879	orf19.1586	Putative phosphatidylinositol-specific phospholipase C (PI-PLC); predicted type 2 membrane protein; no S. cerevisiae ortholog; role in, and regulated by, filamentation, Hap43p; almost identical to orf19.5797	Ca21chr2_C_albicans_SC5314	525603	526490	-	FGR22	CGD	orf19.1586-T	525603	526490	FGR22
orf19.1587	63.71	22.77	44.94	111.57	30.39	40.12	60.75	35.26	-0.57	0.348	0.489	orf19.1587	Putative glucose transporter of the major facilitator superfamily; the C. albicans glucose transporter family comprises 20 members; 12 probable membrane-spanning segments; regulated by Nrg1	Ca21chr2_C_albicans_SC5314	526890	528401	-	HGT20	CGD	orf19.1587-T	526890	528401	HGT20
orf19.1588	23	37.35	50.94	38.34	88.91	139.74	37.41	114.33	1.68	0.00279	0.0117	orf19.1588	Putative mitochondrial protein of unknown function; regulated by Sef1p-, Sfu1p-, and Hap43p	Ca21chr2_C_albicans_SC5314	529140	529559	+	orf19.1588	CGD	orf19.1588-T	529140	529559	orf19.1588
orf19.1589	23.74	46.82	50	22.31	24.88	31.24	35.72	28.06	-0.2	0.704	0.799	orf19.1589	Putative transcription factor component of the core factor (CF) rDNA transcription factor complex; Spider biofilm induced	Ca21chr2_C_albicans_SC5314	530098	531411	+	orf19.1589	CGD	orf19.1589-T	530098	531411	orf19.1589
orf19.1589.1	2.54	4.56	5.04	4.45	14.03	9.25	4.15	11.64	1.48	0.00358	0.0142	orf19.1589.1	Has domain(s) with predicted catalytic activity, pyridoxal phosphate binding activity and role in biosynthetic process	Ca21chr2_C_albicans_SC5314	532131	533492	-	orf19.1589.1	CGD	orf19.1589.1-T	532131	533492	orf19.1589.1
orf19.1590	22.88	4.78	6.22	4.77	7.34	10.14	9.67	8.74	0.19	0.828	0.889	orf19.1590	Ortholog of C. dubliniensis CD36 : Cd36_18970, C. parapsilosis CDC317 : CPAR2_212800, Debaryomyces hansenii CBS767 : DEHA2F08690g and Candida guilliermondii ATCC 6260 : PGUG_01488	Ca21chr2_C_albicans_SC5314	904041	905822	+	orf19.1590	CGD	orf19.1590-T	904041	905822	orf19.1590
orf19.1591	429.16	729.26	1482.5	766.04	357.14	609	851.74	483.07	-0.74	0.0571	0.126	orf19.1591	Acetyl-CoA acetyltransferase; role in ergosterol biosynthesis; soluble in hyphae; changes in protein abundance associated with azole resistance; fluconazole or ketoconazole induced; macrophage-downregulated protein; GlcNAc-induced protein	Ca21chr2_C_albicans_SC5314	902615	903823	+	ERG10	CGD	orf19.1591-T	902615	903823	ERG10
orf19.1592	6.81	12.07	12.89	8.11	27.83	18.06	9.97	22.95	1.21	0.00875	0.029	orf19.1592	Protein of unknown function; Spider biofilm induced	Ca21chr2_C_albicans_SC5314	901037	901795	-	orf19.1592	CGD	orf19.1592-T	901037	901795	orf19.1592
orf19.1595	13.46	10.06	2.26	10.38	23.99	29.12	9.04	26.55	1.73	0.000478	0.00292	orf19.1595	Ortholog(s) have Dsc E3 ubiquitin ligase complex, endoplasmic reticulum localization	Ca21chr4_C_albicans_SC5314	835182	836888	+	orf19.1595	CGD	orf19.1595-T	835182	836888	orf19.1595
orf19.1596	7.92	6.82	5.04	12.02	13.53	15.76	7.95	14.65	0.93	0.0488	0.112	orf19.1596	Protein lacking an ortholog in S. cerevisiae; transposon mutation affects filamentous growth; possibly an essential gene, disruptants not obtained by UAU1 method	Ca21chr4_C_albicans_SC5314	832750	834546	+	FGR28	CGD	orf19.1596-T	832750	834546	FGR28
orf19.1597	182.52	108.18	161.89	125.06	121.9	178.48	144.42	150.19	0.08	0.83	0.891	orf19.1597	Vacuolar membrane protein; depletion causes abnormal vacuolar morphology, cell separation defect, sensitivity to cell wall stress, increased hyphal branching; essential, no mammalian homolog; Cyr1-regulated; rat catheter biofilm repressed	Ca21chr2_C_albicans_SC5314	1912340	1913206	+	ABG1	CGD	orf19.1597-T	1912340	1913206	ABG1
orf19.1598	191.68	232.01	593.03	259.26	99.79	128.6	318.99	114.2	-1.33	0.00215	0.00948	orf19.1598	C-14 sterol reductase, has a role in ergosterol biosynthesis; mutation confers increased sensitivity to dyclonine; rat catheter and Spider biofilm repressed	Ca21chr2_C_albicans_SC5314	1913346	1914692	-	ERG24	CGD	orf19.1598-T	1913346	1914692	ERG24
orf19.1600	5.22	23.82	13.62	9.39	62.25	73.71	13.01	67.98	2.66	8.61e-06	0.000116	orf19.1600	Ortholog of C. dubliniensis CD36 : Cd36_23530, C. parapsilosis CDC317 : CPAR2_406140, Candida tenuis NRRL Y-1498 : CANTEDRAFT_116829 and Debaryomyces hansenii CBS767 : DEHA2B01826g	Ca21chr2_C_albicans_SC5314	1919281	1921410	+	orf19.1600	CGD	orf19.1600-T	1919281	1921410	orf19.1600
orf19.1601	2681.68	6299.36	9026.89	4068.71	908.08	1412.41	5519.16	1160.25	-2.17	8.52e-06	0.000116	orf19.1601	Ribosomal protein, large subunit; induced by ciclopirox olamine treatment; genes encoding cytoplasmic ribosomal subunits are downregulated upon phagocytosis by murine macrophages; Hap43-induced gene; Spider biofilm repressed	Ca21chr2_C_albicans_SC5314	1921934	1923103	+	RPL3	CGD	orf19.1601-T	1921934	1923103	RPL3
orf19.1604	60.89	60.57	44.7	108.1	105.28	99.74	68.56	102.51	0.64	0.102	0.197	orf19.1604	Predicted Gal4-like DNA-binding transcription factor; Spider biofilm induced	Ca21chr2_C_albicans_SC5314	1930310	1933514	-	orf19.1604	CGD	orf19.1604-T	1930310	1933514	orf19.1604
orf19.1605	33.68	29.08	13.33	17.88	30.34	30.9	23.49	30.62	0.45	0.165	0.285	orf19.1605	Putative DNA mismatch repair factor; ortholog of S. cerevisiae PMS1 which is an ATP-binding protein involved in DNA mismatch repair	Ca21chr2_C_albicans_SC5314	1936617	1939349	-	PMS1	CGD	orf19.1605-T	1936617	1939349	PMS1
orf19.1606	14.27	4.64	3.81	2.68	6.77	6.63	6.35	6.7	0.33	0.718	0.81	orf19.1606	Protein of unknown function; Plc1-regulated	Ca21chr3_C_albicans_SC5314	524219	525844	+	orf19.1606	CGD	orf19.1606-T	524219	525844	orf19.1606
orf19.1607	151.28	251.81	185.34	157.75	446.9	405.37	186.54	426.13	1.22	6.6e-05	0.000591	orf19.1607	Putative transporter of divalent cations; hyphal-induced expression; rat catheter biofilm induced	Ca21chr3_C_albicans_SC5314	517727	520516	-	ALR1	CGD	orf19.1607-T	517727	520516	ALR1
orf19.1608	1.95	0.88	0.51	2.37	8.86	14.27	1.43	11.57	3.24	8.81e-06	0.000119	orf19.1608	Ortholog(s) have cytosol, nucleus localization	Ca21chr3_C_albicans_SC5314	514997	516763	-	orf19.1608	CGD	orf19.1608-T	514997	516763	orf19.1608
orf19.1609	87.56	69.7	27.84	26.88	57.66	47.68	53	52.67	0.14	0.75	0.835	orf19.1609	Ortholog(s) have role in endonucleolytic cleavage in ITS1 to separate SSU-rRNA from 5.8S rRNA and LSU-rRNA from tricistronic rRNA transcript (SSU-rRNA, 5.8S rRNA, LSU-rRNA) and mitotic spindle pole body, nucleolus localization	Ca21chr3_C_albicans_SC5314	512847	514847	+	orf19.1609	CGD	orf19.1609-T	512847	514847	orf19.1609
orf19.1610	2.4	1.98	0.83	3.5	16.11	12.52	2.18	14.31	2.79	2.42e-06	4.37e-05	orf19.1610	Putative protein of unknown function, transcription is activated in the presence of elevated CO2	Ca21chr3_C_albicans_SC5314	511399	512532	+	orf19.1610	CGD	orf19.1610-T	511399	512532	orf19.1610
orf19.1611	0.3	0.34	0.15	0.53	52.74	55.72	0.33	54.23	7.47	1.11e-07	3.91e-06	orf19.1611	Protein of unknown function; Spider biofilm induced	Ca21chr3_C_albicans_SC5314	509772	510704	-	orf19.1611	CGD	orf19.1611-T	509772	510704	orf19.1611
orf19.1613	650.88	837.34	785.14	705.38	217.15	210.43	744.69	213.79	-1.8	3.34e-06	5.6e-05	orf19.1613	Putative acetolactate synthase; regulated by Gcn4p; induced by amino acid starvation (3-AT treatment); stationary phase enriched protein	Ca21chr3_C_albicans_SC5314	507202	509253	+	ILV2	CGD	orf19.1613-T	507202	509253	ILV2
orf19.1614	134.77	27.5	31.62	155.02	18.52	20.61	87.23	19.56	-1.77	0.0581	0.128	orf19.1614	Ammonium permease; Mep1 more efficient permease than Mep2, Mep2 has additional regulatory role; 11 predicted transmembrane regions; low mRNA abundance; hyphal downregulated; flow model biofilm induced	Ca21chr3_C_albicans_SC5314	504791	506398	+	MEP1	CGD	orf19.1614-T	504791	506398	MEP1
orf19.1616	3.26	7.16	2.49	10.42	114.61	48.22	5.83	81.41	3.81	3.36e-05	0.000347	orf19.1616	Protein of unknown function; repressed by a1/alpha2 in white-phase cells, a-specific, alpha factor-induced; Hap43-repressed; flow model biofilm induced; Tn mutation affects filamentous growth;	Ca21chr3_C_albicans_SC5314	499572	502916	+	FGR23	CGD	orf19.1616-T	499572	502916	FGR23
orf19.1617	18.55	14.76	15.5	23.51	22.48	17.88	18.08	20.18	0.13	0.712	0.805	orf19.1617	Protein similar to S. cerevisiae Ydr282cp; transposon mutation affects filamentous growth; Hap43p-repressed gene	Ca21chr3_C_albicans_SC5314	497489	498661	+	orf19.1617	CGD	orf19.1617-T	497489	498661	orf19.1617
orf19.1618	705.48	657.28	895.55	816	1447.15	1369.99	768.58	1408.57	0.88	0.000436	0.00271	orf19.1618	Glucosamine-6-phosphate synthase, homotetrameric enzyme of chitin/hexosamine biosynthesis; inhibited by UDP-GlcNAc, FMDP, N-acyl peptide, kanosamine-6-P; functional homolog of S. cerevisiae Gfa1p; Cagrowth-phase regulated; catalytic Cys	Ca21chr3_C_albicans_SC5314	493471	495612	-	GFA1	CGD	orf19.1618-T	493471	495612	GFA1
orf19.1619	106.09	99.94	75.36	116.74	89.29	203.69	99.53	146.49	0.49	0.105	0.202	orf19.1619	Putative kinase subunit of RNA polymerase II carboxy-terminal domain kinase I; possibly an essential gene, disruptants not obtained by UAU1 method	Ca21chr3_C_albicans_SC5314	489183	490943	-	orf19.1619	CGD	orf19.1619-T	489183	490943	orf19.1619
orf19.1621	123.14	124.93	128.29	126.29	204.51	398.41	125.66	301.46	1.19	0.000147	0.00113	orf19.1621	G-protein alpha subunit; regulates filamentous growth, copper resistance; involved in cAMP-mediated glucose signaling; reports differ on role in cAMP-PKA pathway, MAP kinase cascade; Gpr1 C terminus binds Gpa2; regulates HWP1 and ECE1	Ca21chr3_C_albicans_SC5314	484971	486479	-	GPA2	CGD	orf19.1621-T	484971	486479	GPA2
orf19.1622	150.62	67.39	21.34	61.26	63.79	86.47	75.15	75.13	0.27	0.562	0.687	orf19.1622	Putative condensin G	Ca21chr3_C_albicans_SC5314	480750	484529	-	YCG1	CGD	orf19.1622-T	480750	484529	YCG1
orf19.1623	96.83	104.99	142.11	93.88	256.81	329.82	109.45	293.32	1.44	2.47e-06	4.44e-05	orf19.1623	AP-1 bZIP transcription factor; apoptotic, oxidative stress response/resistance, multidrug resistance; nuclear in oxidative stress; complements S. cerevisiae yap1 mutant; oralpharyngeal candidasis-, human neutrophil, Spider biofilm induced	Ca21chr3_C_albicans_SC5314	479014	480513	+	CAP1	CGD	orf19.1623-T	479014	480513	CAP1
orf19.1624	228.97	211.57	95.92	184.86	104.51	107.82	180.33	106.17	-0.7	0.0215	0.0588	orf19.1624	Non-catalytic subunit of N-terminal acetyltransferase of the NatC type; flow model biofilm repressed	Ca21chr3_C_albicans_SC5314	474903	477388	-	orf19.1624	CGD	orf19.1624-T	474903	477388	orf19.1624
orf19.1625	84.33	110.24	125.06	70.6	21.76	8.01	97.56	14.88	-2.99	5.22e-07	1.25e-05	orf19.1625	Putative ubiquinone oxidoreductase; repressed by nitric oxide; Hap43p-repressed	Ca21chr3_C_albicans_SC5314	473977	474399	-	orf19.1625	CGD	orf19.1625-T	473977	474399	orf19.1625
orf19.1626	465.15	450.51	680.53	486.82	42.55	28.43	520.75	35.49	-3.93	5.73e-11	1.01e-08	orf19.1626	Deoxyhypusine synthase; catalyzes formation of deoxyhypusine, the first step in hypusine biosynthesis; Spider biofilm repressed	Ca21chr3_C_albicans_SC5314	472384	473523	-	orf19.1626	CGD	orf19.1626-T	472384	473523	orf19.1626
orf19.1628	166.38	204.23	315.67	312.49	123.1	250.9	249.69	187	-0.42	0.202	0.329	orf19.1628	Putative aminopeptidase yscI precursor; mutant is viable; protein present in exponential and stationary growth phase yeast cultures; Spider biofilm repressed	Ca21chr3_C_albicans_SC5314	470532	472085	-	LAP41	CGD	orf19.1628-T	470532	472085	LAP41
orf19.163	98.21	68.18	95.57	59.95	24.6	10.05	80.48	17.33	-2.45	5.64e-06	8.42e-05	orf19.163	Ortholog(s) have pantoate-beta-alanine ligase activity, role in pantothenate biosynthetic process and cytosol, nucleus localization	Ca21chrR_C_albicans_SC5314	576987	577937	+	PAN6	CGD	orf19.163-T	576987	577937	PAN6
orf19.1630	96.19	207.98	165.04	146.54	216.17	243.08	153.94	229.62	0.64	0.0664	0.142	orf19.1630	Ortholog(s) have cytoplasm localization	Ca21chr3_C_albicans_SC5314	467187	469711	-	orf19.1630	CGD	orf19.1630-T	467187	469711	orf19.1630
orf19.1631	543.66	530.32	910.96	521.3	33.12	136.03	626.56	84.57	-3.08	2.65e-06	4.71e-05	orf19.1631	Delta(24)-sterol C-methyltransferase, converts zymosterol to fecosterol, ergosterol biosynthesis; mutation confers nystatin resistance; Hap43, GlcNAc-, fluconazole-induced; upregulated in azole-resistant strain; Spider biofilm repressed	Ca21chr3_C_albicans_SC5314	465114	466244	-	ERG6	CGD	orf19.1631-T	465114	466244	ERG6
orf19.1632	22.88	21.49	38.12	32.28	12.97	28.83	28.7	20.9	-0.41	0.333	0.475	orf19.1632	Ortholog(s) have cytosol, nucleus localization	Ca21chr3_C_albicans_SC5314	463276	464493	-	orf19.1632	CGD	orf19.1632-T	463276	464493	orf19.1632
orf19.1633	308.9	410.32	201.35	191.76	67.32	100.34	278.08	83.83	-1.66	0.00123	0.00612	orf19.1633	Putative U3 snoRNA-associated protein; Hap43-induced; physically interacts with TAP-tagged Nop1; Spider biofilm induced	Ca21chr3_C_albicans_SC5314	460973	463204	+	UTP4	CGD	orf19.1633-T	460973	463204	UTP4
orf19.1634	44.94	39.24	36.4	54.34	55.89	54.57	43.73	55.23	0.34	0.231	0.364	orf19.1634	Has domain(s) with predicted fatty-acyl-CoA binding activity	Ca21chr3_C_albicans_SC5314	459384	460584	+	orf19.1634	CGD	orf19.1634-T	459384	460584	orf19.1634
orf19.1635	997.24	1517.53	3268.55	1058.37	205.11	277.16	1710.42	241.13	-2.67	4.42e-06	7.03e-05	orf19.1635	Ribosomal protein L12, 60S ribosomal subunit; downregulated by human whole blood or polymorphonuclear cells; genes encoding cytoplasmic ribosomal subunits are downregulated upon phagocytosis by macrophage; Tbf1p-activated; Hap43p-induced	Ca21chr3_C_albicans_SC5314	457876	458373	+	RPL12	CGD	orf19.1635-T	457876	458373	RPL12
orf19.1636	9.07	22.58	26.62	14.72	45.44	40.92	18.25	43.18	1.4	0.00265	0.0112	orf19.1636	Protein with sterile alpha motif (SAM) and Ras-associated domain (RAD); similar to S. cerevisiae Rad50p, which is involved in signal transduction via interaction with and regulation of MAPKKK	Ca21chr3_C_albicans_SC5314	456166	457548	+	STE50	CGD	orf19.1636-T	456166	457548	STE50
orf19.1637	66.15	67.39	127.48	106.47	102.15	121.74	91.87	111.95	0.36	0.24	0.374	orf19.1637	Ortholog(s) have cytosol, nucleus localization	Ca21chr3_C_albicans_SC5314	454104	455045	-	orf19.1637	CGD	orf19.1637-T	454104	455045	orf19.1637
orf19.1638	29.93	40.29	43.21	48.93	34.18	64.22	40.59	49.2	0.29	0.441	0.579	orf19.1638	Has domain(s) with predicted zinc ion binding activity, role in ER to Golgi vesicle-mediated transport, intracellular protein transport and COPII vesicle coat localization	Ca21chr3_C_albicans_SC5314	451510	454095	+	orf19.1638	CGD	orf19.1638-T	451510	454095	orf19.1638
orf19.1639	0.38	1.58	1.15	0.87	0.09	6.32	0.99	3.2	0.21	0.885	0.926	orf19.1639	Has domain(s) with predicted oxidoreductase activity and role in oxidation-reduction process	Ca21chr3_C_albicans_SC5314	449567	450733	-	orf19.1639	CGD	orf19.1639-T	449567	450733	orf19.1639
orf19.164	6.39	5.04	5.61	8.05	7.68	19.35	6.27	13.51	1.11	0.0259	0.0683	orf19.164	Ortholog(s) have lipase activity and peroxisomal matrix localization	Ca21chrR_C_albicans_SC5314	574726	575931	-	orf19.164	CGD	orf19.164-T	574726	575931	orf19.164
orf19.1641	1.08	0.92	2.96	2.75	0.79	12.32	1.93	6.55	1.3	0.185	0.309	orf19.1641	Ortholog(s) have cytosol, extracellular region, nucleus localization	Ca21chr3_C_albicans_SC5314	448246	449517	+	orf19.1641	CGD	orf19.1641-T	448246	449517	orf19.1641
orf19.1642	16.86	45.87	31.23	10.19	10.61	8.44	26.04	9.53	-1.23	0.162	0.28	orf19.1642	Ortholog of S. cerevisiae Loc1, a nuclear protein involved in asymmetric localization of ASH1 mRNA in S. cerevisiae; Hap43-induced gene; Spider biofilm induced	Ca21chr3_C_albicans_SC5314	446722	447342	-	orf19.1642	CGD	orf19.1642-T	446722	447342	orf19.1642
orf19.1643	143.24	201.9	271.98	102.27	114.99	83.58	179.85	99.29	-0.79	0.0737	0.154	orf19.1643	Ortholog(s) have serine-type endopeptidase activity, role in regulation of mitochondrion organization, signal peptide processing and mitochondrial inner membrane localization	Ca21chr3_C_albicans_SC5314	445676	446659	+	orf19.1643	CGD	orf19.1643-T	445676	446659	orf19.1643
orf19.1646	99.37	216.93	156.41	99.23	88.96	73.89	142.99	81.42	-0.74	0.0566	0.125	orf19.1646	Ortholog(s) have rRNA primary transcript binding activity	Ca21chr3_C_albicans_SC5314	442964	445489	+	orf19.1646	CGD	orf19.1646-T	442964	445489	orf19.1646
orf19.1647	0.27	0.27	1.52	0.84	0.91	1.31	0.72	1.11	1.06	0.322	0.464	orf19.1647	Ortholog(s) have role in ascospore wall assembly	Ca21chr3_C_albicans_SC5314	441623	442730	-	orf19.1647	CGD	orf19.1647-T	441623	442730	orf19.1647
orf19.1648	91.55	79.74	31.28	92.03	149.87	162.6	73.65	156.23	1.18	0.000837	0.00452	orf19.1648	Putative DNA double-strand break repair factor; involved in response to oxidative stress and drug resistance; flow model biofilm repressed	Ca21chr3_C_albicans_SC5314	437605	441603	+	RAD50	CGD	orf19.1648-T	437605	441603	RAD50
orf19.1649	413.03	420.37	550.67	454.13	185.48	168.68	459.55	177.08	-1.37	6.33e-06	9.25e-05	orf19.1649	Putative GTPase-activating protein; protein level decreases in stationary phase cultures; Spider biofilm repressed	Ca21chr3_C_albicans_SC5314	436239	437483	+	RNA1	CGD	orf19.1649-T	436239	437483	RNA1
orf19.1651	0.61	0.12	0.15	0.19	0.03	0.3	0.27	0.17	-1.04	0.519	0.651	orf19.1651	Ortholog of C. dubliniensis CD36 : Cd36_81960, Pichia stipitis Pignal : psti_CGOB_00163, Candida tropicalis MYA-3404 : CTRG_02378 and Candida albicans WO-1 : CAWG_02525	Ca21chr3_C_albicans_SC5314	433793	434320	-	orf19.1651	CGD	orf19.1651-T	433793	434320	orf19.1651
orf19.1652	70.99	109.63	118.95	122.14	188.75	278.18	105.43	233.47	1.17	0.00999	0.0323	orf19.1652	Predicted acyl-CoA oxidase; farnesol regulated; stationary phase enriched protein; Spider biofilm induced	Ca21chr3_C_albicans_SC5314	429603	431732	-	POX1-3	CGD	orf19.1652-T	429603	431732	POX1-3
orf19.1653	38.09	8.64	21.58	35.51	25.72	16.59	25.96	21.16	-0.21	0.782	0.858	orf19.1653	Has domain(s) with predicted integral to membrane localization	Ca21chr3_C_albicans_SC5314	428556	429146	-	orf19.1653	CGD	orf19.1653-T	428556	429146	orf19.1653
orf19.1654	29.44	24.79	42.42	49.1	72.17	113.11	36.44	92.64	1.4	0.00131	0.00641	orf19.1654	Predicted membrane protein; induced by prostaglandins	Ca21chr3_C_albicans_SC5314	427630	428217	-	orf19.1654	CGD	orf19.1654-T	427630	428217	orf19.1654
orf19.1655	1.5	2.09	1.2	2.68	3.03	6.35	1.87	4.69	1.4	0.289	0.43	orf19.1655	Putative acyl-CoA oxidase; enzyme of fatty acid beta-oxidation; induced during macrophage infection; opaque specific transcript; putative peroxisome targeting signal; Spider biofilm induced	Ca21chr3_C_albicans_SC5314	425330	427504	+	PXP2	CGD	orf19.1655-T	425330	427504	PXP2
orf19.1656	6.86	4.01	1.89	9.23	17.96	4.91	5.5	11.43	0.68	0.334	0.475	orf19.1656	Protein with a predicted FYVE/PHD zinc finger domain; Hap43-repressed; Spider biofilm induced	Ca21chr3_C_albicans_SC5314	418470	420266	-	orf19.1656	CGD	orf19.1656-T	418470	420266	orf19.1656
orf19.1658	72.18	86.64	61.19	84.11	91.66	149.49	76.03	120.57	0.66	0.0186	0.0525	orf19.1658	Ortholog(s) have cell cortex, cellular bud neck, cellular bud tip, mating projection tip localization	Ca21chr3_C_albicans_SC5314	414753	416640	-	orf19.1658	CGD	orf19.1658-T	414753	416640	orf19.1658
orf19.1659	73.54	78.07	68.72	65.14	39.34	85.7	71.37	62.52	-0.23	0.482	0.617	orf19.1659	Putative glucosyltransferase involved in cell wall mannan biosynthesis; transcription is elevated in nik1 and sln1 homozygous null mutants, but not in the chk1 null mutant; possibly an essential gene, disruptants not obtained by UAU1 method	Ca21chr3_C_albicans_SC5314	412612	414375	+	ALG8	CGD	orf19.1659-T	412612	414375	ALG8
orf19.166	99.29	56.91	34.18	74.09	52.85	44.07	66.12	48.46	-0.39	0.366	0.507	orf19.166	Gal4p family zinc-finger transcription factor with similarity to S. cerevisiae Asg1p	Ca21chrR_C_albicans_SC5314	570078	573050	-	ASG1	CGD	orf19.166-T	570078	573050	ASG1
orf19.1661	505.4	480.83	566.13	495.3	255.02	292.39	511.92	273.71	-0.9	0.00378	0.0148	orf19.1661	Ortholog(s) have RNA helicase activity, RNA-dependent ATPase activity, inositol hexakisphosphate binding activity and role in mRNA export from nucleus, translational termination	Ca21chr3_C_albicans_SC5314	410326	411948	-	DBP5	CGD	orf19.1661-T	410326	411948	DBP5
orf19.1662	157.91	155.03	144.64	98.37	20.7	11.43	138.99	16.06	-3.23	1.6e-06	3.17e-05	orf19.1662	Ortholog(s) have structural constituent of ribosome activity and mitochondrial small ribosomal subunit localization	Ca21chr3_C_albicans_SC5314	409037	410092	+	orf19.1662	CGD	orf19.1662-T	409037	410092	orf19.1662
orf19.1663	61.61	103.93	114.5	53.91	38.51	52.51	83.49	45.51	-0.77	0.136	0.247	orf19.1663	Alpha-1,2-mannosyl transferase; adds 3rd mannose in cell-wall mannoprotein biosynthesis; partially redundant with Mnt1; role in adherence and virulence; expressed in yeast and hyphae; fungal-specific; Hap43-induced; Spider biofilm induced	Ca21chr3_C_albicans_SC5314	405319	406704	-	MNT2	CGD	orf19.1663-T	405319	406704	MNT2
orf19.1664	49.92	17.93	16.09	58.44	194.92	220.5	35.6	207.71	2.72	1.54e-06	3.07e-05	orf19.1664	Protein of unknown function; expression downregulated in an ssr1 null mutant	Ca21chr3_C_albicans_SC5314	402553	405153	+	orf19.1664	CGD	orf19.1664-T	402553	405153	orf19.1664
orf19.1665	918.1	1025.89	1239.86	882.5	412.14	561.15	1016.59	486.64	-1.07	0.000314	0.00206	orf19.1665	Alpha-1,2-mannosyl transferase; predicted type II Golgi membrane protein; adds 2nd mannose during cell-wall mannoprotein biosynthesis; required for wild-type virulence and adherence to epithelial cells; Hap43-induced	Ca21chr3_C_albicans_SC5314	399126	400421	-	MNT1	CGD	orf19.1665-T	399126	400421	MNT1
orf19.1666	22.22	62.09	35.51	27.89	57.05	87.47	36.93	72.26	1.1	0.0255	0.0675	orf19.1666	Ortholog of Dig2, a MAP kinase-responsive inhibitor of Ste12; regulates mating-specific genes and invasive growth in S. cerevisiae; induced by alpha pheromone in SpiderM medium	Ca21chr3_C_albicans_SC5314	395152	396747	-	orf19.1666	CGD	orf19.1666-T	395152	396747	orf19.1666
orf19.1667	16.44	26.03	20.8	28.38	86.87	57.38	22.91	72.13	1.63	6.15e-05	0.000559	orf19.1667	Protein with a predicted SWI/SNF-related matrix-associated actin-dependent regulator of chromatin subfamily domain; Hap43-repressed gene	Ca21chr3_C_albicans_SC5314	390791	394543	-	orf19.1667	CGD	orf19.1667-T	390791	394543	orf19.1667
orf19.1667.1	3.85	6.56	3.9	2.81	1.31	1.8	4.28	1.56	-1.36	0.166	0.285	orf19.1667.1	Ortholog(s) have role in mitochondrial respiratory chain complex IV assembly and mitochondrial intermembrane space, nucleus localization	Ca21chr3_C_albicans_SC5314	390312	390578	-	orf19.1667.1	CGD	orf19.1667.1-T	390312	390578	orf19.1667.1
orf19.1668	19.19	24.91	9.47	23.58	91.93	43.58	19.29	67.76	1.72	0.000452	0.00279	orf19.1668	Protein of unknown function; expression downregulated in an ssr1 null mutant	Ca21chr3_C_albicans_SC5314	388218	390089	-	orf19.1668	CGD	orf19.1668-T	388218	390089	orf19.1668
orf19.1669	315.4	409.75	356.03	305.41	159.76	132.74	346.65	146.25	-1.25	0.000259	0.00178	orf19.1669	Similar to S. cerevisiae Afg3p, a subunit of the mitochondrial inner membrane m-AAA protease; likely to be essential for growth, based on an insertional mutagenesis strategy	Ca21chr3_C_albicans_SC5314	385662	388049	+	AFG3	CGD	orf19.1669-T	385662	388049	AFG3
orf19.1670	43.94	31.78	14.92	44.35	53.41	70.37	33.75	61.89	0.96	0.0318	0.0804	orf19.1670	Class E vacuolar protein sorting factor; role in transport from multivesicular body to vacuole; not involved in Rim101 pathway; macrophage and pseudohyphal-repressed; flow model biofilm induced	Ca21chr3_C_albicans_SC5314	382035	384872	-	BRO1	CGD	orf19.1670-T	382035	384872	BRO1
orf19.1671	370.83	271.28	424.58	302.72	576.62	508.74	342.35	542.68	0.69	0.0353	0.0874	orf19.1671	Putative GPI anchored cell wall glycosidase; role in adhesion, hyphal growth on Spider (not serum) medium; chitin-binding, glycosyl hydrolase domains; induced during cell wall regeneration; mRNA in yeast-form cells; Spider biofilm induced	Ca21chr3_C_albicans_SC5314	376404	377816	-	UTR2	CGD	orf19.1671-T	376404	377816	UTR2
orf19.1672	628.67	614.99	394.98	696.21	719.95	787.66	583.71	753.81	0.4	0.111	0.21	orf19.1672	Alpha subunit of COPI vesicle coatomer complex; role in ER to Golgi vesicle-mediated transport, retrograde vesicle-mediated transport, Golgi to ER transport; flow model biofilm repressed	Ca21chr3_C_albicans_SC5314	372245	375910	-	orf19.1672	CGD	orf19.1672-T	372245	375910	orf19.1672
orf19.1673	100.31	77.01	122.33	26.24	30.01	31.18	81.47	30.59	-1.18	0.0662	0.142	orf19.1673	Putative serine/threonine phosphatase; induced in high iron	Ca21chr3_C_albicans_SC5314	369944	371638	-	PPT1	CGD	orf19.1673-T	369944	371638	PPT1
orf19.1674	198.91	178.32	127.13	180.86	165.66	185.36	171.3	175.51	0.05	0.847	0.902	orf19.1674	Cullin, a scaffold subunit of the SCF ubiquitin-ligase complexes; depletion leads to increased filamentous growth and premature cell death	Ca21chr3_C_albicans_SC5314	367386	369644	+	CDC53	CGD	orf19.1674-T	367386	369644	CDC53
orf19.1675	38.17	55.73	66.07	42.95	29.28	28.63	50.73	28.96	-0.76	0.0312	0.0793	orf19.1675	Ortholog(s) have role in positive regulation of catalytic activity	Ca21chr3_C_albicans_SC5314	365359	366561	+	orf19.1675	CGD	orf19.1675-T	365359	366561	orf19.1675
orf19.1676	11.52	21.38	16.33	13.88	3.03	5.05	15.78	4.04	-1.87	0.00187	0.0085	orf19.1676	Predicted potassium ion transporter; Spider biofilm induced	Ca21chr3_C_albicans_SC5314	362744	363850	-	orf19.1676	CGD	orf19.1676-T	362744	363850	orf19.1676
orf19.1677	8.34	43.2	27.79	17.2	17.56	21.84	24.13	19.7	0.03	0.966	0.98	orf19.1677	Protein of unknown function; transcript detected on high-resolution tiling arrays	Ca21chr3_C_albicans_SC5314	360648	361445	+	orf19.1677	CGD	orf19.1677-T	360648	361445	orf19.1677
orf19.1678	9.96	13.26	11.4	9.39	8.13	8.79	11	8.46	-0.34	0.426	0.565	orf19.1678	Protein of unknown function; transcript detected on high-resolution tiling arrays	Ca21chr3_C_albicans_SC5314	360219	360569	+	orf19.1678	CGD	orf19.1678-T	360219	360569	orf19.1678
orf19.1679	0.24	0.02	0.11	0.44	0.21	0.39	0.2	0.3	1.27	0.381	0.522	orf19.1679	Ortholog of C. dubliniensis CD36 : Cd36_81550, C. parapsilosis CDC317 : CPAR2_503570, Candida tenuis NRRL Y-1498 : cten_CGOB_00261 and Debaryomyces hansenii CBS767 : DEHA2D15378g	Ca21chr3_C_albicans_SC5314	358213	359142	-	orf19.1679	CGD	orf19.1679-T	358213	359142	orf19.1679
orf19.168	57.98	57.89	55.46	30.72	40.12	31.12	50.51	35.62	-0.49	0.302	0.444	orf19.168	Ortholog(s) have role in U4 snRNA 3'-end processing, exonucleolytic trimming to generate mature 3'-end of 5.8S rRNA from tricistronic rRNA transcript (SSU-rRNA, 5.8S rRNA and LSU-rRNA), more	Ca21chrR_C_albicans_SC5314	568822	569697	-	orf19.168	CGD	orf19.168-T	568822	569697	orf19.168
orf19.1680	377.36	583.02	581.66	563.53	264.37	444.77	526.39	354.57	-0.6	0.0243	0.0648	orf19.1680	Subunit of vacuolar H+-ATPase; stationary phase enriched protein; sumoylation target; Spider biofilm repressed	Ca21chr3_C_albicans_SC5314	355985	357915	+	TFP1	CGD	orf19.1680-T	355985	357915	TFP1
orf19.1681	1.36	1.91	0.69	1.74	3.48	1.75	1.43	2.61	0.78	0.265	0.404	orf19.1681	Ortholog of C. dubliniensis CD36 : Cd36_81530, C. parapsilosis CDC317 : CPAR2_503590, Candida tenuis NRRL Y-1498 : CANTEDRAFT_115755 and Debaryomyces hansenii CBS767 : DEHA2D15334g	Ca21chr3_C_albicans_SC5314	355041	355601	+	orf19.1681	CGD	orf19.1681-T	355041	355601	orf19.1681
orf19.1682	853.68	1230.84	1730.37	1088.87	175.38	68.11	1225.94	121.75	-3.5	2.11e-09	1.81e-07	orf19.1682	Membrane protein; Hap43p-repressed gene; repressed by nitric oxide	Ca21chr3_C_albicans_SC5314	353614	354774	+	orf19.1682	CGD	orf19.1682-T	353614	354774	orf19.1682
orf19.1683	211.6	248.05	326.69	258.46	135.43	128.6	261.2	132.01	-0.97	0.000397	0.00251	orf19.1683	Putative protein phosphatase of the Type 2A-related family (serine/threonine-specific), similar to S. cerevisiae Pph21p; caspofungin repressed; possibly an essential gene, disruptants not obtained by UAU1 method	Ca21chr3_C_albicans_SC5314	351845	352927	+	PPH21	CGD	orf19.1683-T	351845	352927	PPH21
orf19.1684	16.22	29.26	17.2	23.45	37.84	38.46	21.53	38.15	0.87	0.0247	0.0656	orf19.1684	Ortholog of C. dubliniensis CD36 : Cd36_81500, C. parapsilosis CDC317 : CPAR2_503620, Candida tenuis NRRL Y-1498 : CANTEDRAFT_93693 and Debaryomyces hansenii CBS767 : DEHA2D15268g	Ca21chr3_C_albicans_SC5314	349259	350941	+	orf19.1684	CGD	orf19.1684-T	349259	350941	orf19.1684
orf19.1685	6.22	12.37	1.94	8.62	8.86	18.92	7.29	13.89	1.15	0.0492	0.113	orf19.1685	Predicted Zn(II)2Cys6 transcription factor; mutant shows reduced colony wrinkling on Spider medium and is unable to utilize mannitol as a carbon source; mutants have increased colonization of mouse kidneys	Ca21chr3_C_albicans_SC5314	347788	349137	+	ZCF7	CGD	orf19.1685-T	347788	349137	ZCF7
orf19.1686	34.54	29.83	43.26	50.9	40.73	29.21	39.63	34.97	-0.2	0.49	0.625	orf19.1686	Ortholog(s) have mitochondrion localization	Ca21chr3_C_albicans_SC5314	345433	347142	+	orf19.1686	CGD	orf19.1686-T	345433	347142	orf19.1686
orf19.1687	173.58	394.01	346.43	130.17	67.49	91.13	261.05	79.31	-1.56	0.00704	0.0244	orf19.1687	Ortholog of S. cerevisiae Prp43, an RNA helicase in the DEAH-box family that functions in both RNA polymerase I and polymerase II transcript metabolism; Hap43-induced gene	Ca21chr3_C_albicans_SC5314	342684	344987	+	orf19.1687	CGD	orf19.1687-T	342684	344987	orf19.1687
orf19.169	272.69	187.68	215.54	139.96	57.22	79.15	203.97	68.18	-1.53	0.000142	0.00111	orf19.169	Putative phosphatidyl-ethanolamine N-methyltransferase; fungal-specific (no human or murine homolog); amphotericin B repressed; Hap43p-induced gene	Ca21chrR_C_albicans_SC5314	566055	568721	+	CHO2	CGD	orf19.169-T	566055	568721	CHO2
orf19.1690	482.6	954.19	1260.93	639.23	985.59	1233.21	834.24	1109.4	0.48	0.226	0.358	orf19.1690	Protein similar to alpha agglutinin anchor subunit; secreted; exogenously expressed protein is a substrate for Kex2 processing in vitro; fluconazole-induced; induced by alpha pheromone in SpiderM medium; Hap43-induced	Ca21chr3_C_albicans_SC5314	336918	338324	-	TOS1	CGD	orf19.1690-T	336918	338324	TOS1
orf19.1691	17.16	0.02	4.89	72.05	15.38	16.33	23.53	15.86	2.1	0.307	0.448	orf19.1691	Plasma-membrane-localized protein; filament induced; Hog1, ketoconazole, fluconazole and hypoxia-induced; regulated by Nrg1, Tup1, Upc2; induced by prostaglandins; flow model biofilm induced; rat catheter and Spider biofilm repressed	Ca21chr3_C_albicans_SC5314	335872	336459	+	orf19.1691	CGD	orf19.1691-T	335872	336459	orf19.1691
orf19.1693	111.84	181.11	145.96	118.83	304.28	303.95	139.43	304.11	1.16	6.5e-05	0.000584	orf19.1693	RAM cell wall integrity signaling network protein; cell separation, azole sensitivity; needed for hyphal growth; insertion mutation near 3' end of gene increases caspofungin sensitivity; pheromone/hyphal induced; flow biofilm repressed	Ca21chr3_C_albicans_SC5314	324275	332767	-	CAS4	CGD	orf19.1693-T	324275	332767	CAS4
orf19.1697	189.7	172.44	157.53	111.31	69.09	35.97	157.74	52.53	-1.69	0.000313	0.00206	orf19.1697	Ortholog(s) have role in cytoplasmic translation and cytoplasm, polysomal ribosome localization	Ca21chr3_C_albicans_SC5314	322944	324005	-	orf19.1697	CGD	orf19.1697-T	322944	324005	orf19.1697
orf19.1698	26.69	49.69	38.42	40.4	35.51	60.78	38.8	48.15	0.35	0.302	0.443	orf19.1698	Ortholog(s) have phosphatidate phosphatase activity, role in actin cytoskeleton organization, cellular lipid metabolic process and actin cortical patch localization	Ca21chr3_C_albicans_SC5314	320919	322817	+	orf19.1698	CGD	orf19.1698-T	320919	322817	orf19.1698
orf19.1699	81.92	52.52	38.17	82.19	110.66	104.51	63.7	107.58	0.8	0.0178	0.0507	orf19.1699	Protein similar to S. cerevisiae Bzz1p, which is an SH3 domain protein involved in the regulation of actin polymerization	Ca21chr3_C_albicans_SC5314	318274	320136	-	BZZ1	CGD	orf19.1699-T	318274	320136	BZZ1
orf19.17	2.2	2.31	3.29	3.38	0.03	1.57	2.8	0.8	-3.3	0.0112	0.0352	orf19.17	Putative cortical actin cytoskeleton protein; constitutive expression independent of MTL or white-opaque status	Ca21chr2_C_albicans_SC5314	1301325	1301909	-	SCP1	CGD	orf19.17-T	1301325	1301909	SCP1
orf19.1700	631.91	654.23	754.85	572.37	67.93	82.27	653.34	75.1	-3.11	7e-09	4.64e-07	orf19.1700	Ribosomal protein S7; genes encoding cytoplasmic ribosomal subunits, translation factors, and tRNA synthetases are downregulated upon phagocytosis by murine macrophage; Spider biofilm repressed	Ca21chr3_C_albicans_SC5314	317435	317995	+	RPS7A	CGD	orf19.1700-T	317435	317995	RPS7A
orf19.1701	26.35	24.12	33	19.21	10.61	25.16	25.67	17.89	-0.49	0.29	0.43	orf19.1701	Ortholog(s) have ribose-5-phosphate isomerase activity, role in pentose-phosphate shunt, pyridoxine biosynthetic process and cytoplasm, nucleus localization	Ca21chr3_C_albicans_SC5314	316046	316768	-	RKI1	CGD	orf19.1701-T	316046	316768	RKI1
orf19.1702	40.7	21.23	20.22	32.74	14.71	30.29	28.72	22.5	-0.32	0.53	0.66	orf19.1702	Similar to but not orthologous to S. cerevisae Arf3; transcript filament induced; Tup1 regulated; rat catheter biofilm repressed (see Locus History Note for Assembly 19 correction)	Ca21chr3_C_albicans_SC5314	315172	315812	+	ARF3	CGD	orf19.1702-T	315172	315812	ARF3
orf19.1704	37.84	40.41	41.73	50.64	22.76	20.21	42.65	21.48	-1	0.0811	0.166	orf19.1704	Putative peroxisomal 3-oxoacyl CoA thiolase; transcript regulated by white-opaque switch; Spider biofilm induced	Ca21chr3_C_albicans_SC5314	311546	312778	-	FOX3	CGD	orf19.1704-T	311546	312778	FOX3
orf19.1706	117.58	36.6	18.56	37.04	2.91	10.05	52.45	6.48	-2.77	0.0207	0.0569	orf19.1706	Putative protein with a predicted role in nucleotide excision repair (NER) and RNA polymerase II (RNAP II) transcription; Plc1p-regulated	Ca21chr3_C_albicans_SC5314	307972	311241	-	MET18	CGD	orf19.1706-T	307972	311241	MET18
orf19.1707	3.43	2.13	3.48	2.09	0.38	0.97	2.78	0.68	-2.06	0.149	0.263	orf19.1707	Ortholog of Candida albicans WO-1 : CAWG_02476	Ca21chr3_C_albicans_SC5314	307639	307956	-	orf19.1707	CGD	orf19.1707-T	307639	307956	orf19.1707
orf19.1708	16.13	10.39	6.7	1.9	12.91	3.59	8.78	8.25	-0.23	0.798	0.869	orf19.1708	Protein of unknown function; Spider biofilm induced	Ca21chr3_C_albicans_SC5314	306821	307480	+	orf19.1708	CGD	orf19.1708-T	306821	307480	orf19.1708
orf19.1709	31.29	44.93	57.3	38.15	19.41	23.42	42.92	21.41	-0.93	0.0322	0.0813	orf19.1709	Sterol carrier domain protein; alkaline downregulated; colony morphology-related gene regulation by Ssn6; Spider biofilm induced	Ca21chr3_C_albicans_SC5314	304792	305175	-	orf19.1709	CGD	orf19.1709-T	304792	305175	orf19.1709
orf19.171	303.11	809.04	938.63	339.84	163.64	232.81	597.66	198.22	-1.43	0.012	0.0373	orf19.171	Putative DEAD-box family ATP-dependent RNA helicase; flucytosine induced; repressed in core stress response	Ca21chrR_C_albicans_SC5314	561933	564684	+	DBP2	CGD	orf19.171-T	561933	564684	DBP2
orf19.1710	186.03	230.25	274.34	179.36	7.85	10.74	217.49	9.29	-4.49	9.52e-10	8.96e-08	orf19.1710	Putative NADH-ubiquinone oxidoreductase; in detergent-resistant membrane fraction (possible lipid raft component); predicted N-terminal acetylation; nitric oxide-repressed; plasma membrane-localized; protein decreases in stationary phase	Ca21chr3_C_albicans_SC5314	302781	303620	-	ALI1	CGD	orf19.1710-T	302781	303620	ALI1
orf19.1711	68.25	21.91	24.95	37.04	53.46	65.36	38.04	59.41	0.77	0.148	0.261	orf19.1711	Regulated by Gcn4p; induced in response to amino acid starvation (3-aminotriazole treatment)	Ca21chr3_C_albicans_SC5314	301513	302700	+	END3	CGD	orf19.1711-T	301513	302700	END3
orf19.1712	228.06	101.46	30.89	107.07	181.93	136.97	116.87	159.45	0.7	0.161	0.279	orf19.1712	Putative ARF GTP/GDP exchange factor; induced in low iron; flow model biofilm repressed	Ca21chr3_C_albicans_SC5314	296888	300271	-	GEA2	CGD	orf19.1712-T	296888	300271	GEA2
orf19.1714	0.94	1.43	0.87	1.59	9.14	7.7	1.21	8.42	2.8	0.000553	0.00326	orf19.1714	Putative GPI-anchored protein	Ca21chr3_C_albicans_SC5314	294452	295375	-	PGA44	CGD	orf19.1714-T	294452	295375	PGA44
orf19.1715	129.38	92.79	75.71	145.51	645.66	756.73	110.85	701.2	2.69	1.11e-07	3.89e-06	orf19.1715	Putative transcription factor; role in iron utilization, pathogenesis; both IRO1 and adjacent URA3 are mutated in strain CAI4; suppresses S. cerevisiae aft1 mutant low-iron growth defect; hyphal-induced; reports differ about iron regulation	Ca21chr3_C_albicans_SC5314	291579	293369	-	IRO1	CGD	orf19.1715-T	291579	293369	IRO1
orf19.1716	129.63	141.76	133.25	99.93	14.82	9.94	126.14	12.38	-3.42	7.15e-07	1.63e-05	orf19.1716	Orotidine-5'-phosphate decarboxylase; pyrimidine biosynthesis; gene used as genetic marker; decreased expression when integrated at ectopic chromosomal locations can cause defects in hyphal growth and virulence; Spider biofilm repressed	Ca21chr3_C_albicans_SC5314	290331	291143	-	URA3	CGD	orf19.1716-T	290331	291143	URA3
orf19.1717	8.01	10.73	8.42	4.1	2.11	1.66	7.81	1.89	-1.98	0.0249	0.0661	orf19.1717	Ortholog of C. dubliniensis CD36 : Cd36_81270, C. parapsilosis CDC317 : CPAR2_502880, Candida tenuis NRRL Y-1498 : CANTEDRAFT_101483 and Debaryomyces hansenii CBS767 : DEHA2A11990g	Ca21chr3_C_albicans_SC5314	288791	290176	+	orf19.1717	CGD	orf19.1717-T	288791	290176	orf19.1717
orf19.1718	91.6	55.66	23.63	66.78	90.06	66.71	59.42	78.38	0.48	0.244	0.379	orf19.1718	Predicted Zn(II)2Cys6 transcription factor; repressed by fluphenazine treatment; required for yeast cell adherence to silicone substrate	Ca21chr3_C_albicans_SC5314	285486	288233	+	ZCF8	CGD	orf19.1718-T	285486	288233	ZCF8
orf19.1719	52.25	22.66	21.53	46.19	145.22	101.34	35.66	123.28	1.82	8.54e-06	0.000116	orf19.1719	Putative glucoamylase; induced in oralpharyngeal candidasis; rat catheter and Spider biofilm induced	Ca21chr3_C_albicans_SC5314	280483	282177	-	SGA1	CGD	orf19.1719-T	280483	282177	SGA1
orf19.172	214.47	151.6	237.38	85.43	19.63	23.7	172.22	21.67	-2.86	2.7e-05	0.00029	orf19.172	Putative RNA polymerases I and III subunit AC19; Hap43-induced; rat catheter biofilm induced	Ca21chrR_C_albicans_SC5314	560836	561231	+	RPC19	CGD	orf19.172-T	560836	561231	RPC19
orf19.1720	29.13	23.56	19.63	14.37	17.68	19.09	21.67	18.38	-0.19	0.652	0.759	orf19.1720	Ortholog(s) have role in mitotic recombination	Ca21chr3_C_albicans_SC5314	277546	280140	+	orf19.1720	CGD	orf19.1720-T	277546	280140	orf19.1720
orf19.1721	69.08	77.73	112.64	41.25	7.45	0.36	75.18	3.91	-5.73	8.39e-05	0.000718	orf19.1721	Carbonic anhydrase; converts of CO2 to bicarbonate; essential for virulence in host niches with limited CO2, normal white-opaque switch; Mnl1-induced in weak acid stress; Hap43-induced gene; F-12/CO2, rat catheter, Spider biofilm induced	Ca21chr3_C_albicans_SC5314	275704	276549	-	NCE103	CGD	orf19.1721-T	275704	276549	NCE103
orf19.1723	32.43	16.85	20.12	30.17	16.84	36.25	24.89	26.54	0.11	0.822	0.885	orf19.1723	Ortholog(s) have role in response to purine-containing compound and cytoplasm, nucleus localization	Ca21chr3_C_albicans_SC5314	274598	275266	+	orf19.1723	CGD	orf19.1723-T	274598	275266	orf19.1723
orf19.1724	0.01	0.02	0.02	0.01	0.03	0.01	0.02	0.02	0.33	0.819	0.883	orf19.1724	Protein of unknown function; induced by nitric oxide independent of Yhb1p	Ca21chr3_C_albicans_SC5314	273911	274378	+	orf19.1724	CGD	orf19.1724-T	273911	274378	orf19.1724
orf19.1725	17.3	46.93	25.25	40.99	32.67	46.45	32.62	39.56	0.41	0.428	0.566	orf19.1725	Putative adhesin-like protein	Ca21chr3_C_albicans_SC5314	269415	271592	-	orf19.1725	CGD	orf19.1725-T	269415	271592	orf19.1725
orf19.1727	140.01	104.57	69.76	88.03	671.44	538.07	100.6	604.75	2.62	3.89e-07	9.95e-06	orf19.1727	Vacuolar calcium P-type ATPase; transcript regulated by calcineurin and fluconazole; mutant shows increased resistance to fluconazole, lithium; increased sensitivity to calcium; Spider biofilm induced	Ca21chr3_C_albicans_SC5314	264975	268610	+	PMC1	CGD	orf19.1727-T	264975	268610	PMC1
orf19.1728	0.07	0.12	0.15	0.19	0.09	1.08	0.14	0.59	1.53	0.171	0.291	orf19.1728	Ortholog of C. dubliniensis CD36 : Cd36_81190, C. parapsilosis CDC317 : CPAR2_503840, Debaryomyces hansenii CBS767 : DEHA2A09042g and Pichia stipitis Pignal : PICST_42519	Ca21chr3_C_albicans_SC5314	260934	261566	-	orf19.1728	CGD	orf19.1728-T	260934	261566	orf19.1728
orf19.1729	12.77	7.16	7.85	15.53	6.83	6.89	10.82	6.86	-0.62	0.281	0.421	orf19.1729	Putative transcription factor with zinc finger DNA-binding motif	Ca21chr3_C_albicans_SC5314	259891	260898	+	orf19.1729	CGD	orf19.1729-T	259891	260898	orf19.1729
orf19.173	55.1	37.13	12.31	70.21	168.72	200.92	43.69	184.82	2.28	0.0091	0.0299	orf19.173	C2H2 transcription factor; induced by Mnl1 under weak acid stress	Ca21chrR_C_albicans_SC5314	556961	560263	+	orf19.173	CGD	orf19.173-T	556961	560263	orf19.173
orf19.1730	57.68	60.31	57.65	77.28	60.42	69.85	63.23	65.14	0.06	0.81	0.877	orf19.1730	HMG-box protein; Spider biofilm repressed	Ca21chr3_C_albicans_SC5314	257641	258650	-	orf19.1730	CGD	orf19.1730-T	257641	258650	orf19.1730
orf19.1734	192.98	113.55	44.3	127.58	183.63	155.74	119.6	169.68	0.64	0.146	0.259	orf19.1734	Putative ATPase and nucleosome spacing factor; heterozygous null mutant displays sensitivity to virgineone	Ca21chrR_C_albicans_SC5314	1021437	1025600	-	orf19.1734	CGD	orf19.1734-T	1021437	1025600	orf19.1734
orf19.1735	1.5	0.67	0.65	0.35	0.09	0.59	0.79	0.34	-1.43	0.305	0.447	orf19.1735	Ortholog(s) have U2-type spliceosomal complex localization	Ca21chrR_C_albicans_SC5314	1020933	1021337	+	orf19.1735	CGD	orf19.1735-T	1020933	1021337	orf19.1735
orf19.1736	4.83	5.12	5.75	6.36	2.97	0.53	5.51	1.75	-2.28	0.00199	0.00895	orf19.1736	Protein of unknown function; transcript detected on high-resolution tiling arrays	Ca21chrR_C_albicans_SC5314	1019083	1019385	-	orf19.1736	CGD	orf19.1736-T	1019083	1019385	orf19.1736
orf19.1738	627.29	518.21	727.93	851.03	575.92	626.63	681.12	601.28	-0.16	0.64	0.75	orf19.1738	UTP-glucose-1-phosphaturidyl transferase; localizes to yeast, not hyphal cell surface; Hog1-repressed; stationary phase enriched; induced in oralpharyngeal candidasis; rat catheter biofilm repressed; Bcr1-repressed in RPMI a/a biofilms	Ca21chrR_C_albicans_SC5314	1016412	1018054	-	UGP1	CGD	orf19.1738-T	1016412	1018054	UGP1
orf19.1738.1	75.34	30.39	61.24	33.78	20.19	20.75	50.19	20.47	-1.19	0.0442	0.104	orf19.1738.1	Protein involved in microtubule morphogenesis; required for protection from excess free beta-tubulin; possibly involved the beta-tubulin folding; Spider biofilm repressed	Ca21chrR_C_albicans_SC5314	1015949	1016236	+	orf19.1738.1	CGD	orf19.1738.1-T	1015949	1016236	orf19.1738.1
orf19.1742	215.19	131.51	121.72	118.26	34.45	13.78	146.67	24.12	-2.83	7.33e-06	0.000103	orf19.1742	Hydroxymethylbilane synthase; converts 4-porphobilinogen to hydroxymethylbilane in heme biosynthesis; induced in high iron, CO2; alkaline repressed; regulated by Sef1, Sfu1, and Hap43; rat catheter and Spider biofilm induced	Ca21chr2_C_albicans_SC5314	2137432	2138454	-	HEM3	CGD	orf19.1742-T	2137432	2138454	HEM3
orf19.1743	189.78	156.1	219.88	296.91	281.43	348.93	215.67	315.18	0.58	0.177	0.298	orf19.1743	Acetyl-CoA synthetase; induced by human neutrophils; fluconazole-repressed; regulated by Nrg1/Mig1; colony morphology-related gene regulation by Ssn6; only in stationary phase cultures; rat catheter biofilm repressed, Spider biofilm induced	Ca21chr2_C_albicans_SC5314	2132241	2134268	-	ACS1	CGD	orf19.1743-T	2132241	2134268	ACS1
orf19.1744	31.32	11.96	19.63	15.78	5.81	3.79	19.67	4.8	-2.07	0.018	0.0511	orf19.1744	Putative uroporphyrinogen III synthase; induced in high iron or elevated CO2; alkaline, Hap43-repressed	Ca21chr2_C_albicans_SC5314	2131163	2131978	+	HEM4	CGD	orf19.1744-T	2131163	2131978	HEM4
orf19.1745	3.49	1.62	3.76	2.72	3.65	0.97	2.9	2.31	-0.7	0.503	0.637	orf19.1745	Protein of unknown function; Hap43-repressed gene	Ca21chr2_C_albicans_SC5314	2129404	2129898	-	orf19.1745	CGD	orf19.1745-T	2129404	2129898	orf19.1745
orf19.1747	40.89	38.94	23.58	36.71	25.27	39.75	35.03	32.51	-0.08	0.832	0.892	orf19.1747	Putative kinesin-related motor protein involved in mitotic spindle positioning; repressed by alpha pheromone in SpiderM medium; periodic mRNA expression, peak at cell-cycle G2/M phase	Ca21chr2_C_albicans_SC5314	2125441	2127438	-	KIP2	CGD	orf19.1747-T	2125441	2127438	KIP2
orf19.1748	3.21	1.69	2.12	3.38	16.17	11.74	2.6	13.95	2.39	4.3e-05	0.000422	orf19.1748	Protein of unknown function; shows colony morphology-related gene regulation by Ssn6	Ca21chr2_C_albicans_SC5314	2122825	2124870	-	orf19.1748	CGD	orf19.1748-T	2122825	2124870	orf19.1748
orf19.175	11.46	11.43	2.54	12.41	11.62	15.27	9.46	13.45	0.68	0.211	0.34	orf19.175	Ortholog of C. dubliniensis CD36 : Cd36_27430, C. parapsilosis CDC317 : CPAR2_802450, Candida tenuis NRRL Y-1498 : CANTEDRAFT_113969 and Debaryomyces hansenii CBS767 : DEHA2A13002g	Ca21chrR_C_albicans_SC5314	552466	554016	+	orf19.175	CGD	orf19.175-T	552466	554016	orf19.175
orf19.1750	453.54	423.25	639.51	570.61	261.71	276.3	521.73	269	-0.94	0.00561	0.0203	orf19.1750	Protein similar to mammalian SR-like RNA splicing factor; involved in filamentous growth and virulence; gene has intron; Spider biofilm repressed	Ca21chr2_C_albicans_SC5314	2120962	2122595	+	SLR1	CGD	orf19.1750-T	2120962	2122595	SLR1
orf19.1751	307.69	207.86	200.58	349.39	538.23	498.28	266.38	518.26	1	0.00181	0.00827	orf19.1751	Protein involved in regulation of unsaturated fatty acid biosynthesis; controls the expression of the Ole1p delta-9-fatty acid desaturase	Ca21chr2_C_albicans_SC5314	2117063	2119291	-	SPT23	CGD	orf19.1751-T	2117063	2119291	SPT23
orf19.1753	178	168.73	52.88	76.2	29.34	26.25	118.95	27.8	-1.95	0.00169	0.00785	orf19.1753	Pseudouridine synthase; catalyzes pseudouridylation in U2 snRNA, 5S rRNA, cytoplasmic tRNAs and in pre-tRNA(Tyr); F-12/CO2 early biofilm induced	Ca21chr2_C_albicans_SC5314	2114501	2116780	+	PUS7	CGD	orf19.1753-T	2114501	2116780	PUS7
orf19.1754	69.14	85.2	85.73	122.04	159	178.22	90.53	168.61	0.93	0.00125	0.0062	orf19.1754	Putative calmodulin-dependent protein kinase; involved in cell wall integrity and oxidative stress response	Ca21chr2_C_albicans_SC5314	2112408	2113841	-	CMK2	CGD	orf19.1754-T	2112408	2113841	CMK2
orf19.1755	127.5	89.8	37.53	61.46	70.3	55.43	79.07	62.87	-0.24	0.465	0.602	orf19.1755	Ortholog(s) have histone methyltransferase activity (H3-K36 specific) activity	Ca21chr2_C_albicans_SC5314	2109305	2111839	-	2002-09-01	CGD	orf19.1755-T	2109305	2111839	2002-09-01
orf19.1756	62.36	95.19	131.83	133.25	84.89	83.24	105.66	84.07	-0.26	0.544	0.672	orf19.1756	Glycerol-3-phosphate dehydrogenase; glycerol biosynthesis; regulated by Efg1; regulated by Tsa1, Tsa1B under H2O2 stress conditions; Sflow model and Spider biofilm induced	Ca21chr2_C_albicans_SC5314	2107827	2109038	+	GPD1	CGD	orf19.1756-T	2107827	2109038	GPD1
orf19.1757	17.55	15.24	2.73	7.25	24.94	20.95	10.69	22.94	1.31	0.0117	0.0365	orf19.1757	Putative C2H2 transcription factor; expression upregulated in clinical isolates from HIV+ patients with oral candidiasis; Spider biofilm induced	Ca21chr2_C_albicans_SC5314	2102914	2104665	+	orf19.1757	CGD	orf19.1757-T	2102914	2104665	orf19.1757
orf19.1759	51.39	33.89	19.73	31.92	41.28	34.99	34.23	38.14	0.18	0.566	0.69	orf19.1759	Ortholog(s) have methylated histone residue binding activity	Ca21chr2_C_albicans_SC5314	2099138	2100586	-	PHO23	CGD	orf19.1759-T	2099138	2100586	PHO23
orf19.176	1.22	0.02	2.45	2.43	156.43	169.17	1.53	162.8	8.08	2.55e-07	7.15e-06	orf19.176	Oligopeptide transporter; detected at germ tube plasma membrane; transcript inducede during phagocytosis by macrophages; fungal-specific; Hap43-repressed; merged with orf19.2292 in Assembly 20; rat catheter and Spider biofilm induced	Ca21chrR_C_albicans_SC5314	550909	552009	+	OPT4	CGD	orf19.176-T	550909	552009	OPT4
orf19.1760	145.98	89.68	73.81	91.83	139.75	167.82	100.33	153.79	0.65	0.0468	0.109	orf19.1760	RAS signal transduction GTPase; regulates cAMP and MAP kinase pathways; role in hyphal induction, virulence, apoptosis, heat-shock sensitivity; nonessential; plasma membrane-localized; complements viability of S. cerevisiae ras1 ras2 mutant	Ca21chr2_C_albicans_SC5314	2096718	2097593	-	RAS1	CGD	orf19.1760-T	2096718	2097593	RAS1
orf19.1761	21.75	11.21	19.29	14.69	7.28	17.65	16.73	12.47	-0.38	0.459	0.596	orf19.1761	Predicted olichyl-diphosphooligosaccharide-protein glycotransferase; role in protein N-linked glycosylation; Spider biofilm repressed	Ca21chr2_C_albicans_SC5314	2095818	2096333	+	orf19.1761	CGD	orf19.1761-T	2095818	2096333	orf19.1761
orf19.1762	26.99	33.21	33.79	27.08	24.44	15.59	30.27	20.01	-0.67	0.0414	0.0989	orf19.1762	Putative protein phosphatase of the PTP family (tyrosine-specific); ortholog of S. cerevisiae Oca1; mutant is viable; mutant shows virulence defect	Ca21chr2_C_albicans_SC5314	2094663	2095472	-	OCA1	CGD	orf19.1762-T	2094663	2095472	OCA1
orf19.1763	1.45	0.92	1.61	1.31	9.2	26.4	1.32	17.8	3.74	3.51e-06	5.81e-05	orf19.1763	Predicted oxidoreductase/dehydrogenase; induced by nitric oxide; rat catheter and Spider biofilm induced	Ca21chr2_C_albicans_SC5314	2093348	2094460	+	IFR1	CGD	orf19.1763-T	2093348	2094460	IFR1
orf19.1764	93.79	50.22	50.55	55.46	120.15	139.97	62.5	130.06	1.1	0.00276	0.0116	orf19.1764	Protein of unknown function; rat catheter and Spider biofilm induced	Ca21chr2_C_albicans_SC5314	2090562	2091410	-	orf19.1764	CGD	orf19.1764-T	2090562	2091410	orf19.1764
orf19.1765	28.66	18.42	20.12	17.95	21.42	14.59	21.29	18	-0.3	0.507	0.64	orf19.1765	Secreted protein; fluconazole-induced	Ca21chr2_C_albicans_SC5314	2088810	2090066	+	orf19.1765	CGD	orf19.1765-T	2088810	2090066	orf19.1765
orf19.1766	0.16	0.2	0.78	0.41	4.17	2.23	0.39	3.2	3.23	0.000831	0.0045	orf19.1766	Secreted protein; fluconazole-induced	Ca21chr2_C_albicans_SC5314	2084490	2085695	+	orf19.1766	CGD	orf19.1766-T	2084490	2085695	orf19.1766
orf19.1767	18.88	10.95	14.58	8.21	17.68	12.66	13.16	15.17	0.21	0.66	0.765	orf19.1767	Ortholog(s) have protein complex scaffold, ubiquitin-specific protease activity, role in histone H3-K4 methylation, histone H3-K79 methylation, histone deubiquitination and DUBm complex, SAGA complex, SLIK (SAGA-like) complex localization	Ca21chr2_C_albicans_SC5314	2081249	2083090	+	orf19.1767	CGD	orf19.1767-T	2081249	2083090	orf19.1767
orf19.1768	4.07	2.68	1.75	2.9	27.22	41.26	2.85	34.24	3.62	1.47e-08	8.12e-07	orf19.1768	Ortholog of C. parapsilosis CDC317 : CPAR2_407480, C. dubliniensis CD36 : Cd36_24170, Candida orthopsilosis Co 90-125 : CORT_0C06830 and Spathaspora passalidarum NRRL Y-27907 : SPAPADRAFT_65786	Ca21chr2_C_albicans_SC5314	2077093	2080227	+	orf19.1768	CGD	orf19.1768-T	2077093	2080227	orf19.1768
orf19.1769	56.21	21.98	30.74	21.15	15.94	22.67	32.52	19.31	-0.62	0.306	0.447	orf19.1769	Ortholog(s) have G-protein beta/gamma-subunit complex binding, actin binding activity, role in positive regulation of transcription from RNA polymerase II promoter by pheromones, protein folding and cytoplasm localization	Ca21chr2_C_albicans_SC5314	2075839	2076636	+	orf19.1769	CGD	orf19.1769-T	2075839	2076636	orf19.1769
orf19.177	9.73	28.96	4.99	8.3	7.62	17.91	13	12.77	0.28	0.684	0.783	orf19.177	Has domain(s) with predicted phosphatidylinositol binding activity and role in cell communication	Ca21chr1_C_albicans_SC5314	1337672	1340068	+	orf19.177	CGD	orf19.177-T	1337672	1340068	orf19.177
orf19.1770	366.35	295.9	394.67	216.74	38.45	11.97	318.41	25.21	-4	2.45e-08	1.16e-06	orf19.1770	Cytochrome c; complements defects of S. cerevisiae cyc1 cyc7 double mutant; induced in high iron; alkaline repressed; repressed by nitric oxide; Hap43-dependent repression in low iron; regulated by Sef1, Sfu1	Ca21chr2_C_albicans_SC5314	2074774	2075106	+	CYC1	CGD	orf19.1770-T	2074774	2075106	CYC1
orf19.1771	18.27	13.15	15.94	3.95	5.7	9.3	12.83	7.5	-0.49	0.5	0.634	orf19.1771	Predicted spliceosome-associated protein; role in pre-mRNA splicing; Spider biofilm induced	Ca21chr2_C_albicans_SC5314	2071722	2073668	+	CWC22	CGD	orf19.1771-T	2071722	2073668	CWC22
orf19.1772	39.97	28.66	16.18	5.31	22.26	18	22.53	20.13	0.14	0.848	0.903	orf19.1772	Ortholog(s) have mitochondrion localization	Ca21chr2_C_albicans_SC5314	2068598	2071552	-	orf19.1772	CGD	orf19.1772-T	2068598	2071552	orf19.1772
orf19.1773	62.11	59.89	67.22	63.14	28.28	44.84	63.09	36.56	-0.77	0.00486	0.0181	orf19.1773	Transcription factor; binds telomeres and regulatory sequences in DNA; involved in telomere maintenance; represses hyphal growth under yeast-favoring conditions; similar to (but shorter than) S. cerevisiae Rap1	Ca21chr2_C_albicans_SC5314	2066997	2068286	+	RAP1	CGD	orf19.1773-T	2066997	2068286	RAP1
orf19.1774	4.21	0.09	22.7	14.17	0.03	0.1	10.3	0.07	-5.8	0.227	0.359	orf19.1774	Predicted dehydrogenase; transcript upregulated in an RHE model of oral candidiasis; virulence-group-correlated expression; Spider biofilm repressed	Ca21chr2_C_albicans_SC5314	2064862	2066004	+	orf19.1774	CGD	orf19.1774-T	2064862	2066004	orf19.1774
orf19.1776	28.33	6.41	7.7	6.01	7.62	7.32	12.11	7.47	-0.42	0.618	0.733	orf19.1776	Putative pantetheine-phosphate adenylyltransferase (PPAT); which catalyzes 4th step in coenzyme A biosynthesis from pantothenate; rat catheter biofilm repressed	Ca21chr2_C_albicans_SC5314	2062415	2063383	-	orf19.1776	CGD	orf19.1776-T	2062415	2063383	orf19.1776
orf19.1777	233.5	176.79	75.66	276.35	559.69	515.5	190.58	537.6	1.63	0.00133	0.00652	orf19.1777	Ortholog(s) have ubiquitin-specific protease activity, role in endocytosis, protein deubiquitination and cell division site, cytosol, nucleus, peroxisome, transport vesicle localization	Ca21chr2_C_albicans_SC5314	2058113	2062261	+	orf19.1777	CGD	orf19.1777-T	2058113	2062261	orf19.1777
orf19.1778	0.01	0.02	0.02	0.01	4.68	0.53	0.02	2.61	6.36	1.09e-05	0.000141	orf19.1778	Dubious open reading frame	Ca21chr2_C_albicans_SC5314	2056276	2056590	+	orf19.1778	CGD	orf19.1778-T	2056276	2056590	orf19.1778
orf19.1779	999.85	1758.64	2473.48	1316.88	1464.44	2152.61	1637.21	1808.52	0.18	0.589	0.709	orf19.1779	Cell surface mannoprotein; cell-wall glucan metabolism, adhesion; adhesin motif; O-glycosylation; induced by heat, germ tube formation, wall regeneration; mycelial antigen; diagnostic marker; fluconazole-repressed; Spider biofilm induced	Ca21chr2_C_albicans_SC5314	2053567	2054703	-	MP65	CGD	orf19.1779-T	2053567	2054703	MP65
orf19.178	7.2	4.6	2.73	4.83	4.22	4.82	4.84	4.52	-0.05	0.905	0.941	orf19.178	Ortholog of C. dubliniensis CD36 : Cd36_32460, C. parapsilosis CDC317 : CPAR2_205480, Candida tenuis NRRL Y-1498 : CANTEDRAFT_115156 and Debaryomyces hansenii CBS767 : DEHA2E22154g	Ca21chrR_C_albicans_SC5314	1486178	1487143	+	orf19.178	CGD	orf19.178-T	1486178	1487143	orf19.178
orf19.1780	7.87	4.23	4.28	4.39	0.09	3.1	5.19	1.59	-2.95	0.00898	0.0296	orf19.1780	Has domain(s) with predicted catalytic activity	Ca21chr2_C_albicans_SC5314	2050687	2051925	-	orf19.1780	CGD	orf19.1780-T	2050687	2051925	orf19.1780
orf19.1782	139.63	153.58	273.36	160.54	115.38	61.18	181.78	88.28	-1.09	0.0113	0.0355	orf19.1782	Membrane-localized protein of unknown function	Ca21chr2_C_albicans_SC5314	2049600	2050319	-	orf19.1782	CGD	orf19.1782-T	2049600	2050319	orf19.1782
orf19.1783	200.93	199.14	93.31	162.74	29.23	22.27	164.03	25.75	-2.67	5.82e-08	2.3e-06	orf19.1783	Protein similar to S. cerevisiae Yor1; ABC-type plasma membrane transporter involved in resistance to aureobasidin A; white cell type-specific transcript; Spider biofilm induced	Ca21chr2_C_albicans_SC5314	2042944	2047410	-	YOR1	CGD	orf19.1783-T	2042944	2047410	YOR1
orf19.1785	19.44	23.74	23.78	41.97	293.43	299.84	27.23	296.63	3.51	5.15e-06	7.82e-05	orf19.1785	Protein with a PI31 proteasome regulator domain; Hap43-repressed; flow model biofilm induced	Ca21chr2_C_albicans_SC5314	2041670	2042650	+	orf19.1785	CGD	orf19.1785-T	2041670	2042650	orf19.1785
orf19.1789	93.4	26.82	13.91	18.53	12.18	8.99	38.16	10.59	-1.55	0.0673	0.144	orf19.1789	Ortholog(s) have mitochondrion localization	Ca21chr4_C_albicans_SC5314	1156891	1158354	+	orf19.1789	CGD	orf19.1789-T	1156891	1158354	orf19.1789
orf19.1789.1	309.23	231.59	279.37	249.98	128.31	184.44	267.54	156.38	-0.77	0.00107	0.00545	orf19.1789.1	Saccharopine dehydrogenase (biosynthetic); enzyme of alpha-aminoadipate lysine biosynthesis pathway; functionally complements S. cerevisiae lys1 mutation; fungal-specific (no human or murine homolog)	Ca21chr4_C_albicans_SC5314	1159049	1160197	+	LYS1	CGD	orf19.1789.1-T	1159049	1160197	LYS1
orf19.1791	108.6	144.28	104.17	58.9	49.26	39.14	103.99	44.2	-1.19	0.00784	0.0265	orf19.1791	Putative protein with a predicted role in 60S ribosomal subunit biogenesis; Hap43p-induced gene; ortholog of S. cerevisiae MAK11	Ca21chr4_C_albicans_SC5314	1160326	1161801	-	orf19.1791	CGD	orf19.1791-T	1160326	1161801	orf19.1791
orf19.1792	58.7	35.96	23.68	47.49	63.74	71.2	41.46	67.47	0.76	0.0272	0.0708	orf19.1792	Ortholog(s) have ubiquitin-protein ligase activity	Ca21chr4_C_albicans_SC5314	1162041	1164398	+	orf19.1792	CGD	orf19.1792-T	1162041	1164398	orf19.1792
orf19.1793	12.88	13.97	9.91	16.85	87.2	105	13.4	96.1	2.85	1.37e-06	2.81e-05	orf19.1793	Ortholog(s) have phosphatidylinositol binding activity, role in cellular response to nitrogen starvation, piecemeal microautophagy of nucleus and Golgi apparatus, endosome, extrinsic to membrane, fungal-type vacuole localization	Ca21chr4_C_albicans_SC5314	1167226	1169013	+	orf19.1793	CGD	orf19.1793-T	1167226	1169013	orf19.1793
orf19.1794	21.27	12.48	9.62	5.72	8.64	5.54	12.27	7.09	-0.77	0.242	0.377	orf19.1794	Ortholog(s) have RNA binding, translation regulator activity and role in Group I intron splicing, mitochondrial respiratory chain complex IV biogenesis, positive regulation of mitochondrial translation	Ca21chr4_C_albicans_SC5314	1169213	1170295	-	orf19.1794	CGD	orf19.1794-T	1169213	1170295	orf19.1794
orf19.1795	98.82	118.15	57.35	63.56	65.89	55.58	84.47	60.73	-0.44	0.29	0.431	orf19.1795	Ortholog os S. cerevisiae Puf3; mRNA-binding protein involved in RNA catabolism; mutant is viable	Ca21chr4_C_albicans_SC5314	1171147	1173936	+	PUF3	CGD	orf19.1795-T	1171147	1173936	PUF3
orf19.1796	161.83	61.71	97.93	192.73	66.11	164.45	128.55	115.28	-0.13	0.823	0.885	orf19.1796	Putative glyoxylate reductase; acts on glyoxylate and hydroxypyruvate substrates; Spider biofilm repressed	Ca21chr4_C_albicans_SC5314	1174948	1176042	+	orf19.1796	CGD	orf19.1796-T	1174948	1176042	orf19.1796
orf19.1797	31.13	20.67	27.99	15.43	89.18	157.77	23.8	123.48	2.41	2.5e-05	0.000274	orf19.1797	D-arabinose 5-phosphate isomerase; has GutQ domain which is associated with phosphosugar binding; other biofilm induced; rat catheter and Spider biofilm induced; F-12/CO2 early biofilm induced	Ca21chr4_C_albicans_SC5314	1176382	1177569	-	orf19.1797	CGD	orf19.1797-T	1176382	1177569	orf19.1797
orf19.1798	62.69	29.53	18.17	31.76	51.41	45.67	35.54	48.54	0.54	0.147	0.26	orf19.1798	Putative GTPase-activating protein; similar to mammalian tuberin; involved in control of filamentous growth; mutants are viable	Ca21chr4_C_albicans_SC5314	1179489	1183964	-	TSC2	CGD	orf19.1798-T	1179489	1183964	TSC2
orf19.1799	166.1	149.2	160.37	220.55	121.68	153.83	174.05	137.75	-0.32	0.447	0.584	orf19.1799	Putative general amino acid permease; fungal-specific (no human or murine homolog)	Ca21chr4_C_albicans_SC5314	1184245	1186101	-	GAP5	CGD	orf19.1799-T	1184245	1186101	GAP5
orf19.18	1838.92	2276.19	3539.57	1706.59	232.72	365.02	2340.32	298.87	-2.95	7.26e-07	1.64e-05	orf19.18	Inosine monophosphate (IMP) dehydrogenase; enzyme of GMP biosynthesis; target of mycophenolic acid and mizoribine monophosphate; antigenic during infection; repressed in core stress response; snoRNA snR54 encoded within IMH3 intron	Ca21chr2_C_albicans_SC5314	1302340	1304152	-	IMH3	CGD	orf19.18-T	1302340	1304152	IMH3
orf19.1800	32.9	7.16	11.4	33.84	173.36	270.85	21.33	222.11	3.59	9.06e-05	0.000764	orf19.1800	Protein of unknown function; Spider biofilm induced	Ca21chr4_C_albicans_SC5314	1186649	1187977	-	orf19.1800	CGD	orf19.1800-T	1186649	1187977	orf19.1800
orf19.1801	306.17	302.19	543.49	313.57	253.55	357.32	366.35	305.43	-0.23	0.395	0.536	orf19.1801	Putative cytochrome B5 reductase; plasma membrane-localized	Ca21chr4_C_albicans_SC5314	1188936	1189820	-	CBR1	CGD	orf19.1801-T	1188936	1189820	CBR1
orf19.1802	227.07	100.35	58.4	229.67	128.14	114.48	153.87	121.31	-0.16	0.764	0.846	orf19.1802	Putative prolyl hydroxylase family member; regulates Ume6p stability in response to oxygen; inhibited by hypoxia; repressed by prostaglandins; Spider biofilm induced	Ca21chr4_C_albicans_SC5314	1190626	1192479	-	OFD1	CGD	orf19.1802-T	1190626	1192479	OFD1
orf19.1803	13.63	7.94	3.39	5.72	3.14	8.3	7.67	5.72	-0.31	0.603	0.721	orf19.1803	Beta subunit of heterodimeric protein geranylgeranyltransferase type I; GGTase I enzyme binds zinc, is Mg-dependent; Cdc42p is GGTase I substrate	Ca21chrR_C_albicans_SC5314	1062991	1064145	+	CDC43	CGD	orf19.1803-T	1062991	1064145	CDC43
orf19.1804	47.65	49.5	39.21	38.05	14.82	14.73	43.6	14.77	-1.56	0.00015	0.00115	orf19.1804	Ortholog(s) have role in cellular response to cadmium ion, detoxification of cadmium ion and mitochondrion localization	Ca21chrR_C_albicans_SC5314	1064655	1065743	+	orf19.1804	CGD	orf19.1804-T	1064655	1065743	orf19.1804
orf19.1805	28.8	24.94	15.41	23.74	17.73	39.23	23.22	28.48	0.29	0.409	0.55	orf19.1805	Ortholog(s) have peroxisome matrix targeting signal-1 binding, peroxisome matrix targeting signal-2 binding, protein binding, bridging activity	Ca21chrR_C_albicans_SC5314	1066201	1067559	+	PEX14	CGD	orf19.1805-T	1066201	1067559	PEX14
orf19.1806	4.44	10.06	6.8	4.14	4.51	2.93	6.36	3.72	-0.74	0.244	0.379	orf19.1806	Ortholog of C. dubliniensis CD36 : Cd36_30340, C. parapsilosis CDC317 : CPAR2_203900, Candida tenuis NRRL Y-1498 : CANTEDRAFT_113094 and Debaryomyces hansenii CBS767 : DEHA2G22374g	Ca21chrR_C_albicans_SC5314	1068806	1069882	+	orf19.1806	CGD	orf19.1806-T	1068806	1069882	orf19.1806
orf19.1808	109.29	34.49	20.17	34.53	65.61	55.75	49.62	60.68	0.53	0.399	0.539	orf19.1808	RNA polymerase II mediator complex subunit; transcription positively regulated by Tbf1p	Ca21chrR_C_albicans_SC5314	1070731	1073841	+	MED5	CGD	orf19.1808-T	1070731	1073841	MED5
orf19.1813	202.86	254.34	264.28	234.56	268.77	250.07	239.01	259.42	0.12	0.585	0.706	orf19.1813	Protein involved in heme uptake; putative FAD transporter, similar to S. cerevisiae Flc2p	Ca21chrR_C_albicans_SC5314	1547993	1550428	+	FLC2	CGD	orf19.1813-T	1547993	1550428	FLC2
orf19.1814	345.47	310.94	283.22	413.82	285.28	428.15	338.36	356.72	0.06	0.831	0.891	orf19.1814	Putative phosphatidylinositol-4-kinase	Ca21chrR_C_albicans_SC5314	1540104	1545887	+	STT4	CGD	orf19.1814-T	1540104	1545887	STT4
orf19.1815	172.73	355.49	628.39	226.2	70.46	95.1	345.7	82.78	-1.88	0.00171	0.00788	orf19.1815	Ortholog of S. cerevisae/S. pombe Tif6; constituent of 66S pre-ribosomal particles; Spider biofilm induced	Ca21chrR_C_albicans_SC5314	1538777	1539514	+	orf19.1815	CGD	orf19.1815-T	1538777	1539514	orf19.1815
orf19.1816	15.38	59.25	27.5	28.61	6553.79	10704.3	32.68	8629.07	8.17	6.17e-13	4.26e-10	orf19.1816	Cell wall adhesin; epithelial adhesion, endothelial invasion; alleles vary in adhesiveness; immunoprotective in mice; binds SspB adhesin of S. gordonii in mixed biofilm; induced in/required for Spider biofilm; flow model biofilm repressed	Ca21chrR_C_albicans_SC5314	1532346	1535813	-	ALS3	CGD	orf19.1816-T	1532346	1535813	ALS3
orf19.182	109.49	88.31	62.18	47.72	41.28	24.91	76.93	33.09	-1.25	0.00673	0.0235	orf19.182	Ortholog(s) have rRNA (guanine-N1-)-methyltransferase activity, role in rRNA modification and endoplasmic reticulum, mitochondrion localization	Ca21chr2_C_albicans_SC5314	1008679	1010094	+	orf19.182	CGD	orf19.182-T	1008679	1010094	orf19.182
orf19.1822	6.59	3.71	0.42	1.31	263.28	305.86	3.01	284.57	7.12	5.65e-10	5.95e-08	orf19.1822	Zn(II)2Cys6 transcription factor; role in hyphal extension, virulence, adherence to plastic; rat catheter biofilm induced; has a long 5'-UTR that regulates translational efficiency and controls transition to filamentous growth	Ca21chr1_C_albicans_SC5314	1314494	1317025	-	UME6	CGD	orf19.1822-T	1314494	1317025	UME6
orf19.1823	97.77	73.98	57	85.29	143.8	181.1	78.51	162.45	1.07	0.000249	0.00173	orf19.1823	Predicted membrane protein; transcript repressed by ciclopirox olamine	Ca21chr1_C_albicans_SC5314	1310872	1313613	+	orf19.1823	CGD	orf19.1823-T	1310872	1313613	orf19.1823
orf19.1824	0.01	0.02	0.02	0.1	0.03	0.01	0.04	0.02	-0.39	0.733	0.822	orf19.1824	Putative GPI-anchored protein; adhesin-like protein	Ca21chr1_C_albicans_SC5314	1309559	1310488	+	PGA50	CGD	orf19.1824-T	1309559	1310488	PGA50
orf19.1825	15.1	13.52	6.13	18.08	12.35	17.4	13.21	14.87	0.25	0.558	0.684	orf19.1825	Protein of unknown function; mutants are viable; filament induced; regulated by Nrg1, Rfg1, Tup1	Ca21chr1_C_albicans_SC5314	1306306	1308531	+	orf19.1825	CGD	orf19.1825-T	1306306	1308531	orf19.1825
orf19.1826	22.66	35.81	14.2	12.31	365.92	566.62	21.24	466.27	4.54	2.03e-10	2.67e-08	orf19.1826	Putative zinc finger transcription factor; macrophage-downregulated; flow model biofilm induced; flow model and Spider biofilm induced	Ca21chr1_C_albicans_SC5314	1300757	1302625	-	MDM34	CGD	orf19.1826-T	1300757	1302625	MDM34
orf19.1828	77.86	33.63	44	38.64	9.82	10.31	48.53	10.06	-2.2	9.06e-05	0.000764	orf19.1828	Putative pyridoxal kinase; a key enzyme in pyridoxal 5'-phosphate synthesis, the active form of vitamin B6; involved in bud-site selection and genome integrity in S. cerevisiae; induced by alpha pheromone in SpiderM medium	Ca21chr1_C_albicans_SC5314	1297270	1298319	+	BUD16	CGD	orf19.1828-T	1297270	1298319	BUD16
orf19.183	18.19	30.05	34.97	6.77	6.04	1.43	22.5	3.73	-2.84	0.0522	0.118	orf19.183	Imidazoleglycerol-phosphate dehydratase, enzyme of histidine biosynthesis; functionally complements S. cerevisiae his3-1 mutation; hyphal-induced expression; regulated by Gcn2p and Gcn4p; fungal-specific (no human or murine homolog)	Ca21chr2_C_albicans_SC5314	1007761	1008429	+	HIS3	CGD	orf19.183-T	1007761	1008429	HIS3
orf19.1830	2.43	2.28	4.99	1.52	17.4	16.88	2.8	17.14	2.79	6.27e-05	0.000568	orf19.1830	Protein of unknown function; Hap43-induced; rat catheter and Spider biofilm induced	Ca21chr1_C_albicans_SC5314	2344309	2344641	-	orf19.1830	CGD	orf19.1830-T	2344309	2344641	orf19.1830
orf19.1832	98.6	133.95	116.12	100.75	14.54	42.67	112.36	28.6	-2.03	0.00127	0.00626	orf19.1832	Putative transporter; Gcn4p-regulated; more similar to S. cerevisiae Tpn1p, which is a vitamin B6 transporter, than to purine-cytosine permeases	Ca21chr1_C_albicans_SC5314	2349943	2351736	+	FCY23	CGD	orf19.1832-T	2349943	2351736	FCY23
orf19.1833	1610.03	1578.66	1065.98	1169.57	234.19	323.8	1356.06	279	-2.27	1.54e-08	8.32e-07	orf19.1833	Ortholog(s) have pseudouridine synthase activity	Ca21chr1_C_albicans_SC5314	2352602	2354041	+	orf19.1833	CGD	orf19.1833-T	2352602	2354041	orf19.1833
orf19.1834	73.24	27.27	22.27	22.96	53.79	57.44	36.43	55.61	0.78	0.162	0.28	orf19.1834	Ortholog of C. dubliniensis CD36 : Cd36_09960, C. parapsilosis CDC317 : CPAR2_212580, Debaryomyces hansenii CBS767 : DEHA2G11770g and Pichia stipitis Pignal : PICST_51041	Ca21chr1_C_albicans_SC5314	2354205	2356937	-	orf19.1834	CGD	orf19.1834-T	2354205	2356937	orf19.1834
orf19.1835	40.2	67.99	41.38	27.21	43.66	30.41	44.2	37.04	-0.23	0.614	0.729	orf19.1835	Putative coiled-coil polarisome; predicted role in polarized morphogenesis, cell fusion, and low affinity Ca2+ influx; rat catheter biofilm induced	Ca21chr1_C_albicans_SC5314	2357350	2359254	-	PEA2	CGD	orf19.1835-T	2357350	2359254	PEA2
orf19.1836	48.4	37.47	32.7	26.63	21.76	8.9	36.3	15.33	-1.49	0.00607	0.0217	orf19.1836	Putative class II abasic (AP) endonuclease; flucytosine induced	Ca21chr1_C_albicans_SC5314	2361077	2362432	+	APN2	CGD	orf19.1836-T	2361077	2362432	APN2
orf19.1837	327.05	193.07	345.3	269.01	219.6	162.97	283.61	191.28	-0.56	0.163	0.281	orf19.1837	Transcription initiation factor; binds TATA box sequence, binding does not require TFIIA; caspofungin repressed; functional homolog of S. cerevisiae and human TATA-binding proteins; Spider biofilm induced	Ca21chr1_C_albicans_SC5314	2362662	2363378	+	TBP1	CGD	orf19.1837-T	2362662	2363378	TBP1
orf19.1839	534.42	920.35	419.77	417.73	223.47	278.47	573.07	250.97	-1.11	0.00448	0.017	orf19.1839	Putative RNA polymerase I subunit A190; Hap43p-induced gene; flucytosine induced	Ca21chr1_C_albicans_SC5314	2364348	2369345	-	RPA190	CGD	orf19.1839-T	2364348	2369345	RPA190
orf19.184	39.95	51.2	42.57	37.33	26.61	33.36	42.76	29.98	-0.48	0.108	0.206	orf19.184	Predicted component of the mitochondrial sorting and assembly machinery (SAM complex) and ER-mitochondria encounter structure (ERMES) complex with a role in protein import into mitochondria	Ca21chr2_C_albicans_SC5314	1005900	1007321	-	MDM10	CGD	orf19.184-T	1005900	1007321	MDM10
orf19.1840	341.76	418.4	400.41	457.61	694.46	1010.75	404.55	852.61	1.05	0.000118	0.000948	orf19.1840	Predicted lipid-binding ER protein; involved in ER-plasma membrane tethering; Spider biofilm induced	Ca21chr1_C_albicans_SC5314	2369758	2373535	-	orf19.1840	CGD	orf19.1840-T	2369758	2373535	orf19.1840
orf19.1841	4.88	0.81	1.66	0.72	5.87	2.95	2.02	4.41	1.36	0.248	0.384	orf19.1841	Protein of unknown function; Hap43-induced gene	Ca21chrR_C_albicans_SC5314	1484684	1485808	+	orf19.1841	CGD	orf19.1841-T	1484684	1485808	orf19.1841
orf19.1842	90.97	64.02	26.23	64.81	68.04	44.9	61.51	56.47	-0.09	0.787	0.862	orf19.1842	Predicted GTP/GDP exchange factor for Rsr1; rat catheter biofilm induced	Ca21chrR_C_albicans_SC5314	1479657	1484333	+	BUD5	CGD	orf19.1842-T	1479657	1484333	BUD5
orf19.1843	74.98	43.38	41.73	67.54	28.84	66.62	56.91	47.73	-0.27	0.515	0.646	orf19.1843	Putative glucosyltransferase involved in cell wall mannan biosynthesis; transcription is elevated in chk1, nik1, and sln1 homozygous null mutants; repressed by nitric oxide; possibly essential gene, disruptants not obtained by UAU1 method	Ca21chrR_C_albicans_SC5314	1475586	1477277	-	ALG6	CGD	orf19.1843-T	1475586	1477277	ALG6
orf19.1844	0.24	0.96	0.02	0.84	0.03	0.71	0.51	0.37	-0.61	0.784	0.86	orf19.1844	Protein similar to ferric reductase Fre10p	Ca21chrR_C_albicans_SC5314	1470656	1472911	-	orf19.1844	CGD	orf19.1844-T	1470656	1472911	orf19.1844
orf19.1847	72.52	101.38	124.75	182.16	203.47	234.46	120.2	218.97	0.95	0.0169	0.0487	orf19.1847	Aromatic decarboxylase; Ehrlich fusel oil pathway of aromatic alcohol biosynthesis; alkaline repressed; protein abundance affected by URA3 expression in CAI-4 strain; Spider biofilm induced	Ca21chrR_C_albicans_SC5314	1467679	1469568	-	ARO10	CGD	orf19.1847-T	1467679	1469568	ARO10
orf19.1848.1	0.72	0.56	0.33	1.09	1.19	0.62	0.67	0.91	0.39	0.698	0.795	orf19.1848.1	Ortholog of S. cerevisiae : KSH1, C. dubliniensis CD36 : Cd36_32390, C. parapsilosis CDC317 : CPAR2_203260, Candida tenuis NRRL Y-1498 : CANTEDRAFT_116778 and Debaryomyces hansenii CBS767 : DEHA2A10604g	Ca21chrR_C_albicans_SC5314	1467188	1467472	-	orf19.1848.1	CGD	orf19.1848.1-T	1467188	1467472	orf19.1848.1
orf19.1849	80.76	104.23	84.63	62.18	80.82	81.29	82.95	81.06	0	0.989	0.993	orf19.1849	Ortholog(s) have U3 snoRNA binding, rRNA binding activity, role in maturation of SSU-rRNA from tricistronic rRNA transcript (SSU-rRNA, 5.8S rRNA, LSU-rRNA) and nucleolus, small-subunit processome localization	Ca21chrR_C_albicans_SC5314	1464965	1467118	+	orf19.1849	CGD	orf19.1849-T	1464965	1467118	orf19.1849
orf19.185	72.85	66.59	60.44	39.81	10.05	7.01	59.92	8.53	-2.86	3.59e-05	0.000364	orf19.185	Ortholog(s) have structural constituent of ribosome activity, role in mitochondrial translational initiation and mitochondrial small ribosomal subunit localization	Ca21chr2_C_albicans_SC5314	1004538	1005644	-	orf19.185	CGD	orf19.185-T	1004538	1005644	orf19.185
orf19.1850	26.35	18.16	21.97	23.25	11.17	16.36	22.43	13.77	-0.67	0.0892	0.178	orf19.1850	Putative protein phosphatase of the PTP family (tyrosine-specific), similar to S. cerevisiae Siw14p; mutant shows virulence defect; Hap43p-repressed gene	Ca21chrR_C_albicans_SC5314	1463555	1464400	-	SIW14	CGD	orf19.1850-T	1463555	1464400	SIW14
orf19.1852	26.41	15.95	32.11	36.88	6.49	8.62	27.84	7.55	-1.78	0.000624	0.00358	orf19.1852	Ortholog(s) have mitochondrion localization	Ca21chrR_C_albicans_SC5314	1462928	1463452	+	orf19.1852	CGD	orf19.1852-T	1462928	1463452	orf19.1852
orf19.1853	353.79	309.14	509.78	342.53	98.75	168.97	378.81	133.86	-1.5	0.00345	0.0138	orf19.1853	Putative histone H3; farnesol regulated; Hap43-induced; rat catheter and Spider biofilm repressed	Ca21chrR_C_albicans_SC5314	1462310	1462720	+	HHT2	CGD	orf19.1853-T	1462310	1462720	HHT2
orf19.1854	329.45	629.01	915.33	363.19	202.6	203.03	559.24	202.82	-1.34	0.00182	0.0083	orf19.1854	Putative histone H4; regulated by Efg1; flucytosine, fluconazole-induced; amphotericin B, caspofungin repressed; colony morphology-related gene regulation by Ssn6; Hap43-induced; rat catheter and Spider biofilm repressed	Ca21chrR_C_albicans_SC5314	1461035	1461352	-	HHF22	CGD	orf19.1854-T	1461035	1461352	HHF22
orf19.1855	21.97	15.8	25.93	22.31	58.49	37.28	21.5	47.89	1.1	0.00256	0.0109	orf19.1855	Predicted membrane transporter, member of the anion:cation symporter (ACS) family, major facilitator superfamily (MFS); Gcn4p-regulated; flucytosine induced; ketoconazole-repressed; oxidative stress-induced via Cap1p	Ca21chrR_C_albicans_SC5314	1457457	1459271	-	orf19.1855	CGD	orf19.1855-T	1457457	1459271	orf19.1855
orf19.1856	114.13	34.79	18.9	53.68	78.4	67.54	55.38	72.97	0.63	0.335	0.477	orf19.1856	Ortholog(s) have histone deacetylase activity	Ca21chrR_C_albicans_SC5314	1455568	1456683	+	orf19.1856	CGD	orf19.1856-T	1455568	1456683	orf19.1856
orf19.1857	81.51	56.19	91.95	101.15	27.72	15.96	82.7	21.84	-2.01	6.77e-06	9.78e-05	orf19.1857	Putative L-azetidine-2-carboxylic acid acetyltransferase; mutants are viable	Ca21chrR_C_albicans_SC5314	1453958	1454635	-	orf19.1857	CGD	orf19.1857-T	1453958	1454635	orf19.1857
orf19.1860	327.82	650.6	1037.6	508.89	293.92	370.72	631.23	332.32	-0.82	0.0238	0.0637	orf19.1860	Putative succinate-CoA ligase beta subunit; regulated by Mig1, Tup1; induced in high iron; protein present in exponential and stationary growth phase yeast cells; Spider biofilm repressed	Ca21chrR_C_albicans_SC5314	1451449	1453087	-	LSC2	CGD	orf19.1860-T	1451449	1453087	LSC2
orf19.1860.1	156.66	153.36	218.45	208.62	85.39	168.14	184.27	126.76	-0.56	0.042	0.0999	orf19.1860.1	Ortholog(s) have extracellular region localization	Ca21chr2_C_albicans_SC5314	1560333	1561733	-	orf19.1860.1	CGD	orf19.1860.1-T	1560333	1561733	orf19.1860.1
orf19.1861	76.78	56.91	56.76	157.01	329.88	369.81	86.86	349.85	2.13	0.000386	0.00245	orf19.1861	Protein of unknown function; flow model biofilm induced	Ca21chr2_C_albicans_SC5314	1558356	1560230	+	orf19.1861	CGD	orf19.1861-T	1558356	1560230	orf19.1861
orf19.1862	5.86	1.29	0.78	26.72	54.07	26.8	8.66	40.43	3.17	0.0541	0.121	orf19.1862	Possible stress protein; increased transcription associated with CDR1 and CDR2 overexpression or fluphenazine treatment; regulated by Sfu1, Nrg1, Tup1; stationary phase enriched protein; Spider biofilm induced	Ca21chr2_C_albicans_SC5314	1556610	1556975	-	orf19.1862	CGD	orf19.1862-T	1556610	1556975	orf19.1862
orf19.1863	0.13	0.52	0.65	0.5	0.5	0.01	0.45	0.26	-2.4	0.144	0.257	orf19.1863	Has domain(s) with predicted Rho guanyl-nucleotide exchange factor activity, role in regulation of Rho protein signal transduction and intracellular localization	Ca21chr2_C_albicans_SC5314	1554724	1556511	+	orf19.1863	CGD	orf19.1863-T	1554724	1556511	orf19.1863
orf19.1864	83.5	114.5	88.59	128.77	80.16	86.64	103.84	83.4	-0.29	0.205	0.333	orf19.1864	Ortholog(s) have role in ribosome-associated ubiquitin-dependent protein catabolic process and RQC complex, cytosol, cytosolic large ribosomal subunit localization	Ca21chr2_C_albicans_SC5314	1552255	1554414	-	orf19.1864	CGD	orf19.1864-T	1552255	1554414	orf19.1864
orf19.1865	163.95	226.19	368.32	237.77	166.65	276.84	249.06	221.74	-0.13	0.642	0.75	orf19.1865	S. cerevisiae ortholog Mcs7 has a role in reciprocal meiotic recombination; Spider biofilm repressed	Ca21chr2_C_albicans_SC5314	1549956	1551800	-	MCS7	CGD	orf19.1865-T	1549956	1551800	MCS7
orf19.1866	26.22	32.8	12.55	30.13	27.11	41.44	25.43	34.27	0.5	0.221	0.353	orf19.1866	Subunit G of the V1 peripheral membrane domain of the vacuolar H+-ATPase (V-ATPase); involved in vacuolar acidification; rat catheter biofilm repressed	Ca21chr2_C_albicans_SC5314	1549286	1549627	+	VMA10	CGD	orf19.1866-T	1549286	1549627	VMA10
orf19.1867	0.63	1.21	2.26	1.56	5.53	2.32	1.42	3.92	1.39	0.181	0.304	orf19.1867	Putative malate permease; induced during macrophage infection; regulated by Gcn2 and Gcn4; putative peroxisome targeting signal; Hap43-repressed; Spider biofilm induced	Ca21chr2_C_albicans_SC5314	1547799	1548998	+	orf19.1867	CGD	orf19.1867-T	1547799	1548998	orf19.1867
orf19.1868	43.47	2.17	9.81	541.13	407.75	164.45	149.14	286.1	3.13	0.0523	0.118	orf19.1868	Putative ribonucleoside diphosphate reductase;colony morphology-related gene regulation by Ssn6; transcript regulated by tyrosol and cell density; Hap43-repressed; Spider biofilm induced	Ca21chr2_C_albicans_SC5314	1546130	1547314	+	RNR22	CGD	orf19.1868-T	1546130	1547314	RNR22
orf19.1871	98.51	171.67	104.02	122.34	210.72	209.57	124.14	210.15	0.8	0.00809	0.0272	orf19.1871	Ortholog(s) have structural molecule activity, role in histone exchange and Swr1 complex, cytosol localization	Ca21chr2_C_albicans_SC5314	1539900	1544825	+	orf19.1871	CGD	orf19.1871-T	1539900	1544825	orf19.1871
orf19.1872	137.11	298.12	450.7	167.5	55.06	15.93	263.36	35.5	-3.13	1.33e-06	2.74e-05	orf19.1872	Plasma membrane protein; repressed by nitric oxide	Ca21chr2_C_albicans_SC5314	1538720	1539355	+	orf19.1872	CGD	orf19.1872-T	1538720	1539355	orf19.1872
orf19.1873	49.62	80.99	90.35	39.88	12.35	2.29	65.21	7.32	-3.81	5.01e-05	0.000476	orf19.1873	Protein of unknown function; Hap43-repressed gene; repressed by nitric oxide	Ca21chr2_C_albicans_SC5314	1537876	1538208	+	orf19.1873	CGD	orf19.1873-T	1537876	1538208	orf19.1873
orf19.1876	55.16	87.44	95.02	69.15	32.95	31.84	76.69	32.4	-1.2	8.48e-05	0.000724	orf19.1876	Ortholog(s) have mRNA binding activity, role in mRNA splice site selection, positive regulation of mRNA splicing, via spliceosome and U1 snRNP, U2-type prespliceosome, commitment complex localization	Ca21chr2_C_albicans_SC5314	1534338	1535696	-	orf19.1876	CGD	orf19.1876-T	1534338	1535696	orf19.1876
orf19.1877	24.02	11.7	16.47	21.6	15.21	16.05	18.45	15.63	-0.2	0.658	0.763	orf19.1877	Ortholog(s) have cytoplasm, nucleus localization	Ca21chr2_C_albicans_SC5314	1533526	1534341	+	orf19.1877	CGD	orf19.1877-T	1533526	1534341	orf19.1877
orf19.1878	21.91	26.07	22.17	23.06	26.44	26	23.3	26.22	0.17	0.507	0.64	orf19.1878	RNA polymerase II core mediator complex subunit	Ca21chr2_C_albicans_SC5314	1532303	1533274	-	MED4	CGD	orf19.1878-T	1532303	1533274	MED4
orf19.188	31.1	21.91	6.32	14.59	31.62	32.47	18.48	32.04	0.95	0.0374	0.0916	orf19.188	Ortholog of Candida albicans WO-1 : CAWG_04234	Ca21chr2_C_albicans_SC5314	1001967	1004417	+	orf19.188	CGD	orf19.188-T	1001967	1004417	orf19.188
orf19.1880	228.89	285.08	380.41	299.67	128.97	107.45	298.51	118.21	-1.33	3.64e-05	0.000368	orf19.1880	Putative ferrochelatase involved in heme biosynthesis; transcript not regulated by iron levels and not affected by a yfh1 null mutation; Spider biofilm repressed	Ca21chr2_C_albicans_SC5314	1531048	1532208	+	HEM15	CGD	orf19.1880-T	1531048	1532208	HEM15
orf19.1881	155.09	105.26	138.71	175.46	205.11	194.81	143.63	199.96	0.5	0.059	0.129	orf19.1881	Lysophospholipid acyltransferase, involved in phospholipid remodeling; role in glycerophospholipid biosynthesis; rat catheter biofilm repressed	Ca21chr2_C_albicans_SC5314	1528522	1530330	+	LPT1	CGD	orf19.1881-T	1528522	1530330	LPT1
orf19.1883	180.54	234.3	211.05	235.86	203.42	225.96	215.44	214.69	0.01	0.98	0.988	orf19.1883	Putative condensin complex subunit; cell-cycle regulated periodic mRNA expression	Ca21chr2_C_albicans_SC5314	1524754	1528272	+	YCS4	CGD	orf19.1883-T	1524754	1528272	YCS4
orf19.1885	67.04	57.62	52.48	87.04	61.47	59.55	66.05	60.51	-0.11	0.713	0.806	orf19.1885	Putative TFIID subunit; mutation confers hypersensitivity to toxic ergosterol analog	Ca21chr2_C_albicans_SC5314	1523380	1524471	+	TAF4	CGD	orf19.1885-T	1523380	1524471	TAF4
orf19.1886	92.63	184.66	274.08	88	26.5	30.69	159.84	28.6	-2.28	0.00147	0.00702	orf19.1886	Putative U3-containing 90S preribosome processome complex subunit; Hap43-induced; essential; S. cerevisiae ortholog is essential; represses in core stress response;	Ca21chr2_C_albicans_SC5314	1521606	1522721	-	RCL1	CGD	orf19.1886-T	1521606	1522721	RCL1
orf19.1887	21.5	32.31	35.66	60.34	26.55	20.58	37.45	23.57	-0.61	0.199	0.326	orf19.1887	Ortholog(s) have sterol esterase activity, role in sterol metabolic process and integral to membrane, lipid particle localization	Ca21chr2_C_albicans_SC5314	1519257	1520960	-	orf19.1887	CGD	orf19.1887-T	1519257	1520960	orf19.1887
orf19.1888	45.74	37.47	47.92	47.79	65.12	61.81	44.73	63.46	0.51	0.201	0.328	orf19.1888	Putative nicotinamide riboside hydrolase; cleaves N-glycosidic bonds in nucleosides; pyrimidine salvage and nicotinamide riboside salvage pathways; Spider biofilm induced	Ca21chr2_C_albicans_SC5314	1517368	1518360	-	orf19.1888	CGD	orf19.1888-T	1517368	1518360	orf19.1888
orf19.1889	103.49	65.11	119.7	110.58	36.23	42.87	99.72	39.55	-1.28	0.000789	0.00432	orf19.1889	Putative phosphoglycerate mutase family protein; stationary phase enriched protein; early-stage flow model biofilm induced; Spider biofilm repressed	Ca21chr2_C_albicans_SC5314	1516534	1517256	+	orf19.1889	CGD	orf19.1889-T	1516534	1517256	orf19.1889
orf19.1890	34.26	66.55	99.64	49.1	44.66	57.35	62.39	51.01	-0.14	0.805	0.874	orf19.1890	Ortholog(s) have role in medium-chain fatty acid biosynthetic process	Ca21chr2_C_albicans_SC5314	1514712	1516178	+	orf19.1890	CGD	orf19.1890-T	1514712	1516178	orf19.1890
orf19.1891	127.89	177.1	258.89	200.54	553.06	1026.95	191.1	790.01	2.02	2.74e-06	4.84e-05	orf19.1891	Vacuolar aspartic proteinase; transcript equivalent in yeast-form and mycelial cells but is elevated at lower growth temperatures; upregulated iby human neutrophils; protein enriched in stationary phase; Spider biofilm induced	Ca21chr2_C_albicans_SC5314	1512217	1513476	-	APR1	CGD	orf19.1891-T	1512217	1513476	APR1
orf19.1893	50.01	52.26	59.29	77.18	158.18	243.42	59.69	200.8	1.76	4.62e-05	0.000447	orf19.1893	Protein of unknown function; Spider biofilm repressed	Ca21chr2_C_albicans_SC5314	1509238	1511607	-	orf19.1893	CGD	orf19.1893-T	1509238	1511607	orf19.1893
orf19.1896	2032.44	4444.89	4457.99	2038.7	1113.71	924.41	3243.51	1019.06	-1.58	0.000177	0.00131	orf19.1896	Heat shock protein; at yeast-form cell surface, not hyphae; antigenic; Gcn4-regulated; induced by amino acid starvation (3-AT) or by adherence to polystyrene; macrophage-repressed; sumoylation target; possibly essential	Ca21chr2_C_albicans_SC5314	1506984	1508930	+	SSC1	CGD	orf19.1896-T	1506984	1508930	SSC1
orf19.1897	14.52	39.28	28.43	25.49	17.06	23.73	26.93	20.4	-0.26	0.521	0.652	orf19.1897	Ortholog of C. dubliniensis CD36 : Cd36_21640, C. parapsilosis CDC317 : CPAR2_105040, Candida tenuis NRRL Y-1498 : CANTEDRAFT_112352 and Debaryomyces hansenii CBS767 : DEHA2C08008g	Ca21chr2_C_albicans_SC5314	1505373	1506407	+	orf19.1897	CGD	orf19.1897-T	1505373	1506407	orf19.1897
orf19.190	6.45	2.72	0.11	1.74	8.13	6.15	2.75	7.14	2.2	0.0106	0.0337	orf19.190	Ortholog(s) have role in endoplasmic reticulum organization, histone exchange and Swr1 complex, mitochondrion localization	Ca21chr2_C_albicans_SC5314	1000848	1001822	+	orf19.190	CGD	orf19.190-T	1000848	1001822	orf19.190
orf19.1900	17.86	39.35	28.48	16.27	18.01	17.65	25.49	17.83	-0.4	0.45	0.587	orf19.1900	Ortholog(s) have RNA methyltransferase activity, role in 7-methylguanosine cap hypermethylation, meiosis, nucleologenesis, regulation of telomere maintenance via telomerase and nucleolus localization	Ca21chr2_C_albicans_SC5314	1503549	1505000	+	orf19.1900	CGD	orf19.1900-T	1503549	1505000	orf19.1900
orf19.1901	117.28	225.85	213.91	135.64	109.12	123.43	173.17	116.28	-0.5	0.128	0.234	orf19.1901	Putative DNA replication protein; periodic mRNA expression, peak at cell-cycle M/G1 phase; Spider biofilm induced	Ca21chr2_C_albicans_SC5314	1500642	1503278	+	MCM3	CGD	orf19.1901-T	1500642	1503278	MCM3
orf19.1902	120.29	244.68	258.74	93.58	77.52	80.89	179.32	79.21	-1.03	0.0443	0.104	orf19.1902	Putative nucleolar protein; Hap43-induced; mutation confers resistance to 5-fluorocytosine (5-FC), 5-fluorouracil (5-FU), and tubercidin (7-deazaadenosine); Spider biofilm induced	Ca21chr2_C_albicans_SC5314	1498605	1500293	+	NOC4	CGD	orf19.1902-T	1498605	1500293	NOC4
orf19.1907	95.94	155.68	196.25	140.83	156.32	180.39	147.17	168.36	0.25	0.321	0.463	orf19.1907	Ortholog of S. cerevisiae Nnf2; possible role in chromosome segregation; mutants are viable, induced during the mating process	Ca21chr2_C_albicans_SC5314	15457	17610	-	EMC9	CGD	orf19.1907-T	15457	17610	EMC9
orf19.191	82.92	73.83	50.6	121.84	265.13	275.39	82.3	270.26	1.77	6.78e-05	0.000603	orf19.191	Member of the GCK-III subfamily of eukaryotic Ste20p kinases; in RAM cell wall integrity signaling network; role in cell separation, azole sensitivity; required for hyphal growth; constitutive expression is MTL, white-opaque independent	Ca21chr2_C_albicans_SC5314	997849	1000524	+	KIC1	CGD	orf19.191-T	997849	1000524	KIC1
orf19.1910	6.86	11.29	16.96	10.51	6.89	8.13	11.41	7.51	-0.46	0.346	0.487	orf19.1910	Predicted NADH-dependent flavin oxidoreductase; Hap43-repressed gene	Ca21chr2_C_albicans_SC5314	14823	15446	+	orf19.1910	CGD	orf19.1910-T	14823	15446	orf19.1910
orf19.1911	93.92	129.72	238.71	176.39	306.94	312.82	159.69	309.88	1.05	0.00235	0.0102	orf19.1911	GPI-anchored cell surface protein of unknown function; Hap43p-repressed gene; fluconazole-induced; possibly an essential gene, disruptants not obtained by UAU1 method	Ca21chr2_C_albicans_SC5314	13261	14415	-	PGA52	CGD	orf19.1911-T	13261	14415	PGA52
orf19.1913	5.02	13.08	13.86	5.28	1.25	3.59	9.31	2.42	-1.77	0.0298	0.0763	orf19.1913	Protein of unknown function; flow model biofilm induced	Ca21chr2_C_albicans_SC5314	12627	13253	+	orf19.1913	CGD	orf19.1913-T	12627	13253	orf19.1913
orf19.1914	14.91	24.94	33.89	19.88	30.01	32.27	23.41	31.14	0.52	0.127	0.234	orf19.1914	Putative alpha-1,6-mannanase; induced by mating factor in MTLa/MTLa opaque cells	Ca21chr2_C_albicans_SC5314	11100	12443	-	FAV3	CGD	orf19.1914-T	11100	12443	FAV3
orf19.1915	105.59	275.53	291.49	134.85	118.88	110.63	201.87	114.76	-0.67	0.127	0.234	orf19.1915	Putative SSU processome and 90S preribosome component; repressed in core stress response; repressed by prostaglandins	Ca21chr2_C_albicans_SC5314	9360	11063	-	MPP10	CGD	orf19.1915-T	9360	11063	MPP10
orf19.1917	124.96	240.32	269.67	237.06	80.55	93.99	218	87.27	-1.25	0.00417	0.016	orf19.1917	Protein of unknown function; Spider biofilm repressed	Ca21chr2_C_albicans_SC5314	8144	9289	-	orf19.1917	CGD	orf19.1917-T	8144	9289	orf19.1917
orf19.192	26.05	18.91	8.75	22.57	38.23	54.83	19.07	46.53	1.35	0.0198	0.0551	orf19.192	Ortholog of C. dubliniensis CD36 : Cd36_19320, C. parapsilosis CDC317 : CPAR2_209670, Candida tenuis NRRL Y-1498 : CANTEDRAFT_113478 and Debaryomyces hansenii CBS767 : DEHA2C15136g	Ca21chr2_C_albicans_SC5314	995424	997127	+	orf19.192	CGD	orf19.192-T	995424	997127	orf19.192
orf19.1923	16.63	141.54	145.76	15.37	56.28	58.07	79.82	57.17	0.34	0.707	0.801	orf19.1923	Protein with a predicted role in recruitment of RNA polymerase I to rDNA; caspofungin induced; flucytosine repressed; repressed in core stress response; repressed by prostaglandins	Ca21chr2_C_albicans_SC5314	5665	7335	+	RRN3	CGD	orf19.1923-T	5665	7335	RRN3
orf19.1925	7.9	9.35	7.56	10.35	22.76	24.19	8.79	23.48	1.43	0.00498	0.0185	orf19.1925	Member of a family of telomere-proximal genes of unknown function; may be spliced in vivo	Ca21chr2_C_albicans_SC5314	4248	4778	+	TLO5	CGD	orf19.1925-T	4248	4778	TLO5
orf19.1926	35.12	33.14	20.46	28.25	26.39	39.17	29.24	32.78	0.19	0.569	0.693	orf19.1926	Zn(II)2Cys6 transcription factor, required for normal resistance to copper; repressed by Sfu1 in high-iron conditions; regulated by Sef1, Sfu1, and Hap43; rat catheter and Spider biofilm induced	Ca21chr5_C_albicans_SC5314	313356	315341	+	SEF2	CGD	orf19.1926-T	313356	315341	SEF2
orf19.1927	6.75	9.76	12.8	4.71	19.41	10.85	8.5	15.13	0.84	0.118	0.22	orf19.1927	Protein similar to RNase MRP RNA binding protein; ciclopirox olamine induced; regulated by Sef1, Sfu1, and Hap43; Spider biofilm induced	Ca21chr5_C_albicans_SC5314	311136	311744	-	SNM1	CGD	orf19.1927-T	311136	311744	SNM1
orf19.193	2.15	0.34	0.2	0.35	0.79	3.62	0.76	2.2	1.93	0.13	0.238	orf19.193	Ortholog of C. dubliniensis CD36 : Cd36_19310, C. parapsilosis CDC317 : CPAR2_209710, Candida tenuis NRRL Y-1498 : CANTEDRAFT_113479 and Debaryomyces hansenii CBS767 : DEHA2C15114g	Ca21chr2_C_albicans_SC5314	993393	994229	-	orf19.193	CGD	orf19.193-T	993393	994229	orf19.193
orf19.1930	0.01	0.05	0.06	0.13	7	32.81	0.07	19.91	8.48	0.000192	0.00139	orf19.1930	Ferric reductase; induced in low iron; ciclopirox olamine, flucytosine induced; amphotericin B, Sfu1 repressed; Tbf1, Hap43 induced	Ca21chr5_C_albicans_SC5314	308765	310897	+	CFL5	CGD	orf19.1930-T	308765	310897	CFL5
orf19.1932	0.13	0.74	0.02	0.78	1.71	12.15	0.42	6.93	4.79	0.00509	0.0188	orf19.1932	C-terminus similar to ferric reductases; induced in low iron; Sfu1-repressed; ciclopirox olamine induced; colony morphology-related gene regulation by Ssn6; Hap43-repressed; Sef1-regulated	Ca21chr5_C_albicans_SC5314	303390	305522	+	CFL4	CGD	orf19.1932-T	303390	305522	CFL4
orf19.1933	23.5	30.35	17.98	31.57	69.69	84.98	25.85	77.34	1.61	0.000137	0.00108	orf19.1933	Ortholog(s) have role in peroxisome organization and peroxisomal membrane localization	Ca21chr5_C_albicans_SC5314	299586	301436	+	orf19.1933	CGD	orf19.1933-T	299586	301436	orf19.1933
orf19.1934	42.94	63.9	44.94	48.74	48.43	37.57	50.13	43	-0.24	0.547	0.674	orf19.1934	Histone H3K56 deacetylase; reduced copy number increases opaque cell formation; repressed by MMS, hydroxyurea and high-levels of hydrogen peroxide; Hap43p-induced; ectopic expression blocks genotoxin-induced switching; nicotinamide target	Ca21chr5_C_albicans_SC5314	297649	299112	+	HST3	CGD	orf19.1934-T	297649	299112	HST3
orf19.1936	153.74	223.55	259.36	291.88	361.48	442.46	232.13	401.97	0.83	0.012	0.0372	orf19.1936	Essential protein; functional homolog of S. cerevisiae Snf1p regulator of sugar metabolism; constitutively expressed; Thr208 phosphorylation may have regulatory role; up-regulation associated with azole resistance; has polyhistidine tract	Ca21chr5_C_albicans_SC5314	294667	296523	+	SNF1	CGD	orf19.1936-T	294667	296523	SNF1
orf19.1938	5.69	8.42	8.71	7.44	5.3	2.55	7.57	3.93	-1.11	0.0453	0.106	orf19.1938	Ortholog of S.pombe SPCC825.05c; a predicted splicing coactivator; transcription repressed in azole-resistant strain overexpressing CDR1 and CDR2; induced by benomyl treatment	Ca21chr5_C_albicans_SC5314	293764	294402	+	orf19.1938	CGD	orf19.1938-T	293764	294402	orf19.1938
orf19.1939	1.25	1.32	2.45	1.31	0.03	0.19	1.58	0.11	-4.16	0.00761	0.0259	orf19.1939	Ortholog of S. cerevisiae : YDR374C, C. glabrata CBS138 : CAGL0A02970g, C. dubliniensis CD36 : Cd36_51030, C. parapsilosis CDC317 : CPAR2_303320 and Candida tenuis NRRL Y-1498 : CANTEDRAFT_106457	Ca21chr5_C_albicans_SC5314	291477	292571	-	orf19.1939	CGD	orf19.1939-T	291477	292571	orf19.1939
orf19.194	72.24	25.54	29.07	24.48	46.88	46.87	37.83	46.88	0.45	0.462	0.599	orf19.194	Ortholog of C. dubliniensis CD36 : Cd36_19300, C. parapsilosis CDC317 : CPAR2_209720, Candida tenuis NRRL Y-1498 : CANTEDRAFT_114035 and Debaryomyces hansenii CBS767 : DEHA2E10494g	Ca21chr2_C_albicans_SC5314	991714	993321	+	orf19.194	CGD	orf19.194-T	991714	993321	orf19.194
orf19.1940	69.03	40.59	83.52	81.67	75.59	109.37	68.7	92.48	0.48	0.133	0.242	orf19.1940	Ortholog(s) have role in cellular response to cadmium ion, detoxification of cadmium ion, ubiquinone biosynthetic process and mitochondrial inner membrane localization	Ca21chr5_C_albicans_SC5314	290443	291183	-	orf19.1940	CGD	orf19.1940-T	290443	291183	orf19.1940
orf19.1941	36.54	27.42	12.99	34.07	47.49	49.36	27.75	48.43	0.87	0.0151	0.0445	orf19.1941	Kinetochore component; amount of Nuf2p and Mtw1p protein detected at each centromere is consistent with a single kinetochore microtubule attachment site	Ca21chr5_C_albicans_SC5314	288720	290129	-	NUF2	CGD	orf19.1941-T	288720	290129	NUF2
orf19.1942	53.16	51.73	33.54	65.9	94.85	142.69	51.08	118.77	1.23	9.05e-05	0.000764	orf19.1942	Putative multidrug resistance factor; induced in low iron; regulated by Sef1, Sfu1, and Hap43	Ca21chr5_C_albicans_SC5314	286755	288638	+	SGE1	CGD	orf19.1942-T	286755	288638	SGE1
orf19.1943	0.16	0.12	0.37	0.35	12.24	9.45	0.25	10.84	5.56	1.18e-06	2.48e-05	orf19.1943	Ortholog of C. parapsilosis CDC317 : CPAR2_302610, C. dubliniensis CD36 : Cd36_51070, Candida orthopsilosis Co 90-125 : CORT_0E04770 and Spathaspora passalidarum NRRL Y-27907 : SPAPADRAFT_50634	Ca21chr5_C_albicans_SC5314	283868	286240	+	orf19.1943	CGD	orf19.1943-T	283868	286240	orf19.1943
orf19.1944	60	60.84	71.11	37.04	206.53	225.21	57.25	215.87	1.97	0.000968	0.00505	orf19.1944	Plasma membrane G-protein-coupled receptor of the cAMP-PKA pathway; required for WT hyphal growth; reports differ on role in cAMP-mediated glucose signaling; Gpr1 C terminus binds Gpa2; regulates HWP1 and ECE1; flow model biofilm induced	Ca21chr5_C_albicans_SC5314	280836	283307	+	GPR1	CGD	orf19.1944-T	280836	283307	GPR1
orf19.1945	39.5	102.33	98.19	76.66	162.77	295.99	79.17	229.38	1.6	6.39e-05	0.000576	orf19.1945	Inositolphosphorylceramide (IPC) synthase; catalyzes the key step in sphingolipid biosynthesis; antifungal drug target; flow model biofilm induced; Spider biofilm induced	Ca21chr5_C_albicans_SC5314	277008	278423	+	AUR1	CGD	orf19.1945-T	277008	278423	AUR1
orf19.1946	226.68	168.05	514.04	333.99	207.94	381.67	310.69	294.81	0	0.997	0.998	orf19.1946	Similar to an aldose 1-epimerase-related protein; antigenic during murine systemic infection; protein present in exponential and stationary phase yeast cultures; Hap43-induced; Spider biofilm repressed	Ca21chr5_C_albicans_SC5314	274481	275380	-	orf19.1946	CGD	orf19.1946-T	274481	275380	orf19.1946
orf19.1948	15.83	34.79	23.73	23.19	44.27	111.37	24.38	77.82	1.67	0.00152	0.00723	orf19.1948	Ortholog of C. dubliniensis CD36 : Cd36_51110, C. parapsilosis CDC317 : CPAR2_302560, Candida tenuis NRRL Y-1498 : CANTEDRAFT_135271 and Debaryomyces hansenii CBS767 : DEHA2E12914g	Ca21chr5_C_albicans_SC5314	273059	274360	+	orf19.1948	CGD	orf19.1948-T	273059	274360	orf19.1948
orf19.1949	263.32	409.4	437.02	386.82	536.72	589.22	374.14	562.97	0.61	0.00648	0.0228	orf19.1949	Dynamin-family GTPase-related protein; induced upon adherence to polystyrene; regulated by Gcn2p and Gcn4p	Ca21chr5_C_albicans_SC5314	270302	272383	+	VPS1	CGD	orf19.1949-T	270302	272383	VPS1
orf19.1950	13.21	7.64	9.91	14.14	31.51	24.76	11.22	28.14	1.3	0.00352	0.014	orf19.1950	Ortholog(s) have phosphatase activity	Ca21chr5_C_albicans_SC5314	269484	269954	+	orf19.1950	CGD	orf19.1950-T	269484	269954	orf19.1950
orf19.1953	80.1	87.21	130.16	87.01	40.56	36.82	96.12	38.69	-1.29	3.5e-05	0.000358	orf19.1953	Predicted protein of unknown function; merged with orf19.1952 in Assembly 21	Ca21chr5_C_albicans_SC5314	268278	269390	+	orf19.1953	CGD	orf19.1953-T	268278	269390	orf19.1953
orf19.1954	102.14	113.4	115.61	99.13	62.91	57.24	107.57	60.07	-0.84	0.00868	0.0288	orf19.1954	Putative pseudouridine synthase; transcript regulated by Nrg1, Mig1, and Tup1	Ca21chr5_C_albicans_SC5314	266976	268136	+	PUS4	CGD	orf19.1954-T	266976	268136	PUS4
orf19.1955	4.44	3.53	0.92	8.65	4.73	9.53	4.39	7.13	1.02	0.103	0.199	orf19.1955	Ortholog(s) have palmitoyltransferase activity, role in protein palmitoylation, protein targeting to membrane and endoplasmic reticulum palmitoyltransferase complex, extrinsic to endoplasmic reticulum membrane localization	Ca21chr5_C_albicans_SC5314	266079	266809	+	orf19.1955	CGD	orf19.1955-T	266079	266809	orf19.1955
orf19.1956	156.47	245.72	209.92	118.56	23.43	25.48	182.67	24.46	-2.83	2.32e-05	0.000257	orf19.1956	Ortholog(s) have role in reciprocal meiotic recombination and mitochondrion localization	Ca21chr5_C_albicans_SC5314	262806	265067	-	orf19.1956	CGD	orf19.1956-T	262806	265067	orf19.1956
orf19.1957	84.3	128.39	176.59	59.98	47.37	26.02	112.32	36.7	-1.6	0.00948	0.0309	orf19.1957	Mitochondrial cytochrome c heme lyase; antigenic cell-wall protein; filament induced; induced on polystyrene adherence, interaction with macrophage; N-glycosylation, 2 heme-binding motifs; rat catheter, Spider biofilm induced	Ca21chr5_C_albicans_SC5314	261888	262682	+	CYC3	CGD	orf19.1957-T	261888	262682	CYC3
orf19.1959	37.17	59.97	67.22	42.49	16.33	22.87	51.71	19.6	-1.31	0.00865	0.0287	orf19.1959	Ortholog(s) have ubiquitin-specific protease activity, role in protein deubiquitination and cytosol, ribosome localization	Ca21chr5_C_albicans_SC5314	253350	254321	+	orf19.1959	CGD	orf19.1959-T	253350	254321	orf19.1959
orf19.1960	77.27	93.93	61.78	75.7	80.6	90.7	77.17	85.65	0.17	0.562	0.687	orf19.1960	G1 cyclin; depletion abolishes budding and causes hyphal growth defects; farnesol regulated, functional in S. cerevisiae; possibly essential (UAU1 method); other biofilm induced; Spider biofilm induced	Ca21chr5_C_albicans_SC5314	244214	245611	-	CLN3	CGD	orf19.1960-T	244214	245611	CLN3
orf19.1961	96.55	111	51.89	101.84	92.98	102.79	90.32	97.89	0.16	0.592	0.711	orf19.1961	Planktonic growth-induced gene	Ca21chr5_C_albicans_SC5314	234864	236456	-	orf19.1961	CGD	orf19.1961-T	234864	236456	orf19.1961
orf19.1963	74.95	95.95	32.56	61	42.94	49.74	66.11	46.34	-0.42	0.218	0.349	orf19.1963	Putative mitochondrial protein; Hap43-repressed gene; Spider biofilm induced	Ca21chr5_C_albicans_SC5314	229549	231072	-	GDS1	CGD	orf19.1963-T	229549	231072	GDS1
orf19.1964	187.68	244.49	691.15	255.64	370.84	419.88	344.74	395.36	0.4	0.367	0.508	orf19.1964	Protein of unknown function; repressed by fluphenazine treatment; induced by benomyl treatment and in an RHE model; regulated by Nrg1, Tup1	Ca21chr5_C_albicans_SC5314	225963	227465	-	orf19.1964	CGD	orf19.1964-T	225963	227465	orf19.1964
orf19.1966	16.58	56.34	75.86	13.76	7.45	11.77	40.63	9.61	-1.6	0.116	0.217	orf19.1966	Putative methyltransferase; Hap43-induced; repressed by prostaglandins	Ca21chr5_C_albicans_SC5314	224799	225614	-	BUD23	CGD	orf19.1966-T	224799	225614	BUD23
orf19.1967	280.16	121.65	193.19	99.73	20.92	13.67	173.68	17.29	-3.3	3.72e-05	0.000375	orf19.1967	Ortholog(s) have structural constituent of ribosome activity and mitochondrial large ribosomal subunit localization	Ca21chr5_C_albicans_SC5314	223938	224544	-	orf19.1967	CGD	orf19.1967-T	223938	224544	orf19.1967
orf19.1968	4.91	4.45	8.28	4.96	6.38	3.1	5.65	4.74	-0.39	0.506	0.639	orf19.1968	Ortholog of C. dubliniensis CD36 : Cd36_51280, C. parapsilosis CDC317 : CPAR2_501840, Candida tenuis NRRL Y-1498 : cten_CGOB_00020 and Debaryomyces hansenii CBS767 : DEHA2F24310g	Ca21chr5_C_albicans_SC5314	223546	223869	+	orf19.1968	CGD	orf19.1968-T	223546	223869	orf19.1968
orf19.1968.1	5.97	9.09	5.08	7.47	0.03	0.85	6.9	0.44	-5.12	0.00631	0.0224	orf19.1968.1	Predicted non-catalytic subunit of N-terminal acetyltransferase; Spider biofilm induced	Ca21chr5_C_albicans_SC5314	222671	222946	-	orf19.1968.1	CGD	orf19.1968.1-T	222671	222946	orf19.1968.1
orf19.1969	0.01	0.02	0.74	0.07	0.03	0.01	0.21	0.02	-1.45	0.484	0.619	orf19.1969	Putative mannoprotein of cell wall with role in response to stress; increased mRNA abundance observed in cyr1 homozygous mutant (hyphal or yeast-form cells) and in ras1 homozygous mutant (yeast-form cells)	Ca21chr5_C_albicans_SC5314	221848	222663	+	CCW14	CGD	orf19.1969-T	221848	222663	CCW14
orf19.1970	94.98	65	98.34	86.15	17.96	25.59	86.12	21.78	-1.94	1.66e-05	0.000197	orf19.1970	Putative vacuole biogenesis protein	Ca21chr5_C_albicans_SC5314	220488	221192	-	orf19.1970	CGD	orf19.1970-T	220488	221192	orf19.1970
orf19.1971	50.01	62.16	56.85	50.7	68.65	87.53	54.93	78.09	0.52	0.0734	0.153	orf19.1971	RING-finger transcription factor; regulator of yeast form adherence; required for yeast cell adherence to silicone substrate; Spider biofilm induced	Ca21chr5_C_albicans_SC5314	218221	219705	+	TRY3	CGD	orf19.1971-T	218221	219705	TRY3
orf19.1972	118.11	136.47	181.32	131.76	80.88	98.48	141.91	89.68	-0.63	0.0265	0.0694	orf19.1972	Ortholog(s) have S-adenosylmethionine-dependent methyltransferase activity, role in histone lysine methylation and cytoplasm, nuclear chromatin localization	Ca21chr5_C_albicans_SC5314	215867	217288	-	orf19.1972	CGD	orf19.1972-T	215867	217288	orf19.1972
orf19.1973	15.21	35.92	28.77	21.31	11.56	23.82	25.31	17.69	-0.41	0.351	0.491	orf19.1973	Component of CCAAT-binding transcription factor; roles in filamentous growth, low-iron induction of FRP1; regulates genes involved in respiratory growth; functional homolog of S. cerevisiae Hap5p; Cap1p-dependent expression in low iron	Ca21chr5_C_albicans_SC5314	214546	215592	-	HAP5	CGD	orf19.1973-T	214546	215592	HAP5
orf19.1974	65.4	73.45	102.21	170.36	131.1	194.81	102.86	162.96	0.76	0.0846	0.171	orf19.1974	Putative carboxypeptidase y inhibitor; transcript regulated upon yeast-hypha switch; colony morphology-related gene regulation by Ssn6	Ca21chr5_C_albicans_SC5314	213101	213880	-	TFS1	CGD	orf19.1974-T	213101	213880	TFS1
orf19.1975	24.86	28.36	39.6	19.5	20.53	13.7	28.08	17.11	-0.73	0.122	0.226	orf19.1975	Ortholog(s) have role in mRNA splicing, via spliceosome, regulation of DNA methylation and U4/U6 x U5 tri-snRNP complex, U5 snRNP localization	Ca21chr5_C_albicans_SC5314	212577	213023	+	orf19.1975	CGD	orf19.1975-T	212577	213023	orf19.1975
orf19.1976	0.97	2.24	3.53	0.84	0.03	2.03	1.89	1.03	-2.25	0.105	0.202	orf19.1976	Similar to thioredoxins; not expected to be enzymatically active because it lacks a canonical thioredoxin active site (Trp-Cys-Gly-Pro-Cys); TRX1 encodes all of the cytoplasmic/nuclear thioredoxin function in C. albicans; Hap43p-induced	Ca21chr5_C_albicans_SC5314	211610	211966	-	TRX2	CGD	orf19.1976-T	211610	211966	TRX2
orf19.1977	155.53	202.43	266.08	166.03	46.71	37	197.52	41.85	-2.23	3.25e-06	5.5e-05	orf19.1977	Dihydroorotase; protein present in exponential and stationary growth phase yeast cultures	Ca21chr5_C_albicans_SC5314	210210	211286	-	URA4	CGD	orf19.1977-T	210210	211286	URA4
orf19.1978	35.4	53.28	74.96	74.29	126.72	122.23	59.48	124.47	1.14	0.00542	0.0198	orf19.1978	Putative glycerophosphoinositol permease; fungal-specific; repressed by alpha pheromone in SpiderM medium; Hap43-repressed; Spider biofilm induced	Ca21chr5_C_albicans_SC5314	206349	207953	-	GIT2	CGD	orf19.1978-T	206349	207953	GIT2
orf19.1979	125.76	145.46	153.21	291.48	117.29	130.32	178.98	123.81	-0.45	0.33	0.471	orf19.1979	Glycerophosphocholine permease; white cell specific transcript; fungal-specific; alkaline repressed; caspofungin, macrophage/pseudohyphal-repressed; flow model biofilm induced; Spider biofilm induced	Ca21chr5_C_albicans_SC5314	202603	204210	-	GIT3	CGD	orf19.1979-T	202603	204210	GIT3
orf19.198	1749.98	2583.96	3238.17	1865.26	210.94	253.18	2359.34	232.06	-3.31	2.85e-10	3.58e-08	orf19.198	Putative asparagine synthetase; soluble protein in hyphae; regulated by Rim101; decreased expression at pH 4 vs pH 8; protein detected during exponential and stationary phases of yeast-form growth	Ca21chr2_C_albicans_SC5314	1851837	1853558	-	ASN1	CGD	orf19.198-T	1851837	1853558	ASN1
orf19.1980	1.47	0.92	1.29	0.87	0.03	3.16	1.14	1.59	-1.43	0.385	0.526	orf19.1980	Glycerophosphocholine transporter; fungal-specific (no human or murine homolog); possibly an essential gene, disruptants not obtained by UAU1 method; Hap43p-repressed gene	Ca21chr5_C_albicans_SC5314	199552	201150	-	GIT4	CGD	orf19.1980-T	199552	201150	GIT4
orf19.1981	15.08	9.94	24.17	10.38	12.91	8.82	14.89	10.86	-0.42	0.344	0.486	orf19.1981	Predicted subunit of the mitochondrial inner membrane peptidase complex involved in protein targeting to mitochondria	Ca21chr5_C_albicans_SC5314	198650	199138	+	IMP2	CGD	orf19.1981-T	198650	199138	IMP2
orf19.1985	3.94	7.42	7.37	9.93	2.8	12.43	7.16	7.62	0.08	0.877	0.922	orf19.1985	Has aminoglycoside phosphotransferase and protein kinase domains; rat catheter and flow model biofilm induced	Ca21chrR_C_albicans_SC5314	1671193	1672404	+	orf19.1985	CGD	orf19.1985-T	1671193	1672404	orf19.1985
orf19.1986	566.95	591.05	725.94	549.48	160.75	197.44	608.36	179.09	-1.76	1.79e-06	3.41e-05	orf19.1986	Putative chorismate synthase; fungal-specific (no human or murine homolog); protein level decreased in stationary phase yeast cultures; GlcNAc-induced protein	Ca21chrR_C_albicans_SC5314	1672586	1673827	+	ARO2	CGD	orf19.1986-T	1672586	1673827	ARO2
orf19.1988	52.94	74.05	63.28	63.43	20.03	20.15	63.43	20.09	-1.64	3.65e-05	0.000368	orf19.1988	Putative DNA replication initiation factor; transcriptionally regulated by interaction with macrophage	Ca21chrR_C_albicans_SC5314	1673999	1675738	-	CDC45	CGD	orf19.1988-T	1673999	1675738	CDC45
orf19.1989	174.85	284.12	326.69	212.53	163.15	229.78	249.55	196.47	-0.31	0.3	0.441	orf19.1989	Protein with predicted GPI modification; dfg5 dcw1 double mutant is inviable; not required for wild-type hyphal growth; upregulated in cyr1 mutant (yeast or hyphal form); Hap43-induced	Ca21chr2_C_albicans_SC5314	235037	236395	-	DCW1	CGD	orf19.1989-T	235037	236395	DCW1
orf19.199	75.14	97.85	100.15	69.91	158.51	295.47	85.76	226.99	1.38	0.000274	0.00186	orf19.199	Protein of unknown function; hyphal-induced expression; upregulated in a cyr1 null mutant	Ca21chr2_C_albicans_SC5314	1849458	1850993	-	orf19.199	CGD	orf19.199-T	1849458	1850993	orf19.199
orf19.1990	42.69	28.4	13.66	34.69	141.83	158.74	29.86	150.29	2.4	4.2e-07	1.05e-05	orf19.1990	Putative sorting nexin; induced during the mating process	Ca21chr2_C_albicans_SC5314	232550	234442	-	SNX4	CGD	orf19.1990-T	232550	234442	SNX4
orf19.1991	218.27	152.82	133.86	188.36	230.54	362.79	173.33	296.67	0.76	0.00302	0.0125	orf19.1991	Ortholog(s) have cytoplasm localization	Ca21chr2_C_albicans_SC5314	230504	232237	+	orf19.1991	CGD	orf19.1991-T	230504	232237	orf19.1991
orf19.1992	11.13	15.02	16.28	8.5	39.17	77.15	12.73	58.16	2.24	5.33e-06	8.04e-05	orf19.1992	Required for wild-type lifespan, asymmetric inheritance of oxidatively damaged proteins, rDNA silencing; regulates phenotypic switch in strain 3153A, not WO-1; partially complements S. cerevisiae sir2 mating defect; Spider biofilm induced	Ca21chr2_C_albicans_SC5314	227572	229131	-	SIR2	CGD	orf19.1992-T	227572	229131	SIR2
orf19.1993	136.2	53.96	81.72	84.87	38.56	46.22	89.19	42.39	-0.99	0.0452	0.106	orf19.1993	Ortholog(s) have structural molecule activity, role in proteasome assembly, ubiquitin-dependent protein catabolic process and nucleus, proteasome regulatory particle, lid subcomplex, proteasome storage granule localization	Ca21chr2_C_albicans_SC5314	226014	227255	+	orf19.1993	CGD	orf19.1993-T	226014	227255	orf19.1993
orf19.1994	33.96	34.3	22.02	36.09	42.67	41.35	31.59	42.01	0.42	0.172	0.293	orf19.1994	Ortholog(s) have phosphatidylinositol-3-phosphate binding activity, role in retrograde transport, endosome to Golgi and endosome localization	Ca21chr2_C_albicans_SC5314	223605	225650	+	orf19.1994	CGD	orf19.1994-T	223605	225650	orf19.1994
orf19.1995	102.5	59.59	68.07	76.53	172.87	246.42	76.67	209.65	1.46	0.000266	0.00181	orf19.1995	Alpha-1,2-mannosyltransferase; required for normal cell wall mannan content	Ca21chr2_C_albicans_SC5314	219320	221449	-	MNN24	CGD	orf19.1995-T	219320	221449	MNN24
orf19.1996	234.49	166.02	195.08	217.87	33.34	93.53	203.36	63.44	-1.77	0.000111	0.000901	orf19.1996	Similar to catabolic ser/thr dehydratases; repressed by Rim101; induced in low iron; regulated on white-opaque switch; filament induced; Tn mutation affects filamentation; flow model biofilm induced; Spider biofilm repressed	Ca21chr2_C_albicans_SC5314	215567	216628	+	CHA1	CGD	orf19.1996-T	215567	216628	CHA1
orf19.1998	124.93	68.33	92.51	120.32	78.56	34.13	101.52	56.35	-1.01	0.0123	0.0379	orf19.1998	Ortholog of C. dubliniensis CD36 : Cd36_16140, C. parapsilosis CDC317 : CPAR2_213870, Candida tenuis NRRL Y-1498 : CANTEDRAFT_92202 and Debaryomyces hansenii CBS767 : DEHA2A01980g	Ca21chr2_C_albicans_SC5314	212498	214615	+	orf19.1998	CGD	orf19.1998-T	212498	214615	orf19.1998
orf19.1999	10.88	9.68	10.67	10.9	24.49	14.36	10.53	19.42	0.76	0.113	0.214	orf19.1999	Protein of unknown function; transcript detected on high-resolution tiling arrays	Ca21chr2_C_albicans_SC5314	211535	212116	+	orf19.1999	CGD	orf19.1999-T	211535	212116	orf19.1999
orf19.20	248.71	181.03	135.12	294.3	350.43	352.38	214.79	351.4	0.76	0.0157	0.0458	orf19.20	Putative serine/threonine-protein phosphatase B-type regulatory subunit; transcription is regulated upon yeast-hyphal switch	Ca21chr2_C_albicans_SC5314	1305671	1308223	-	RTS1	CGD	orf19.20-T	1305671	1308223	RTS1
orf19.200	33.76	28.25	19.97	26.69	11	12.15	27.17	11.57	-1.21	0.0368	0.0904	orf19.200	Putative nuclear RNA-binding protein; Spider biofilm repressed	Ca21chr2_C_albicans_SC5314	1848684	1849265	+	orf19.200	CGD	orf19.200-T	1848684	1849265	orf19.200
orf19.2000	35.76	30.17	10.92	15.33	52.69	33.04	23.04	42.87	0.93	0.0294	0.0756	orf19.2000	Ortholog(s) have DNA helicase activity, role in DNA replication initiation, donor selection, interstrand cross-link repair, mitotic sister chromatid cohesion, negative regulation of DNA recombination and cytosol, nucleus localization	Ca21chr2_C_albicans_SC5314	208791	211319	-	orf19.2000	CGD	orf19.2000-T	208791	211319	orf19.2000
orf19.2001	22.08	13.34	22.02	15.4	23.26	10.57	18.21	16.92	-0.29	0.484	0.619	orf19.2001	Has domain(s) with predicted L-ascorbic acid binding, iron ion binding, oxidoreductase activity, acting on paired donors, with incorporation or reduction of molecular oxygen and 2-oxoglutarate as one donor, more	Ca21chr2_C_albicans_SC5314	208043	208798	+	orf19.2001	CGD	orf19.2001-T	208043	208798	orf19.2001
orf19.2002	234.82	220.68	106.04	214.43	111.32	129.83	193.99	120.57	-0.63	0.0318	0.0805	orf19.2002	Ortholog(s) have structural constituent of nuclear pore activity and role in nuclear pore organization, poly(A)+ mRNA export from nucleus, protein import into nucleus, ribosomal large subunit export from nucleus	Ca21chr2_C_albicans_SC5314	204929	207811	+	orf19.2002	CGD	orf19.2002-T	204929	207811	orf19.2002
orf19.2003	170.55	176.6	222.59	116.01	28.39	33.27	171.44	30.83	-2.42	0.000337	0.00218	orf19.2003	Putative choline/ethanolamine transporter; mutation confers hypersensitivity to toxic ergosterol analog; colony morphology-related gene regulation by Ssn6; clade-associated gene expression	Ca21chr2_C_albicans_SC5314	201472	203088	-	HNM1	CGD	orf19.2003-T	201472	203088	HNM1
orf19.2005	279.14	215.74	152.91	326.16	624.18	639.91	243.49	632.05	1.43	0.000156	0.00119	orf19.2005	Putative protein phosphatase regulatory subunit; Hap43-repressed gene; macrophage/pseudohyphal-induced; possibly regulated upon hyphal formation; flow model biofilm induced	Ca21chr2_C_albicans_SC5314	195380	198415	-	REG1	CGD	orf19.2005-T	195380	198415	REG1
orf19.2006	13.07	6.53	9.19	6.77	4.68	11.77	8.89	8.23	-0.05	0.924	0.953	orf19.2006	Ortholog(s) have fungal-type vacuole membrane localization	Ca21chr2_C_albicans_SC5314	193728	194618	-	orf19.2006	CGD	orf19.2006-T	193728	194618	orf19.2006
orf19.2007	144.6	137.69	142.21	174.53	158.02	200.63	149.76	179.32	0.26	0.27	0.409	orf19.2007	Ortholog(s) have role in Golgi to vacuole transport, ascospore wall assembly, retrograde transport, endosome to Golgi and GARP complex, mitochondrion localization	Ca21chr2_C_albicans_SC5314	189686	192622	-	orf19.2007	CGD	orf19.2007-T	189686	192622	orf19.2007
orf19.2008	96.28	90.93	113.14	105.85	35.4	43.3	101.55	39.35	-1.35	0.000101	0.000833	orf19.2008	Ortholog(s) have S-methyl-5-thioribose-1-phosphate isomerase activity, role in L-methionine salvage from methylthioadenosine and cytosol, nucleus localization	Ca21chr2_C_albicans_SC5314	188354	189604	+	orf19.2008	CGD	orf19.2008-T	188354	189604	orf19.2008
orf19.2009	59.12	23.71	13.18	41.54	70.85	74.8	34.39	72.83	1.24	0.0221	0.0602	orf19.2009	Ortholog(s) have ubiquitin-protein ligase activity, role in protein import into peroxisome matrix and integral to peroxisomal membrane localization	Ca21chr2_C_albicans_SC5314	186664	188064	+	PEX12	CGD	orf19.2009-T	186664	188064	PEX12
orf19.201	27.83	8.16	30	23.15	22.26	20.52	22.29	21.39	0.09	0.88	0.923	orf19.201	Protein of unknown function; unmerged from orf19.202 in a revision of Assembly 21	Ca21chr2_C_albicans_SC5314	1847727	1848304	+	orf19.201	CGD	orf19.201-T	1847727	1848304	orf19.201
orf19.2012	167.29	232.54	135.63	150	142.6	114.83	171.36	128.71	-0.4	0.0888	0.178	orf19.2012	Transcriptional regulator; not required for buccal epithelial cell adherence or virulence in mouse systemic infection; null mutant colonies exhibit slightly decreased filamentation ratio; required for yeast adherence to silicone substrate	Ca21chr2_C_albicans_SC5314	183402	185798	+	NOT3	CGD	orf19.2012-T	183402	185798	NOT3
orf19.2013	1844.4	2968.02	3193.51	2460.6	2686.35	2550.4	2616.63	2618.37	0.03	0.933	0.959	orf19.2013	Similar to Hsp70 family chaperones; role in translocation of proteins into the ER; induced in high iron; protein present in exponential and stationary growth phase yeast cultures; flow model and Spider biofilm repressed	Ca21chr2_C_albicans_SC5314	180800	182863	+	KAR2	CGD	orf19.2013-T	180800	182863	KAR2
orf19.2014	177.67	266.29	384.9	279.07	303.2	300.89	276.98	302.05	0.18	0.449	0.587	orf19.2014	Protein kinase A regulatory subunit; required for nuclear localization of Tpk1; physically interacts with Tpk1; essential; apoptosis-regulated; bcy1 heterozygous or bcy1 tpk2 mutant has filamentous growth defect	Ca21chr2_C_albicans_SC5314	178316	179692	-	BCY1	CGD	orf19.2014-T	178316	179692	BCY1
orf19.2016	54.69	43.42	77.51	46.77	34.4	58.92	55.6	46.66	-0.21	0.555	0.682	orf19.2016	Ortholog(s) have protein binding, bridging activity, role in ergosterol biosynthetic process and endoplasmic reticulum membrane localization	Ca21chr2_C_albicans_SC5314	176520	176936	-	ERG28	CGD	orf19.2016-T	176520	176936	ERG28
orf19.2017	214.11	290.33	449.25	192.56	90.23	85.07	286.56	87.65	-1.63	0.00177	0.00814	orf19.2017	Ortholog(s) have RNA polymerase I activity and role in regulation of cell size, transcription elongation from RNA polymerase I promoter, transcription of nuclear large rRNA transcript from RNA polymerase I promoter	Ca21chr2_C_albicans_SC5314	174599	175780	+	orf19.2017	CGD	orf19.2017-T	174599	175780	orf19.2017
orf19.2018	8.95	22.21	31.38	5.98	15.55	7.78	17.13	11.67	-0.36	0.655	0.761	orf19.2018	Protein with a predicted DnaJ chaperone domain and a CSL-type zinc finger; Spider biofilm induced	Ca21chr2_C_albicans_SC5314	173952	174401	-	orf19.2018	CGD	orf19.2018-T	173952	174401	orf19.2018
orf19.2018.1	14.63	4.64	11.59	12.66	4.17	5.14	10.88	4.65	-1.1	0.0502	0.114	orf19.2018.1	PProtein of unknown function; gene has intron; similar to human BLOC1S2	Ca21chr2_C_albicans_SC5314	173155	173527	+	orf19.2018.1	CGD	orf19.2018.1-T	173155	173527	orf19.2018.1
orf19.2019	234.02	217.35	333.29	154.52	40.28	31.96	234.79	36.12	-2.68	3.12e-06	5.33e-05	orf19.2019	Ortholog(s) have structural constituent of ribosome activity and mitochondrial large ribosomal subunit localization	Ca21chr2_C_albicans_SC5314	172345	172986	+	orf19.2019	CGD	orf19.2019-T	172345	172986	orf19.2019
orf19.202	335.01	470.85	469.06	403.94	129.9	202.69	419.71	166.29	-1.34	2.32e-05	0.000257	orf19.202	Phosphorylated protein described as having role in control of cell division; RNA abundance regulated by tyrosol and cell density; merged with orf19.201 in Assembly 20; unmerged from orf19.201 in a revision of Assembly 21	Ca21chr2_C_albicans_SC5314	1845016	1847361	+	CDC47	CGD	orf19.202-T	1845016	1847361	CDC47
orf19.2020	1050.59	68.37	188.96	1927.13	8467.42	14527.5	808.76	11497.4	4.78	0.000468	0.00287	orf19.2020	Putative high-affinity MFS glucose transporter; 20 family members; induced in core stress response; fluconazole, oralpharyngeal candidasis induced; flow model biofilm induced; Spider biofilm induced	Ca21chr2_C_albicans_SC5314	170217	171869	+	HGT6	CGD	orf19.2020-T	170217	171869	HGT6
orf19.2021	463.97	828.55	1064.82	960.32	220.8	517.06	829.41	368.93	-1.23	0.00458	0.0172	orf19.2021	High-affinity glucose transporter of the major facilitator superfamily; 20 members in the C. albicans glucose transporter family; 12 probable membrane-spanning segments; gene has intron; expressed in rich medium; flow model biofilm induced	Ca21chr2_C_albicans_SC5314	167291	168943	+	HGT8	CGD	orf19.2021-T	167291	168943	HGT8
orf19.2023	11928.4	3017.24	5683.38	15737.9	10405.7	10496.7	9091.75	10451.2	0.49	0.416	0.556	orf19.2023	Putative MFS glucose transporter; glucose, fluconazole, Snf3 induced, expressed at high glucose; 20 member C. albicans glucose transporter family; 12 TM regions predicted; flow model biofilm induced; Spider biofilm repressed	Ca21chr2_C_albicans_SC5314	164467	166107	+	HGT7	CGD	orf19.2023-T	164467	166107	HGT7
orf19.2024	0.38	0.16	0.06	0.26	3.43	0.74	0.22	2.08	2.94	0.0163	0.0473	orf19.2024	Ortholog of Candida albicans WO-1 : CAWG_03878	Ca21chr2_C_albicans_SC5314	163117	163476	+	orf19.2024	CGD	orf19.2024-T	163117	163476	orf19.2024
orf19.2025	0.01	0.09	0.02	0.01	1.25	0.07	0.03	0.66	3.37	0.00411	0.0158	orf19.2025	Dubious open reading frame	Ca21chr2_C_albicans_SC5314	161361	161705	+	orf19.2025	CGD	orf19.2025-T	161361	161705	orf19.2025
orf19.2026	144.82	63.94	98.49	190.93	140.52	189.84	124.54	165.18	0.51	0.193	0.319	orf19.2026	Ortholog of S. cerevisiae Ubp13; putative ubiquitin carboxyl-terminal hydrolase; flow model biofilm induced; rat catheter biofilm repressed	Ca21chr2_C_albicans_SC5314	158693	160795	-	UBP13	CGD	orf19.2026-T	158693	160795	UBP13
orf19.2028	44.99	42.67	51.19	40.79	56.5	35.94	44.91	46.22	-0.03	0.935	0.961	orf19.2028	Putative methionine sulfoxide reductase; Plc1-regulated; induced by human neutrophils, flucytosine; macrophage regulated (gene induced, protein decreased); possibly adherence-induced; Spider biofilm induced	Ca21chr2_C_albicans_SC5314	157873	158430	-	MXR1	CGD	orf19.2028-T	157873	158430	MXR1
orf19.2029	107.66	108.18	137.55	119.42	36.06	44.24	118.21	40.15	-1.53	3.71e-06	6.11e-05	orf19.2029	Putative heteropentameric replication factor C subunit; periodic mRNA expression, peak at cell-cycle G1/S phase	Ca21chr2_C_albicans_SC5314	156353	157441	-	RFC5	CGD	orf19.2029-T	156353	157441	RFC5
orf19.203	24.58	14.16	15.94	29.71	130.99	117.4	21.1	124.2	2.59	2.83e-05	0.000302	orf19.203	Putative SIN3-binding protein 3 homolog; caspofungin induced; macrophage/pseudohyphal-repressed; rat catheter biofilm induced	Ca21chr2_C_albicans_SC5314	1842962	1844473	+	STB3	CGD	orf19.203-T	1842962	1844473	STB3
orf19.2030	12.43	7.34	12.89	22.73	154.14	167.28	13.85	160.71	3.64	4.02e-09	2.99e-07	orf19.2030	Plasma membrane-associated protein; induced in cyr1 or ras1 mutant; induced by hypoxia, ketoconazole and during growth in the mouse cecum; induced in oralpharyngeal candidasis; Spider biofilm induced	Ca21chr2_C_albicans_SC5314	155824	156297	+	orf19.2030	CGD	orf19.2030-T	155824	156297	orf19.2030
orf19.2031	19.86	20.07	7.03	22.64	33.23	26.02	17.4	29.63	0.81	0.0675	0.144	orf19.2031	Protein similar to S. cerevisiae Vps24p, which is a member of the ESCRT III protein sorting complex; downregulated upon adherence to polystyrene	Ca21chr2_C_albicans_SC5314	154527	155269	-	VPS24	CGD	orf19.2031-T	154527	155269	VPS24
orf19.2035	0.97	1.47	0.15	0.47	4.85	1.83	0.77	3.34	2.21	0.0925	0.183	orf19.2035	Ortholog of C. parapsilosis CDC317 : CPAR2_212930, C. dubliniensis CD36 : Cd36_15830, Candida orthopsilosis Co 90-125 : CORT_0A12240 and Candida tropicalis MYA-3404 : CTRG_01155	Ca21chr2_C_albicans_SC5314	150855	151811	+	orf19.2035	CGD	orf19.2035-T	150855	151811	orf19.2035
orf19.2036	116.76	73.26	89.54	111.31	66.88	49.02	97.72	57.95	-0.78	0.0129	0.0394	orf19.2036	Predicted dihydrodiol dehydrogenase; ortholog of S. pombe SPAC513.06c; flow model and rat catheter biofilm repressed	Ca21chr2_C_albicans_SC5314	149634	150713	+	orf19.2036	CGD	orf19.2036-T	149634	150713	orf19.2036
orf19.2037	27.49	27.08	33.64	28.57	25.66	40.69	29.2	33.18	0.21	0.561	0.687	orf19.2037	Ortholog of C. dubliniensis CD36 : Cd36_15810, C. parapsilosis CDC317 : CPAR2_212950, Candida tenuis NRRL Y-1498 : CANTEDRAFT_116162 and Debaryomyces hansenii CBS767 : DEHA2D18392g	Ca21chr2_C_albicans_SC5314	148538	148996	+	orf19.2037	CGD	orf19.2037-T	148538	148996	orf19.2037
orf19.2038	0.32	0.49	0.15	1.81	140.19	213	0.69	176.59	8.54	1.03e-09	9.51e-08	orf19.2038	Protein of unknown function; Spider biofilm induced	Ca21chr2_C_albicans_SC5314	146153	147409	-	orf19.2038	CGD	orf19.2038-T	146153	147409	orf19.2038
orf19.2039	235.54	173.74	172.31	154.82	56.06	37.97	184.1	47.01	-2.02	5.33e-07	1.28e-05	orf19.2039	Putative phenylalanine-tRNA ligase; protein level decreases in stationary phase cultures; Hap43p-repressed gene	Ca21chr2_C_albicans_SC5314	144775	146115	+	MSF1	CGD	orf19.2039-T	144775	146115	MSF1
orf19.204	6.08	11.14	18.27	6.17	4.22	5.71	10.41	4.97	-0.8	0.242	0.377	orf19.204	Ortholog of C. dubliniensis CD36 : Cd36_23180, Candida tropicalis MYA-3404 : CTRG_01968 and Candida albicans WO-1 : CAWG_05983	Ca21chr2_C_albicans_SC5314	1839618	1840232	-	orf19.204	CGD	orf19.204-T	1839618	1840232	orf19.204
orf19.2040	82.5	101.99	115.97	106.84	32.01	24.08	101.82	28.04	-1.89	0.000192	0.00139	orf19.2040	Ortholog(s) have oxidoreductase activity, acting on NAD(P)H activity, role in iron-sulfur cluster assembly, nitric oxide biosynthetic process, oxidation-reduction process and mitochondrion localization	Ca21chr2_C_albicans_SC5314	142787	144556	+	orf19.2040	CGD	orf19.2040-T	142787	144556	orf19.2040
orf19.2041	66.15	124.74	99.09	96.69	78.07	71.86	96.67	74.96	-0.33	0.27	0.409	orf19.2041	Ortholog(s) have DNA translocase activity, histone acetyl-lysine binding activity	Ca21chr2_C_albicans_SC5314	140486	142396	-	orf19.2041	CGD	orf19.2041-T	140486	142396	orf19.2041
orf19.2042	35.37	61.63	88.64	34.3	33.51	30.24	54.99	31.87	-0.65	0.146	0.26	orf19.2042	Ortholog(s) have role in mitochondrial tRNA wobble uridine modification and mitochondrial inner membrane localization	Ca21chr2_C_albicans_SC5314	138904	140403	+	orf19.2042	CGD	orf19.2042-T	138904	140403	orf19.2042
orf19.2043	43.3	40.59	61.48	45.89	28.84	20.23	47.82	24.54	-1	0.00188	0.00852	orf19.2043	Ortholog of C. dubliniensis CD36 : Cd36_15750, C. parapsilosis CDC317 : CPAR2_213000, Debaryomyces hansenii CBS767 : DEHA2D18524g and Pichia stipitis Pignal : PICST_42355	Ca21chr2_C_albicans_SC5314	137852	138754	-	orf19.2043	CGD	orf19.2043-T	137852	138754	orf19.2043
orf19.2044	4.69	13.49	13.81	4.2	10.95	16.22	9.05	13.58	0.92	0.112	0.211	orf19.2044	Putative GPI-anchored protein	Ca21chr2_C_albicans_SC5314	136192	137649	-	PGA27	CGD	orf19.2044-T	136192	137649	PGA27
orf19.2045	133.19	240.74	332.62	136.87	122.56	99.48	210.86	111.02	-0.82	0.138	0.249	orf19.2045	Ortholog(s) have diacylglycerol kinase activity, role in phosphatidic acid biosynthetic process and integral to endoplasmic reticulum membrane localization	Ca21chr2_C_albicans_SC5314	134610	135647	-	orf19.2045	CGD	orf19.2045-T	134610	135647	orf19.2045
orf19.2046	15.94	10.88	9.19	31.44	62.91	63.5	16.86	63.2	2.03	0.000199	0.00143	orf19.2046	Putative peroxisomal 3-ketoacyl CoA thiolase; Hap43-repressed	Ca21chr2_C_albicans_SC5314	133198	134379	+	POT1-2	CGD	orf19.2046-T	133198	134379	POT1-2
orf19.2047	17.69	6.6	7.42	42.2	106.38	117.2	18.48	111.79	2.94	0.000665	0.00377	orf19.2047	Putative protein of unknown function; Hap43p-repressed gene; mutation confers hypersensitivity to toxic ergosterol analog, and to amphotericin B	Ca21chr2_C_albicans_SC5314	132181	132807	+	orf19.2047	CGD	orf19.2047-T	132181	132807	orf19.2047
orf19.2048	47.49	1.21	5.56	104.99	739.3	337.69	39.81	538.5	5.05	0.00169	0.00785	orf19.2048	Proten of unknown function; transcript positively regulated by Sfu1; Hap43 repressed; Spider biofilm induced	Ca21chr2_C_albicans_SC5314	131123	131488	-	orf19.2048	CGD	orf19.2048-T	131123	131488	orf19.2048
orf19.2049	4.88	3.2	6.22	5.75	13.92	18.94	5.01	16.43	1.79	0.000779	0.00429	orf19.2049	Plasma membrane-associated protein; heterozygous null mutant displays sensitivity to virgineone; Spider biofilm induced	Ca21chr2_C_albicans_SC5314	130098	130952	+	orf19.2049	CGD	orf19.2049-T	130098	130952	orf19.2049
orf19.2050	85.13	37.05	71.56	160.01	255.24	261.86	88.44	258.55	1.72	0.00344	0.0138	orf19.2050	Ortholog(s) have sterol esterase activity, role in cellular lipid metabolic process, sterol metabolic process and fungal-type vacuole, integral to membrane, lipid particle localization	Ca21chr2_C_albicans_SC5314	127133	128755	-	orf19.2050	CGD	orf19.2050-T	127133	128755	orf19.2050
orf19.2051	37.98	107.16	70.86	73.2	41.78	44.67	72.3	43.22	-0.63	0.134	0.243	orf19.2051	Ortholog of C. dubliniensis CD36 : Cd36_15670, C. parapsilosis CDC317 : CPAR2_213100, Candida tenuis NRRL Y-1498 : CANTEDRAFT_135034 and Debaryomyces hansenii CBS767 : DEHA2E14960g	Ca21chr2_C_albicans_SC5314	123717	126818	-	orf19.2051	CGD	orf19.2051-T	123717	126818	orf19.2051
orf19.2054	20.27	50.56	43.01	38.93	27.72	35.34	38.19	31.53	-0.16	0.665	0.768	orf19.2054	Putative transcription factor with zinc finger DNA-binding motif; lacks an ortholog in S. cerevisiae; transposon mutation affects filamentous growth; caspofungin induced; mutation causes marginal increase in caspofungin sensitivity	Ca21chr2_C_albicans_SC5314	121294	122850	-	FGR15	CGD	orf19.2054-T	121294	122850	FGR15
orf19.2055	98.18	130.87	116.07	112.63	42	54.29	114.44	48.14	-1.23	0.000112	0.000906	orf19.2055	Putative nuclear protein localization factor; Hap43-induced; Spider biofilm repressed	Ca21chr2_C_albicans_SC5314	119825	121174	+	NPL6	CGD	orf19.2055-T	119825	121174	NPL6
orf19.2057	184.79	274.65	236.35	212.73	151.78	146.43	227.13	149.11	-0.59	0.0126	0.0386	orf19.2057	Ortholog(s) have ATP binding, ATPase activity, metallopeptidase activity, role in protein complex assembly, proteolysis, signal peptide processing and m-AAA complex, mitochondrial inner boundary membrane localization	Ca21chr2_C_albicans_SC5314	117048	119588	+	orf19.2057	CGD	orf19.2057-T	117048	119588	orf19.2057
orf19.2059	4.44	7.04	8.85	4.01	103.58	114.77	6.09	109.17	4.3	1.02e-07	3.65e-06	orf19.2059	Protein with homology to magnesium-dependent endonucleases and phosphatases; regulated by Sef1, Sfu1, and Hap43; Spider biofilm induced	Ca21chr2_C_albicans_SC5314	115265	116176	+	orf19.2059	CGD	orf19.2059-T	115265	116176	orf19.2059
orf19.206	54.85	62.35	36.15	72.21	73.61	61.1	56.39	67.35	0.27	0.434	0.572	orf19.206	Putative adhesin-like protein	Ca21chr2_C_albicans_SC5314	1830690	1833836	-	orf19.206	CGD	orf19.206-T	1830690	1833836	orf19.206
orf19.2060	3.04	2.09	3.53	8.27	5263.72	5913.03	4.23	5588.38	10.53	3.32e-14	1.05e-10	orf19.2060	Cu and Zn-containing superoxide dismutase; protects against oxidative stress; induced by neutrophils, hyphal growth, caspofungin, osmotic/oxidative stress; oralpharyngeal candidiasis induced; rat catheter and Spider biofilm induced	Ca21chr2_C_albicans_SC5314	111326	112012	-	SOD5	CGD	orf19.2060-T	111326	112012	SOD5
orf19.2061	0.07	0.02	0.02	0.01	7.68	8.44	0.03	8.06	8.35	1.05e-10	1.63e-08	orf19.2061	Ortholog of Candida albicans WO-1 : CAWG_03846	Ca21chr2_C_albicans_SC5314	110767	111087	-	orf19.2061	CGD	orf19.2061-T	110767	111087	orf19.2061
orf19.2062	0.35	1.43	1.15	0.56	40.39	94.93	0.87	67.66	6.47	3.06e-07	8.23e-06	orf19.2062	Cu and Zn-containing superoxide dismutase; role in response to host innate immune ROS; regulated on white-opaque switch; ciclopirox olamine induced; caspofungin repressed; SOD1,4,5,6 gene family; yeast-associated; Spider biofilm induced	Ca21chr2_C_albicans_SC5314	108678	109376	-	SOD4	CGD	orf19.2062-T	108678	109376	SOD4
orf19.2063	61.75	68.26	44.15	77.09	58.66	63.7	62.81	61.18	-0.01	0.955	0.973	orf19.2063	Ortholog of C. parapsilosis CDC317 : CPAR2_213140, C. dubliniensis CD36 : Cd36_15600, Lodderomyces elongisporus NRLL YB-4239 : LELG_01226 and Debaryomyces hansenii CBS767 : DEHA2B02442g	Ca21chr2_C_albicans_SC5314	105012	108482	+	orf19.2063	CGD	orf19.2063-T	105012	108482	orf19.2063
orf19.2064	42.47	26.93	32.21	51.33	126.5	104.11	38.24	115.31	1.6	1.82e-05	0.000211	orf19.2064	Putative transcription factor with zinc finger DNA-binding motif	Ca21chr2_C_albicans_SC5314	101403	104726	+	orf19.2064	CGD	orf19.2064-T	101403	104726	orf19.2064
orf19.2065	16.66	22.13	38.22	28.31	50.7	71.34	26.33	61.02	1.31	0.000297	0.00198	orf19.2065	Ortholog(s) have role in allantoin catabolic process and cytosol, nucleus localization	Ca21chr2_C_albicans_SC5314	99694	100722	-	orf19.2065	CGD	orf19.2065-T	99694	100722	orf19.2065
orf19.2066	15.74	20.63	31.52	9.26	3.88	12.46	19.29	8.17	-1.08	0.132	0.241	orf19.2066	Ortholog(s) have cytoplasm localization	Ca21chr2_C_albicans_SC5314	98618	99589	-	orf19.2066	CGD	orf19.2066-T	98618	99589	orf19.2066
orf19.2066.1	110.26	100.96	222.9	108.13	42	45.39	135.56	43.69	-1.53	0.000588	0.00344	orf19.2066.1	F1F0 ATP synthase complex subunit; gene has intron	Ca21chr2_C_albicans_SC5314	97963	98414	-	ATP18	CGD	orf19.2066.1-T	97963	98414	ATP18
orf19.2067	61.5	39.5	36.4	43.34	14.43	6.2	45.18	10.32	-2.38	0.000725	0.00403	orf19.2067	Protein with a predicted role in mitochondrial iron metabolism; Hap43-repressed; expression upregulated during growth in the mouse cecum; Spider biofilm induced	Ca21chr2_C_albicans_SC5314	96815	97528	-	orf19.2067	CGD	orf19.2067-T	96815	97528	orf19.2067
orf19.2068	108.55	81.3	99.9	110.28	103.3	94.19	100	98.75	-0.02	0.937	0.962	orf19.2068	Ortholog of C. dubliniensis CD36 : Cd36_15550, C. parapsilosis CDC317 : CPAR2_213190, Candida tenuis NRRL Y-1498 : CANTEDRAFT_119026 and Debaryomyces hansenii CBS767 : DEHA2G08514g	Ca21chr2_C_albicans_SC5314	95127	96707	+	orf19.2068	CGD	orf19.2068-T	95127	96707	orf19.2068
orf19.2069	183.13	121.65	217.38	336.89	435.39	361.11	214.76	398.25	0.98	0.0459	0.107	orf19.2069	Putative vacuolar iron transporter; alkaline upregulated; caspofungin repressed; induced by Mnl1 under weak acid stress; Hap43-repressed	Ca21chr2_C_albicans_SC5314	92559	94103	-	SMF3	CGD	orf19.2069-T	92559	94103	SMF3
orf19.207	16.83	41.31	29.02	26.04	99.3	126.69	28.3	112.99	2.1	0.000167	0.00124	orf19.207	GPI-anchored adhesin-like protein; filament induced; regulated by Nrg1, Tup1; regulated upon hyphal formation; mRNA binds to She3 and is localized to yeast-form buds and hyphal tips; induced during chlamydospore formation	Ca21chr2_C_albicans_SC5314	1823947	1828161	-	PGA55	CGD	orf19.207-T	1823947	1828161	PGA55
orf19.2070	74.84	135.82	127.63	112.3	79.83	72.6	112.65	76.21	-0.53	0.142	0.254	orf19.2070	Ortholog(s) have role in G1/S transition of mitotic cell cycle, chromatin remodeling, nucleosome disassembly, transcription elongation from RNA polymerase II promoter and RSC complex localization	Ca21chr2_C_albicans_SC5314	90652	92431	+	orf19.2070	CGD	orf19.2070-T	90652	92431	orf19.2070
orf19.2072	0.41	0.05	0.69	0.22	0.03	0.33	0.34	0.18	-1.06	0.59	0.71	orf19.2072	Ortholog(s) have (R)-carnitine transmembrane transporter activity, choline transmembrane transporter activity, ethanolamine transmembrane transporter activity	Ca21chr2_C_albicans_SC5314	87933	89642	+	orf19.2072	CGD	orf19.2072-T	87933	89642	orf19.2072
orf19.2073	43.49	62.12	70.56	81.44	137.29	188.18	64.4	162.74	1.38	0.0021	0.00931	orf19.2073	Protein with a multidrug and toxin extrusion protein domain; induced by Mnl1 under weak acid stress	Ca21chr2_C_albicans_SC5314	84814	86646	+	orf19.2073	CGD	orf19.2073-T	84814	86646	orf19.2073
orf19.2075	168.81	197.42	292.83	227.97	202.6	220.47	221.76	211.54	-0.03	0.879	0.923	orf19.2075	N-linked mannoprotein of cell wall and membrane; possible signal transducer; role in hyphal growth and HWP1 induction in alkaline pH; GPI modification predicted; dfg5 dcw1 double mutant is inviable; caspofungin-induced, fungal-specific	Ca21chr2_C_albicans_SC5314	82837	84192	+	DFG5	CGD	orf19.2075-T	82837	84192	DFG5
orf19.2076	6.03	6.6	15.94	22.25	82.31	67.39	12.7	74.85	2.78	5.78e-05	0.000535	orf19.2076	Protein of unknown function; S. pombe ortholog SPAC7D4.05 encodes a predicted hydrolase; Hap43-repressed; Spider biofilm induced	Ca21chr2_C_albicans_SC5314	80950	81954	+	orf19.2076	CGD	orf19.2076-T	80950	81954	orf19.2076
orf19.2077	20.22	20.63	14.68	21.34	87.86	81.29	19.22	84.58	2.13	8.2e-07	1.82e-05	orf19.2077	Putative Zn(II)2Cys6 transcription factor; hypersensitive to toxic ergosterol analog ECC69 and/or ECC1384	Ca21chr2_C_albicans_SC5314	78128	80632	+	ZCF9	CGD	orf19.2077-T	78128	80632	ZCF9
orf19.2078	114.21	72.84	42.77	135.68	199.28	165.68	91.37	182.48	1.09	0.0241	0.0644	orf19.2078	Ortholog(s) have role in Golgi to vacuole transport and AP-1 adaptor complex localization	Ca21chr2_C_albicans_SC5314	75598	77607	+	orf19.2078	CGD	orf19.2078-T	75598	77607	orf19.2078
orf19.2079	20.38	15.02	29.81	23.45	143.53	94.16	22.16	118.84	2.42	0.000139	0.00109	orf19.2079	Putative 4a-hydroxytetrahydrobiopterin dehydratase; transposon mutation affects filamentous growth; flow model biofilm induced; Spider biofilm induced	Ca21chr2_C_albicans_SC5314	74578	74922	-	PHHB	CGD	orf19.2079-T	74578	74922	PHHB
orf19.2081	176.29	269.05	234.92	184.12	187.99	175.28	216.1	181.63	-0.23	0.452	0.589	orf19.2081	Putative nuclear pore membrane glycoprotein	Ca21chr2_C_albicans_SC5314	70672	74457	+	POM152	CGD	orf19.2081-T	70672	74457	POM152
orf19.2084	43.47	51.09	54.92	61.03	68.65	56.15	52.63	62.4	0.24	0.355	0.496	orf19.2084	Protein involved in regulation of mitosis; similar to S. cerevisiae Cdh1, which is an APC/C component; transcriptionally induced by Mnl1 under weak acid stress	Ca21chr2_C_albicans_SC5314	66344	68137	-	CDH1	CGD	orf19.2084-T	66344	68137	CDH1
orf19.2087	41.55	63.3	101.96	49.82	38.28	34.48	64.16	36.38	-0.72	0.111	0.21	orf19.2087	Predicted histone acetyltransferase involved in histone H4 acetylation; member of MYST family	Ca21chr2_C_albicans_SC5314	65234	66292	+	SAS2	CGD	orf19.2087-T	65234	66292	SAS2
orf19.2088	54.19	44.93	17.69	38.96	66.33	55.03	38.94	60.68	0.7	0.0825	0.168	orf19.2088	Putative DNA polymerase epsilon subunit D; null mutant is viable but slow-growing and displays abnormal invasive growth on SD and YPD media; Spider biofilm repressed	Ca21chr2_C_albicans_SC5314	64209	64994	-	DPB4	CGD	orf19.2088-T	64209	64994	DPB4
orf19.2089	33.15	19.13	19.19	45.99	48.32	53.94	29.37	51.13	0.88	0.0259	0.0681	orf19.2089	Ortholog of Nyv1, v-SNARE component of the vacuolar SNARE complex involved in vesicle fusion in S. cerevisiae; Hap43-repressed gene	Ca21chr2_C_albicans_SC5314	63257	64177	+	orf19.2089	CGD	orf19.2089-T	63257	64177	orf19.2089
orf19.209	16.3	23.97	50.35	24.26	26.44	35.08	28.72	30.76	0.29	0.432	0.57	orf19.209	Ortholog(s) have role in dolichol biosynthetic process, dolichol-linked oligosaccharide biosynthetic process, polyprenol catabolic process, pseudohyphal growth and endoplasmic reticulum localization	Ca21chr2_C_albicans_SC5314	1822314	1823162	-	DFG10	CGD	orf19.209-T	1822314	1823162	DFG10
orf19.2090	71.8	226.15	170.69	62.31	107.37	120.37	132.74	113.87	0.02	0.977	0.986	orf19.2090	Ortholog of S. cerevisiae Ecm16, an essential DEAH-box ATP-dependent RNA helicase specific to the U3 snoRNP required for 18S rRNA synthesis; Hap43-induced; Spider biofilm induced	Ca21chr2_C_albicans_SC5314	59145	62936	-	orf19.2090	CGD	orf19.2090-T	59145	62936	orf19.2090
orf19.2091	287.74	351.72	511.86	337.52	23.21	11.66	372.21	17.43	-4.56	3.7e-09	2.8e-07	orf19.2091	Putative NADH dehydrogenase; repressed by nitric oxide, Hap43p-repressed	Ca21chr2_C_albicans_SC5314	57079	57810	-	orf19.2091	CGD	orf19.2091-T	57079	57810	orf19.2091
orf19.2092	104.04	79.36	116.22	145.18	69.8	67.68	111.2	68.74	-0.66	0.0536	0.12	orf19.2092	Putative peroxisomal cystathionine beta-lyase; Gcn4p-regulated	Ca21chr2_C_albicans_SC5314	55496	56710	-	orf19.2092	CGD	orf19.2092-T	55496	56710	orf19.2092
orf19.2093	248.99	443.46	465.43	365.14	292.4	296.27	380.76	294.33	-0.33	0.164	0.283	orf19.2093	Putative DNA replication factor A; RNA abundance regulated by cell cycle, tyrosol and cell density	Ca21chr2_C_albicans_SC5314	53363	55237	-	RFA1	CGD	orf19.2093-T	53363	55237	RFA1
orf19.2094	127.39	109.36	96.17	163.97	180.35	177.68	124.22	179.01	0.55	0.0463	0.108	orf19.2094	Putative pleiotropic drug resistance regulatory protein 6; transcript regulated by Nrg1; induced by alpha pheromone in SpiderM medium	Ca21chr2_C_albicans_SC5314	50262	53276	+	PDR6	CGD	orf19.2094-T	50262	53276	PDR6
orf19.2095	512.96	814.77	1047.31	765.32	853.95	708.43	785.09	781.19	0.03	0.903	0.94	orf19.2095	Ortholog(s) have role in negative regulation of transcription from RNA polymerase II promoter in response to iron and cytosol, nucleus localization	Ca21chr2_C_albicans_SC5314	47587	49686	-	orf19.2095	CGD	orf19.2095-T	47587	49686	orf19.2095
orf19.2097	55.35	68.11	66.47	62.31	62.08	75.32	63.06	68.7	0.14	0.576	0.698	orf19.2097	Predicted DNA-dependent ATPase/helicase; Spider biofilm induced	Ca21chr2_C_albicans_SC5314	44288	47542	+	orf19.2097	CGD	orf19.2097-T	44288	47542	orf19.2097
orf19.2098	300.85	427.41	611.23	428.89	392.5	425.01	442.09	408.76	-0.07	0.757	0.841	orf19.2098	Aromatic transaminase of the Ehrlich fusel oil pathway of aromatic alcohol biosynthesis; Rim101 independent alkaline induction; protein abundance affected by URA3 expression in CAI-4 strain; Gcn4-regulated; stationary phase enriched	Ca21chr2_C_albicans_SC5314	42111	43586	-	ARO8	CGD	orf19.2098-T	42111	43586	ARO8
orf19.2099	146.28	122.91	144.24	248.31	237.13	323.29	165.43	280.21	0.8	0.0272	0.0708	orf19.2099	Component of the HIR complex, a nucleosome assembly factor involved in chromatin formation; involved in regulation of white-opaque switching frequency	Ca21chr2_C_albicans_SC5314	39156	41945	-	HIR1	CGD	orf19.2099-T	39156	41945	HIR1
orf19.21	7.62	6.38	12.26	16.72	11.51	13.32	10.74	12.42	0.34	0.558	0.684	orf19.21	Ortholog(s) have role in ethanol metabolic process and mitochondrial inner membrane localization	Ca21chr2_C_albicans_SC5314	1309828	1310415	-	orf19.21	CGD	orf19.21-T	1309828	1310415	orf19.21
orf19.210	16.16	21.72	26.62	20.37	26.11	19.17	21.22	22.64	0.08	0.825	0.887	orf19.210	Ortholog(s) have role in protein localization to bud neck and cellular bud neck, cytosol localization	Ca21chr2_C_albicans_SC5314	1820685	1822064	-	orf19.210	CGD	orf19.210-T	1820685	1822064	orf19.210
orf19.2101	23.25	22.24	38.27	26.46	16	24.19	27.56	20.09	-0.38	0.415	0.555	orf19.2101	Ortholog(s) have protein anchor activity, role in protein insertion into ER membrane, retrograde vesicle-mediated transport, Golgi to ER and GET complex, mitochondrion localization	Ca21chr2_C_albicans_SC5314	38528	39127	+	orf19.2101	CGD	orf19.2101-T	38528	39127	orf19.2101
orf19.2102	66.57	111.76	109.01	75.7	58.77	47.13	90.76	52.95	-0.76	0.0178	0.0507	orf19.2102	Regulatory subunit of protein kinase CK2 (casein kinase II), beta subunit; null mutants are hypersensitive to caspofungin and hydrogen peroxide medium	Ca21chr2_C_albicans_SC5314	37277	38158	-	CKB1	CGD	orf19.2102-T	37277	38158	CKB1
orf19.2103	0.01	0.27	0.02	1.06	0.03	0.22	0.34	0.12	-0.11	0.955	0.973	orf19.2103	Ortholog of Candida albicans WO-1 : CAWG_03811	Ca21chr2_C_albicans_SC5314	37603	38049	+	orf19.2103	CGD	orf19.2103-T	37603	38049	orf19.2103
orf19.2104	7.92	8.23	13.08	7.19	4.22	6.78	9.11	5.5	-0.61	0.358	0.499	orf19.2104	Ortholog(s) have chaperone binding activity, role in aerobic respiration, iron-sulfur cluster assembly and mitochondrion localization	Ca21chr2_C_albicans_SC5314	36551	37180	+	orf19.2104	CGD	orf19.2104-T	36551	37180	orf19.2104
orf19.2105	8.48	8.57	14.58	8.05	9.31	5.57	9.92	7.44	-0.47	0.344	0.486	orf19.2105	Putative pre-mRNA-splicing factor; possibly an essential gene, disruptants not obtained by UAU1 method	Ca21chr2_C_albicans_SC5314	35757	36407	-	orf19.2105	CGD	orf19.2105-T	35757	36407	orf19.2105
orf19.2106	32.9	39.39	54.42	53.46	43.05	34.96	45.04	39.01	-0.19	0.519	0.651	orf19.2106	Putative protein of unknown function; Hap43p-repressed gene	Ca21chr2_C_albicans_SC5314	34979	35686	-	orf19.2106	CGD	orf19.2106-T	34979	35686	orf19.2106
orf19.2107	98.43	105.37	167.28	182.39	98.64	109.08	138.37	103.86	-0.35	0.288	0.429	orf19.2107	Putative choline phosphate cytidylyltransferase/phosphoethanolamine cytidylyltransferase; repressed in hyphae compared vs yeast; Hap43-repressed; flow model biofilm induced; Spider biofilm repressed	Ca21chr2_C_albicans_SC5314	33682	34856	-	MUQ1	CGD	orf19.2107-T	33682	34856	MUQ1
orf19.2107.1	62.39	1.36	14.63	122.31	440.25	479.3	50.17	459.77	4.42	0.00114	0.00578	orf19.2107.1	Protein involved in ATP biosynthesis; repressed in hyphae; repressed by Efg1, Hap43; transcript upregulated in clinical isolates from HIV+ patients with oral candidiasis; rat catheter, flow model and Spider biofilm induced	Ca21chr2_C_albicans_SC5314	33351	33620	+	STF2	CGD	orf19.2107.1-T	33351	33620	STF2
orf19.2108	3.96	0.67	2.68	12.34	20.53	20.84	4.91	20.68	2.69	0.00724	0.0249	orf19.2108	Copper- and zinc-containing superoxide dismutase; gene family includes SOD1, SOD4, SOD5, and SOD6; gene may contain an intron; Hap43-repressed; flow model and rat catheter biofilm induced	Ca21chr2_C_albicans_SC5314	31637	32587	-	SOD6	CGD	orf19.2108-T	31637	32587	SOD6
orf19.211	5.97	1.58	4.23	5.59	24.99	38.03	4.34	31.51	3	0.000215	0.00153	orf19.211	Predicted homeodomain-like transcription factor; also has a metal-binding Ada DNA repair protein domain; Spider biofilm induced	Ca21chr2_C_albicans_SC5314	1820192	1820734	+	orf19.211	CGD	orf19.211-T	1820192	1820734	orf19.211
orf19.2110	55.3	61.07	79.12	74.42	88.19	100.82	67.47	94.51	0.51	0.0571	0.126	orf19.2110	Ortholog(s) have arginyltransferase activity, role in protein arginylation and cytosol, nucleus localization	Ca21chr2_C_albicans_SC5314	30175	31563	+	orf19.2110	CGD	orf19.2110-T	30175	31563	orf19.2110
orf19.2111	45.74	60.54	66.67	58.54	49.98	70.77	57.87	60.37	0.09	0.784	0.86	orf19.2111	Ortholog(s) have core RNA polymerase II binding transcription factor activity and role in transcription elongation from RNA polymerase II promoter, transcriptional start site selection at RNA polymerase II promoter	Ca21chr2_C_albicans_SC5314	28906	30051	-	orf19.2111	CGD	orf19.2111-T	28906	30051	orf19.2111
orf19.2111.2	3.07	4.67	3.34	4.67	0.03	0.16	3.94	0.09	-5.67	4e-05	0.000398	orf19.2111.2	60S ribosomal ribosomal protein subunit; genes encoding cytoplasmic ribosomal subunits, translation factors, tRNA synthetases are downregulated upon phagocytosis by murine macrophage	Ca21chr2_C_albicans_SC5314	28566	28802	+	RPL38	CGD	orf19.2111.2-T	28566	28802	RPL38
orf19.2112	22.05	38.45	43.76	19.24	29.34	34.73	30.87	32.04	0.19	0.681	0.78	orf19.2112	snRNP U5 splicing factor component; involved in positioning the 3' splice site during the 2nd catalytic step of splicing; Spider biofilm induced	Ca21chr2_C_albicans_SC5314	27586	28398	+	orf19.2112	CGD	orf19.2112-T	27586	28398	orf19.2112
orf19.2113	71.19	107.01	149.26	99.53	119.87	130.46	106.74	125.16	0.3	0.321	0.463	orf19.2113	Putative integral peroxisomal membrane protein; Hap43p-repressed gene	Ca21chr2_C_albicans_SC5314	26038	27426	-	orf19.2113	CGD	orf19.2113-T	26038	27426	orf19.2113
orf19.2114	7.45	15.88	21.87	16.11	44.61	41.15	15.33	42.88	1.62	0.000152	0.00116	orf19.2114	Predicted uricase; ortholog of S. pombe SPCC1223.09; Spider biofilm induced	Ca21chr2_C_albicans_SC5314	24914	25825	-	orf19.2114	CGD	orf19.2114-T	24914	25825	orf19.2114
orf19.2115	99.92	246.06	407.97	124.43	44.88	64.47	219.6	54.68	-1.76	0.00248	0.0106	orf19.2115	Putative molybdopterin-converting factor; fungal-specific (no human or murine homolog)	Ca21chr2_C_albicans_SC5314	23512	24816	-	orf19.2115	CGD	orf19.2115-T	23512	24816	orf19.2115
orf19.2116	72.68	90.14	124.65	70.24	33.9	22.96	89.43	28.43	-1.67	0.00124	0.00614	orf19.2116	Putative N-terminal acetyltransferase; Hap43p-repressed gene; mutation confers hypersensitivity to toxic ergosterol analog	Ca21chr2_C_albicans_SC5314	22793	23431	-	NAT2	CGD	orf19.2116-T	22793	23431	NAT2
orf19.2117	24.05	55.01	73.41	24.39	32.06	27.77	44.22	29.92	-0.37	0.5	0.634	orf19.2117	Putative mitochondrial carrier protein; Hap43-repressed; rat catheter biofilm induced	Ca21chr2_C_albicans_SC5314	21541	22767	+	LEU5	CGD	orf19.2117-T	21541	22767	LEU5
orf19.2119	26.24	165.79	108.96	45.33	62.85	70.63	86.58	66.74	0.02	0.979	0.987	orf19.2119	Ortholog of Ndt80; meiosis-specific transcription factor; activator of CDR1 induction by antifungal drugs; required for wild-type drug resistance and for Spider biofilm formation; transcript induced by antifungal drug treatment	Ca21chr2_C_albicans_SC5314	19691	21205	+	NDT80	CGD	orf19.2119-T	19691	21205	NDT80
orf19.212	29.55	11.06	17.4	35.12	49.81	43.7	23.28	46.75	1.09	0.0604	0.132	orf19.212	ESCRT I protein sorting complex subunit; involved in Rim8 processing and proteolytic activation of Rim101, which regulates pH response; role in echinocandin, azole sensitivity	Ca21chr2_C_albicans_SC5314	1819150	1819896	-	VPS28	CGD	orf19.212-T	1819150	1819896	VPS28
orf19.2124	26.74	32.69	32.8	47.13	157.85	171.88	34.84	164.87	2.28	1.32e-08	7.61e-07	orf19.2124	Predicted alcohol dehydrogenase; Spider biofilm induced	Ca21chr6_C_albicans_SC5314	984557	985627	-	orf19.2124	CGD	orf19.2124-T	984557	985627	orf19.2124
orf19.2125	7.7	9.24	25.2	12.53	224.77	155.71	13.67	190.24	3.97	1.16e-10	1.7e-08	orf19.2125	Protein of unknown function; GlcNAc-induced protein; Spider biofilm induced; rat catheter biofilm repressed	Ca21chr6_C_albicans_SC5314	986080	986535	+	orf19.2125	CGD	orf19.2125-T	986080	986535	orf19.2125
orf19.2127	1.59	2.28	2.4	4.45	23.49	30.87	2.68	27.18	3.47	1.14e-08	6.8e-07	orf19.2127	Scaffold protein for the mitogen-activated protein (MAP) kinase cascade that regulates mating; required for opaque mating or white biofilm formation in response to mating pheromone; induced in response to pheromone; Hap43p-repressed	Ca21chr6_C_albicans_SC5314	987902	989053	+	CST5	CGD	orf19.2127-T	987902	989053	CST5
orf19.2128	86.87	106.36	151.99	91.24	44.38	25.16	109.12	34.77	-1.72	0.000182	0.00133	orf19.2128	Ortholog(s) have mitochondrion localization	Ca21chr6_C_albicans_SC5314	991541	992731	+	orf19.2128	CGD	orf19.2128-T	991541	992731	orf19.2128
orf19.2129	35.26	40.63	32.21	45.69	47.82	58.04	38.45	52.93	0.48	0.0819	0.167	orf19.2129	Ortholog of S. cerevisiae Spo71; a meiosis-specific protein required for spore wall formation during sporulation in S. cerevisiae; possibly an essential gene, disruptants not obtained by UAU1 method	Ca21chr6_C_albicans_SC5314	989037	991538	-	orf19.2129	CGD	orf19.2129-T	989037	991538	orf19.2129
orf19.213	182.28	100.66	178.62	156.82	113.18	98.11	154.59	105.64	-0.52	0.127	0.234	orf19.213	Ortholog(s) have role in ubiquitin-dependent protein catabolic process and nucleus, proteasome regulatory particle, lid subcomplex, proteasome storage granule localization	Ca21chr2_C_albicans_SC5314	1818268	1819101	+	orf19.213	CGD	orf19.213-T	1818268	1819101	orf19.213
orf19.2131	98.1	78.94	121.27	153.49	224.01	226.13	112.95	225.07	1.04	0.00255	0.0109	orf19.2131	Ortholog(s) have ubiquitin-protein ligase activity and role in protein ubiquitination, ubiquitin-dependent protein catabolic process via the multivesicular body sorting pathway	Ca21chr6_C_albicans_SC5314	993111	995441	-	orf19.2131	CGD	orf19.2131-T	993111	995441	orf19.2131
orf19.2132	62.52	34.6	55.26	90.77	93.91	78.26	60.79	86.09	0.56	0.338	0.48	orf19.2132	Ortholog of C. dubliniensis CD36 : Cd36_65220, C. parapsilosis CDC317 : CPAR2_213740, Candida tenuis NRRL Y-1498 : CANTEDRAFT_92162 and Debaryomyces hansenii CBS767 : DEHA2A01056g	Ca21chr6_C_albicans_SC5314	995524	996225	-	orf19.2132	CGD	orf19.2132-T	995524	996225	orf19.2132
orf19.2133	0.04	0.16	0.2	0.01	0.03	0.94	0.1	0.48	1.7	0.265	0.404	orf19.2133	Secreted lipase, member of a differentially expressed lipase gene family with possible roles in nutrition and/or in creating an acidic microenvironment; expressed more strongly during mucosal infections than during systemic infections	Ca21chr6_C_albicans_SC5314	998012	999391	+	LIP4	CGD	orf19.2133-T	998012	999391	LIP4
orf19.2135	125.62	204.65	196.09	208.55	218.29	271.42	183.73	244.86	0.44	0.0868	0.174	orf19.2135	Putative transcription initiation factor TFIID subunit; transcript is upregulated in clinical isolates from HIV+ patients with oral candidiasis; Nrg1-regulated	Ca21chr6_C_albicans_SC5314	999461	1003738	-	TSM1	CGD	orf19.2135-T	999461	1003738	TSM1
orf19.2137	17.66	26.07	29.46	16.95	24.16	13.24	22.53	18.7	-0.35	0.407	0.547	orf19.2137	Ortholog(s) have mitochondrion localization	Ca21chr6_C_albicans_SC5314	1003841	1005292	-	orf19.2137	CGD	orf19.2137-T	1003841	1005292	orf19.2137
orf19.2138	836.35	1792.04	2302.82	1346.11	729.3	834.68	1569.33	781.99	-0.93	0.00201	0.00901	orf19.2138	Putative isoleucyl-tRNA synthetase, the target of drugs including the cyclic beta-amino acid icofungipen/PLD-118/BAY-10-8888 and mupirocin; protein present in exponential and stationary growth phase yeast cultures	Ca21chr6_C_albicans_SC5314	1005464	1008730	+	ILS1	CGD	orf19.2138-T	1005464	1008730	ILS1
orf19.2143	106.03	339.43	399.79	130.57	101.71	81.09	243.96	91.4	-1.2	0.0306	0.0782	orf19.2143	Ortholog(s) have role in endocytic recycling and cytosol, endosome, nucleus localization	Ca21chr6_C_albicans_SC5314	1008739	1011582	-	orf19.2143	CGD	orf19.2143-T	1008739	1011582	orf19.2143
orf19.2146	59.23	135.55	151.74	99.66	90.78	103.14	111.55	96.96	-0.09	0.803	0.873	orf19.2146	Putative Hat1-Hat2 histone acetyltransferase complex subunit; role in DNA damage repair and morphogenesis; mutations cause constitutive pseudohyphal growth, caspofungin sensitivity; rat catheter and Spider biofilm repressed	Ca21chr6_C_albicans_SC5314	1012261	1013409	-	HAT2	CGD	orf19.2146-T	1012261	1013409	HAT2
orf19.2149	30.91	56.68	66.07	69.12	77.85	41.01	55.69	59.43	0.05	0.89	0.931	orf19.2149	Putative sulfate permease; S. cerevisiae ortholog YPR003C localizes to the endoplasmic reticulum; regulated by Sef1p-, Sfu1p-, and Hap43p	Ca21chr6_C_albicans_SC5314	1013475	1015748	-	orf19.2149	CGD	orf19.2149-T	1013475	1015748	orf19.2149
orf19.215	15.41	25.28	27.55	20.27	324.03	388.77	22.13	356.4	4.06	3.68e-09	2.8e-07	orf19.215	Component of a complex containing the Tor2p kinase; possible a role in regulation of cell growth; Spider biofilm induced	Ca21chr2_C_albicans_SC5314	1816129	1817877	+	orf19.215	CGD	orf19.215-T	1816129	1817877	orf19.215
orf19.2150	258.5	420.17	671.28	376.32	154.74	214.28	431.57	184.51	-1.15	0.00153	0.00726	orf19.2150	Putative ortholog of mammalian electron transfer flavoprotein complex subunit ETF-alpha; Spider biofilm repressed	Ca21chr6_C_albicans_SC5314	1015905	1016894	+	orf19.2150	CGD	orf19.2150-T	1015905	1016894	orf19.2150
orf19.2151	123.83	225.65	242.96	275.31	548.05	677.35	216.94	612.7	1.55	2.44e-05	0.00027	orf19.2151	Protein required for wild-type mouse virulence and wild-type cycloheximide resistance; putative GTP-binding motif; similar to S. cerevisiae Yor165Wp; in gene cluster that encodes enzymes of GlcNAc catabolism; no human or murine homolog	Ca21chr6_C_albicans_SC5314	1016993	1019365	+	NAG6	CGD	orf19.2151-T	1016993	1019365	NAG6
orf19.2154	48.01	89.53	136.18	92.89	274.15	319.38	91.65	296.77	1.81	6.77e-05	0.000603	orf19.2154	N-acetylglucosamine (GlcNAc) kinase; involved in GlcNAc utilization; required for wild-type hyphal growth and mouse virulence; GlcNAc-induced transcript; induced by alpha pheromone in SpiderM medium	Ca21chr6_C_albicans_SC5314	1019511	1020992	+	HXK1	CGD	orf19.2154-T	1019511	1020992	HXK1
orf19.2156	6.92	9.61	16.86	11.28	41.61	30.87	11.17	36.24	1.77	6.83e-05	0.000606	orf19.2156	Glucosamine-6-phosphate deaminase; required for normal hyphal growth and mouse virulence; converts glucosamine 6-P to fructose 6-P; reversible reaction in vitro; gene and protein is GlcNAc-induced; Spider biofilm induced	Ca21chr6_C_albicans_SC5314	1021235	1021981	-	NAG1	CGD	orf19.2156-T	1021235	1021981	NAG1
orf19.2157	13.85	13.52	27.4	26.2	91.55	50.54	20.25	71.04	1.8	0.000273	0.00185	orf19.2157	N-acetylglucosamine-6-phosphate (GlcNAcP) deacetylase; N-acetylglucosamine utilization; required for wild-type hyphal growth and virulence in mouse systemic infection; gene and protein are GlcNAc-induced; Spider biofilm induced	Ca21chr6_C_albicans_SC5314	1022223	1023464	+	DAC1	CGD	orf19.2157-T	1022223	1023464	DAC1
orf19.2158	47.43	138.41	202.01	57.98	25.16	22.79	111.46	23.97	-1.95	0.0088	0.0291	orf19.2158	Putative MFS transporter; similar to Nag4; required for wild-type mouse virulence and cycloheximide resistance; in gene cluster that includes genes encoding enzymes of GlcNAc catabolism; Spider biofilm repressed	Ca21chr6_C_albicans_SC5314	1023473	1025158	-	NAG3	CGD	orf19.2158-T	1023473	1025158	NAG3
orf19.216	63.47	37.01	28.97	64.81	185.64	165.94	48.57	175.79	1.9	0.000166	0.00124	orf19.216	Protein with a metallo-dependent phosphatase domain; ketoconazole-induced; upregulation correlates with clinical development of fluconazole resistance	Ca21chr2_C_albicans_SC5314	1812963	1814489	-	orf19.216	CGD	orf19.216-T	1812963	1814489	orf19.216
orf19.216.1	1.28	1.25	1.29	2.31	0.03	0.01	1.53	0.02	-6.16	0.000486	0.00295	orf19.216.1	Ortholog of C. parapsilosis CDC317 : CPAR2_806510, Candida tenuis NRRL Y-1498 : CANTEDRAFT_109089, Debaryomyces hansenii CBS767 : DEHA2B13508g and Pichia stipitis Pignal : PICST_59544	Ca21chr2_C_albicans_SC5314	1812610	1812792	+	orf19.216.1	CGD	orf19.216.1-T	1812610	1812792	orf19.216.1
orf19.2160	0.01	0.09	0.02	0.01	2.68	1.75	0.03	2.21	6.42	2.56e-05	0.000279	orf19.2160	Putative transporter; fungal-specific; similar to Nag3p and to S. cerevisiae Ypr156Cp and Ygr138Cp; required for wild-type mouse virulence and wild-type cycloheximide resistance; gene cluster encodes enzymes of GlcNAc catabolism	Ca21chr6_C_albicans_SC5314	1025368	1027113	-	NAG4	CGD	orf19.2160-T	1025368	1027113	NAG4
orf19.2163	138.44	217.39	259.87	302.69	433.93	800.65	229.6	617.29	1.41	0.000441	0.00273	orf19.2163	Ortholog(s) have cytosol localization	Ca21chr6_C_albicans_SC5314	1028818	1031331	+	orf19.2163	CGD	orf19.2163-T	1028818	1031331	orf19.2163
orf19.2165	46.6	16.59	35.46	24.71	43.94	22.27	30.84	33.11	0.04	0.936	0.962	orf19.2165	Predicted hydrolase; induced by nitric oxide	Ca21chr2_C_albicans_SC5314	1662652	1663488	+	orf19.2165	CGD	orf19.2165-T	1662652	1663488	orf19.2165
orf19.2166	343.24	138.64	142.26	249.28	199	212.14	218.36	205.57	0.01	0.977	0.986	orf19.2166	Putative vacuolar H(+)-ATPase; plasma membrane localized; rat catheter biofilm repressed	Ca21chr2_C_albicans_SC5314	1660762	1661928	+	VMA5	CGD	orf19.2166-T	1660762	1661928	VMA5
orf19.2167	70.83	89.19	18.9	24.84	30.17	38.97	50.94	34.57	-0.28	0.663	0.767	orf19.2167	Ortholog(s) have role in ribosomal large subunit biogenesis, ribosomal small subunit biogenesis and cytosolic large ribosomal subunit, nucleolus localization	Ca21chr2_C_albicans_SC5314	1658682	1660135	-	orf19.2167	CGD	orf19.2167-T	1658682	1660135	orf19.2167
orf19.2168	0.18	0.41	0.92	2.09	3.6	13.61	0.9	8.6	3.76	0.000478	0.00292	orf19.2168	Putative sterol deacetylase; flow model biofilm induced; rat catheter biofilm repressed	Ca21chr2_C_albicans_SC5314	1657091	1658434	+	orf19.2168	CGD	orf19.2168-T	1657091	1658434	orf19.2168
orf19.2168.3	384.52	466.72	1025.74	375.91	61.14	150.4	563.22	105.77	-2.37	0.000516	0.00309	orf19.2168.3	Ortholog(s) have role in cellular protein localization, cytokinesis, site selection, endoplasmic reticulum inheritance, endoplasmic reticulum tubular network organization, nuclear pore complex assembly, vesicle-mediated transport	Ca21chr2_C_albicans_SC5314	1655148	1655826	-	orf19.2168.3	CGD	orf19.2168.3-T	1655148	1655826	orf19.2168.3
orf19.2169	0.01	0.02	0.02	0.01	0.03	0.62	0.02	0.33	3.3	0.0379	0.0927	orf19.2169	Ortholog of C. parapsilosis CDC317 : CPAR2_805720, C. dubliniensis CD36 : Cd36_22330, Lodderomyces elongisporus NRLL YB-4239 : LELG_02628 and Candida orthopsilosis Co 90-125 : CORT_0C03440	Ca21chr2_C_albicans_SC5314	1654307	1655002	+	orf19.2169	CGD	orf19.2169-T	1654307	1655002	orf19.2169
orf19.217	0.01	0.05	0.02	0.01	4.56	9.99	0.03	7.28	8.43	4.14e-08	1.74e-06	orf19.217	Ortholog(s) have sequence-specific DNA binding activity	Ca21chr2_C_albicans_SC5314	1809207	1810346	+	orf19.217	CGD	orf19.217-T	1809207	1810346	orf19.217
orf19.2170	424.43	859.22	800.93	487.19	770.95	1167.1	642.94	969.03	0.61	0.116	0.218	orf19.2170	Putative transporter; fungal-specific; Hog1-repressed; repressed by 17-beta-estradiol, ethynyl estradiol; Hap43-induced; Spider biofilm induced	Ca21chr2_C_albicans_SC5314	1649472	1652255	-	PHM7	CGD	orf19.2170-T	1649472	1652255	PHM7
orf19.2172	55.85	20.86	36.45	101.55	40.23	62.7	53.67	51.46	0.15	0.834	0.893	orf19.2172	D-Arabinose dehydrogenase; dehydro-D-arabinono-1,4-lactone synthesis; active on D-arabinose, L-fucose, L-xylose, L-galactose; inhibited by metal ions, thiol group-specific reagents; induced on polystyrene adherence; Spider biofilm induced	Ca21chr2_C_albicans_SC5314	1648100	1649080	+	ARA1	CGD	orf19.2172-T	1648100	1649080	ARA1
orf19.2173	179.24	39.05	58.1	291.04	187.88	196.55	141.86	192.22	0.85	0.277	0.416	orf19.2173	Putative negative regulator of RNA polymerase III; decreased expression in hyphae vs yeast cells; caspofungin repressed; Spider biofilm repressed	Ca21chr2_C_albicans_SC5314	1646206	1647533	+	MAF1	CGD	orf19.2173-T	1646206	1647533	MAF1
orf19.2174	39.92	31.82	26.86	57.16	45.33	59.3	38.94	52.31	0.47	0.149	0.263	orf19.2174	Putative DNA recombination and repair protein; induced by interaction with macrophage; transcript is regulated by Nrg1, Mig1, and Tup1; essential protein; S. cerevisiae ortholog is essential	Ca21chr2_C_albicans_SC5314	1644238	1645773	+	RAD57	CGD	orf19.2174-T	1644238	1645773	RAD57
orf19.2175	95.83	72.5	101.15	179.86	191.04	249.1	112.34	220.07	1.04	0.024	0.0641	orf19.2175	Putative mitochondrial cell death effector; induced by nitric oxide; Spider biofilm induced; rat catheter biofilm repressed	Ca21chr2_C_albicans_SC5314	1642904	1644007	+	orf19.2175	CGD	orf19.2175-T	1642904	1644007	orf19.2175
orf19.2176	18.77	29.68	35.56	38.44	16.45	22.64	30.61	19.54	-0.56	0.222	0.354	orf19.2176	Protein with a 2-hydroxyacid dehydrogenase catalytic domain; Hap43-repressed; Plc1-regulated; overlaps orf19.2177	Ca21chr2_C_albicans_SC5314	1640977	1641786	-	IFM3	CGD	orf19.2176-T	1640977	1641786	IFM3
orf19.2177	0.07	1.1	1.8	0.47	5.98	13.61	0.86	9.8	4.4	0.000172	0.00128	orf19.2177	Sef1p-, Sfu1p-, and Hap43p-regulated gene; overlaps IFM3/orf19.2176	Ca21chr2_C_albicans_SC5314	1641445	1641981	+	orf19.2177	CGD	orf19.2177-T	1641445	1641981	orf19.2177
orf19.2178	163.43	197.23	241.78	162.14	51.08	125.06	191.14	88.07	-1.17	0.00369	0.0145	orf19.2178	Mitochondrial carrier family member, involved in iron homeostasis; putative membrane transporter localized to the mitochondrial membrane; transcription under control of Atf2p; regulated by Sef1p, Sfu1p, and Hap43p	Ca21chr2_C_albicans_SC5314	1638871	1639848	-	MRS4	CGD	orf19.2178-T	1638871	1639848	MRS4
orf19.2179	5.47	11.43	15.36	11.06	628.6	1944.27	10.83	1286.43	6.79	2.89e-12	1.09e-09	orf19.2179	Transporter of ferrichrome siderophores, not ferrioxamine B; required for human epithelial cell invasion in vitro, not for mouse systemic infection; regulated by iron, Sfu1, Rfg1, Tup1, Hap43; rat catheter and Spider biofilm induced	Ca21chr2_C_albicans_SC5314	1634551	1636365	-	SIT1	CGD	orf19.2179-T	1634551	1636365	SIT1
orf19.2179.2	2684.58	3155.59	6291.68	2593.73	624.88	552.18	3681.4	588.53	-2.55	2.83e-08	1.3e-06	orf19.2179.2	Ribosomal protein S10; downregulated in the presence of human whole blood or PMNs; Spider biofilm repressed	Ca21chr2_C_albicans_SC5314	1633446	1634121	-	RPS10	CGD	orf19.2179.2-T	1633446	1634121	RPS10
orf19.2180	19.19	57.43	61.68	27.11	22.48	51.37	41.35	36.93	0.02	0.979	0.987	orf19.2180	Ortholog(s) have calcium ion binding, zinc ion binding activity, role in axial cellular bud site selection, bipolar cellular bud site selection, regulation of COPII vesicle coating and cellular bud neck, cytosol, nucleus localization	Ca21chr2_C_albicans_SC5314	1631660	1632775	-	orf19.2180	CGD	orf19.2180-T	1631660	1632775	orf19.2180
orf19.2181	0.41	0.52	0.24	1.21	0.03	0.85	0.6	0.44	-1.39	0.455	0.592	orf19.2181	Ortholog of Spathaspora passalidarum NRRL Y-27907 : spas_CGOB_00067 and Candida albicans WO-1 : CAWG_05895	Ca21chr2_C_albicans_SC5314	1632310	1632840	+	orf19.2181	CGD	orf19.2181-T	1632310	1632840	orf19.2181
orf19.2182	312.51	351.53	222.75	396.32	599.79	560.41	320.78	580.1	0.89	0.00117	0.00588	orf19.2182	Putative proteasome activator; binds core proteasome and stimulates proteasome-mediated protein degradation by inducing gate opening; ortholog of S. cerevisiae Blm10; transcript regulated by Nrg1 and Mig1	Ca21chr2_C_albicans_SC5314	1624806	1631408	+	BLM3	CGD	orf19.2182-T	1624806	1631408	BLM3
orf19.2183	968.23	2103.93	2710.21	1089.79	253.39	197.06	1718.04	225.23	-2.83	2.62e-06	4.66e-05	orf19.2183	YEF3-subfamily ABC family protein; predicted not to be a transporter; repressed in core stress response; mutation confers hypersensitivity to amphotericin B	Ca21chr2_C_albicans_SC5314	1621903	1623732	-	KRE30	CGD	orf19.2183-T	1621903	1623732	KRE30
orf19.2184	22	31.97	54.47	39.58	61.31	48.94	37	55.12	0.65	0.06	0.131	orf19.2184	Putative fumarylacetoacetate hydrolase; clade-associated gene expression; rat catheter and Spider biofilm repressed	Ca21chr2_C_albicans_SC5314	1620567	1621445	+	orf19.2184	CGD	orf19.2184-T	1620567	1621445	orf19.2184
orf19.2185	74.67	138.33	117.13	44.09	43.77	24.99	93.56	34.38	-1.41	0.0255	0.0675	orf19.2185	Putative 66S pre-ribosomal particles conmponent; Hap43-induced; repressed by prostaglandins	Ca21chr2_C_albicans_SC5314	1618588	1619808	-	NSA1	CGD	orf19.2185-T	1618588	1619808	NSA1
orf19.2186	88.17	93.25	141.25	96.29	111.87	112.31	104.74	112.09	0.13	0.568	0.692	orf19.2186	Ortholog(s) have Seh1-associated complex, cytosol, fungal-type vacuole membrane, nuclear membrane, nuclear pore outer ring localization	Ca21chr2_C_albicans_SC5314	1617552	1618595	+	SEH1	CGD	orf19.2186-T	1617552	1618595	SEH1
orf19.2187	123.61	185.92	287.23	177.29	89.57	129.2	193.51	109.39	-0.75	0.0346	0.0859	orf19.2187	Protein involved in cell wall mannan biosynthesis; mutation confers hypersensitivity to tunicamycin; transcript elevated in chk1, nik1, and sln1 homozygous null mutants; possibly essential gene, disruptants not obtained by UAU1 method	Ca21chr2_C_albicans_SC5314	1615542	1617026	-	ALG7	CGD	orf19.2187-T	1615542	1617026	ALG7
orf19.2190	10.51	24.31	21.87	24.87	53.18	67.59	20.39	60.39	1.68	0.000888	0.00475	orf19.2190	Verprolin-related protein involved in actin cytoskeleton organization and polarized morphogenesis; interacts with Wal1p and Myo5p; downregulated upon adherence to polystyrene	Ca21chr2_C_albicans_SC5314	1613343	1615337	-	VRP1	CGD	orf19.2190-T	1613343	1615337	VRP1
orf19.2191	58.4	68.45	134.46	57.65	31.23	20.38	79.74	25.8	-1.59	0.00078	0.00429	orf19.2191	Ortholog(s) have role in endocytic recycling, peptidyl-diphthamide biosynthetic process from peptidyl-histidine and cytosol, endosome, nucleus localization	Ca21chr2_C_albicans_SC5314	1612254	1613291	+	orf19.2191	CGD	orf19.2191-T	1612254	1613291	orf19.2191
orf19.2192	492.91	256.6	415.52	1237.79	1937.69	2868.12	600.71	2402.91	2.22	0.00183	0.00835	orf19.2192	Putative NAD-specific glutamate dehydrogenase; fungal-specific; transcript regulated by Nrg1, Mig1, Tup1, and Gcn4; stationary phase enriched protein; flow model biofilm induced; Spider biofilm induced	Ca21chr2_C_albicans_SC5314	1608435	1611605	+	GDH2	CGD	orf19.2192-T	1608435	1611605	GDH2
orf19.2193	104.93	233.62	274.75	106.64	82.69	76.46	179.98	79.58	-1.03	0.0241	0.0644	orf19.2193	Putative 5-phospho-ribosyl-1(alpha)-pyrophosphate synthetase; Hap43-induced; repressed during core stress response	Ca21chr2_C_albicans_SC5314	1604375	1605715	+	PRS5	CGD	orf19.2193-T	1604375	1605715	PRS5
orf19.2194	61.53	47.12	47.92	63.07	75.92	76.75	54.91	76.33	0.48	0.0548	0.122	orf19.2194	Cargo-binding subunit of the clathrin associated protein complex (AP-2), involved in endocytosis	Ca21chr2_C_albicans_SC5314	1602661	1604073	+	APM4	CGD	orf19.2194-T	1602661	1604073	APM4
orf19.2195	0.16	0.12	0.02	0.38	0.03	0.36	0.17	0.2	0.04	0.982	0.989	orf19.2195	Ortholog of Candida albicans WO-1 : CAWG_05881	Ca21chr2_C_albicans_SC5314	1601392	1601934	-	orf19.2195	CGD	orf19.2195-T	1601392	1601934	orf19.2195
orf19.2196	99.18	47.04	67.17	69.71	99.24	80.84	70.78	90.04	0.37	0.262	0.4	orf19.2196	Ortholog(s) have ubiquitin binding activity and cytoplasm localization	Ca21chr2_C_albicans_SC5314	1601015	1602379	+	orf19.2196	CGD	orf19.2196-T	1601015	1602379	orf19.2196
orf19.2197	0.01	0.09	0.02	0.1	0.03	0.71	0.06	0.37	2.11	0.252	0.389	orf19.2197	Has domain(s) with predicted N,N-dimethylaniline monooxygenase activity, NADP binding, flavin adenine dinucleotide binding activity and role in oxidation-reduction process	Ca21chr2_C_albicans_SC5314	1598856	1600358	+	orf19.2197	CGD	orf19.2197-T	1598856	1600358	orf19.2197
orf19.2198	87.92	125.35	142.21	82.52	50.81	98.36	109.5	74.58	-0.53	0.244	0.379	orf19.2198	Protein involved in heme uptake; putative FAD transporter, similar to S. cerevisiae Flc3p	Ca21chr2_C_albicans_SC5314	1595730	1597886	+	FLC3	CGD	orf19.2198-T	1595730	1597886	FLC3
orf19.2199	61.64	59.78	75.01	71.59	21.03	28.6	67	24.82	-1.4	0.00052	0.00311	orf19.2199	Putative endoplasmic reticulum protein; possibly adherence-induced	Ca21chr2_C_albicans_SC5314	1593351	1594358	-	PHO86	CGD	orf19.2199-T	1593351	1594358	PHO86
orf19.22	45.82	46.33	106.29	27.79	43.94	49.77	56.56	46.85	-0.05	0.903	0.94	orf19.22	Protein with homology to peroxisomal membrane proteins; Sef1p-, Sfu1p-, and Hap43p-regulated gene	Ca21chr2_C_albicans_SC5314	1310784	1311518	-	orf19.22	CGD	orf19.22-T	1310784	1311518	orf19.22
orf19.220	394.84	179.81	240.04	425.11	60.42	53.17	309.95	56.8	-2.37	0.000864	0.00464	orf19.220	1,3-beta-glucan-linked cell wall protein; N-mannosylated, O-glycosylated by Pmt1; cell wall defect in het mutant; Hog1/fluconazole/hypoxia induced; iron/Efg1/Plc1/temp regulated; flow model biofilm induced; hyphal, Spider biofilm repressed	Ca21chr2_C_albicans_SC5314	1800703	1801743	-	PIR1	CGD	orf19.220-T	1800703	1801743	PIR1
orf19.2200	142.72	123.44	127.84	122.67	162.06	184.56	129.17	173.31	0.43	0.0654	0.14	orf19.2200	Protein of unknown function; rat catheter biofilm repressed	Ca21chr2_C_albicans_SC5314	1591892	1593202	+	orf19.2200	CGD	orf19.2200-T	1591892	1593202	orf19.2200
orf19.2201	48.04	39.99	81.62	26.63	38.51	10.05	49.07	24.28	-1.35	0.0349	0.0867	orf19.2201	Ortholog(s) have ribosome binding activity, role in mitochondrial respiratory chain complex III assembly, positive regulation of mitochondrial translation and mitochondrial ribosome localization	Ca21chr2_C_albicans_SC5314	1591049	1591387	+	orf19.2201	CGD	orf19.2201-T	1591049	1591387	orf19.2201
orf19.2202	0.32	0.12	0.87	0.41	1.25	1.72	0.43	1.48	2.14	0.0322	0.0813	orf19.2202	Protein of unknown function; induced by alpha pheromone in SpiderM medium	Ca21chr2_C_albicans_SC5314	1589575	1590300	-	orf19.2202	CGD	orf19.2202-T	1589575	1590300	orf19.2202
orf19.2204	5.5	13	16.09	12.79	10.72	16.48	11.84	13.6	0.39	0.505	0.638	orf19.2204	Predicted membrane protein of unknown function; Spider biofilm induced	Ca21chr2_C_albicans_SC5314	1587694	1588800	+	orf19.2204	CGD	orf19.2204-T	1587694	1588800	orf19.2204
orf19.2204.2	8.31	14.64	22.46	11.35	35.18	27.66	14.19	31.42	1.26	0.0118	0.0367	orf19.2204.2	Ortholog(s) have GTPase activity	Ca21chr2_C_albicans_SC5314	1585831	1586394	+	RHO2	CGD	orf19.2204.2-T	1585831	1586394	RHO2
orf19.2208	129.99	186.23	93.06	141.49	269.97	270.88	137.69	270.42	1.01	0.000786	0.00431	orf19.2208	Ortholog(s) have role in response to salt stress and cytoplasm localization	Ca21chr2_C_albicans_SC5314	1580742	1584941	+	orf19.2208	CGD	orf19.2208-T	1580742	1584941	orf19.2208
orf19.2209	264.81	373.48	444.84	288.63	701.83	932.15	342.94	816.99	1.26	2.63e-05	0.000285	orf19.2209	Putative vacuolar cation channel shock; repressed by alpha pheromone in SpiderM medium; flow model biofilm repressed	Ca21chr2_C_albicans_SC5314	1577496	1579523	+	YVC1	CGD	orf19.2209-T	1577496	1579523	YVC1
orf19.2210	7.87	11.51	12.17	14.5	328.42	407.48	11.51	367.95	5.04	8.74e-12	2.32e-09	orf19.2210	Protein of unknown function; Spider biofilm induced	Ca21chr2_C_albicans_SC5314	1572314	1574362	-	orf19.2210	CGD	orf19.2210-T	1572314	1574362	orf19.2210
orf19.2212	0.01	0.02	0.02	0.01	3.54	4.77	0.02	4.15	8.01	4.54e-08	1.87e-06	orf19.2212	Ortholog of C. dubliniensis CD36 : Cd36_21980, Debaryomyces hansenii CBS767 : DEHA2F19734g, Pichia stipitis Pignal : psti_CGOB_00208 and Spathaspora passalidarum NRRL Y-27907 : spas_CGOB_00029	Ca21chr2_C_albicans_SC5314	1570837	1571154	-	orf19.2212	CGD	orf19.2212-T	1570837	1571154	orf19.2212
orf19.2213	6.61	11.06	5.94	5.63	9.31	5.17	7.31	7.24	-0.12	0.797	0.868	orf19.2213	Ortholog(s) have cytoplasm, nucleus localization	Ca21chr2_C_albicans_SC5314	1569408	1570772	+	orf19.2213	CGD	orf19.2213-T	1569408	1570772	orf19.2213
orf19.2214	134.79	219.3	337.46	91.73	52.58	19.72	195.82	36.15	-2.52	0.00103	0.00532	orf19.2214	Ortholog(s) have structural constituent of ribosome activity and mitochondrial large ribosomal subunit localization	Ca21chr2_C_albicans_SC5314	1568309	1569172	+	orf19.2214	CGD	orf19.2214-T	1568309	1569172	orf19.2214
orf19.2215	26.19	35.55	22.9	29.84	50.47	41.55	28.62	46.01	0.67	0.0373	0.0915	orf19.2215	Putative nucleoporin; moderately induced at 42 degrees C	Ca21chr2_C_albicans_SC5314	1566132	1567634	-	GLE1	CGD	orf19.2215-T	1566132	1567634	GLE1
orf19.2216	159.09	193.03	148.24	180.82	119.38	174.34	170.3	146.86	-0.21	0.352	0.493	orf19.2216	Putative protein with a predicted role in establishment and maintenance of sister chromatid condensation and cohesion; cell-cycle regulated periodic mRNA expression	Ca21chr2_C_albicans_SC5314	1562086	1565997	+	PDS5	CGD	orf19.2216-T	1562086	1565997	PDS5
orf19.2219	27.96	31.33	22.22	45.27	30.34	26.43	31.7	28.38	-0.15	0.799	0.87	orf19.2219	Predicted ORF in retrotransposon Tca3; similar to Gag-Pol; a-specific transcript, alpha-factor induced; rat catheter biofilm repressed; mRNA binds She3	Ca21chr2_C_albicans_SC5314	1665815	1669441	+	ORF298	CGD	orf19.2219-T	1665815	1669441	ORF298
orf19.2222	53.52	46.93	48.07	47.63	31.9	37.86	49.04	34.88	-0.48	0.0806	0.165	orf19.2222	Putative casein kinase; plasma membrane-localized	Ca21chr2_C_albicans_SC5314	1671577	1672713	-	orf19.2222	CGD	orf19.2222-T	1671577	1672713	orf19.2222
orf19.2227	17.11	3.93	4.61	9.33	11.96	7.75	8.74	9.86	0.23	0.767	0.848	orf19.2227	Protein of unknown function; flow model biofilm induced; nitric oxide-repressed	Ca21chr2_C_albicans_SC5314	1387549	1388799	-	orf19.2227	CGD	orf19.2227-T	1387549	1388799	orf19.2227
orf19.2228	77.91	26.9	30.1	47.59	34.29	34.93	45.62	34.61	-0.3	0.573	0.696	orf19.2228	Ortholog(s) have actin filament binding, actin monomer binding activity and role in actin cortical patch organization, actin filament depolymerization, actin filament severing, sequestering of actin monomers	Ca21chr2_C_albicans_SC5314	1389157	1390380	+	orf19.2228	CGD	orf19.2228-T	1389157	1390380	orf19.2228
orf19.2229	16.66	14.83	7.75	13.76	35.23	25.42	13.25	30.33	1.16	0.00107	0.00546	orf19.2229	Ortholog(s) have ubiquitin-protein ligase activity, role in protein ubiquitination, response to ethanol and cytoplasm, nucleus localization	Ca21chr2_C_albicans_SC5314	1390478	1392124	-	orf19.2229	CGD	orf19.2229-T	1390478	1392124	orf19.2229
orf19.223	87.09	54.33	37.73	131.23	104.62	65.76	77.6	85.19	0.19	0.731	0.82	orf19.223	Putative serine/threonine protein kinase; Hap43-repressed; induced by prostaglandins; possibly an essential gene, disruptants not obtained by UAU1 method; flow model biofilm induced; Spider biofilm induced	Ca21chr2_C_albicans_SC5314	1797692	1800076	+	orf19.223	CGD	orf19.223-T	1797692	1800076	orf19.223
orf19.2230	15.35	14.01	25.78	14.79	4	7.06	17.48	5.53	-1.55	0.0371	0.0912	orf19.2230	Putative pre-mRNA-splicing factor; decreased transcription is observed upon benomyl treatment	Ca21chr2_C_albicans_SC5314	1392405	1392764	+	orf19.2230	CGD	orf19.2230-T	1392405	1392764	orf19.2230
orf19.2231	13.24	23.26	8.52	7.63	17.68	20.98	13.16	19.33	0.71	0.122	0.226	orf19.2231	Protein of unknown function; Spider biofilm induced	Ca21chr2_C_albicans_SC5314	1392837	1393616	-	orf19.2231	CGD	orf19.2231-T	1392837	1393616	orf19.2231
orf19.2232	3543.2	2766.66	6901.16	3038.89	437.49	508.63	4062.48	473.06	-3.02	3.54e-07	9.17e-06	orf19.2232	Ribosomal protein; repressed by phagocytosis; colony morphology-related gene regulation by Ssn6; Hap43-induced; Spider biofilm repressed	Ca21chr2_C_albicans_SC5314	1395602	1396519	-	RPL11	CGD	orf19.2232-T	1395602	1396519	RPL11
orf19.2233	320.11	295.36	388.62	365.17	149.93	245.76	342.32	197.84	-0.81	0.0428	0.101	orf19.2233	Putative proteasome beta-5 subunit; macrophage-induced protein	Ca21chr2_C_albicans_SC5314	1396879	1397736	-	PRE2	CGD	orf19.2233-T	1396879	1397736	PRE2
orf19.2236	23.5	88.24	33	32.38	36.23	51.57	44.28	43.9	0.21	0.71	0.804	orf19.2236	Fork-head transcription factor; forms a heterodimer with Ifh1 that is tethered to promoters by Tbf1; positively regulates rRNA and ribosomal protein gene transcription	Ca21chr2_C_albicans_SC5314	1398143	1401601	-	FHL1	CGD	orf19.2236-T	1398143	1401601	FHL1
orf19.2237	0.04	0.16	0.02	0.16	0.03	0.01	0.1	0.02	-1.77	0.444	0.582	orf19.2237	Putative GPI-anchored protein; similar but not orthologous to S. cerevisiae Spr1, a sporulation-specific exo-1,3-beta-glucanase; mutant is viable	Ca21chr2_C_albicans_SC5314	1402483	1404060	+	SPR1	CGD	orf19.2237-T	1402483	1404060	SPR1
orf19.2237.1	14.41	23.22	19.34	7.19	13.25	6.55	16.04	9.9	-0.74	0.239	0.374	orf19.2237.1	Ortholog of Slx9 required for pre-rRNA processing; associated with 90S pre-ribosome and 43S small ribosomal subunit precursor, interacts with U3 snoRNA in S. cerevisiae; gene has intron; Spider biofilm induced	Ca21chr2_C_albicans_SC5314	1404372	1405051	+	orf19.2237.1	CGD	orf19.2237.1-T	1404372	1405051	orf19.2237.1
orf19.2238	109.93	93.06	15.65	60.67	160.37	209.11	69.83	184.74	1.68	0.00232	0.0101	orf19.2238	Protein similar to GDP/GTP exchange factors; repressed by alpha pheromone in SpiderM medium; flow model biofilm repressed	Ca21chr2_C_albicans_SC5314	1407349	1412304	+	LTE1	CGD	orf19.2238-T	1407349	1412304	LTE1
orf19.2241	6.47	2.31	2.08	8.21	60.42	213.94	4.77	137.18	4.81	1.43e-08	8.12e-07	orf19.2241	Putative 1,4-benzoquinone reductase; hyphal-induced; regulated by Cyr1, Ras1, Efg1, Nrg1, Rfg1, Tup1; Hap43-induced; Spider biofilm induced	Ca21chr2_C_albicans_SC5314	1412670	1413266	-	PST1	CGD	orf19.2241-T	1412670	1413266	PST1
orf19.2242	66.9	23.82	29.22	98.8	387.73	774.11	54.68	580.92	3.52	4.9e-05	0.000467	orf19.2242	Endoprotease B; regulated by heat, carbon source (GlcNAc-induced), nitrogen, macrophage response, human neutrophils; similar to (does not replace) S. cerevisiae vacuolar B protease Prb1p; flow model biofilm induced; Spider biofilm induced	Ca21chr2_C_albicans_SC5314	1413968	1415365	-	PRB1	CGD	orf19.2242-T	1413968	1415365	PRB1
orf19.2244	50.98	55.7	95.97	85.79	14.32	8.24	72.11	11.28	-2.76	1.48e-05	0.000179	orf19.2244	Similar to oxidoreductases and to S. cerevisiae Yjr096wp; Sfu1 repressed; induced by benomyl treatment, Ssr1; Hap43-repressed; flow model biofilm repressed	Ca21chr2_C_albicans_SC5314	1415745	1416704	-	orf19.2244	CGD	orf19.2244-T	1415745	1416704	orf19.2244
orf19.2245	78.52	32.72	44.75	43.47	37.34	45.56	49.87	41.45	-0.19	0.628	0.739	orf19.2245	Vacuolar Rab small monomeric GTPase involved in vacuolar biogenesis; involved in filamentous growth and virulence	Ca21chr2_C_albicans_SC5314	1417737	1418390	+	YPT72	CGD	orf19.2245-T	1417737	1418390	YPT72
orf19.2246	200.4	140.7	351.7	176.16	107.53	117.63	217.24	112.58	-0.85	0.0292	0.0751	orf19.2246	Ortholog(s) have cytosol, nucleus localization	Ca21chr2_C_albicans_SC5314	1418533	1419303	-	orf19.2246	CGD	orf19.2246-T	1418533	1419303	orf19.2246
orf19.2247	1.61	1.21	2.59	1.84	47.87	19.46	1.81	33.67	4.04	1.88e-06	3.51e-05	orf19.2247	Ortholog of C. parapsilosis CDC317 : CPAR2_406700, C. dubliniensis CD36 : Cd36_21220, Candida tenuis NRRL Y-1498 : CANTEDRAFT_127772 and Candida orthopsilosis Co 90-125 : CORT_0C06120	Ca21chr2_C_albicans_SC5314	1419556	1421082	-	orf19.2247	CGD	orf19.2247-T	1419556	1421082	orf19.2247
orf19.2248	57.93	41.8	51.44	141.89	152.22	217.88	73.26	185.05	1.49	0.00822	0.0275	orf19.2248	Acyl CoA:sterol acyltransferase; uses cholesterol and oleoyl-CoA substrates; protoberberine derivative drug inhibits enzyme activity; ketoconazole-induced; Hap43-repressed; flow model biofilm induced; Spider biofilm induced	Ca21chr2_C_albicans_SC5314	1422513	1424342	-	ARE2	CGD	orf19.2248-T	1422513	1424342	ARE2
orf19.2249	105.84	76.4	150.32	70.44	25.72	19.4	100.75	22.56	-2.13	8.12e-06	0.000112	orf19.2249	Putative metalloprotease of the mitochondrial inner membrane; expression downregulated in an ssr1 null mutant	Ca21chr2_C_albicans_SC5314	1426430	1427146	-	orf19.2249	CGD	orf19.2249-T	1426430	1427146	orf19.2249
orf19.225	46.35	29.86	41.38	51.72	31.01	36.6	42.33	33.8	-0.29	0.366	0.507	orf19.225	Predicted 2-hydroxyacid dehydrogenase; Hap43-repressed gene	Ca21chr2_C_albicans_SC5314	1795365	1796450	-	orf19.225	CGD	orf19.225-T	1795365	1796450	orf19.225
orf19.2250	209.53	292.94	467.77	222.92	46.82	76	298.29	61.41	-2.21	3.84e-05	0.000384	orf19.2250	Putative spermidine synthase; predicted role in pantothenate and spermidine biosynthesis; Spider biofilm repressed	Ca21chr2_C_albicans_SC5314	1427916	1428809	+	SPE3	CGD	orf19.2250-T	1427916	1428809	SPE3
orf19.2251	25.27	51.39	75.01	50.24	17.51	4.59	50.48	11.05	-2.59	5.98e-05	0.000549	orf19.2251	Adenine deaminase; purine salvage and nitrogen catabolism; colony morphology-related regulation by Ssn6; Hog1, CO2-induced; chlamydospore formation repressed in C. albicans and C. dubliniensis; rat catheter and F-12/CO2 biofilm induced	Ca21chr2_C_albicans_SC5314	1429370	1430413	+	AAH1	CGD	orf19.2251-T	1429370	1430413	AAH1
orf19.2253	1.59	1.73	1.98	2.02	0.03	0.36	1.83	0.2	-3.92	0.0353	0.0873	orf19.2253	Protein of unknown function; expression regulated by white-opaque switch; repressed by alpha pheromone in SpiderM medium; Spider biofilm induced	Ca21chr2_C_albicans_SC5314	1434609	1436165	+	orf19.2253	CGD	orf19.2253-T	1434609	1436165	orf19.2253
orf19.2256	26.47	40.93	35.46	25.13	13.64	11.97	32	12.81	-1.3	0.0205	0.0565	orf19.2256	Ortholog(s) have cytosol, nucleus localization	Ca21chr2_C_albicans_SC5314	1436602	1437294	+	orf19.2256	CGD	orf19.2256-T	1436602	1437294	orf19.2256
orf19.2257	472.03	511.43	698	504.09	202.28	217.08	546.39	209.68	-1.37	1.84e-06	3.46e-05	orf19.2257	Predicted ER protein involved in ER-nucleus signaling; Spider biofilm repressed	Ca21chr2_C_albicans_SC5314	1437525	1438696	+	orf19.2257	CGD	orf19.2257-T	1437525	1438696	orf19.2257
orf19.2258	10.29	17.64	23.34	10.96	5.92	9.1	15.56	7.51	-0.88	0.119	0.222	orf19.2258	Ortholog of C. dubliniensis CD36 : Cd36_21310, C. parapsilosis CDC317 : CPAR2_406650, Candida tenuis NRRL Y-1498 : CANTEDRAFT_130046 and Debaryomyces hansenii CBS767 : DEHA2F24134g	Ca21chr2_C_albicans_SC5314	1438852	1440036	-	orf19.2258	CGD	orf19.2258-T	1438852	1440036	orf19.2258
orf19.2259	93.87	104.91	105.53	56.9	15.04	8.93	90.3	11.99	-2.99	1.11e-05	0.000143	orf19.2259	Ortholog(s) have structural constituent of ribosome activity and mitochondrial large ribosomal subunit localization	Ca21chr2_C_albicans_SC5314	1440264	1441079	-	orf19.2259	CGD	orf19.2259-T	1440264	1441079	orf19.2259
orf19.2260	44.99	43.23	32.26	27.5	34.01	34.25	37	34.13	-0.09	0.76	0.843	orf19.2260	Putative transcription factor with zinc finger DNA-binding motif	Ca21chr2_C_albicans_SC5314	1441294	1442382	+	orf19.2260	CGD	orf19.2260-T	1441294	1442382	orf19.2260
orf19.2261	35.01	20.37	28.77	48.93	52.58	39.03	33.27	45.8	0.47	0.254	0.391	orf19.2261	Ortholog(s) have RNA binding activity, role in mRNA splicing, via spliceosome and U2 snRNP, U2-type prespliceosome, cytosol localization	Ca21chr2_C_albicans_SC5314	1442849	1443628	+	orf19.2261	CGD	orf19.2261-T	1442849	1443628	orf19.2261
orf19.2262	27.94	31.22	46.38	48.54	31.9	52.31	38.52	42.1	0.18	0.581	0.703	orf19.2262	Protein similar to quinone oxidoreductases; induced by benomyl treatment, nitric oxide; oxidative stress-induced via Cap1; stationary-phase enriched protein; Spider biofilm induced	Ca21chr2_C_albicans_SC5314	1443868	1445022	+	orf19.2262	CGD	orf19.2262-T	1443868	1445022	orf19.2262
orf19.2263	30.55	15.69	26.62	24.71	14.71	5.2	24.39	9.95	-1.63	0.00265	0.0112	orf19.2263	Has domain(s) with predicted adenyl nucleotide binding activity	Ca21chr2_C_albicans_SC5314	1445053	1445592	-	orf19.2263	CGD	orf19.2263-T	1445053	1445592	orf19.2263
orf19.2264	37.9	78.79	65.52	54.08	102.1	101.34	59.07	101.72	0.85	0.0131	0.0398	orf19.2264	Protein with similarity to fatty acid desaturase (stearoyl-CoA desaturase); homozygous null mutant shows decreased production of prostaglandin E2	Ca21chr2_C_albicans_SC5314	1445881	1447461	-	OLE2	CGD	orf19.2264-T	1445881	1447461	OLE2
orf19.2265	145.65	195.93	276.34	209.19	94.41	84.75	206.78	89.58	-1.17	6.24e-05	0.000565	orf19.2265	Ortholog(s) have role in positive regulation of transcription from RNA polymerase II promoter in response to amino acid starvation and SWI/SNF complex, cytosol localization	Ca21chr2_C_albicans_SC5314	1447816	1449225	+	orf19.2265	CGD	orf19.2265-T	1447816	1449225	orf19.2265
orf19.2266	40.56	50.29	38.17	45.24	34.56	22.61	43.56	28.59	-0.68	0.0123	0.0379	orf19.2266	Ortholog(s) have ATPase activity, DNA binding, nucleosome binding activity, role in chromatin remodeling and Isw1 complex localization	Ca21chr2_C_albicans_SC5314	1449364	1451856	-	orf19.2266	CGD	orf19.2266-T	1449364	1451856	orf19.2266
orf19.2267	133.52	138.53	228.83	150.5	86.87	113.83	162.84	100.35	-0.65	0.0161	0.0468	orf19.2267	Putative DNA replication factor A; RNA abundance regulated by cell cycle, tyrosol and cell density	Ca21chr2_C_albicans_SC5314	1452518	1453336	+	RFA2	CGD	orf19.2267-T	1452518	1453336	RFA2
orf19.2268	141.23	177.97	196.91	176.33	88.52	74.94	173.11	81.73	-1.08	0.000669	0.00378	orf19.2268	Predicted MAP kinase-activated protein kinase, similar to S. cerevisiae serine/threonine protein kinase Rck2p; induced by osmotic stress via Hog1p; macrophage/pseudohyphal-repressed; mutants are sensitive to rapamycin	Ca21chr2_C_albicans_SC5314	1453817	1455535	-	RCK2	CGD	orf19.2268-T	1453817	1455535	RCK2
orf19.2269	103.82	45.46	143.58	141.19	78.51	128.2	108.51	103.36	0.05	0.923	0.953	orf19.2269	Putative 3-phosphoserine phosphatase; induced by benomyl or in azole-resistant strain that overexpresses MDR1; early-stage flow model biofilm induced; Spider biofilm repressed	Ca21chr2_C_albicans_SC5314	1457877	1458614	+	orf19.2269	CGD	orf19.2269-T	1457877	1458614	orf19.2269
orf19.227	1.53	1.32	1.01	2.15	0.03	0.1	1.5	0.07	-4.64	0.00223	0.00977	orf19.227	Putative cytochrome c oxidase; flucytosine induced; repressed by nitric oxide	Ca21chr3_C_albicans_SC5314	526524	526853	-	COX7	CGD	orf19.227-T	526524	526853	COX7
orf19.2270	184.73	160.22	304.5	279.07	609.1	881.87	232.13	745.49	1.71	5.24e-06	7.94e-05	orf19.2270	Ortholog of S. cerevisiae Smf1; manganese transporter; Gcn4-regulated; Hap43, alkaline induced; caspofungin repressed; mutants are viable	Ca21chr2_C_albicans_SC5314	1460029	1461783	+	SMF12	CGD	orf19.2270-T	1460029	1461783	SMF12
orf19.2272	20.94	33.89	18.56	26.95	31.45	31.93	25.09	31.69	0.37	0.285	0.425	orf19.2272	Putative Aft domain transcription factor; role in regulation of iron metabolism, oxidative stress, adhesion, hyphal growth, colony morphology, virulence; complements S. cerevisiae aft1 mutation; Spider biofilm induced	Ca21chr2_C_albicans_SC5314	1462144	1464540	-	AFT2	CGD	orf19.2272-T	1462144	1464540	AFT2
orf19.2274	2.85	3.9	7.61	2.31	5.75	11.83	4.16	8.79	1.34	0.0373	0.0915	orf19.2274	Ortholog of C. dubliniensis CD36 : Cd36_21450, Candida tropicalis MYA-3404 : CTRG_01739 and Candida albicans WO-1 : CAWG_05814	Ca21chr2_C_albicans_SC5314	1466424	1467170	+	orf19.2274	CGD	orf19.2274-T	1466424	1467170	orf19.2274
orf19.2275	100.56	136.51	144.95	83.68	11.56	14.93	116.42	13.25	-3.06	0.000489	0.00296	orf19.2275	Putative mitochondrial ribosomal protein; predicted role in aerobic respiration; Spider biofilm repressed	Ca21chr2_C_albicans_SC5314	1467393	1467917	-	orf19.2275	CGD	orf19.2275-T	1467393	1467917	orf19.2275
orf19.2276	223.02	91.35	159.35	138.83	24.99	22.36	153.14	23.67	-2.64	0.000434	0.0027	orf19.2276	Ortholog(s) have DNA-directed RNA polymerase activity, RNA-directed RNA polymerase activity	Ca21chr2_C_albicans_SC5314	1468475	1468813	+	orf19.2276	CGD	orf19.2276-T	1468475	1468813	orf19.2276
orf19.2277	152.22	107.2	126.52	244.59	174.57	167.08	157.63	170.82	0.18	0.676	0.776	orf19.2277	cAMP-dependent protein kinase catalytic subunit; isoform of Tpk1; needed for epithelial cell damage, engulfment and oral (not systemic) virulence in mice; control of morphogenesis and stress response; rat catheter, Spider biofilm repressed	Ca21chr2_C_albicans_SC5314	1469240	1470574	-	TPK2	CGD	orf19.2277-T	1469240	1470574	TPK2
orf19.2278	140.93	125.46	203.39	141.26	187.55	182.67	152.76	185.11	0.31	0.315	0.457	orf19.2278	Putative 20S proteasome assembly protein; filament induced; induced by alpha pheromone in SpiderM medium	Ca21chr2_C_albicans_SC5314	1472371	1473165	+	orf19.2278	CGD	orf19.2278-T	1472371	1473165	orf19.2278
orf19.2280	10.4	15.58	10.77	24.29	30.23	59.24	15.26	44.73	1.61	0.00114	0.00577	orf19.2280	Putative transcription factor with zinc cluster DNA-binding motif	Ca21chr2_C_albicans_SC5314	1473350	1476115	-	ZCF10	CGD	orf19.2280-T	1473350	1476115	ZCF10
orf19.2281	1.59	4.19	5.23	5.05	18.24	5	4.02	11.62	1.23	0.059	0.129	orf19.2281	Ortholog(s) have mitochondrion localization	Ca21chr2_C_albicans_SC5314	1476933	1478435	-	orf19.2281	CGD	orf19.2281-T	1476933	1478435	orf19.2281
orf19.2282	0.91	0.78	1.1	1.21	13.53	5.46	1	9.49	2.96	4.78e-05	0.00046	orf19.2282	Has domain(s) with predicted catechol 1,2-dioxygenase activity, ferric iron binding activity and role in catechol-containing compound metabolic process, oxidation-reduction process	Ca21chr2_C_albicans_SC5314	1479147	1480139	-	orf19.2282	CGD	orf19.2282-T	1479147	1480139	orf19.2282
orf19.2283	46.74	41.91	65.77	67.31	29.84	30.32	55.43	30.08	-0.84	0.0443	0.104	orf19.2283	Putative 3-dehydroquinate dehydratase; ketoconazole-repressed; protein abundance downregulated by macrophages; flow model biofilm induced	Ca21chr2_C_albicans_SC5314	1480609	1481049	-	DQD1	CGD	orf19.2283-T	1480609	1481049	DQD1
orf19.2284	12.32	11.43	22.75	17.66	22.71	22.61	16.04	22.66	0.58	0.0963	0.189	orf19.2284	Protein with an FMN-binding domain; Hap43-repressed; flow model biofilm induced	Ca21chr2_C_albicans_SC5314	1481535	1482554	+	orf19.2284	CGD	orf19.2284-T	1481535	1482554	orf19.2284
orf19.2285	2.99	3.42	2.87	4.83	9.14	7.01	3.53	8.08	1.16	0.074	0.154	orf19.2285	Protein of unknown function; transcription induced by benomyl treatment	Ca21chr2_C_albicans_SC5314	1482795	1484489	+	orf19.2285	CGD	orf19.2285-T	1482795	1484489	orf19.2285
orf19.2286	210.25	321.34	542.29	265.76	161.19	188.16	334.91	174.67	-0.84	0.0075	0.0256	orf19.2286	Putative deoxyhypusine hydroxylase; ketoconazole-induced; protein level decreases in stationary phase cultures; required for biofilm formation; Spider biofilm repressed	Ca21chr2_C_albicans_SC5314	1484709	1485665	+	orf19.2286	CGD	orf19.2286-T	1484709	1485665	orf19.2286
orf19.2287	61.72	56.34	132.29	31.63	14.2	4.48	70.49	9.34	-3.13	0.00348	0.0139	orf19.2287	Putative DNA-directed RNA polymerase I; induced upon adherence to polystyrene	Ca21chr2_C_albicans_SC5314	1485748	1486119	-	RPA12	CGD	orf19.2287-T	1485748	1486119	RPA12
orf19.2288	669.13	1161	1685.85	920.49	387.03	425.81	1109.11	406.42	-1.38	2.65e-05	0.000286	orf19.2288	T-complex protein 1, epsilon subunit; protein present in exponential and stationary growth phase yeast cultures; Spider biofilm repressed	Ca21chr2_C_albicans_SC5314	1486767	1488413	+	CCT5	CGD	orf19.2288-T	1486767	1488413	CCT5
orf19.2289	201.28	305.84	438	324.62	201.46	263.91	317.43	232.69	-0.4	0.192	0.318	orf19.2289	Protein with Myo5p-dependent localization to cortical actin patches at hyphal tip; mutation confers hypersensitivity to cytochalasin D; Spider biofilm repressed	Ca21chr2_C_albicans_SC5314	1488790	1490049	+	ARP3	CGD	orf19.2289-T	1488790	1490049	ARP3
orf19.229	46.16	13	2.45	21.63	52.96	40.69	20.81	46.83	1.62	0.0598	0.131	orf19.229	Ortholog(s) have ubiquitin-protein ligase activity, role in protein ubiquitination involved in ubiquitin-dependent protein catabolic process and chromosome, centromeric region, mitotic spindle pole body, nucleus localization	Ca21chr3_C_albicans_SC5314	527185	528719	-	orf19.229	CGD	orf19.229-T	527185	528719	orf19.229
orf19.2290	199.52	287.23	229.7	368.64	574.03	607	271.27	590.52	1.16	0.000687	0.00386	orf19.2290	Protein similar to TOR family phosphatidylinositol kinases; mutation confers resistance to rapamycin; involved in regulation of ribosome biogenesis, starvation response, and adhesion	Ca21chr2_C_albicans_SC5314	1490298	1497746	+	TOR1	CGD	orf19.2290-T	1490298	1497746	TOR1
orf19.2296	63.33	66.97	55.26	204.51	839.57	1559.03	97.52	1199.3	3.75	2.71e-06	4.79e-05	orf19.2296	Predicted mucin-like protein; ketoconazole-induced; fluconazole-repressed; induced in cyr1 mutant; colony morphology-related gene regulation by Ssn6; flow model biofilm induced; Spider biofilm induced	Ca21chr1_C_albicans_SC5314	2457135	2464790	+	orf19.2296	CGD	orf19.2296-T	2457135	2464790	orf19.2296
orf19.2297	57.07	46.4	67.67	71.09	45.77	31.55	60.56	38.66	-0.69	0.0281	0.0728	orf19.2297	Putative Ras superfamily GTPase; induced by nitric oxide independent of Yhb1p	Ca21chr1_C_albicans_SC5314	2455016	2455786	+	ARL3	CGD	orf19.2297-T	2455016	2455786	ARL3
orf19.2298	242.07	342.04	527.98	314.94	298.31	307.34	356.76	302.83	-0.18	0.517	0.649	orf19.2298	Putative oligosaccharyltransferase subunit; Spider biofilm repressed	Ca21chr1_C_albicans_SC5314	2453068	2454381	+	WBP1	CGD	orf19.2298-T	2453068	2454381	WBP1
orf19.2299	36.65	45.2	75.06	35.73	8.35	6.2	48.16	7.28	-2.7	3.64e-05	0.000368	orf19.2299	Ortholog(s) have protein tag activity and role in cell budding, cellular response to oxidative stress, invasive growth in response to glucose limitation, protein urmylation, tRNA wobble position uridine thiolation	Ca21chr1_C_albicans_SC5314	2452241	2452546	-	orf19.2299	CGD	orf19.2299-T	2452241	2452546	orf19.2299
orf19.23	38.59	61.48	114.66	62.77	3.14	3.1	69.38	3.12	-4.34	0.000144	0.00112	orf19.23	Similar to S. cerevisiae Rta1 (role in 7-aminocholesterol resistance) and Rsb1 (flippase); putative drug-responsive regulatory site; induced by fluphenazine, estradiol, ketoconazole, caspofungin; rat catheter biofilm induced	Ca21chr2_C_albicans_SC5314	1314829	1316223	+	RTA3	CGD	orf19.23-T	1314829	1316223	RTA3
orf19.230	49.51	16.44	13.33	15.85	26.11	20.72	23.78	23.41	0.12	0.808	0.876	orf19.230	Ortholog of S. cerevisiae Pet111; a mitochondrial translational activator specific for the COX2 mRNA; Hap43-induced gene	Ca21chr3_C_albicans_SC5314	529251	531893	-	orf19.230	CGD	orf19.230-T	529251	531893	orf19.230
orf19.2301	49.62	23.97	51.34	44.19	36.62	27	42.28	31.81	-0.4	0.193	0.318	orf19.2301	Ortholog(s) have role in proteasome regulatory particle assembly and cytosol, nucleus localization	Ca21chr1_C_albicans_SC5314	2451516	2452211	+	orf19.2301	CGD	orf19.2301-T	2451516	2452211	orf19.2301
orf19.2302	39.86	38.14	48.46	35.51	42.72	55.83	40.49	49.28	0.31	0.261	0.398	orf19.2302	Ortholog(s) have enzyme regulator activity, role in cellular calcium ion homeostasis and integral to endoplasmic reticulum membrane localization	Ca21chr1_C_albicans_SC5314	2449721	2451190	+	orf19.2302	CGD	orf19.2302-T	2449721	2451190	orf19.2302
orf19.2303	7.73	4.67	4.33	5.31	6.38	7.98	5.51	7.18	0.42	0.303	0.445	orf19.2303	Protein lacking an ortholog in S. cerevisiae; transposon mutation affects filamentous growth; fluconazole-downregulated	Ca21chr1_C_albicans_SC5314	2448714	2449415	+	FGR16	CGD	orf19.2303-T	2448714	2449415	FGR16
orf19.2304	167.48	167.59	220.86	197.77	208.98	170.77	188.42	189.87	0.01	0.968	0.981	orf19.2304	Protein similar to S. cerevisiae Gvp36p; transposon mutation affects filamentous growth	Ca21chr1_C_albicans_SC5314	2446953	2447981	-	orf19.2304	CGD	orf19.2304-T	2446953	2447981	orf19.2304
orf19.2305	10.99	7.68	14.44	4.99	2.91	6.81	9.52	4.86	-0.81	0.278	0.418	orf19.2305	Ortholog(s) have tubulin binding activity, role in tubulin complex assembly and prefoldin complex localization	Ca21chr1_C_albicans_SC5314	2446241	2446615	-	orf19.2305	CGD	orf19.2305-T	2446241	2446615	orf19.2305
orf19.2306	46.32	25.39	49.06	35.02	27.5	5.23	38.95	16.36	-1.91	0.000962	0.00503	orf19.2306	Ortholog(s) have acireductone dioxygenase (Ni2+-requiring) activity, role in L-methionine salvage from methylthioadenosine and cytosol, nucleus localization	Ca21chr1_C_albicans_SC5314	2445609	2446145	+	orf19.2306	CGD	orf19.2306-T	2445609	2446145	orf19.2306
orf19.2307	89.11	115.6	121.97	102.41	66.16	59.87	107.27	63.02	-0.76	0.0205	0.0565	orf19.2307	Ortholog(s) have role in mRNA cleavage, mRNA polyadenylation, mitotic sister chromatid segregation, regulation of G1/S transition of mitotic cell cycle and cytosol, mRNA cleavage and polyadenylation specificity factor complex localization	Ca21chr1_C_albicans_SC5314	2443425	2445056	-	orf19.2307	CGD	orf19.2307-T	2443425	2445056	orf19.2307
orf19.2308	162.85	60.69	53.97	193	366.68	253.96	117.63	310.32	1.57	0.0123	0.0379	orf19.2308	Putative 6-phosphofructo-2-kinase; catalyzes synthesis of fructose-2,6-bisphosphate; Hap43-repressed; flow model, rat catheter and Spider biofilm induced	Ca21chr1_C_albicans_SC5314	2442032	2443117	+	orf19.2308	CGD	orf19.2308-T	2442032	2443117	orf19.2308
orf19.2309	83.47	154.84	120.21	41.58	18.12	15.65	100.02	16.89	-2.42	0.0139	0.0416	orf19.2309	Protein with a predicted role in 5'-end processing of mitochondrial RNAs; ortholog of S. cerevisiae Pet127; Hap43-induced; rat catheter and Spider biofilm induced	Ca21chr1_C_albicans_SC5314	2438200	2440317	+	PET127	CGD	orf19.2309-T	2438200	2440317	PET127
orf19.2309.2	6135.18	7013.14	11320.5	6627.05	767.29	1479.98	7773.97	1123.64	-2.85	6.38e-09	4.28e-07	orf19.2309.2	Putative 60S ribosomal protein L2; Hap43-induced gene; repressed in infected rabbit kidney in SC5314, but not NGY152, strain background; Spider biofilm repressed	Ca21chr1_C_albicans_SC5314	2435875	2437043	-	RPL2	CGD	orf19.2309.2-T	2435875	2437043	RPL2
orf19.231	219.82	193.18	141.2	189.36	132.31	153.71	185.89	143.01	-0.36	0.144	0.257	orf19.231	Phosphorylated protein of unknown function; mutation confers hypersensitivity to toxic ergosterol analog	Ca21chr3_C_albicans_SC5314	532712	535036	+	APL2	CGD	orf19.231-T	532712	535036	APL2
orf19.2310	2.65	5.27	5.08	2.37	3.94	1.37	3.84	2.65	-0.71	0.429	0.567	orf19.2310	Predicted single-stranded nucleic acid binding protein; flow model biofilm induced	Ca21chr1_C_albicans_SC5314	2434657	2435635	+	orf19.2310	CGD	orf19.2310-T	2434657	2435635	orf19.2310
orf19.2310.1	0.41	0.63	0.46	0.62	0.03	0.01	0.53	0.02	-4.65	0.00106	0.00544	orf19.2310.1	Ribosomal protein L29; induced upon germ tube formation; colony morphology-related gene regulation by Ssn6; intron in 5'-UTR; Spider biofilm repressed	Ca21chr1_C_albicans_SC5314	2434130	2434321	+	RPL29	CGD	orf19.2310.1-T	2434130	2434321	RPL29
orf19.2311	842.23	1415.5	2098.4	808.31	197.04	182.27	1291.11	189.66	-2.67	3.27e-06	5.51e-05	orf19.2311	Predicted ribosomal protein; genes encoding cytoplasmic ribosomal subunits, translation factors, and tRNA synthetases are downregulated upon phagocytosis by murine macrophage	Ca21chr1_C_albicans_SC5314	2432455	2433574	+	RPL82	CGD	orf19.2311-T	2432455	2433574	RPL82
orf19.2312	0.1	0.78	0.02	0.65	6.6	3.7	0.39	5.15	4.62	0.00118	0.00592	orf19.2312	Protein similar to ferric reductase Fre10p; possibly an essential gene, disruptants not obtained by UAU1 method	Ca21chr1_C_albicans_SC5314	2430115	2432154	+	orf19.2312	CGD	orf19.2312-T	2430115	2432154	orf19.2312
orf19.2313	41.47	37.66	54.72	60.84	30.39	33.53	48.67	31.96	-0.57	0.121	0.225	orf19.2313	Putative ortholog of S. cerevisiae Pex32 a peroxisomal integral membrane protein with a role in negative regulation of peroxisome size; Hap43-repressed gene	Ca21chr1_C_albicans_SC5314	2427208	2428398	-	orf19.2313	CGD	orf19.2313-T	2427208	2428398	orf19.2313
orf19.2314	57.26	25.02	82.02	15.2	24.38	14.59	44.88	19.48	-0.99	0.226	0.358	orf19.2314	Protein with a role in nucleolar integrity and processing of pre-rRNA; mutation confers hypersensitivity to 5-fluorocytosine (5-FC), 5-fluorouracil (5-FU), and tubercidin (7-deazaadenosine); Hap43-induced; Spider biofilm induced	Ca21chr1_C_albicans_SC5314	2426492	2426899	-	orf19.2314	CGD	orf19.2314-T	2426492	2426899	orf19.2314
orf19.2315	34.57	115.64	125.81	61.4	96.71	68.79	84.35	82.75	0.14	0.772	0.851	orf19.2315	Putative transcription factor with bZIP DNA-binding motif; mutants are sensitive to cations and antifungal drugs, and defective in filamentous growth	Ca21chr1_C_albicans_SC5314	2424161	2425723	-	RTG3	CGD	orf19.2315-T	2424161	2425723	RTG3
orf19.2317	0.01	0.05	0.06	0.01	5.13	1.26	0.04	3.19	6.32	0.000327	0.00214	orf19.2317	Protein of unknown function; induced by alpha pheromone in SpiderM medium	Ca21chr1_C_albicans_SC5314	2423366	2423899	+	orf19.2317	CGD	orf19.2317-T	2423366	2423899	orf19.2317
orf19.2318.1	54.08	53.24	75.71	43.05	32.79	36.51	56.52	34.65	-0.65	0.235	0.369	orf19.2318.1	Ortholog(s) have inositol phosphoceramide synthase regulator activity, role in inositolphosphoceramide metabolic process and inositol phosphoceramide synthase complex, integral to Golgi membrane localization	Ca21chr1_C_albicans_SC5314	2418540	2419305	+	orf19.2318.1	CGD	orf19.2318.1-T	2418540	2419305	orf19.2318.1
orf19.2319	109.6	177.82	96.83	71.13	67.27	65.19	113.84	66.23	-0.7	0.135	0.244	orf19.2319	Putative nucleolar protein with a predicted role in pre-rRNA processing; Hap43-induced gene; repressed in core stress response	Ca21chr1_C_albicans_SC5314	2419750	2421768	+	orf19.2319	CGD	orf19.2319-T	2419750	2421768	orf19.2319
orf19.232	6.14	6.08	3.1	3.95	4.56	3.3	4.82	3.93	-0.34	0.592	0.711	orf19.232	RNA polymerase II mediator complex subunit; possibly an essential gene, disruptants not obtained by UAU1 method	Ca21chr3_C_albicans_SC5314	535147	536061	-	orf19.232	CGD	orf19.232-T	535147	536061	orf19.232
orf19.2320	83.36	149.39	53.92	35.87	34.01	31.35	80.63	32.68	-1.11	0.15	0.264	orf19.2320	Putative serine/threonine-protein kinase; possibly an essential gene, disruptants not obtained by UAU1 method	Ca21chr1_C_albicans_SC5314	2416868	2418349	-	orf19.2320	CGD	orf19.2320-T	2416868	2418349	orf19.2320
orf19.2322.3	209.81	219.95	265.82	191.7	152.99	177.36	221.82	165.17	-0.41	0.0614	0.134	orf19.2322.3	Protein involved in ER to Golgi transport; rat catheter and Spider biofilm repressed	Ca21chr1_C_albicans_SC5314	2415911	2416629	-	ERP5	CGD	orf19.2322.3-T	2415911	2416629	ERP5
orf19.2324	91.88	123.25	176.23	128.94	131.32	105.62	130.08	118.47	-0.11	0.664	0.767	orf19.2324	Putative ubiquitin activating protein; Hap43-repressed; induced by prostaglandins; clade-associated gene expression	Ca21chr1_C_albicans_SC5314	2414283	2415599	-	UBA4	CGD	orf19.2324-T	2414283	2415599	UBA4
orf19.2325	27.58	25.69	28.33	36	52.69	27.23	29.4	39.96	0.31	0.341	0.482	orf19.2325	Ortholog(s) have RNA polymerase III type 1 promoter sequence-specific DNA binding and RNA polymerase III type 1 promoter sequence-specific DNA binding TFIIIB recruiting transcription factor activity, more	Ca21chr1_C_albicans_SC5314	2412665	2414218	+	orf19.2325	CGD	orf19.2325-T	2412665	2414218	orf19.2325
orf19.2326	51.25	61.29	53.72	48.08	56.28	43.21	53.59	49.75	-0.13	0.621	0.735	orf19.2326	Ortholog(s) have role in chromatin silencing at silent mating-type cassette, double-strand break repair via homologous recombination, intra-S DNA damage checkpoint, mitotic sister chromatid cohesion and nucleus localization	Ca21chr1_C_albicans_SC5314	2410985	2412442	-	orf19.2326	CGD	orf19.2326-T	2410985	2412442	orf19.2326
orf19.2328	101.56	96.06	109.82	112.04	130.77	138.26	104.87	134.52	0.36	0.153	0.268	orf19.2328	Ortholog of C. dubliniensis CD36 : Cd36_10220, C. parapsilosis CDC317 : CPAR2_210530, Candida tenuis NRRL Y-1498 : CANTEDRAFT_105553 and Debaryomyces hansenii CBS767 : DEHA2G14432g	Ca21chr1_C_albicans_SC5314	2409149	2409985	-	orf19.2328	CGD	orf19.2328-T	2409149	2409985	orf19.2328
orf19.2329.1	2214.19	1996.29	3833.41	1936.56	448.36	478.01	2495.11	463.18	-2.38	1.06e-05	0.000138	orf19.2329.1	Ribosomal protein 17B; downregulated upon phagocytosis by murine macrophages; Hap43-induced; Spider biofilm repressed	Ca21chr1_C_albicans_SC5314	2406592	2407384	+	RPS17B	CGD	orf19.2329.1-T	2406592	2407384	RPS17B
orf19.233.1	13.46	22.62	21.14	14.21	24.38	18.06	17.86	21.22	0.26	0.548	0.676	orf19.233.1	Ortholog of S. cerevisiae Hrt1; component of a nuclear ubiquitin-protein ligase complex involved in cell cycle control; induced by hydroxyurea; Spider biofilm induced	Ca21chr3_C_albicans_SC5314	536516	536961	+	HRT1	CGD	orf19.233.1-T	536516	536961	HRT1
orf19.2330	108.58	259.7	249.92	80.61	26.22	36.02	174.7	31.12	-2.27	0.0045	0.017	orf19.2330	Putative U3 snoRNA-associated protein; Hap43-induced; transposon mutation affects filamentous growth; repressed by prostaglandins	Ca21chr1_C_albicans_SC5314	2407857	2409152	+	orf19.2330	CGD	orf19.2330-T	2407857	2409152	orf19.2330
orf19.2331	46.04	65.61	51.39	42.65	40.56	38.31	51.42	39.44	-0.36	0.356	0.497	orf19.2331	Zinc finger and homeodomain transcriptional coactivator; role in cell wall integrity and in sensitivity to caspofungin; required for the normal transcriptional response to caspofungin; required for yeast cell adherence to silicone substrate	Ca21chr1_C_albicans_SC5314	2404448	2405785	-	ADA2	CGD	orf19.2331-T	2404448	2405785	ADA2
orf19.2333	356.63	228.06	219.78	433.71	503.82	335.84	309.55	419.83	0.47	0.171	0.292	orf19.2333	Ortholog(s) have role in retrograde transport, endosome to Golgi and cytosol, late endosome, nucleus localization	Ca21chr1_C_albicans_SC5314	2399724	2401214	-	orf19.2333	CGD	orf19.2333-T	2399724	2401214	orf19.2333
orf19.2334	50.81	28.77	39.56	48.41	64.34	37.94	41.89	51.14	0.21	0.63	0.742	orf19.2334	Endoplasmic reticulum (ER) protein; ortholog of S. cerevisiae Big1; required for beta-1,6-glucan synthesis, filamentation, adhesion, and virulence; rat catheter biofilm repressed	Ca21chr1_C_albicans_SC5314	2398600	2399568	+	BIG1	CGD	orf19.2334-T	2398600	2399568	BIG1
orf19.2335	437.78	263.76	488.89	592.86	165.23	138.26	445.82	151.74	-1.51	0.00137	0.00667	orf19.2335	Putative aspartyl aminopeptidase; stationary phase enriched protein; mutation confers hypersensitivity to 5-fluorouracil (5-FU); Hog1-induced; planktonic growth-induced; rat catheter and Spider biofilm repressed	Ca21chr1_C_albicans_SC5314	2396883	2398373	-	orf19.2335	CGD	orf19.2335-T	2396883	2398373	orf19.2335
orf19.2336	0.35	0.56	0.51	0.9	0.03	0.01	0.58	0.02	-4.72	0.00618	0.022	orf19.2336	Pry family pathogenesis-related protein; predicted to be extracellular	Ca21chr1_C_albicans_SC5314	2396292	2396900	+	orf19.2336	CGD	orf19.2336-T	2396292	2396900	orf19.2336
orf19.2337	183.43	213.49	249.77	198.34	21.14	42.44	211.26	31.79	-2.73	1.23e-06	2.58e-05	orf19.2337	Cystine transporter; present in pathogenic yeasts (no human or murine homolog); Spider biofilm induced	Ca21chr1_C_albicans_SC5314	2393608	2395239	-	ALP1	CGD	orf19.2337-T	2393608	2395239	ALP1
orf19.234	68.78	33.7	42.52	39.06	10.38	10.74	46.02	10.56	-2.07	4.68e-05	0.000452	orf19.234	Putative prephenate dehydratase; Hap43p-repressed gene; expression downregulated in an ssr1 null mutant	Ca21chr3_C_albicans_SC5314	537221	538228	-	PHA2	CGD	orf19.234-T	537221	538228	PHA2
orf19.2340	916.37	1731.05	2090.65	1742.21	1653.81	2006.85	1620.07	1830.33	0.22	0.44	0.578	orf19.2340	Putative microsomal ATPase; plasma membrane-localized; regulated by Gcn2 and Gcn4; induced by amino acid starvation (3-AT); macrophage/pseudohyphal-repressed; protein levels decrease in stationary phase yeast; Spider biofilm repressed	Ca21chr1_C_albicans_SC5314	2390766	2393246	+	CDC48	CGD	orf19.2340-T	2390766	2393246	CDC48
orf19.2341	82.95	114.8	211.61	123.53	99.95	95.53	133.22	97.74	-0.35	0.219	0.35	orf19.2341	Protein with similarity to protein kinase C inhibitor-I; protein level decreases in stationary phase cultures	Ca21chr1_C_albicans_SC5314	2389271	2389729	-	HNT1	CGD	orf19.2341-T	2389271	2389729	HNT1
orf19.2342	39.5	32.84	69.46	51.72	45.21	52	48.38	48.61	0.09	0.785	0.861	orf19.2342	Putative membrane protein; transcript regulated by Mig1; Spider biofilm induced	Ca21chr1_C_albicans_SC5314	2388535	2389188	+	SFT2	CGD	orf19.2342-T	2388535	2389188	SFT2
orf19.2343	15.08	35.02	35.02	27.34	16.84	17.22	28.11	17.03	-0.61	0.224	0.356	orf19.2343	ESCRT I protein sorting complex protein; involved in proteolytic activation of Rim101, which regulates pH response; ortholog of S. cerevisiae Stp22/Vps23	Ca21chr1_C_albicans_SC5314	2386859	2388307	+	VPS23	CGD	orf19.2343-T	2386859	2388307	VPS23
orf19.2344	3.57	8.94	9.14	11.99	89.46	127.26	8.41	108.36	3.85	3.98e-08	1.68e-06	orf19.2344	Heat shock protein; transcript regulated by cAMP, osmotic stress, ciclopirox olamine, ketoconazole; repressed by Cyr1, Ras1; colony morphology-related regulated by Ssn6; stationary phase enriched; Hap43-induced; Spider biofilm induced	Ca21chr1_C_albicans_SC5314	2383556	2384713	-	ASR1	CGD	orf19.2344-T	2383556	2384713	ASR1
orf19.2346	74.95	58.34	77.31	107.83	46.93	39.89	79.61	43.41	-0.86	0.0132	0.0401	orf19.2346	Putative protein of unknown function, transcription is positively regulated by Tbf1p	Ca21chr1_C_albicans_SC5314	2381550	2383424	+	orf19.2346	CGD	orf19.2346-T	2381550	2383424	orf19.2346
orf19.2347	207.99	238.17	259.97	213.6	95.72	78.49	229.93	87.11	-1.41	2.5e-05	0.000274	orf19.2347	Alpha-1,2-mannosyltransferase; similar to S. cerevisiae Mnn2; role in cell wall integrity, temperature sensitivity; iron utilization in low iron; Tn mutation affects filamentous growth; filament induced; increased chitin exposes beta-glucan	Ca21chr1_C_albicans_SC5314	2378824	2380617	-	MNN2	CGD	orf19.2347-T	2378824	2380617	MNN2
orf19.2350	82.95	48.86	81.97	105.02	17.12	17.91	79.7	17.51	-2.13	0.000123	0.000983	orf19.2350	Protein similar to S. cerevisiae Yor378w; MFS family transporter; transposon mutation affects filamentous growth; null mutants are viable; fungal-specific (no human or murine homolog)	Ca21chr1_C_albicans_SC5314	2376214	2377776	-	orf19.2350	CGD	orf19.2350-T	2376214	2377776	orf19.2350
orf19.2351	55.88	48.1	67.97	76.86	66.55	65.68	62.2	66.11	0.11	0.693	0.791	orf19.2351	Putative nitrilase; regulated by Gcn2p and Gcn4p; protein present in exponential and stationary growth phase yeast cultures	Ca21chr1_C_albicans_SC5314	2375064	2375969	-	NIT3	CGD	orf19.2351-T	2375064	2375969	NIT3
orf19.2352	56.93	74.74	128.85	74.71	25.05	19.03	83.81	22.04	-1.89	0.000466	0.00286	orf19.2352	Ortholog(s) have mitochondrion localization	Ca21chr1_C_albicans_SC5314	2374045	2375019	+	orf19.2352	CGD	orf19.2352-T	2374045	2375019	orf19.2352
orf19.2356	6.98	14.31	7.8	12.31	17.84	9.68	10.35	13.76	0.32	0.767	0.848	orf19.2356	C2H2 transcription factor; crz1 not crz2 null mutation suppresses fluconazole resistance of homozygous cka2 null; Rim101-repressed at pH 8; required for yeast cell adherence to silicone substrate; Spider biofilm induced	Ca21chrR_C_albicans_SC5314	1523701	1525254	-	CRZ2	CGD	orf19.2356-T	1523701	1525254	CRZ2
orf19.236	772.82	562.18	1376.21	646.66	90.06	148.14	839.47	119.1	-2.75	4.43e-05	0.000433	orf19.236	Ribosomal protein L9; repressed upon phagocytosis by murine macrophages; repressed by nitric oxide; protein levels decrease in stationary phase; Hap43-induced; Spider biofilm repressed	Ca21chr3_C_albicans_SC5314	538929	539504	-	RPL9B	CGD	orf19.236-T	538929	539504	RPL9B
orf19.2360	1081.08	2285.37	2118.51	1109.54	370.14	350.1	1648.63	360.12	-2.12	2.58e-06	4.59e-05	orf19.2360	Putative bifunctional carbamoylphosphate synthetase-aspartate transcarbamylase; flucytosine induced; macrophage/pseudohyphal-induced; 5'-UTR intron; flow model biofilm repressed	Ca21chrR_C_albicans_SC5314	1514505	1521155	-	URA2	CGD	orf19.2360-T	1514505	1521155	URA2
orf19.2361	29.74	24.19	8.8	26.17	75.31	42.15	22.23	58.73	1.38	0.000995	0.00517	orf19.2361	Ortholog(s) have sequence-specific DNA binding activity	Ca21chrR_C_albicans_SC5314	1512731	1514140	+	SPT10	CGD	orf19.2361-T	1512731	1514140	SPT10
orf19.2362	20.36	23.93	28.48	9.61	15.38	6.98	20.6	11.18	-0.98	0.142	0.254	orf19.2362	Putative 90S preribosome component; Hap43p-induced gene; possibly an essential gene, disruptants not obtained by UAU1 method	Ca21chrR_C_albicans_SC5314	1511476	1512321	-	orf19.2362	CGD	orf19.2362-T	1511476	1512321	orf19.2362
orf19.2363	17.94	35.06	40.89	19.79	3.43	10.45	28.42	6.94	-1.92	0.00267	0.0113	orf19.2363	Ortholog(s) have thiosulfate sulfurtransferase activity and mitochondrion localization	Ca21chrR_C_albicans_SC5314	1510636	1511181	+	orf19.2363	CGD	orf19.2363-T	1510636	1511181	orf19.2363
orf19.2364	1319.94	1215.84	1319.34	1616.63	332.65	643.04	1367.94	487.85	-1.56	2.79e-06	4.9e-05	orf19.2364	Predicted mitochondrial C1-tetrahydrofolate synthase precursor; putative protein of glycine catabolism; repressed by Efg1; fluconazole-induced; stationary phase enriched protein; rat catheter and Spider biofilm repressed	Ca21chrR_C_albicans_SC5314	1507154	1509994	+	MIS11	CGD	orf19.2364-T	1507154	1509994	MIS11
orf19.2365	263.18	264.07	133.91	193.06	112.47	119.37	213.56	115.92	-0.83	0.00398	0.0154	orf19.2365	DNA polymerase epsilon; transcript induced by interaction with macrophage; transcript is regulated by Tup1; periodic mRNA expression, peak at cell-cycle G1/S phase	Ca21chrR_C_albicans_SC5314	1499549	1506184	-	POL2	CGD	orf19.2365-T	1499549	1506184	POL2
orf19.2367	6.67	2.98	1.33	2.65	2.86	4.65	3.41	3.75	0.33	0.618	0.732	orf19.2367	Putative protein of unknown function; Hap43-induced; repressed by Rim101; Spider biofilm induced	Ca21chrR_C_albicans_SC5314	1493326	1493772	+	orf19.2367	CGD	orf19.2367-T	1493326	1493772	orf19.2367
orf19.2368	31.1	13.34	10.96	9.71	18.8	20.69	16.28	19.74	0.42	0.368	0.509	orf19.2368	Predicted component of U5 snRNP; Spider biofilm induced	Ca21chrR_C_albicans_SC5314	1491899	1493143	-	orf19.2368	CGD	orf19.2368-T	1491899	1493143	orf19.2368
orf19.2369	97.91	57.7	47.12	63.17	67.1	57.12	66.47	62.11	-0.08	0.814	0.879	orf19.2369	Ortholog(s) have ATP binding, DNA replication origin binding activity	Ca21chrR_C_albicans_SC5314	1490389	1491879	+	orf19.2369	CGD	orf19.2369-T	1490389	1491879	orf19.2369
orf19.2370	38.84	6.97	1.94	11.6	37.95	28.78	14.84	33.36	1.7	0.049	0.113	orf19.2370	Protein similar to S. cerevisiae Dsl1p, which is a member of the t-SNARE complex of the endoplasmic reticulum	Ca21chrR_C_albicans_SC5314	1487334	1489376	+	DSL1	CGD	orf19.2370-T	1487334	1489376	DSL1
orf19.2371	121.45	50.33	81.87	324.25	172.44	168.97	144.48	170.7	0.58	0.413	0.553	orf19.2371	Putative Gag protein of retrotransposon Tca2; separated by a stop codon from Pol protein orf19.2372; likely translated as single polyprotein that includes Gag, reverse transcriptase, protease, and integrase; rat catheter biofilm repressed	Ca21chr7_C_albicans_SC5314	558975	559928	-	orf19.2371	CGD	orf19.2371-T	558975	559928	orf19.2371
orf19.2372	159.81	146.19	111.28	350.87	277.03	238.03	192.04	257.53	0.55	0.318	0.459	orf19.2372	Pol protein of retrotransposon Tca2; separated by a stop codon from Gag protein orf19.2371; likely translated as single polyprotein with Gag, reverse transcriptase, protease, and integrase; rat catheter biofilm repressed	Ca21chr7_C_albicans_SC5314	554244	558944	-	orf19.2372	CGD	orf19.2372-T	554244	558944	orf19.2372
orf19.2376	0.55	1.18	0.42	0.62	4.9	2.58	0.69	3.74	2.37	0.0552	0.123	orf19.2376	Has domain(s) with predicted DNA 5'-adenosine monophosphate hydrolase activity, DNA binding activity and role in DNA repair	Ca21chrR_C_albicans_SC5314	760303	761082	+	orf19.2376	CGD	orf19.2376-T	760303	761082	orf19.2376
orf19.2378	9.23	18.98	21.39	9.23	10.5	8.82	14.71	9.66	-0.48	0.311	0.452	orf19.2378	Ortholog(s) have role in syncytium formation by plasma membrane fusion, vacuolar proton-transporting V-type ATPase complex assembly and integral to endoplasmic reticulum membrane localization	Ca21chrR_C_albicans_SC5314	759807	760160	+	orf19.2378	CGD	orf19.2378-T	759807	760160	orf19.2378
orf19.2379	94.31	155.49	110.12	113.53	105.99	114	118.36	110	-0.07	0.753	0.838	orf19.2379	Putative E3 ubiquitin-protein ligase; required for maintenance, but not induction, of hyphal development; homozygous null mutant is avirulent in mouse systemic infection despite persistence in host; repressed in rat oral candidiasis	Ca21chrR_C_albicans_SC5314	757726	759538	-	NOT4	CGD	orf19.2379-T	757726	759538	NOT4
orf19.238	534.06	360.14	457.29	631.91	121.62	34.76	495.85	78.19	-2.99	4.74e-05	0.000456	orf19.238	Cytochrome-c peroxidase N terminus; Rim101, alkaline pH repressed; induced in low iron or by macrophage interaction; oxygen-induced activity; regulated by Sef1, Sfu1, and Hap43; Spider biofilm induced; rat catheter biofilm repressed	Ca21chr3_C_albicans_SC5314	539983	541083	-	CCP1	CGD	orf19.238-T	539983	541083	CCP1
orf19.2381	33.79	26.86	30.35	36.94	42	42.32	31.98	42.16	0.4	0.283	0.424	orf19.2381	Protein of unknown function; possibly an essential gene, disruptants not obtained by UAU1 method	Ca21chrR_C_albicans_SC5314	756742	757680	+	orf19.2381	CGD	orf19.2381-T	756742	757680	orf19.2381
orf19.2382	219.9	262.65	235.64	186.49	58.1	41.32	226.17	49.71	-2.22	5.97e-07	1.41e-05	orf19.2382	Protein similar to isoleucyl-tRNA synthetase; isoleucyl-tRNA synthetase is the target of drugs including the cyclic beta-amino acid icofungipen/PLD-118/BAY-10-8888 and mupirocin	Ca21chrR_C_albicans_SC5314	753493	756414	+	orf19.2382	CGD	orf19.2382-T	753493	756414	orf19.2382
orf19.2383	25.91	34.42	44.94	44.71	62.96	74.63	37.5	68.8	0.93	0.00806	0.0271	orf19.2383	Yku70p-Yku80p Ku complex subunit involved in nonhomologous end joining during double-strand break repair repair; Hap43-repressed gene; flow model biofilm induced	Ca21chrR_C_albicans_SC5314	751412	753241	-	YKU80	CGD	orf19.2383-T	751412	753241	YKU80
orf19.2384	20.05	52.45	69.76	9.01	11.79	12.61	37.82	12.2	-1.14	0.327	0.469	orf19.2384	Putative mitochondrial GTPase; likely essential for respiratory competence and in large ribosomal subunit assembly; mitochondrial translation; Spider biofilm induced	Ca21chrR_C_albicans_SC5314	750309	751415	+	MTG1	CGD	orf19.2384-T	750309	751415	MTG1
orf19.2385	32.35	67.65	68.52	31.96	10.1	17.02	50.12	13.56	-1.73	0.00359	0.0142	orf19.2385	Protein similar to S. cerevisiae Kti12p, which associates with Elongator complex; has a role in resistance to killer toxin; predicted Kex2p substrate; Hap43p-induced gene	Ca21chrR_C_albicans_SC5314	749204	750070	-	KTI12	CGD	orf19.2385-T	749204	750070	KTI12
orf19.2386	19.88	28.02	25.15	11.67	31.62	26.14	21.18	28.88	0.52	0.304	0.445	orf19.2386	Ortholog(s) have role in endonucleolytic cleavage in 5'-ETS of tricistronic rRNA transcript (SSU-rRNA, 5.8S rRNA and LSU-rRNA), more	Ca21chrR_C_albicans_SC5314	748452	749195	+	orf19.2386	CGD	orf19.2386-T	748452	749195	orf19.2386
orf19.2387	177.78	180.46	188.76	115.31	62.85	31.18	165.58	47.02	-1.94	0.000358	0.0023	orf19.2387	Putative tRNA-Pro synthetase; genes encoding ribosomal subunits, translation factors, and tRNA synthetases are downregulated upon phagocytosis by murine macrophage	Ca21chrR_C_albicans_SC5314	746469	748211	-	orf19.2387	CGD	orf19.2387-T	746469	748211	orf19.2387
orf19.2389	11.93	20.82	22.46	13.05	19.63	17.54	17.06	18.59	0.2	0.57	0.693	orf19.2389	Ortholog(s) have DNA replication origin binding, single-stranded DNA binding activity	Ca21chrR_C_albicans_SC5314	745189	746253	-	orf19.2389	CGD	orf19.2389-T	745189	746253	orf19.2389
orf19.239	374.52	255.75	82.22	233.35	199.44	178.08	236.46	188.76	-0.16	0.705	0.799	orf19.239	Putative ATP-dependent helicase; induced by nitric oxide	Ca21chr3_C_albicans_SC5314	542268	546179	-	orf19.239	CGD	orf19.239-T	542268	546179	orf19.239
orf19.2391	25.8	20.52	16.81	33.1	18.57	17.97	24.06	18.27	-0.38	0.286	0.427	orf19.2391	Putative protein of unknown function; Hap43p-repressed gene; S. cerevisiae ortholog YKR023W localizes to mitochondria	Ca21chrR_C_albicans_SC5314	744086	745159	+	orf19.2391	CGD	orf19.2391-T	744086	745159	orf19.2391
orf19.2393	53.72	60.69	40.2	70.7	61.36	56.66	56.33	59.01	0.08	0.806	0.875	orf19.2393	Putative transcription factor with zinc finger DNA-binding motif	Ca21chrR_C_albicans_SC5314	742231	743782	-	orf19.2393	CGD	orf19.2393-T	742231	743782	orf19.2393
orf19.2394	0.16	0.23	0.65	0.84	0.03	0.25	0.47	0.14	-1.93	0.218	0.349	orf19.2394	Ortholog(s) have cytoplasm, nucleus localization	Ca21chrR_C_albicans_SC5314	740777	741862	-	orf19.2394	CGD	orf19.2394-T	740777	741862	orf19.2394
orf19.2395	0.27	0.67	0.42	0.56	3.65	0.13	0.48	1.89	0.31	0.843	0.899	orf19.2395	Putative serine/threonine protein kinase; mutation confers hypersensitivity to amphotericin B	Ca21chrR_C_albicans_SC5314	738489	740051	-	IME2	CGD	orf19.2395-T	738489	740051	IME2
orf19.2396	333.41	362.41	642.39	498.55	205.93	313.85	459.19	259.89	-0.8	0.0137	0.0411	orf19.2396	Zinc-binding dehydrogenase; induced by benomyl, ciclopirox olamine, alpha pheromone, Hap43; regulated by oxidative stress via Cap1, osmotic stress via Hog1; protein present in exponential and stationary phase; rat catheter biofilm repressed	Ca21chrR_C_albicans_SC5314	737211	738287	+	IFR2	CGD	orf19.2396-T	737211	738287	IFR2
orf19.2397	20.5	34.45	38.57	11.63	13.87	25.85	26.29	19.86	-0.2	0.713	0.806	orf19.2397	Predicted membrane transporter, member of the anion:cation symporter (ACS) family, major facilitator superfamily (MFS); amphotericin B, caspofungin repressed; Hap43p-repressed	Ca21chrR_C_albicans_SC5314	734584	736089	+	orf19.2397	CGD	orf19.2397-T	734584	736089	orf19.2397
orf19.2397.3	39.31	3.9	10.19	27.11	38.56	60.78	20.13	49.67	1.71	0.0736	0.154	orf19.2397.3	Putative aminotransferase; Hap43-repressed; homozygous Tn insertion decreases colony wrinkling in filament-inducing conditions, does not block true hypha formation in liquid media; rat catheter and Spider biofilm induced	Ca21chrR_C_albicans_SC5314	731817	732898	+	orf19.2397.3	CGD	orf19.2397.3-T	731817	732898	orf19.2397.3
orf19.2398	29.16	23.86	35.02	36.94	102.87	123.66	31.24	113.26	1.89	0.00322	0.0131	orf19.2398	Protein of unknown function; Hap43-repressed; transcript increased in azole-resistant strain overexpressing CDR1 and CDR2; possibly regulated by Tac1; induced by Mnl1 in weak acid stress; flow model biofilm induced; Spider biofilm induced	Ca21chrR_C_albicans_SC5314	728527	729390	-	orf19.2398	CGD	orf19.2398-T	728527	729390	orf19.2398
orf19.2399	23.5	11.43	3.67	10.7	15.16	14.36	12.33	14.76	0.44	0.337	0.478	orf19.2399	Putative transcription factor with zinc finger DNA-binding motif; similar to bacterial DnaJ; induced in low iron	Ca21chrR_C_albicans_SC5314	726438	728183	-	orf19.2399	CGD	orf19.2399-T	726438	728183	orf19.2399
orf19.24	59.28	87.52	125.81	70.53	169.54	96.05	85.79	132.79	0.62	0.0819	0.167	orf19.24	Flippase; sphingolipid long chain base release; mediates calcineurin-dependent resistance to azoles; stress-associate; Plc1, Ca2+, calcineurin-regulated; ketoconazole, caspofungin induced; Spider biofilm induced; flow biofilm repressed	Ca21chr2_C_albicans_SC5314	1317228	1318589	+	RTA2	CGD	orf19.24-T	1317228	1318589	RTA2
orf19.240	260.43	189.78	301.62	194.43	128.14	78.92	236.57	103.53	-1.23	0.000653	0.00371	orf19.240	Predicted component of the presequence translocase-associated import motor (PAM complex) involved in protein import into mitochondrial matrix	Ca21chr3_C_albicans_SC5314	547320	547877	+	PAM17	CGD	orf19.240-T	547320	547877	PAM17
orf19.2400	42.3	33.85	14.2	33	44.22	44.41	30.84	44.32	0.59	0.123	0.227	orf19.2400	Ortholog(s) have role in mRNA splicing, via spliceosome, maturation of SSU-rRNA, positive regulation of ATPase activity, positive regulation of helicase activity	Ca21chrR_C_albicans_SC5314	724234	726351	+	orf19.2400	CGD	orf19.2400-T	724234	726351	orf19.2400
orf19.2401	8.48	6.19	6.18	8.78	15.16	20.46	7.41	17.81	1.28	0.00517	0.0191	orf19.2401	Ortholog(s) have cysteine-type endopeptidase activity	Ca21chrR_C_albicans_SC5314	722595	723935	-	orf19.2401	CGD	orf19.2401-T	722595	723935	orf19.2401
orf19.2402	54.72	28.44	28.92	26.88	53.57	40.35	34.74	46.96	0.44	0.314	0.456	orf19.2402	Ortholog(s) have CTD phosphatase activity, protein tyrosine phosphatase activity	Ca21chrR_C_albicans_SC5314	721751	722431	-	SSU72	CGD	orf19.2402-T	721751	722431	SSU72
orf19.2404	58.04	104.31	77.46	53.19	65.83	51.65	73.25	58.74	-0.29	0.5	0.633	orf19.2404	Ortholog(s) have RNA binding, ribonuclease MRP activity, ribonuclease P activity and role in intronic box C/D snoRNA processing, mRNA cleavage, rRNA processing, tRNA processing	Ca21chrR_C_albicans_SC5314	719192	721531	-	orf19.2404	CGD	orf19.2404-T	719192	721531	orf19.2404
orf19.2406	163.21	65.91	75.46	139.76	96.05	91.79	111.09	93.92	-0.16	0.766	0.847	orf19.2406	Ortholog(s) have role in microautophagy, positive regulation of TOR signaling cascade, positive regulation of transcription from RNA polymerase II promoter	Ca21chrR_C_albicans_SC5314	717483	718604	+	orf19.2406	CGD	orf19.2406-T	717483	718604	orf19.2406
orf19.2407	647.52	1091.19	1325.64	930.72	371.06	462.59	998.77	416.83	-1.23	0.000159	0.0012	orf19.2407	Putative tRNA-Asp synthetase; genes encoding ribosomal subunits, translation factors, tRNA synthetases are downregulated upon phagocytosis by murine macrophage; protein enriched in stationary phase yeast cultures	Ca21chrR_C_albicans_SC5314	715388	717124	+	DPS1-1	CGD	orf19.2407-T	715388	717124	DPS1-1
orf19.2408	17.49	18.83	17.25	9.9	12.97	10.51	15.87	11.74	-0.42	0.333	0.474	orf19.2408	Ortholog(s) have tRNA methyltransferase activity, role in tRNA methylation, wybutosine biosynthetic process and cytosol, nucleus localization	Ca21chrR_C_albicans_SC5314	714287	715114	+	orf19.2408	CGD	orf19.2408-T	714287	715114	orf19.2408
orf19.2410	41.75	39.39	7.32	33.23	103.85	104.82	30.42	104.34	1.98	5.94e-05	0.000546	orf19.2410	Protein similar to S. cerevisiae Sys3p; putative role in endosome-Golgi vesicle docking; upregulated in biofilm; induced upon adherence to polystyrene	Ca21chrR_C_albicans_SC5314	711423	714110	+	SYS3	CGD	orf19.2410-T	711423	714110	SYS3
orf19.2411	11.63	10.69	9.19	20.37	23.82	31.24	12.97	27.53	1.15	0.0129	0.0394	orf19.2411	Putative endosomal SNARE; role in protein transport; rat catheter and Spider biofilm induced	Ca21chrR_C_albicans_SC5314	710188	710988	-	SYN8	CGD	orf19.2411-T	710188	710988	SYN8
orf19.2412	22.86	20.63	27.4	18.88	20.92	32.3	22.44	26.61	0.29	0.329	0.471	orf19.2412	Ortholog(s) have role in late endosome to vacuole transport via multivesicular body sorting pathway and Golgi apparatus, Vps55/Vps68 complex, fungal-type vacuole membrane, late endosome localization	Ca21chrR_C_albicans_SC5314	709563	709997	+	orf19.2412	CGD	orf19.2412-T	709563	709997	orf19.2412
orf19.2414	136.7	76.14	109.31	162.01	209.96	114	121.04	161.98	0.37	0.348	0.489	orf19.2414	Ortholog of S. cerevisiae Mpm1; a mitochondrial intermembrane space protein of unknown function; Hap43-repressed; Spider biofilm induced	Ca21chrR_C_albicans_SC5314	708148	709116	+	orf19.2414	CGD	orf19.2414-T	708148	709116	orf19.2414
orf19.2415	69.28	79.29	77.56	50.51	21.09	9.65	69.16	15.37	-2.36	0.000305	0.00202	orf19.2415	Ortholog(s) have role in mitochondrial translation and mitochondrion localization	Ca21chrR_C_albicans_SC5314	706386	707915	+	orf19.2415	CGD	orf19.2415-T	706386	707915	orf19.2415
orf19.2416.1	214.25	118.61	311.19	182.62	106.49	103.82	206.67	105.16	-0.89	0.167	0.286	orf19.2416.1	Microtubule-dependent localized protein; at Spitzenkorper and cytokinetic ring in hyphae; cell-cycle dependent localization to tip polarisome, bud neck in yeast and pseudohyphae; sumoylation target; rat catheter, Spider biofilm repressed	Ca21chrR_C_albicans_SC5314	701831	702329	-	MLC1	CGD	orf19.2416.1-T	701831	702329	MLC1
orf19.2417	65.1	122.53	89.24	66.32	38.12	30.18	85.8	34.15	-1.3	0.00111	0.00565	orf19.2417	Protein similar to S. cerevisiae Smc5p, which is involved in DNA repair; transposon mutation affects filamentous growth	Ca21chrR_C_albicans_SC5314	702960	706181	+	SMC5	CGD	orf19.2417-T	702960	706181	SMC5
orf19.2418	17.8	10.69	15.99	12.66	3.54	4.82	14.29	4.18	-1.71	0.00382	0.0149	orf19.2418	Ortholog of C. dubliniensis CD36 : Cd36_28190, C. parapsilosis CDC317 : CPAR2_802530, Candida tenuis NRRL Y-1498 : CANTEDRAFT_109615 and Debaryomyces hansenii CBS767 : DEHA2A12650g	Ca21chrR_C_albicans_SC5314	701002	701577	-	orf19.2418	CGD	orf19.2418-T	701002	701577	orf19.2418
orf19.2419	124.66	104.31	165.35	138.14	50.97	27	133.11	38.99	-1.88	1.45e-06	2.94e-05	orf19.2419	Ortholog of S. cerevisiae Dom34; a protein that facilitates ribosomal subunit dissociation when translation is stalled; peloto ortholog; Hap43-repressed gene	Ca21chrR_C_albicans_SC5314	699798	700979	+	orf19.2419	CGD	orf19.2419-T	699798	700979	orf19.2419
orf19.242	9.18	11.84	21.97	18.66	25.33	16.68	15.41	21	0.48	0.283	0.423	orf19.242	Secreted aspartyl protease; regulated by growth phase, temperature, white-opaque switch; highly expressed in opaque cells and upon deep epidermal invasion; greater expression in vaginal than oral infection; prominent role in biofilms	Ca21chr3_C_albicans_SC5314	548234	549451	-	SAP8	CGD	orf19.242-T	548234	549451	SAP8
orf19.2422	220.26	446.81	470.98	280.58	81.37	92.79	354.66	87.08	-1.95	1.88e-06	3.51e-05	orf19.2422	Putative G4 nucleic acid binding protein; macrophage/pseudohyphal-repressed; protein enriched in stationary phase yeast-form cultures; Spider biofilm repressed	Ca21chrR_C_albicans_SC5314	698444	699553	+	ARC1	CGD	orf19.2422-T	698444	699553	ARC1
orf19.2423	19.8	39.54	26.32	23.51	25.05	29.41	27.29	27.23	0.07	0.845	0.901	orf19.2423	Zn(II)2Cys6 transcription factor; required for wild-type filamentous growth; mRNA binds She3	Ca21chrR_C_albicans_SC5314	695735	697519	-	ZCF11	CGD	orf19.2423-T	695735	697519	ZCF11
orf19.2425	19.69	28.25	42.77	44.06	99.46	210.85	33.69	155.16	2.24	7.19e-06	0.000102	orf19.2425	Putative glucose transporter of the major facilitator superfamily; the C. albicans glucose transporter family comprises 20 members; 12 probable membrane-spanning segments; expressed in rich medium with 2% glucose	Ca21chrR_C_albicans_SC5314	693876	695366	-	HGT18	CGD	orf19.2425-T	693876	695366	HGT18
orf19.2426	52.61	60.76	78.11	61.4	45.16	46.07	63.22	45.62	-0.44	0.213	0.343	orf19.2426	Predicted HD domain metal dependent phosphohydrolase; Spider biofilm repressed	Ca21chrR_C_albicans_SC5314	691391	692173	-	orf19.2426	CGD	orf19.2426-T	691391	692173	orf19.2426
orf19.2429	0.07	0.12	0.42	0.01	0.03	0.01	0.16	0.02	-1.97	0.271	0.41	orf19.2429	Protein of unknown function; induced by alpha pheromone in SpiderM medium	Ca21chr1_C_albicans_SC5314	1289718	1291073	+	orf19.2429	CGD	orf19.2429-T	1289718	1291073	orf19.2429
orf19.243	36.51	17.34	31.03	31.05	56.45	69.05	28.98	62.75	1.17	0.00204	0.00908	orf19.243	Ortholog(s) have role in cellular response to oxidative stress and cytosol, mitochondrion, nucleus localization	Ca21chr3_C_albicans_SC5314	552396	553433	-	OXR1	CGD	orf19.243-T	552396	553433	OXR1
orf19.2432	80.04	64.74	35.26	69.94	334.87	315.33	62.5	325.1	2.42	1.51e-07	4.85e-06	orf19.2432	bZIP transcription factor; role in unfolded protein response and control of morphology; transcript undergoes atypical splicing at C terminus under ER stress; induced during mating and by caspofungin; mRNA binds She3; Spider biofilm induced	Ca21chr1_C_albicans_SC5314	1284338	1285460	-	HAC1	CGD	orf19.2432-T	1284338	1285460	HAC1
orf19.2433	2.09	0.92	0.15	2.02	2.46	0.97	1.3	1.71	0.62	0.619	0.733	orf19.2433	Ortholog of C. dubliniensis CD36 : Cd36_05790, C. parapsilosis CDC317 : CPAR2_103730, Pichia stipitis Pignal : PICST_28344, Candida tropicalis MYA-3404 : CTRG_04275 and Candida albicans WO-1 : CAWG_00795	Ca21chr1_C_albicans_SC5314	1283140	1283769	-	orf19.2433	CGD	orf19.2433-T	1283140	1283769	orf19.2433
orf19.2434	136.26	108.15	118.29	124.76	116.25	92.47	121.86	104.36	-0.24	0.296	0.436	orf19.2434	Putative ubiquitin-binding protein; regulated by Gcn2p and Gcn4p	Ca21chr1_C_albicans_SC5314	1281198	1282994	-	NPL4	CGD	orf19.2434-T	1281198	1282994	NPL4
orf19.2435	1672.92	2143.68	2084.5	1614.19	359.69	420.08	1878.82	389.89	-2.27	3.35e-08	1.49e-06	orf19.2435	Essential HSP70 family protein; required for fluconazole resistance and calcineurin-dependent transcription; interacts with Cgr1; transcript regulated by iron; rat catheter biofilm induced; farnesol repressed in biofilm; sumoylation target	Ca21chr1_C_albicans_SC5314	1278633	1280738	-	MSI3	CGD	orf19.2435-T	1278633	1280738	MSI3
orf19.2436	63.11	113.74	51.29	62.81	103.96	88.73	72.74	96.35	0.46	0.172	0.293	orf19.2436	Predicted protein serine/threonine kinase; Spider biofilm induced	Ca21chr1_C_albicans_SC5314	1274919	1277567	-	orf19.2436	CGD	orf19.2436-T	1274919	1277567	orf19.2436
orf19.2437	204.79	94.01	138.26	163.8	149.38	181.56	150.21	165.47	0.19	0.715	0.808	orf19.2437	Putative ARP2/3 complex subunit; shows colony morphology-related gene regulation by Ssn6p; mutation confers hypersensitivity to cytochalasin D	Ca21chr1_C_albicans_SC5314	1273515	1274555	-	ARC35	CGD	orf19.2437-T	1273515	1274555	ARC35
orf19.2438	124.66	44.78	60.34	35.02	18.29	9.68	66.2	13.98	-2.24	0.000577	0.00338	orf19.2438	Ortholog(s) have mitochondrion, ribosome localization	Ca21chr1_C_albicans_SC5314	1272885	1273427	+	orf19.2438	CGD	orf19.2438-T	1272885	1273427	orf19.2438
orf19.2439	60.14	73.49	85.33	57.46	22.15	11.29	69.1	16.72	-2.19	4.19e-06	6.73e-05	orf19.2439	Fatty acid biosynthetic protein; shows colony morphology-related gene regulation by Ssn6p; protein newly produced during adaptation to the serum	Ca21chr1_C_albicans_SC5314	1272208	1272642	-	orf19.2439	CGD	orf19.2439-T	1272208	1272642	orf19.2439
orf19.2439.1	1.5	1.36	1.1	2.18	0.03	0.1	1.54	0.07	-4.68	0.0018	0.00825	orf19.2439.1	Ortholog(s) have ubiquinol-cytochrome-c reductase activity, role in aerobic respiration, mitochondrial electron transport, ubiquinol to cytochrome c and mitochondrial respiratory chain complex III localization	Ca21chr1_C_albicans_SC5314	1271352	1271693	-	orf19.2439.1	CGD	orf19.2439.1-T	1271352	1271693	orf19.2439.1
orf19.244	34.23	21.68	47.07	26.4	12.91	6.63	32.35	9.77	-1.84	0.000634	0.00362	orf19.244	Protein of unknown function; ortholog of S. cerevisiae Dcg1; transcript regulated by Nrg1 and Mig1	Ca21chr3_C_albicans_SC5314	553776	554474	-	DCG1	CGD	orf19.244-T	553776	554474	DCG1
orf19.2440	62.86	21.19	12.36	25.39	74.54	58.15	30.45	66.35	1.29	0.00545	0.0199	orf19.2440	S. cerevisiae ortholog Rtt101 is a cullin subunit of E3 ubiquitin ligase complex with a role in anaphase progression; induced by alpha pheromone in SpiderM medium	Ca21chr1_C_albicans_SC5314	1268667	1271219	+	orf19.2440	CGD	orf19.2440-T	1268667	1271219	orf19.2440
orf19.2442	3.32	1.51	0.11	1.71	0.15	3.59	1.66	1.87	-0.24	0.877	0.922	orf19.2442	Ortholog of S. cerevisiae Shg1; a COMPASS (Set1C) complex subunit that methylates histone H3 on lysine 4 and is required in transcriptional silencing near telomeres; repressed in an azole-resistant strain overexpressing MDR1	Ca21chr1_C_albicans_SC5314	1267697	1268401	-	orf19.2442	CGD	orf19.2442-T	1267697	1268401	orf19.2442
orf19.2443	78.91	57.47	35.22	72.48	70.63	87.27	61.02	78.95	0.42	0.262	0.4	orf19.2443	GTPase activator protein; transcript induced in low iron; alkaline upregulated; localized to the bud emergence area in G1 phase and in the bud tip during S and G2 phases	Ca21chr1_C_albicans_SC5314	1265549	1267582	+	RGD1	CGD	orf19.2443-T	1265549	1267582	RGD1
orf19.2444	84.25	141.8	181.88	84.57	165.77	195.47	123.12	180.62	0.65	0.162	0.281	orf19.2444	Protein required for wild-type chitin synthase III activity; similar to (but not functional homolog of) S. cerevisiae Chs7p, which effects ER export of Chs3p; induced cyr1 mutant hyphae and ras1 yeast-form cells; Spider biofilm induced	Ca21chr1_C_albicans_SC5314	1263887	1264819	+	CHS7	CGD	orf19.2444-T	1263887	1264819	CHS7
orf19.2445	0.07	0.7	0.06	0.41	0.03	0.68	0.31	0.35	-0.16	0.916	0.948	orf19.2445	Putative dicarboxylic amino acid permease; fungal-specific (no human or murine homolog); induced by alpha pheromone in SpiderM medium	Ca21chr1_C_albicans_SC5314	1261730	1263376	+	orf19.2445	CGD	orf19.2445-T	1261730	1263376	orf19.2445
orf19.2446	35.26	21.23	29.9	31.47	29.17	18.89	29.47	24.03	-0.37	0.325	0.467	orf19.2446	Ortholog(s) have cell division site, cell tip, cytoplasm, nucleus localization	Ca21chr1_C_albicans_SC5314	1259335	1260405	-	orf19.2446	CGD	orf19.2446-T	1259335	1260405	orf19.2446
orf19.2447	42.22	43.2	33.74	42.39	73.61	91.76	40.39	82.68	1.04	0.000474	0.0029	orf19.2447	Putative Type II phosphatidylinositol 4-kinase; Ssr1-repressed; flow model biofilm repressed	Ca21chr1_C_albicans_SC5314	1257154	1259244	+	orf19.2447	CGD	orf19.2447-T	1257154	1259244	orf19.2447
orf19.2449	0.01	0.05	0.02	0.01	0.03	0.01	0.03	0.02	-0.05	0.969	0.982	orf19.2449	Putative adhesin-like protein; macrophage-induced gene	Ca21chr1_C_albicans_SC5314	1254890	1256662	+	orf19.2449	CGD	orf19.2449-T	1254890	1256662	orf19.2449
orf19.245	10.79	18.42	13.42	12.47	9.59	11.57	13.78	10.58	-0.31	0.547	0.674	orf19.245	Putative DNA damage checkpoint protein; transcript induced during filamentous growth; regulated by Nrg1, Tup1	Ca21chr3_C_albicans_SC5314	554669	556135	+	DDC1	CGD	orf19.245-T	554669	556135	DDC1
orf19.2451	244.55	200.48	425.88	287.35	23.99	52.97	289.57	38.48	-2.88	6.06e-05	0.000553	orf19.2451	Putative GPI-anchored cell wall protein; repressed in core caspofungin response; Hog1-induced; regulated by Ssn6; Mob2-dependent hyphal regulation; flow model biofilm induced	Ca21chr1_C_albicans_SC5314	1251599	1252987	+	PGA45	CGD	orf19.2451-T	1251599	1252987	PGA45
orf19.2452	155.81	94.01	85.33	85.23	79.55	101.94	105.09	90.75	-0.17	0.656	0.762	orf19.2452	Protein of unknown function; induced in high iron; repressed in core caspofungin response; ketoconazole-repressed; colony morphology-related gene regulation by Ssn6; possibly subject to Kex2 processing	Ca21chr1_C_albicans_SC5314	1248262	1249509	-	orf19.2452	CGD	orf19.2452-T	1248262	1249509	orf19.2452
orf19.2454	659.09	367.75	365.06	512.2	31.79	6.78	476.03	19.28	-5.2	1.27e-08	7.38e-07	orf19.2454	Putative phosphate permease; transcript repressed by Rim101 at pH 8; regulated by white-opaque switch; caspofungin repressed; virulence-group-correlated expression; flow model biofilm induced	Ca21chr1_C_albicans_SC5314	1244696	1247716	+	PHO87	CGD	orf19.2454-T	1244696	1247716	PHO87
orf19.2455	91.93	53.13	19.24	74.95	40.17	55.09	59.81	47.63	-0.15	0.733	0.822	orf19.2455	Ortholog(s) have gamma-glutamyltransferase activity, omega peptidase activity, role in glutathione catabolic process and cytoplasm, nucleus localization	Ca21chr1_C_albicans_SC5314	1238578	1241973	-	orf19.2455	CGD	orf19.2455-T	1238578	1241973	orf19.2455
orf19.2457	1.17	3.86	3.95	0.41	106.32	88.07	2.35	97.2	5.95	5.47e-09	3.82e-07	orf19.2457	Protein of unknown function; induced during chlamydospore formation in both C. albicans and C. dubliniensis; Spider biofilm induced	Ca21chr1_C_albicans_SC5314	1236354	1238429	+	orf19.2457	CGD	orf19.2457-T	1236354	1238429	orf19.2457
orf19.2458	22.22	15.8	8.47	32.41	112.69	119.34	19.72	116.02	2.66	1.17e-05	0.000149	orf19.2458	Protein of unknown function; flow model, rat catheter and Spider biofilm induced	Ca21chr1_C_albicans_SC5314	1231428	1232969	+	SIP5	CGD	orf19.2458-T	1231428	1232969	SIP5
orf19.2459	40.61	65.64	20.31	46.58	133.13	127.43	43.29	130.28	1.68	0.000854	0.0046	orf19.2459	Protein of unknown function; mRNA binds to She3; Hap43 repressed gene; Spider biofilm induced	Ca21chr1_C_albicans_SC5314	1226736	1229654	+	orf19.2459	CGD	orf19.2459-T	1226736	1229654	orf19.2459
orf19.246	2.23	2.24	2.08	4.42	95.4	60.33	2.74	77.86	4.82	6.74e-11	1.16e-08	orf19.246	Predicted metalloendopeptidase; Spider biofilm induced	Ca21chr3_C_albicans_SC5314	556669	558900	+	orf19.246	CGD	orf19.246-T	556669	558900	orf19.246
orf19.2460	0.21	0.12	0.65	0.22	0.03	0.25	0.3	0.14	-1.33	0.457	0.594	orf19.2460	Protein of unknown function; substrate for Kex2 processing in vitro; repressed by alpha pheromone in SpiderM medium; Spider biofilm induced; Bcr1-repressed in a/a RPMI biofilms	Ca21chr1_C_albicans_SC5314	1223738	1224793	+	orf19.2460	CGD	orf19.2460-T	1223738	1224793	orf19.2460
orf19.2461	47.85	52.48	47.22	42.79	27.28	13.09	47.58	20.19	-1.42	0.00142	0.00684	orf19.2461	Protein with similarity to pirins; induced by benomyl treatment; flow model biofilm repressed	Ca21chr1_C_albicans_SC5314	1221590	1222576	+	PRN4	CGD	orf19.2461-T	1221590	1222576	PRN4
orf19.2462	10.01	10.43	12.99	11.99	44.16	31.33	11.35	37.74	1.7	0.00438	0.0167	orf19.2462	Protein similar to pirin; induced by Mnl1 under weak acid stress; Hap43-repressed; Spider biofilm induced	Ca21chr1_C_albicans_SC5314	1219834	1220814	+	PRN3	CGD	orf19.2462-T	1219834	1220814	PRN3
orf19.2463	8.95	12.29	17.88	13.05	18.12	16.65	13.04	17.39	0.48	0.293	0.434	orf19.2463	Protein similar to pirin; Hap43p-repressed gene	Ca21chr1_C_albicans_SC5314	1218316	1219317	+	PRN2	CGD	orf19.2463-T	1218316	1219317	PRN2
orf19.2465	74.15	61.25	22.12	67.11	37.67	44.64	56.16	41.16	-0.33	0.373	0.515	orf19.2465	Putative subunit of DNA polymerase delta, involved in chromosomal DNA replication; cell-cycle regulated periodic mRNA expression	Ca21chr1_C_albicans_SC5314	1216806	1218017	+	POL32	CGD	orf19.2465-T	1216806	1218017	POL32
orf19.2467	11.24	15.5	21.68	13.56	5.53	2.95	15.5	4.24	-1.97	0.00102	0.00527	orf19.2467	Protein with similarity to pirins; induced by benomyl and in response to alpha pheromone in SpiderM medium; transcript induced by Mnl1 in weak acid stress; rat catheter and Spider biofilm induced	Ca21chr1_C_albicans_SC5314	1215461	1216498	+	PRN1	CGD	orf19.2467-T	1215461	1216498	PRN1
orf19.2468	0.13	0.02	0.02	0.04	2.11	0.51	0.05	1.31	4.59	0.0072	0.0248	orf19.2468	Ortholog(s) have trans-aconitate 3-methyltransferase activity and cytosol, nucleus localization	Ca21chr1_C_albicans_SC5314	1213982	1214902	+	orf19.2468	CGD	orf19.2468-T	1213982	1214902	orf19.2468
orf19.2469	10.01	9.05	15.5	12.44	13.36	19.17	11.75	16.27	0.55	0.169	0.289	orf19.2469	Ortholog of S. cerevisiae Rad10, an endonuclease involved in nucleotide excision repair; mutant is extremely sensitive to UV irradiation; transcript repressed in alkaline conditions	Ca21chr1_C_albicans_SC5314	1212409	1213425	-	RAD10	CGD	orf19.2469-T	1212409	1213425	RAD10
orf19.247	19.33	7.79	8.18	18.43	6.83	6.49	13.43	6.66	-0.95	0.102	0.197	orf19.247	Ortholog(s) have role in endosome organization, regulation of protein localization and BLOC-1 complex, endosome localization	Ca21chr3_C_albicans_SC5314	558897	559628	-	orf19.247	CGD	orf19.247-T	558897	559628	orf19.247
orf19.2471	78.46	85.2	98.54	81.01	47.26	34.85	85.8	41.06	-1.1	0.000145	0.00112	orf19.2471	Putative heterohexameric cochaperone prefoldin complex subunit; macrophage/pseudohyphal-repressed gene and macrophage-induced protein	Ca21chr1_C_albicans_SC5314	1211899	1212375	+	GIM5	CGD	orf19.2471-T	1211899	1212375	GIM5
orf19.2472	11.24	4.75	13.86	5.98	20.98	8.01	8.95	14.49	0.54	0.342	0.484	orf19.2472	Ortholog of S. pombe replication termination factor Rtf2; Spider biofilm induced	Ca21chr1_C_albicans_SC5314	1211062	1211754	-	orf19.2472	CGD	orf19.2472-T	1211062	1211754	orf19.2472
orf19.2473	152.38	212.99	242.19	191.36	169.38	137.6	199.73	153.49	-0.37	0.137	0.248	orf19.2473	Putative RSC chromatin remodeling complex component; decreased transcription is observed upon fluphenazine treatment or in an azole-resistant strain that overexpresses CDR1 and CDR2	Ca21chr1_C_albicans_SC5314	1208547	1210451	+	orf19.2473	CGD	orf19.2473-T	1208547	1210451	orf19.2473
orf19.2474	45.49	53.16	76.16	70.5	99.13	198.98	61.33	149.05	1.27	0.000487	0.00295	orf19.2474	Putative carboxypeptidase Y precursor; transcript regulated by Nrg1 and Mig1; regulated by Gcn2 and Gcn4	Ca21chr1_C_albicans_SC5314	1206098	1207750	-	PRC3	CGD	orf19.2474-T	1206098	1207750	PRC3
orf19.2475	1.36	5.41	19.68	3.47	0.03	1.43	7.48	0.73	-4.01	0.0455	0.106	orf19.2475	GPI-anchored adhesin-like protein of the cell wall; role in cell wall integrity; required for normal virulence; induced in high iron and during cell wall regeneration; Hap43-repressed	Ca21chr1_C_albicans_SC5314	1204178	1204573	-	PGA26	CGD	orf19.2475-T	1204178	1204573	PGA26
orf19.2476	137.72	112.18	52.88	117.77	186.13	150	105.14	168.07	0.72	0.0194	0.0542	orf19.2476	Ortholog(s) have histone demethylase activity (H3-trimethyl-K4 specific) activity	Ca21chr1_C_albicans_SC5314	1198403	1203457	-	orf19.2476	CGD	orf19.2476-T	1198403	1203457	orf19.2476
[truncated: 4,611 more rows]

## Sheet: mbf_invivo_GO_term_up
Genes upregulated in mbf1 mutant during infection of mouse kidneys at 48 hours post infection as compared to the same strain grown in vitro (YEPD) at logarithmic phase, using adjusted P-value ≤ 0.05 and fold change ≥ 2 (logFC ≥ 1) as filters							GO term enrichment analysis with genes on the left
[truncated: 1,209 more rows]

[truncated: 1 more sheets: mbf_invivo_GO_term_down]
