# Supplementary material for: Function Analysis of MBF1, a Factor Involved in the Response to Amino Acid Starvation and Virulence in Candida albicans
Source: Front Fungal Biol. 2021 Mar 15;2:658899. doi: 10.3389/ffunb.2021.658899 (PMC10512259; doi:10.3389/ffunb.2021.658899)
Supplement: Supplementary file 5 [file Data_Sheet_5.XLSX]

## Sheet: Legend
Transcriptional analysis of mbf1Δ/Δ mutant, gcn4Δ/Δ mutant and wild type C. albicans during in vitro growth under amino acid starvation
aa_mutants_vitro_complete - contains:
Normalized gene counts for each replicate - "Count" columns
Average gene counts for each condition - "average count" columns
Log(2) fold change (FC) of gene expression for each comparison - "logFC" column
Raw p-value and adjusted p-value (following correction for multiple comparisons) for the comparison - "rawP" and "adjP" columns, respectively
General information about each gene
selection_adjP0.05
Contains all genes that had an adjusted p-value ≤ 0.05 in the comparisons "3AT vs CSM" for the three strains, and their respective adjP and logFC values
Calculates a ratio between the regulation of gene expression in each mutant and the regulation of gene expression in the WT, when comparing growth in amino acid starvation to growth in normal conditions
FCWT-FCmbf1_>_2
Contains genes for which the ratio between the regulation of gene expression in the mbf1Δ/Δ mutant and the regulation of gene expression in the WT, when comparing growth in amino acid starvation to growth in normal conditions, is greater than 2
FCWT-FCmbf1_<_0.5
Contains genes for which the ratio between the regulation of gene expression in the mbf1Δ/Δ mutant and the regulation of gene expression in the WT, when comparing growth in amino acid starvation to growth in normal conditions, is lower than 0.5
FCWT-FCmbf1_>_2
Contains genes for which the ratio between the regulation of gene expression in the gcn4Δ/Δ mutant and the regulation of gene expression in the WT, when comparing growth in amino acid starvation to growth in normal conditions, is greater than 2
FCWT-FCmbf1_<_0.5
Contains genes for which the ratio between the regulation of gene expression in the gcn4Δ/Δ mutant and the regulation of gene expression in the WT, when comparing growth in amino acid starvation to growth in normal conditions, is lower than 0.5

## Sheet: aa_mutants_vitro_complete
Gene_ID	Count_WT.CSM.C56	Count_WT.CSM.C57	Count_WT.CSM.C58	Count_mbf1.CSM.C59	Count_mbf1.CSM.C60	Count_mbf1.CSM.C61	Count_gcn4.CSM.C62	Count_gcn4.CSM.C63	Count_gcn4.CSM.C64	Count_WT.3AT.C74	Count_WT.3AT.C75	Count_WT.3AT.C76	Count_mbf1.3AT.C77	Count_mbf1.3AT.C78	Count_mbf1.3AT.C79	Count_gcn4.3AT.C80	Count_gcn4.3AT.C81	Count_gcn4.3AT.C82	Average_count_WT.CSM	Average_count_mbf1.CSM	Average_count_gcn4.CSM	Average_count_WT.3AT	Average_count_mbf1.3AT	Average_count_gcn4.3AT	logFC_gcn4.CSM_vs_WT.CSM	logFC_mbf1.CSM_vs_WT.CSM	logFC_gcn4.CSM_vs_mbf1.CSM	logFC_gcn4.3AT_vs_WT.3AT	logFC_mbf1.3AT_vs_WT.3AT	logFC_gcn4.3AT_vs_mbf1.3AT	logFC_WT.3AT_vs_WT.CSM	logFC_gcn4.3AT_vs_gcn4.CSM	logFC_mbf1.3AT_vs_mbf1.CSM	rawP_gcn4.CSM_vs_WT.CSM	rawP_mbf1.CSM_vs_WT.CSM	rawP_gcn4.CSM_vs_mbf1.CSM	rawP_gcn4.3AT_vs_WT.3AT	rawP_mbf1.3AT_vs_WT.3AT	rawP_gcn4.3AT_vs_mbf1.3AT	rawP_WT.3AT_vs_WT.CSM	rawP_gcn4.3AT_vs_gcn4.CSM	rawP_mbf1.3AT_vs_mbf1.CSM	adjP_gcn4.CSM_vs_WT.CSM	adjP_mbf1.CSM_vs_WT.CSM	adjP_gcn4.CSM_vs_mbf1.CSM	adjP_gcn4.3AT_vs_WT.3AT	adjP_mbf1.3AT_vs_WT.3AT	adjP_gcn4.3AT_vs_mbf1.3AT	adjP_WT.3AT_vs_WT.CSM
orf19.5741	13.26	14.36	12.27	22.12	24.4	21.81	63	67.25	76.39	2219.05	1880.24	3621.73	6272.93	5884.88	5457.1	7813.19	5688.51	4875.37	13.3	22.78	68.88	2573.67	5871.64	6125.69	2.36887	0.780239	1.58863	1.28669	1.25125	0.0354494	7.5354	6.45322	8.0064	6.64e-07	0.0477	2.32e-05	8.25e-07	1.34e-06	0.847	5.61e-17	7.27e-19	2.73e-19	2.73e-06	0.0759	7.23e-05	3.33e-06	5.24e-06	0.883	2.96e-15
orf19.265	0.06	0.13	0.06	0.17	0.12	0.1	0.02	0.02	0.02	2.31	1.9	2.33	1.64	1.84	0.85	0.36	0.57	0.71	0.08	0.13	0.02	2.18	1.44	0.54	-2.03698	0.697416	-2.7344	-2.05302	-0.625464	-1.42755	4.79094	4.7749	3.46806	0.00411	0.222	0.000163	4.04e-07	0.0166	9.92e-05	3.64e-10	9.88e-09	2.19e-08	0.00832	0.294	0.000435	1.72e-06	0.0296	0.000274	2.78e-09
orf19.4335	1.31	2.9	15.57	2.61	4.92	4.18	0.49	0.76	0.67	91.39	69.79	88.29	122.86	130.22	123.08	1.15	0.88	25.23	6.59	3.9	0.64	83.15	125.39	9.09	-2.62357	-0.0280075	-2.59556	-4.95786	0.604133	-5.56199	4.41286	2.07857	5.045	0.0407	0.972	0.0423	7.69e-08	0.0491	1.03e-08	2.03e-07	0.104	1.79e-08	0.0659	0.979	0.0682	3.73e-07	0.0778	5.85e-08	9.16e-07
orf19.1005	0.73	0.44	0.81	0.43	0.54	0.43	0.89	0.99	0.83	0.37	0.45	0.59	0.42	0.44	0.24	2.1	1.78	2.04	0.66	0.47	0.9	0.47	0.37	1.97	0.504867	-0.438353	0.94322	2.09219	-0.358116	2.45031	-0.465558	1.12177	-0.385321	0.0631	0.137	0.00206	3.25e-08	0.27	3.71e-09	0.125	2.61e-05	0.226	0.0975	0.193	0.00443	1.69e-07	0.347	2.31e-08	0.178
orf19.1449	3.11	3.39	3.59	2.83	3.17	3.19	1.84	1.62	1.95	72.88	73.13	57.24	30.1	33.07	44.12	46	48.37	56.59	3.36	3.07	1.8	67.75	35.76	50.32	-0.902553	-0.132993	-0.769559	-0.431331	-0.945079	0.513748	4.3289	4.80012	3.51681	0.00796	0.631	0.0215	0.000239	6.05e-09	5.92e-05	4.32e-16	4.25e-15	5.34e-14	0.0152	0.701	0.0373	0.000617	3.61e-08	0.000171	1.64e-14
orf19.6028	0.29	0.25	0.14	0.24	0.35	0.14	1.48	1.39	1.59	3.72	2.74	4.34	4.58	4.7	4.01	14.85	17.04	18.23	0.23	0.24	1.49	3.6	4.43	16.71	2.77545	0.112205	2.66324	2.25245	0.34888	1.90357	4.00883	3.48583	4.2455	2.41e-07	0.81	3.14e-07	5.56e-13	0.065	1.66e-12	1.59e-10	1.12e-14	2.21e-11	1.07e-06	0.853	1.37e-06	8.14e-12	0.1	2.15e-11	1.31e-09
orf19.3374	1.31	0.89	0.38	0.99	0.61	0.35	1.04	1.88	0.38	12.48	14.32	4.06	2.11	3.34	1.58	0.77	1.72	1.57	0.86	0.65	1.1	10.28	2.34	1.35	0.272507	-0.343969	0.616477	-2.86308	-2.03163	-0.831456	3.60752	0.471926	1.91986	0.806	0.772	0.593	0.00064	0.00393	0.335	0.000394	0.638	0.0707	0.85	0.822	0.666	0.00152	0.008	0.416	0.000975
orf19.1011	141.79	150.77	142.07	135.92	143.71	150.61	223.62	231.48	220.34	133.57	153.12	141.44	138.95	133.41	126.45	169.42	167.49	158.67	144.88	143.41	225.15	142.71	132.94	165.19	0.636337	-0.0158228	0.65216	0.2124	-0.101172	0.313572	-0.022743	-0.44668	-0.108092	4.44e-11	0.772	2.68e-11	0.000693	0.077	7.26e-06	0.68	2.24e-08	0.0585	4.13e-10	0.822	2.61e-10	0.00164	0.116	2.47e-05	0.743
orf19.5302	1.39	0.63	1.53	1.84	0.77	1.09	1.22	1.39	2.39	10.33	9.09	21.84	3.65	6.57	3.83	1.85	8.31	2.39	1.18	1.23	1.67	13.75	4.68	4.19	0.53233	0.0641647	0.468165	-1.84235	-1.44324	-0.399115	3.50259	1.12791	1.99519	0.45	0.93	0.497	8.92e-05	0.000632	0.378	2.8e-06	0.056	0.00256	0.532	0.948	0.578	0.000249	0.0015	0.461	1.03e-05
orf19.102	45.12	41.87	43.66	45.81	40.95	44.61	44.48	43.03	47.21	46.28	37.95	43.79	40.49	35.26	42.13	26.26	28.63	27.7	43.55	43.79	44.91	42.67	39.3	27.53	0.0433593	0.00544301	0.0379162	-0.623924	-0.118079	-0.505844	-0.0367743	-0.704057	-0.160297	0.533	0.937	0.583	1.82e-08	0.107	5.18e-07	0.603	1.6e-09	0.0299	0.612	0.953	0.657	9.88e-08	0.156	2.17e-06	0.676
orf19.1327	8.44	8.2	6.92	8.62	9.1	7.63	24.98	27.43	33.59	89.31	70.13	94.14	44.04	54.16	36.95	15.58	16.43	15.94	7.85	8.45	28.67	84.53	45.05	15.98	1.85683	0.113782	1.74305	-2.38864	-0.904683	-1.48395	3.41867	-0.826798	2.4002	7.69e-10	0.598	1.17e-09	1.8e-14	7.92e-08	3.41e-10	1.99e-15	9.13e-06	1.53e-12	5.5e-09	0.671	8.06e-09	4e-13	3.84e-07	2.62e-09	6.05e-14
orf19.2833	0.37	0.25	0.22	0.43	0.25	0.19	0.97	0.69	0.83	4.44	2.47	2.24	2.43	2.26	2.23	14.42	14.72	15.98	0.28	0.29	0.83	3.05	2.31	15.04	1.59095	-0.00361775	1.59457	2.36692	-0.331082	2.698	3.41755	4.19351	3.09008	0.000271	0.993	0.000241	3.86e-13	0.119	5.66e-14	6.97e-10	5.29e-15	4.08e-09	0.00069	0.995	0.00062	5.88e-12	0.17	1.08e-12	5.02e-09
orf19.1028	8.21	8.95	8.86	7.6	10.35	8.86	8.67	7.97	8.42	8.76	8.34	9.31	13	12.79	10.02	19.15	20.36	23.18	8.68	8.94	8.35	8.8	11.94	20.9	-0.0545304	0.0401001	-0.0946305	1.24403	0.448227	0.795801	0.015591	1.31415	0.423718	0.667	0.747	0.45	1.11e-10	0.00108	4e-08	0.903	2.62e-11	0.00127	0.732	0.801	0.533	9.47e-10	0.00246	2.05e-07	0.927
orf19.2897	0.06	0.17	0.73	0.47	0.21	0.19	0.24	0.39	0.38	1.15	1.37	4.8	0.89	1.14	1.02	0.12	0.57	0.25	0.32	0.29	0.34	2.44	1.02	0.31	0.750524	0.446063	0.304461	-2.8845	-0.912916	-1.97159	3.29156	-0.34346	1.93259	0.364	0.596	0.695	0.000153	0.0722	0.00726	8.78e-05	0.657	0.00861	0.447	0.669	0.757	0.000411	0.11	0.014	0.000245
orf19.103	1.7	2.45	2.36	1.91	2.15	1.91	2.21	2.69	2.15	2.14	1.29	1.63	3.11	2.61	2.15	3.19	3.54	4.01	2.17	1.99	2.35	1.68	2.62	3.58	0.128385	-0.102142	0.230527	1.11746	0.676262	0.441201	-0.388895	0.600183	0.389509	0.5	0.6	0.232	5.03e-06	0.0025	0.0126	0.0712	0.00156	0.0461	0.581	0.673	0.305	1.77e-05	0.00529	0.023	0.109
orf19.1030	474.82	451.95	455.41	472.83	462.95	430.17	533.2	488.53	521.78	546.97	443.79	548.41	585.36	541.36	634.45	1035.97	952.91	904.85	460.73	455.32	514.5	513.06	587.06	964.58	0.158619	-0.017102	0.175721	0.91803	0.198853	0.719177	0.14653	0.905942	0.362485	0.0687	0.839	0.045	1.08e-10	0.0245	7.17e-09	0.0928	1.21e-10	0.000223	0.105	0.876	0.0721	9.22e-10	0.0418	4.22e-08	0.137
orf19.1031	299.24	309.22	267.42	285.66	278.31	274.66	333.07	336.14	346.8	289.56	259.46	298.71	323.62	310.46	354.63	394.75	398.1	377.04	291.96	279.54	338.67	282.58	329.57	389.96	0.21625	-0.0602592	0.27651	0.468551	0.222231	0.24632	-0.0482889	0.204012	0.234202	0.000882	0.299	6.46e-05	2.83e-08	0.000724	0.000201	0.405	0.00127	0.000409	0.00204	0.378	0.000185	1.49e-07	0.0017	0.000525	0.489
orf19.7231	26.12	26.02	17.67	44.55	39.93	42.07	77.38	75.6	80.55	212.59	214.5	203.99	160.45	156.99	172.58	197.47	190.73	182.94	23.27	42.18	77.84	210.36	163.34	190.38	1.76234	0.876372	0.885972	-0.144355	-0.36705	0.222695	3.19724	1.29054	1.95381	2.39e-14	2.55e-08	2.02e-09	0.089	0.000188	0.0122	5.1e-20	3.36e-13	1.94e-16	5.14e-13	1.35e-07	1.32e-08	0.132	0.000496	0.0224	8.31e-18
orf19.5604	4.59	3.55	5.02	7.67	5.81	5.04	12.62	11.57	11.23	36.6	33.51	46.13	28.47	20.57	48.57	236.61	306.98	221.48	4.38	6.17	11.81	38.75	32.54	255.03	1.4483	0.4947	0.9536	2.72749	-0.348125	3.07562	3.14151	4.42071	2.29869	0.000966	0.25	0.0103	5.73e-13	0.104	7.25e-14	8.71e-09	5.43e-15	1.83e-07	0.00222	0.325	0.0191	8.37e-12	0.151	1.35e-12	5.04e-08
orf19.467	3.96	4.3	3.87	4.89	5.74	5.41	3.3	5	3.2	40.56	19.98	56.09	27.83	27.44	21.43	4.57	4.65	5.83	4.04	5.35	3.83	38.88	25.57	5.02	-0.103757	0.403369	-0.507126	-2.82238	-0.453942	-2.36844	3.11466	0.396038	2.25735	0.832	0.377	0.274	1.84e-08	0.0496	4.05e-07	2.56e-08	0.391	8.63e-07	0.871	0.46	0.352	9.98e-08	0.0786	1.73e-06	1.36e-07
orf19.1035	38.65	39.26	37.95	48.38	44.31	44.86	52.9	55.62	49.21	40.02	26.83	40.34	40.39	39.92	42.35	60.86	55.61	53.79	38.62	45.85	52.58	35.73	40.89	56.75	0.44414	0.246125	0.198015	0.70225	0.228637	0.473613	-0.14829	0.109821	-0.165777	0.000234	0.0247	0.0575	7.46e-07	0.0425	9.17e-05	0.18	0.268	0.116	0.000605	0.0422	0.0897	3.04e-06	0.0684	0.000255	0.245
orf19.1036	108.45	114.3	115.83	109.84	123.6	120.06	133.39	131.41	128.68	104.56	115.92	99.67	100.62	105.86	106.25	72.89	78.35	75.05	112.86	117.83	131.16	106.72	104.24	75.43	0.217334	0.0612966	0.156037	-0.499117	-0.0326773	-0.466439	-0.0819965	-0.798447	-0.17597	0.000268	0.236	0.00493	2.09e-09	0.528	6.52e-09	0.121	1.96e-13	0.00208	0.000683	0.309	0.00982	1.37e-08	0.607	3.87e-08	0.173
orf19.6689	25.96	30.4	52.43	27.49	37.56	25.02	25.27	25.99	22.77	294.86	285.04	317.5	165	171.93	151.35	154.75	165.11	163.44	36.27	30.02	24.68	299.13	162.76	161.1	-0.4852	-0.212291	-0.272909	-0.891119	-0.876665	-0.0144545	3.11225	2.70633	2.44787	0.00991	0.215	0.131	9.39e-07	1.27e-06	0.916	5.38e-16	3.88e-14	1.44e-13	0.0186	0.286	0.186	3.76e-06	4.97e-06	0.937	1.98e-14
orf19.1039	29.07	25.61	25.73	30.76	22	21.98	19.35	23.76	28.18	20.31	21.1	23.59	30.03	25.07	33.32	34.71	30	32.66	26.8	24.91	23.76	21.67	29.47	32.46	-0.1934	-0.122204	-0.0711961	0.584872	0.433161	0.151711	-0.310513	0.467759	0.244852	0.157	0.359	0.597	0.000218	0.00412	0.229	0.0339	0.00131	0.0699	0.218	0.442	0.67	0.000566	0.00835	0.301	0.0559
orf19.104	4.04	4.79	5.85	3.97	5.51	5.7	5.28	4.81	4.72	3.72	3.99	4.06	5.87	4.73	4.4	8.17	7.9	8.26	4.9	5.06	4.94	3.92	5	8.11	0.030147	0.0468392	-0.0166922	1.04744	0.348928	0.698511	-0.304131	0.713161	-0.00204221	0.837	0.748	0.908	2.23e-07	0.0354	1.85e-05	0.0659	1.44e-05	0.989	0.875	0.802	0.931	9.96e-07	0.0582	5.87e-05	0.101
orf19.700	55.74	61.92	51.88	65.85	53.49	54.14	39.58	36.5	38.68	523.4	371.96	530.67	449.17	440.13	509.75	44.28	43.58	46.07	56.51	57.83	38.25	475.35	466.35	44.64	-0.560666	0.0296523	-0.590318	-3.39177	-0.0101602	-3.38161	3.05348	0.222379	3.01367	0.000159	0.804	8.39e-05	2.03e-19	0.92	1.98e-19	1.51e-18	0.0874	1.61e-18	0.000423	0.849	0.000235	2.63e-17	0.94	2.57e-17	1.41e-16
orf19.5902	2.48	2.79	4.46	2.21	2.52	1.91	0.31	0.76	0.5	20.14	25.26	28.89	18.16	18.51	14.22	6.38	3.29	5.36	3.24	2.21	0.53	24.76	16.96	5.01	-2.67343	-0.498709	-2.17472	-2.36215	-0.524925	-1.83722	2.96424	3.27553	2.93803	1.75e-05	0.16	0.000277	1.09e-10	0.00216	1.57e-08	5.17e-11	5.31e-07	5.24e-10	5.56e-05	0.222	0.000706	9.35e-10	0.00463	8.66e-08	4.75e-10
orf19.3499	0.49	0.59	3.87	1.1	0.41	0.76	0.24	0.5	0.46	5.16	6.49	13.57	3.22	5.25	3.36	0.73	1.91	1.33	1.65	0.76	0.4	8.41	3.94	1.33	-1.44375	-0.580037	-0.863717	-2.60001	-0.959494	-1.64051	2.8717	1.71544	2.49224	0.0804	0.417	0.304	1.73e-05	0.0136	0.00379	1.4e-05	0.0346	0.000372	0.121	0.5	0.384	5.51e-05	0.0247	0.00774	4.54e-05
orf19.2947	434.49	427.95	427.73	362.75	375.19	393.07	46.6	49.35	40.36	3163.06	2967.88	3206.43	1111.19	1166.52	1051.97	87.95	107.88	83.7	430.06	377	45.44	3112.46	1109.89	93.18	-3.2458	-0.191084	-3.05472	-5.06723	-1.48673	-3.5805	2.85408	1.03265	1.55844	2.71e-22	0.0125	1.07e-21	1.45e-27	3.5e-17	4.83e-24	8.38e-23	1.78e-11	7.21e-17	1.05e-19	0.0229	3.33e-19	5.56e-24	2.01e-15	3.57e-21	4.03e-20
orf19.276	37.06	36.78	40.53	26.7	34.37	33.48	10.47	9.86	9.7	256.98	254.53	270.55	158.48	169.66	137.15	27.1	24.49	25.4	38.12	31.52	10.01	260.69	155.1	25.66	-1.9266	-0.280542	-1.64606	-3.34603	-0.751873	-2.59416	2.77458	1.35515	2.30325	1.93e-14	0.00299	5.8e-13	1.67e-22	2.59e-10	5.17e-20	3.73e-21	3.26e-11	4.18e-19	4.26e-13	0.00624	8.45e-12	6.9e-20	2.04e-09	8.38e-18	9.48e-19
orf19.4056	28.29	30.93	25.65	35.65	37.53	36.27	20.26	21.53	18.93	168.17	178.72	235.47	386.47	343.15	284.21	146.3	98.9	119.38	28.29	36.48	20.24	194.12	337.95	121.53	-0.4801	0.370701	-0.8508	-0.677965	0.808706	-1.48667	2.76395	2.56608	3.20196	0.0143	0.0347	7.08e-05	4.84e-05	2.9e-06	1.25e-10	1.28e-14	2.5e-13	1.41e-16	0.0258	0.0571	0.000202	0.000142	1.06e-05	1.06e-09	2.98e-13
orf19.1048	6.22	5.4	7.95	7.23	6.79	5.2	5.02	5.7	4.32	6.22	10.63	10.23	4.51	8.58	8.81	3.26	3.04	3.69	6.52	6.41	5.02	9.03	7.3	3.33	-0.362114	-0.00661935	-0.355494	-1.41673	-0.349757	-1.06697	0.455067	-0.599547	0.11193	0.15	0.977	0.154	1.28e-05	0.118	0.000426	0.0511	0.0388	0.621	0.209	0.983	0.214	4.17e-05	0.17	0.00105	0.0807
orf19.4568	1.08	1.04	1.68	1.62	1.92	1.63	2.28	1.91	1.91	9.23	7.47	8.01	11.86	12.79	13.18	10.11	9.62	12.25	1.27	1.72	2.04	8.24	12.61	10.66	0.718164	0.481613	0.236551	0.363234	0.619884	-0.256649	2.72731	2.37238	2.86558	0.00303	0.0397	0.248	0.00214	4.93e-06	0.0108	7.36e-13	2.54e-13	1.17e-14	0.0063	0.0644	0.323	0.0046	1.74e-05	0.02	1.04e-11
orf19.4527	1.39	1.31	0.85	2.28	1.92	1.05	1.66	4.37	1.75	7.92	6.26	9.35	8.01	9.99	6.21	49.74	43.35	49.89	1.18	1.75	2.59	7.84	8.07	47.66	1.01431	0.542953	0.47136	2.63414	0.0712858	2.56286	2.72129	4.34112	2.24962	0.139	0.441	0.443	5.67e-09	0.841	3.89e-09	0.00012	7.4e-10	0.000229	0.195	0.524	0.526	3.4e-08	0.878	2.41e-08	0.000327
orf19.6484	0.41	0.44	0.81	2.39	1.1	0.31	0.31	0.54	1.79	2.78	2.43	6.62	2.54	4.73	2.58	0.91	4.65	1.1	0.55	1.27	0.88	3.94	3.28	2.22	0.318096	0.868209	-0.550113	-0.991625	-0.120624	-0.871	2.71604	1.40632	1.72721	0.716	0.302	0.49	0.0757	0.802	0.116	0.00104	0.0626	0.0107	0.775	0.382	0.572	0.115	0.846	0.167	0.00237
orf19.183	48.34	44.32	45.45	57.3	52.4	51.27	32.08	34.08	30.83	350.58	204.3	371.89	276.8	261.61	278.91	110.96	113.84	107.5	46.03	53.66	32.33	308.92	272.44	110.77	-0.509015	0.220864	-0.729879	-1.42598	-0.128694	-1.29728	2.69404	1.77707	2.34448	0.00359	0.149	9.77e-05	2.79e-10	0.322	1.55e-09	2.96e-15	4.84e-11	3.36e-14	0.00736	0.208	0.000271	2.18e-09	0.403	1.04e-08	8.38e-14
orf19.6864	0.29	0.59	0.61	0.88	0.97	0.35	1.04	1.62	1.03	2.14	2.2	6.29	2.65	4	1.89	10.25	18.1	9.42	0.5	0.73	1.23	3.54	2.84	12.59	1.34088	0.525857	0.815023	2.0275	-0.122994	2.1505	2.66649	3.35311	2.01764	0.0569	0.472	0.201	3.02e-06	0.768	1.35e-06	0.000249	6.98e-08	0.00154	0.0889	0.554	0.27	1.11e-05	0.818	5.26e-06	0.000641
orf19.1053	43.92	47.48	48.39	43.75	46.02	42.72	48.76	46.08	48.89	47.53	49.43	51.36	54.03	53.2	55.91	78.65	74.29	75.13	46.6	44.16	47.91	49.44	54.38	76.02	0.0406151	-0.0751917	0.115807	0.62151	0.137471	0.484039	0.0854031	0.666298	0.298066	0.378	0.112	0.0178	1.78e-12	0.00574	1.5e-10	0.0744	3.66e-13	1.1e-06	0.461	0.162	0.0314	2.29e-11	0.0113	1.25e-09	0.113
orf19.1054	62.36	59.88	51.04	50.47	45.13	45.93	49.68	62.38	64.66	49.66	52.07	57.56	59.51	50.6	55	46.99	42.83	46.72	57.76	47.18	58.91	53.09	55.04	45.51	0.0221902	-0.289329	0.311519	-0.220702	0.0528352	-0.273537	-0.121091	-0.363983	0.221073	0.804	0.00391	0.00212	0.0237	0.564	0.00586	0.192	0.000498	0.0223	0.848	0.00796	0.00456	0.0407	0.641	0.0115	0.259
orf19.3908	0.18	0.06	0.22	0.54	0.48	0.23	0.02	0.17	0.14	0.81	0.56	1.25	1.1	1.7	0.5	0.29	1.25	0.56	0.15	0.42	0.11	0.87	1.1	0.7	-0.797006	1.60619	-2.40319	-0.449496	0.310984	-0.760481	2.64954	2.99705	1.35434	0.42	0.0551	0.011	0.432	0.56	0.171	0.00186	0.00161	0.0307	0.503	0.0863	0.0204	0.515	0.637	0.234	0.00403
orf19.1057	47.79	43.71	49.1	41.65	45.62	45.19	40.31	43.07	41.24	51.33	49.02	48.79	47.12	46.7	40.75	46.19	42.18	43.72	46.87	44.16	41.54	49.71	44.86	44.03	-0.172417	-0.0846836	-0.0877334	-0.17644	-0.147595	-0.0288453	0.0868114	0.0827885	0.0239005	0.00664	0.152	0.142	0.00521	0.0173	0.617	0.143	0.162	0.68	0.0129	0.211	0.199	0.0103	0.0307	0.688	0.201
orf19.1058	162.27	164.17	183.64	170.75	184.1	185.05	205.45	191.27	190.29	174.4	181.41	170.57	212.94	216.93	217.66	220.56	230.1	208.74	170.02	179.97	195.67	175.46	215.84	219.8	0.204424	0.0834416	0.120983	0.324685	0.298641	0.0260441	0.0478559	0.168117	0.263055	0.000529	0.113	0.0247	1.66e-06	5.84e-06	0.604	0.357	0.00268	2.85e-05	0.00128	0.163	0.0422	6.38e-06	2.02e-05	0.676	0.439
orf19.1060	0.96	1.08	2.28	1.25	0.77	0.68	0.49	0.76	1.19	0.98	0.98	0.97	1.25	1.28	1.37	0.8	0.32	0.63	1.44	0.9	0.81	0.98	1.3	0.59	-0.812793	-0.611868	-0.200924	-0.864677	0.406462	-1.27114	-0.443945	-0.495829	0.574386	0.0297	0.0852	0.593	0.0361	0.247	0.00216	0.207	0.222	0.105	0.0498	0.127	0.666	0.0591	0.322	0.00464	0.277
orf19.6948	45.89	43.6	44.5	78.75	72.25	70.99	73.76	70	65.78	287.06	262.44	276.78	259.18	239.09	269.94	190.12	186.32	172.4	44.66	74	69.84	275.42	256.07	182.95	0.644391	0.727435	-0.0830442	-0.589428	-0.10636	-0.483068	2.62351	1.38969	1.78972	9.06e-10	9.05e-11	0.186	4.68e-10	0.0675	1.57e-08	1.07e-22	4.3e-17	1.56e-19	6.37e-09	7.88e-10	0.252	3.49e-09	0.104	8.65e-08	4.94e-20
orf19.1063	26.93	24.25	20.8	22.71	19.56	15.4	16.53	23.87	23.73	19.34	21.48	23.36	24.35	21.74	22.82	28.3	25.82	26.2	24	19.22	21.38	21.39	22.97	26.77	-0.184249	-0.322353	0.138104	0.328756	0.107546	0.221211	-0.164952	0.348053	0.264947	0.162	0.0207	0.304	0.016	0.418	0.0819	0.218	0.00987	0.0531	0.224	0.0359	0.384	0.0286	0.502	0.123	0.289
orf19.2735	7.04	7.56	5.37	11.14	9.1	8.49	9.44	9.16	9.7	44.65	37.92	36.85	45.49	38.38	63.21	150.99	149.73	130.16	6.66	9.58	9.43	39.81	49.03	143.63	0.514244	0.529366	-0.0151223	1.85424	0.263967	1.59027	2.58757	3.92756	2.32217	0.0368	0.0311	0.943	4.17e-13	0.0519	4.18e-12	9.74e-12	6.24e-17	4.02e-12	0.0602	0.0517	0.958	6.3e-12	0.0818	4.93e-11	1.06e-10
orf19.7469	14.9	29.76	101.61	18.45	59.09	22.1	33.43	44	23.49	212.72	200.32	216.14	146.64	161.58	154.84	338.8	372	389.33	48.76	33.21	33.64	209.73	154.35	366.71	-0.116582	-0.265781	0.149199	0.804639	-0.442036	1.24667	2.56223	3.48345	2.38598	0.789	0.548	0.737	0.0273	0.224	0.00147	1.36e-06	7.44e-09	5.87e-06	0.836	0.625	0.793	0.046	0.296	0.00325	5.31e-06
orf19.3112	1.51	0.97	1.53	0.77	0.97	0.72	0.38	0.61	0.26	6.27	9.81	6.99	2.32	2.79	2.19	2.69	3.17	2.59	1.33	0.82	0.42	7.69	2.43	2.82	-1.7132	-0.671698	-1.04151	-1.43386	-1.64841	0.214551	2.54955	2.82889	1.57283	0.0335	0.315	0.203	0.000958	0.000482	0.641	2.61e-05	0.000496	0.0153	0.0553	0.396	0.272	0.0022	0.00117	0.71	8.06e-05
orf19.2948	77.89	76.54	80.89	73.71	72.35	81.95	15.18	19.45	18.12	457.09	442.14	459.3	257.07	290.78	245.22	26.7	36.1	33.59	78.44	76	17.58	452.84	264.36	32.13	-2.16647	-0.0481555	-2.11831	-3.82652	-0.778561	-3.04796	2.52927	0.869209	1.79886	3.43e-15	0.607	5.43e-15	3.56e-22	3.58e-09	6.38e-20	5.39e-19	2.3e-07	9.91e-16	9.53e-14	0.679	1.42e-13	1.33e-19	2.23e-08	1e-17	6.05e-17
orf19.6420	6.65	6.69	3.91	4.74	4.13	4.46	38.04	40.32	41.64	33.55	31.05	30.59	11.79	13.62	9.55	36.79	38.73	43.27	5.75	4.44	40	31.73	11.65	39.6	2.83601	-0.338511	3.17452	0.31479	-1.44457	1.75936	2.50261	-0.0186068	1.39655	4.63e-11	0.294	1.73e-11	0.0489	1.62e-07	3.21e-09	6.74e-10	0.898	5.05e-05	4.29e-10	0.373	1.76e-10	0.0776	7.43e-07	2.02e-08	4.88e-09
orf19.107	68.21	68.47	57.71	84.51	63.3	65.93	82.54	74.97	80.91	85.91	59.06	86.04	102.21	85.76	117.86	326.95	316.32	292.47	64.8	71.25	79.47	77	101.95	311.91	0.297408	0.128647	0.168761	2.04237	0.415491	1.62688	0.228053	1.97302	0.514897	0.0381	0.352	0.221	1.41e-13	0.00505	9.35e-12	0.107	2.44e-13	0.000824	0.0622	0.434	0.292	2.42e-12	0.01	1.02e-10	0.156
orf19.1070	21.54	24.06	22.79	22.02	22.92	20.25	21.22	22.16	22.13	22.07	22.6	23.82	22.85	25.04	24.16	17.45	17	17.87	22.8	21.73	21.84	22.83	24.02	17.44	-0.0619621	-0.0657625	0.0038004	-0.38825	0.0744421	-0.462692	0.000746689	-0.325541	0.140951	0.271	0.242	0.945	7.89e-07	0.19	3.04e-08	0.989	8.2e-06	0.016	0.348	0.316	0.959	3.2e-06	0.256	1.59e-07	0.992
orf19.1075	2.48	2.71	3.63	4.41	3.9	4.01	4.47	4.78	4.2	2.82	2.93	3.08	4.44	4.66	4.7	18.54	15.52	20.44	2.94	4.11	4.48	2.94	4.6	18.17	0.629508	0.499025	0.130483	2.60949	0.645679	1.96381	0.0188223	1.99881	0.165476	0.000449	0.00381	0.359	2.03e-15	0.000406	1.44e-14	0.912	1.19e-14	0.245	0.0011	0.00776	0.441	6.16e-14	0.001	3.29e-13	0.934
orf19.6899	15.05	19.49	21.08	14.2	15.02	16.1	4.62	4.52	4.52	105.23	82.67	116.48	88.33	85.9	93.21	58.51	54.27	56.27	18.54	15.11	4.55	101.46	89.15	56.35	-2.01147	-0.28583	-1.72564	-0.832643	-0.171166	-0.661477	2.44957	3.62839	2.56423	2.08e-10	0.0393	4.34e-09	6.58e-09	0.0703	3.03e-07	1.58e-16	4.76e-16	1.3e-16	1.68e-09	0.0638	2.66e-08	3.9e-08	0.107	1.32e-06	7.01e-15
orf19.1587	9.69	11.03	11.84	12.6	11.07	14.13	10.72	12.47	10.42	57.53	65.04	54.76	35.92	40.81	29.69	3.61	3.51	4.56	10.85	12.6	11.2	59.11	35.47	3.9	0.0483207	0.202241	-0.15392	-3.94426	-0.739797	-3.20447	2.44945	-1.54313	1.50742	0.769	0.214	0.335	4.07e-16	4.06e-07	3.87e-14	1.34e-14	1.72e-07	1.03e-10	0.819	0.285	0.416	1.56e-14	1.73e-06	7.8e-13	3.09e-13
orf19.5094	112.13	127.7	156.92	93.44	114.78	112.18	9.33	11.31	10.54	686.69	658.13	689.75	739.21	747.72	732.06	47.94	58.97	47.17	132.25	106.8	10.4	678.19	739.66	51.36	-3.66075	-0.299785	-3.36097	-3.72636	0.126099	-3.85246	2.37182	2.3062	2.7977	3.12e-18	0.00433	2.04e-17	4.18e-22	0.135	1.73e-22	2.82e-18	6.92e-14	8.19e-20	2.56e-16	0.00874	1.27e-15	1.51e-19	0.191	7.13e-20	2.34e-16
orf19.1082	15.52	14.36	14.5	18.75	13.34	15.52	16.94	15.4	19.77	16.35	12.85	17.17	14.75	12.93	17.11	35.11	34.99	34.52	14.79	15.87	17.37	15.46	14.93	34.88	0.221183	0.0815067	0.139677	1.1972	-0.0477065	1.24491	0.0417516	1.01777	-0.0874617	0.0851	0.518	0.256	4.32e-10	0.712	1.37e-10	0.748	2.77e-09	0.486	0.127	0.598	0.332	3.25e-09	0.772	1.15e-09	0.802
orf19.1083	24.64	25.08	22.87	23.18	22.75	23.21	17.19	17.41	18.16	25.05	20.95	22.48	23.74	23.15	26.36	70.54	69.77	63.43	24.2	23.05	17.59	22.83	24.42	67.91	-0.461182	-0.0705006	-0.390682	1.57899	0.0970884	1.48191	-0.0904252	1.94975	0.0771638	1.92e-05	0.39	0.000141	5.23e-16	0.251	8.55e-16	0.286	1.21e-17	0.346	6.06e-05	0.473	0.000379	1.93e-14	0.326	2.95e-14	0.365
orf19.1084	324.67	319.29	288.5	324.06	311.29	305.45	395.39	411.43	415.93	288.58	267.29	297.12	356.51	356.74	393.05	292.84	291.33	270.09	310.82	313.6	407.58	284.33	368.77	284.76	0.392269	0.0143236	0.377946	0.00410272	0.374824	-0.370721	-0.128972	-0.517139	0.231528	1.69e-06	0.817	2.79e-06	0.948	3.87e-06	3.98e-06	0.0489	2.03e-08	0.000961	6.48e-06	0.859	1.03e-05	0.961	1.39e-05	1.42e-05	0.0776
orf19.1085	122.69	125.26	135.08	112.57	130.08	125.36	131.81	130.82	125.08	115.83	128.23	124.24	119.3	120.05	110.57	124.38	121.16	118.03	127.67	122.67	129.24	122.77	116.64	121.19	0.0187486	-0.0585955	0.0773442	-0.0178106	-0.0730876	0.055277	-0.0561552	-0.0927144	-0.0706473	0.733	0.292	0.168	0.747	0.196	0.32	0.315	0.1	0.208	0.789	0.371	0.23	0.801	0.264	0.401	0.396
orf19.7098	51.05	47.86	51.48	47.55	52.64	49.87	19.64	19.15	19.97	261.09	257.95	254.24	145.9	155.06	134.48	10.89	10.68	10.14	50.13	50.02	19.59	257.76	145.14	10.57	-1.35542	-0.00238099	-1.35304	-4.60642	-0.829757	-3.77666	2.36337	-0.887635	1.53599	1.67e-14	0.972	1.63e-14	6.22e-25	1.8e-12	5.58e-23	1.77e-21	4.11e-09	2.25e-17	3.75e-13	0.979	3.66e-13	6.34e-22	2.31e-11	2.87e-20	5.13e-19
orf19.3638	0.26	0.36	0.14	0.24	0.31	0.27	0.13	0.06	0.02	0.98	1.1	1.67	1.1	1.46	1.11	0.46	0.44	0.48	0.25	0.27	0.07	1.25	1.22	0.46	-2.14264	0.224932	-2.36757	-1.39456	0.0149962	-1.40956	2.35976	3.10784	2.14983	0.00103	0.616	0.000325	0.0003	0.958	0.000228	2.98e-06	7.13e-06	5.24e-06	0.00235	0.687	0.000817	0.000759	0.968	0.000592	1.09e-05
orf19.1832	58.22	65.2	66.17	63.25	60.9	64.58	40.53	37.31	40.56	326.3	289.08	346.31	311.92	318.88	290.98	226.81	219.31	226.6	63.19	62.91	39.47	320.56	307.26	224.24	-0.678282	-0.00531157	-0.672971	-0.510553	-0.0559514	-0.454602	2.3396	2.50733	2.28896	1.76e-09	0.937	1.96e-09	1.68e-08	0.35	1.11e-07	2.63e-21	1.7e-21	3.75e-21	1.17e-08	0.953	1.28e-08	9.21e-08	0.432	5.23e-07	7.15e-19
orf19.6994	324.87	336.02	380	276.44	306.55	299.5	144.15	141.81	136.39	1817.64	1627.9	1783.73	862.13	912.61	875.72	95	99.89	118.48	346.96	294.16	140.79	1743.09	883.49	104.46	-1.29794	-0.235808	-1.06213	-4.06646	-0.978251	-3.08821	2.32993	-0.438591	1.58749	2.87e-15	0.00148	1.9e-13	2.54e-26	4.96e-14	1.44e-23	1.49e-21	2.6e-06	9.08e-18	8.15e-14	0.00328	3.14e-12	4.91e-23	9.68e-13	8.93e-21	4.47e-19
orf19.1091	64.76	63.84	55.97	81.49	59.35	60.8	74.71	71.22	71.95	75.66	54.37	77.85	83.42	61.61	105.78	305.05	292.13	271.29	61.52	67.21	72.63	69.29	83.6	289.49	0.241955	0.114864	0.127091	2.0845	0.255479	1.82902	0.151616	1.99416	0.29223	0.14	0.477	0.427	2.46e-12	0.119	2.37e-11	0.353	4.78e-12	0.0754	0.197	0.559	0.51	3.06e-11	0.171	2.34e-10	0.435
orf19.4459	17.96	20.89	18.86	16.13	12.52	11.54	23.81	26.02	23.13	101.21	86.85	102.55	164.79	148.06	186.73	225.54	178.74	177.05	19.24	13.39	24.32	96.87	166.53	193.78	0.339478	-0.533188	0.872666	0.996183	0.778297	0.217886	2.32886	2.98556	3.64034	0.0167	0.0014	3.06e-06	5.94e-10	5.27e-08	0.0285	2.52e-15	2.32e-18	8.64e-19	0.0297	0.00313	1.12e-05	4.34e-09	2.64e-07	0.0479	7.32e-14
orf19.1093	148.32	147.95	133.21	165.3	148.51	153.81	184.07	188.63	214.15	131.75	116.73	139.44	159.19	152.17	172.49	285.9	273.72	238.69	143.16	155.88	195.62	129.31	161.28	266.1	0.448196	0.122599	0.325597	1.04364	0.321219	0.722424	-0.150682	0.444766	0.0479387	2.76e-05	0.166	0.000867	2.45e-11	0.0012	1.54e-08	0.0969	2.11e-05	0.579	8.49e-05	0.229	0.00201	2.41e-10	0.00271	8.5e-08	0.142
orf19.3839	7	6.91	7.36	6.75	7.75	6.93	6.26	6.34	4.68	33.55	35.49	37.95	24.06	25.97	23.25	25.17	24.88	25.31	7.09	7.14	5.76	35.66	24.43	25.12	-0.304945	0.0150347	-0.31998	-0.502695	-0.541003	0.0383085	2.32813	2.13038	1.7721	0.0143	0.891	0.00989	6.42e-08	2.68e-08	0.564	5.51e-18	1.62e-16	1.71e-15	0.0259	0.918	0.0185	3.16e-07	1.42e-07	0.641	4.14e-16
orf19.4506	387.09	391.62	408.67	318.88	325.97	324.41	7.07	9.12	8.7	1916.48	1773.48	2058.73	1116.6	1091.17	1116.12	38.72	48.4	45.3	395.79	323.09	8.3	1916.23	1107.97	44.14	-5.58743	-0.292377	-5.29505	-5.44136	-0.786835	-4.65453	2.27217	2.41824	1.77771	9.79e-25	0.000104	3.3e-24	5.93e-29	1.44e-12	2.27e-27	9.21e-22	1.4e-16	2.8e-19	9.59e-22	0.000287	2.64e-21	4.95e-25	1.9e-11	7.9e-24	2.96e-19
orf19.5720	63.71	66.89	72.24	57.66	62.31	59.85	20.3	19.45	20.29	323.22	280.04	349.81	250.28	255.45	241.17	27.32	29.51	28.95	67.62	59.94	20.01	317.69	248.96	28.59	-1.75497	-0.17198	-1.58299	-3.4665	-0.343818	-3.12268	2.22645	0.51492	2.05461	3.72e-16	0.0228	3.41e-15	1.06e-23	1.71e-05	1.1e-22	2.57e-20	5.75e-06	1.75e-19	1.45e-14	0.0393	9.46e-14	6.86e-21	5.46e-05	5.06e-20	4.76e-18
orf19.11	3.18	3.81	2.6	2.24	2.62	2.12	1.26	1.58	1.03	1.24	5.58	1.39	0.42	0.44	0.28	0.8	0.75	1.02	3.2	2.33	1.29	2.74	0.38	0.86	-1.31343	-0.441344	-0.872086	-1.38654	-2.5485	1.16196	-0.51911	-0.592222	-2.62627	0.00248	0.199	0.0397	0.00463	9.54e-05	0.0566	0.154	0.218	5.17e-05	0.00525	0.267	0.0644	0.00928	0.000265	0.0884	0.213
orf19.3810	75.06	76.05	78.39	85.59	71.89	93.66	62.89	69.96	65.82	361.23	358.91	349.49	252.39	287.02	235.82	60.68	67.74	62.01	76.5	83.71	66.22	356.54	258.41	63.47	-0.209261	0.119881	-0.329142	-2.4908	-0.467897	-2.0229	2.22087	-0.060662	1.63309	0.0169	0.149	0.000495	5.15e-20	1.79e-06	5.11e-18	5.59e-19	0.463	3.94e-16	0.03	0.208	0.0012	8.36e-18	6.85e-06	3.89e-16	6.26e-17
orf19.6274	0.06	0.13	0.02	0.06	0.12	0.14	0.13	0.17	0.22	0.15	0.18	0.59	0.24	0.2	0.07	0.77	1	0.83	0.07	0.11	0.17	0.31	0.17	0.87	1.62488	0.852539	0.772344	1.8052	-0.737526	2.54272	2.19024	2.37056	0.600178	0.0303	0.261	0.239	0.000799	0.222	4.95e-05	0.00411	8.04e-05	0.365	0.0506	0.337	0.313	0.00186	0.293	0.000145	0.00832
orf19.1867	6.96	8.35	8.66	3.75	6.56	6.85	2.83	3.47	2.56	30.49	33.22	47.83	24.56	25.76	21.43	5.49	5.64	5.4	7.99	5.72	2.95	37.18	23.92	5.51	-1.43839	-0.525864	-0.912524	-2.71569	-0.596935	-2.11876	2.18685	0.909547	2.11578	2.51e-05	0.0301	0.00391	1.09e-12	0.000147	1.99e-10	1.62e-11	0.0037	3.09e-10	7.76e-05	0.0504	0.00796	1.48e-11	0.000394	1.6e-09	1.67e-10
orf19.3142	33.49	35.64	38.86	36.08	33.38	30.77	13.61	14.47	13.83	158.56	152.97	179.36	123.6	121.55	114.45	14.49	13.89	14.98	36	33.41	13.97	163.63	119.87	14.45	-1.36284	-0.10569	-1.25715	-3.50024	-0.444388	-3.05585	2.18277	0.045374	1.84407	2e-13	0.161	1.06e-12	6.37e-23	3.22e-07	1.33e-21	5.01e-20	0.641	2.3e-18	3.3e-12	0.222	1.44e-11	3.2e-20	1.4e-06	4.02e-19	8.19e-18
orf19.111	48.22	62.03	153.46	33.98	67.45	103.26	27.98	30.74	27.82	49.91	80.37	55.63	57	77.72	59.67	65.9	72.42	70.4	87.9	68.23	28.85	61.97	64.79	69.57	-1.41894	-0.322749	-1.09619	0.190929	0.0773064	0.113623	-0.33988	1.26999	0.0601754	0.00177	0.387	0.0123	0.611	0.838	0.759	0.368	0.0043	0.872	0.00387	0.47	0.0225	0.683	0.875	0.811	0.451
orf19.3770	16.84	20.51	38.19	15.25	23.38	17.87	8.6	9.53	7.9	99.34	117.43	99.67	78.26	85.63	77.93	94.97	98.44	100.78	25.18	18.83	8.68	105.48	80.61	98.07	-1.44354	-0.335179	-1.10836	-0.102567	-0.385698	0.283131	2.15837	3.49934	2.10785	8.26e-06	0.117	0.000262	0.509	0.0205	0.0789	3.38e-11	5.05e-13	1.26e-10	2.78e-05	0.169	0.000671	0.59	0.0358	0.119	3.23e-10
orf19.3365	73.94	76.2	80.85	61.48	66.95	67.12	24.4	25.73	25.62	347.38	306.79	368.76	241.31	231.78	238.71	40.92	41.92	43.35	77	65.19	25.25	340.98	237.26	42.06	-1.60856	-0.240409	-1.36815	-3.01451	-0.517838	-2.49667	2.14221	0.73626	1.86478	1.01e-16	0.000967	3.23e-15	8.25e-24	6.92e-09	5.79e-22	6.11e-21	9.74e-10	1.62e-19	4.82e-15	0.00222	9.02e-14	5.74e-21	4.09e-08	2.02e-19	1.45e-18
orf19.1150	26.27	28.48	31.99	25.9	32.07	31.34	18.58	16.33	16.52	135.88	103.34	144.86	112.45	108.72	98.78	41.9	39.67	50.62	28.91	29.77	17.14	128.03	106.65	44.07	-0.749882	0.0417998	-0.791682	-1.53364	-0.24669	-1.28695	2.13382	1.35006	1.84533	1.29e-05	0.733	5.47e-06	7.14e-13	0.0213	2.33e-11	3.72e-15	4.61e-10	5.79e-14	4.21e-05	0.789	1.91e-05	1.02e-11	0.037	2.3e-10	1.02e-13
orf19.1113	16.41	19.72	16.96	19.8	17.78	17.04	14.12	13.69	14.27	19	18.41	14.96	22.32	19.37	23.29	16.01	17.84	16.94	17.7	18.21	14.03	17.46	21.66	16.93	-0.332403	0.042871	-0.375273	-0.0426842	0.302228	-0.344912	-0.0170813	0.272637	0.242276	0.00189	0.635	0.000547	0.644	0.00261	0.000559	0.855	0.00765	0.00969	0.0041	0.704	0.00132	0.712	0.00551	0.00134	0.889
orf19.4630	20.14	21.12	39.93	18.6	28.41	18.65	18.55	18.56	14.43	109.33	107.26	113.83	83.63	83	83.76	136.89	140.06	147.57	27.06	21.89	17.18	110.14	83.46	141.51	-0.582506	-0.242421	-0.340084	0.361197	-0.399309	0.760506	2.10165	3.04536	1.94477	0.00519	0.188	0.0892	0.0143	0.00891	1.36e-05	5.51e-12	1.41e-14	4.44e-11	0.0103	0.255	0.132	0.0258	0.0169	4.4e-05	6.32e-11
orf19.1115	114.72	106.74	106.65	107	102.37	101.46	144.56	133.98	140.95	109.37	96.08	121.96	126.32	122.94	134.13	174.9	164.84	171.91	109.37	103.61	139.83	109.14	127.8	170.55	0.354587	-0.0775668	0.432154	0.65181	0.234473	0.417337	-0.0107458	0.286477	0.301294	5.54e-06	0.211	2.95e-07	2.11e-10	0.000764	3.76e-07	0.861	6.39e-05	4.86e-05	1.93e-05	0.281	1.29e-06	1.7e-09	0.00179	1.61e-06	0.894
orf19.1116	14.43	14.74	16.56	12.27	13.14	14.95	13.24	12.5	13.59	11.85	18.93	13.24	9.58	10.55	10.32	6.31	6.78	5.28	15.24	13.45	13.11	14.67	10.15	6.12	-0.215545	-0.18659	-0.0289558	-1.24303	-0.520077	-0.722949	-0.0651619	-1.09264	-0.398649	0.0844	0.128	0.813	1.7e-08	0.000603	7.89e-05	0.593	1.35e-07	0.00508	0.126	0.182	0.855	9.29e-08	0.00144	0.000222	0.666
orf19.716	6.65	8.09	8.98	7.3	9.62	6.77	5.9	7.9	7.37	33.34	28.62	40.66	51.3	44.65	48.09	6.1	6.24	6.75	7.91	7.9	7.06	34.21	48.01	6.36	-0.166989	0.00964656	-0.176635	-2.40726	0.510757	-2.91802	2.10006	-0.140213	2.60117	0.336	0.954	0.304	3.81e-14	2.02e-05	4.3e-16	3.53e-13	0.426	1.85e-15	0.417	0.966	0.384	7.7e-13	6.36e-05	1.64e-14	5.44e-12
orf19.7507	17.81	16.32	18.94	16.53	19.3	16.67	19.2	17.29	17.08	82.59	77.07	66.5	37.41	37.35	34.61	10.11	13.28	12.73	17.69	17.5	17.86	75.38	36.46	12.04	0.0172605	-0.00940445	0.026665	-2.65049	-1.04227	-1.60822	2.0907	-0.577045	1.05784	0.864	0.926	0.79	9.8e-19	2.98e-12	6.71e-14	3.38e-17	1.7e-05	5.94e-11	0.897	0.945	0.837	9.93e-17	3.63e-11	1.26e-12	1.94e-15
orf19.1120	3.61	3.32	6.68	3.86	4.95	4.83	2.06	2.55	2.72	3.12	2.51	4.29	2.29	3.38	2.28	2.59	3.01	2.63	4.54	4.55	2.44	3.31	2.65	2.74	-0.829526	0.0761152	-0.905642	-0.210837	-0.278575	0.0677374	-0.434063	0.184626	-0.788753	0.00482	0.742	0.00213	0.444	0.329	0.808	0.102	0.517	0.00544	0.00963	0.797	0.00457	0.527	0.41	0.852	0.149
orf19.715	5.68	4.91	6.17	6.72	6.1	6.03	6.56	7.04	6.81	24.59	21.93	24.7	18.98	20.64	17.89	4.61	5.38	4.45	5.58	6.28	6.8	23.74	19.17	4.81	0.292244	0.176785	0.115459	-2.29229	-0.299405	-1.99289	2.08964	-0.494893	1.61345	0.0179	0.14	0.304	6e-17	0.000309	1.34e-15	3.64e-16	0.000284	2.93e-14	0.0317	0.197	0.384	3.13e-15	0.00078	4.33e-14	1.43e-14
orf19.3567	5.64	5.48	8.23	4.85	5.15	4.42	1.73	2.4	2.96	26.89	29.11	24.42	14.39	16.17	12.62	15.29	14.11	15.1	6.45	4.81	2.36	26.81	14.39	14.83	-1.46314	-0.390553	-1.07259	-0.859339	-0.896784	0.0374449	2.08628	2.69008	1.58004	2.94e-07	0.0279	3.65e-05	1.49e-08	1.21e-08	0.732	1.21e-13	8.56e-13	2.83e-10	1.28e-06	0.047	0.00011	8.24e-08	6.83e-08	0.788	2.11e-12
orf19.1124.2	21.85	21.57	20.96	22.74	21.67	23.08	22.64	24.39	22.01	26.93	19.64	25.62	21.11	20.85	22.21	26.33	25.75	27.09	21.46	22.5	23.01	24.06	21.39	26.39	0.100548	0.0653394	0.0352086	0.154532	-0.149766	0.304298	0.142105	0.196089	-0.0730008	0.305	0.502	0.712	0.109	0.136	0.00328	0.158	0.0423	0.452	0.385	0.583	0.771	0.158	0.192	0.00678	0.218
orf19.5097	30.15	32.81	40.45	26.15	28.74	27.69	4.95	4.74	5.37	143.77	142.53	149.24	126.88	143.4	128.74	14.82	16.43	20.6	34.47	27.53	5.02	145.18	133.01	17.28	-2.77271	-0.312342	-2.46037	-3.09277	-0.1272	-2.96557	2.08566	1.76561	2.2708	4.75e-14	0.00624	6.35e-13	3.51e-19	0.147	8.44e-19	1.41e-16	6.67e-10	4.06e-17	9.31e-13	0.0122	9.15e-12	4.24e-17	0.205	8.78e-17	6.37e-15
orf19.1133	89.73	87.31	86.41	98.19	78.27	90.62	95.17	90.83	104.72	80.68	75.99	86.46	106.13	100.82	99.21	92.93	90.95	95.88	87.82	89.03	96.9	81.04	102.06	93.25	0.13926	0.012439	0.12682	0.20467	0.335312	-0.130642	-0.118589	-0.0531792	0.204283	0.0574	0.86	0.0808	0.00766	8.48e-05	0.0709	0.105	0.449	0.00734	0.0895	0.893	0.121	0.0147	0.000238	0.108	0.153
orf19.3432	4.82	5.06	5.73	2.98	4.65	5.33	0.97	0.69	0.67	22.28	21.7	21.79	19.66	18.75	15.08	0.84	1.16	1.53	5.2	4.32	0.77	21.92	17.83	1.17	-2.76268	-0.30956	-2.45312	-4.27524	-0.296558	-3.97868	2.07921	0.566652	2.09221	3.83e-09	0.115	3.77e-08	1.04e-14	0.0108	4.87e-14	2.16e-12	0.115	6.1e-12	2.37e-08	0.166	1.94e-07	2.5e-13	0.0201	9.52e-13	2.72e-11
orf19.2457	1.9	1.58	1.53	2.13	1.66	1.54	2.39	1.95	2.56	7.41	6.49	6.99	7.72	6.88	7.17	6.56	5.19	6.99	1.67	1.78	2.3	6.96	7.26	6.25	0.458936	0.0888632	0.370073	-0.175716	0.0645094	-0.240225	2.06369	1.42904	2.03934	0.0348	0.68	0.0766	0.168	0.602	0.0557	7.63e-11	8.61e-09	3.71e-11	0.0573	0.743	0.116	0.231	0.674	0.0871	6.74e-10
orf19.1137	38.06	36.44	37.91	34.02	36.28	33.6	50.01	45.3	44.81	34.84	35.27	36.62	36.2	34.99	38.85	50.44	46.64	45.14	37.47	34.63	46.7	35.58	36.68	47.4	0.317361	-0.111858	0.429218	0.41447	0.0412539	0.373217	-0.0755346	0.0215749	0.0775768	3.34e-06	0.046	3.19e-08	6.51e-08	0.451	2.56e-07	0.174	0.668	0.157	1.21e-05	0.0735	1.67e-07	3.21e-07	0.534	1.13e-06	0.238
orf19.1139	135.37	132.67	116.02	148.45	130.87	138.95	157.26	141.92	150.79	128.61	123.02	143.45	152.14	133.11	170.08	277.83	276.68	258.64	128.02	139.42	149.99	131.69	151.77	271.05	0.230382	0.123673	0.106709	1.04554	0.199848	0.845691	0.0395998	0.854757	0.115775	0.0112	0.152	0.21	1.12e-11	0.0255	4.98e-10	0.642	4.1e-10	0.175	0.0207	0.211	0.28	1.2e-10	0.0434	3.7e-09	0.71
orf19.114	12.21	14.13	15.57	15.58	14.95	17.66	12.99	12.87	12.79	14.04	12.36	13.75	15.85	15.34	17.11	26.08	26.46	25.15	13.97	16.07	12.88	13.39	16.1	25.9	-0.109194	0.198594	-0.307787	0.96047	0.267328	0.693142	-0.0613304	1.00833	0.00740399	0.211	0.0223	0.00106	2.26e-11	0.00419	2.38e-09	0.484	5.67e-12	0.925	0.281	0.0385	0.00242	2.24e-10	0.00847	1.54e-08	0.566
orf19.1140	103.23	108.47	113.64	93.55	97.07	87.86	84.55	88.34	88.79	111.31	110.7	106.25	102.88	92.1	97.1	58.22	55.67	55.58	108.45	92.83	87.23	109.42	97.36	56.49	-0.313442	-0.223703	-0.0897382	-0.95405	-0.169989	-0.784061	0.0139965	-0.626612	0.0677112	6.18e-06	0.000348	0.106	1.93e-14	0.0041	1.02e-12	0.794	8.57e-11	0.215	2.13e-05	0.00087	0.155	4.26e-13	0.00831	1.4e-11	0.84
orf19.3221	48.76	55.78	81.65	53.4	66.03	51.43	91.1	97.21	87.75	250.4	243.72	262.19	207.66	211.58	237.37	879.55	895.62	865.37	62.06	56.95	92.02	252.11	218.87	880.18	0.603368	-0.0930088	0.696377	1.80512	-0.206457	2.01157	2.05719	3.25893	1.94374	4.18e-05	0.449	6.61e-06	1.81e-14	0.0697	1.97e-15	1.36e-14	1.73e-19	4.57e-14	0.000124	0.531	2.27e-05	4.02e-13	0.106	6.01e-14	3.14e-13
orf19.1143	41.4	41.41	44.5	46.1	42.4	43.05	46.57	43.7	46.81	43.99	41.01	42	46.16	44.07	48.14	47.76	48.98	47.41	42.44	43.85	45.69	42.33	46.12	48.05	0.106745	0.04704	0.0597047	0.184586	0.122383	0.0622028	-0.0037418	0.0740997	0.0716016	0.0392	0.345	0.229	0.000999	0.021	0.204	0.941	0.134	0.152	0.0637	0.427	0.302	0.00229	0.0365	0.273	0.956
orf19.2593	16.72	20.48	24.22	13.65	18.71	15.28	6.01	6.45	5.37	80.18	80.18	86.55	23.78	27.1	21.48	0.46	0.66	0.36	20.47	15.88	5.94	82.3	24.12	0.49	-1.76877	-0.352896	-1.41587	-7.40621	-1.7687	-5.63751	2.02285	-3.61459	0.607051	7.73e-11	0.00616	6.61e-09	9.46e-17	6.4e-15	3.33e-14	9.34e-16	5.28e-10	2.2e-05	6.82e-10	0.012	3.91e-08	4.57e-15	1.64e-13	6.83e-13	3.18e-14
orf19.1517	818.17	830.88	823.96	766.82	822.89	809.25	162.57	168.25	157.75	3420.51	3164.3	3475.76	2025.71	2106.37	1979.81	139.91	158.26	145.8	824.34	799.65	162.85	3353.52	2037.3	147.99	-2.33995	-0.0443176	-2.29563	-4.50138	-0.717125	-3.78426	2.02243	-0.139004	1.34963	5.07e-24	0.32	7.55e-24	1.38e-30	1.57e-14	7.79e-29	8.91e-24	0.011	7.18e-20	3.72e-21	0.401	5.39e-21	4.6e-26	3.56e-13	5.56e-25	6.01e-21
orf19.1149	40.74	39.57	57.51	39.55	47.73	43.42	38.85	42.7	38.76	37.22	53.03	40.76	41.02	41.77	44.98	68.44	70.32	60.42	45.94	43.57	40.1	43.67	42.59	66.39	-0.174249	-0.0556242	-0.118625	0.612922	-0.0289261	0.641848	-0.0605834	0.726588	-0.0338852	0.153	0.638	0.324	2.33e-05	0.81	1.08e-05	0.614	2.09e-06	0.775	0.213	0.706	0.405	7.24e-05	0.853	3.58e-05	0.685
orf19.115	4.7	5.82	6.88	7.34	6.56	6.44	4.84	5.41	6.05	5.97	5.47	6.43	6.22	6.08	6.26	10.97	12.7	11.13	5.8	6.78	5.43	5.95	6.19	11.6	-0.087492	0.241019	-0.328511	0.974679	0.0645961	0.910083	0.0457243	1.1079	-0.130699	0.488	0.0529	0.0112	8.42e-09	0.603	1.24e-08	0.718	7.38e-10	0.268	0.57	0.0832	0.0208	4.89e-08	0.675	6.96e-08	0.776
orf19.1375	214.35	233.37	262.97	204.79	227.55	229.14	94.84	94.54	92.2	966.74	861.59	1031.74	476.57	506.95	497.25	141.73	150.46	157.64	236.9	220.49	93.86	953.36	493.59	149.94	-1.33049	-0.100173	-1.23032	-2.66498	-0.944813	-1.72016	2.00855	0.674062	1.16391	5.32e-15	0.156	2.69e-14	4e-22	4.29e-13	7.64e-18	1.3e-19	3.71e-09	2.05e-14	1.39e-13	0.216	5.67e-13	1.46e-19	6.46e-12	5.46e-16	1.8e-17
orf19.1287	14.9	15.3	12.67	19.25	16.11	14.78	25.27	27.4	27.26	64.56	52.63	54.81	64.18	55.15	80.44	186.68	165.63	189.86	14.29	16.71	26.64	57.33	66.59	180.73	0.900571	0.223465	0.677105	1.65935	0.200918	1.45843	2.0012	2.75998	1.97865	1.95e-06	0.15	4.68e-05	7.48e-14	0.0675	6.77e-13	5.36e-13	1.21e-17	1.78e-13	7.41e-06	0.209	0.000138	1.38e-12	0.104	9.7e-12	7.88e-12
orf19.2988	406.96	417.24	439.13	331.59	357.18	363.4	147.23	151.54	138.23	1662.48	1670.52	1708.72	827.93	888.15	754.81	68.18	71.14	74.6	421.11	350.72	145.67	1680.57	823.63	71.31	-1.53142	-0.264281	-1.26714	-4.55987	-1.03041	-3.52946	1.99723	-1.03121	1.23111	2.77e-18	8.03e-05	1.7e-16	1.05e-28	7.53e-16	4.08e-26	1.21e-21	4.14e-14	6.58e-17	2.31e-16	0.000226	7.46e-15	6.56e-25	2.64e-14	6.87e-23	3.71e-19
orf19.4011	0.02	0.02	0.1	0.02	0.02	0.06	0.02	0.02	0.02	0.11	0.18	0.12	0.6	0.69	1.11	0.12	0.17	0.09	0.05	0.03	0.02	0.14	0.8	0.13	-0.81676	-0.315755	-0.501005	-0.114025	2.5062	-2.62022	1.99686	2.6996	4.81881	0.253	0.654	0.479	0.833	1.24e-05	4.71e-06	0.00419	0.000242	1e-08	0.329	0.721	0.561	0.872	4.04e-05	1.66e-05	0.00848
orf19.1155	36.78	36.74	36.88	34.92	34.5	37.01	38.77	36.65	36.92	36.26	36.76	34.04	34.61	37.7	31.11	35.84	34.18	39.46	36.8	35.48	37.44	35.69	34.47	36.49	0.0250445	-0.0551138	0.0801584	0.0251252	-0.0506933	0.0758185	-0.0430541	-0.0429734	-0.0386336	0.709	0.416	0.239	0.711	0.465	0.264	0.532	0.518	0.57	0.769	0.499	0.312	0.77	0.547	0.341	0.611
orf19.4873	1.19	1.2	3.15	1.76	1.27	0.97	0.64	0.84	0.62	6.77	4.97	8.75	7.01	8.47	5.82	0.46	0.69	1.18	1.85	1.33	0.7	6.83	7.1	0.78	-1.24391	-0.338875	-0.905036	-3.20466	0.116555	-3.32121	1.99277	0.0320241	2.4482	0.0158	0.426	0.0772	6.31e-08	0.618	2.82e-08	4.87e-06	0.952	3.9e-07	0.0283	0.509	0.117	3.11e-07	0.689	1.48e-07	1.72e-05
orf19.1158	6.11	6.91	8.9	4.26	7.78	8.21	9.52	8.71	6.93	4.95	6	5.36	7.9	8.82	4.87	4.39	4.18	5.83	7.31	6.75	8.39	5.43	7.2	4.8	0.212816	-0.152937	0.365752	-0.211599	0.38787	-0.59947	-0.406465	-0.83088	0.134342	0.332	0.503	0.106	0.419	0.125	0.0195	0.108	0.00158	0.557	0.413	0.584	0.155	0.502	0.178	0.0342	0.157
orf19.1584	27.13	26.93	27.71	23.58	26.24	25.92	9	10.24	7.49	110.11	99.67	112.42	74.37	83.55	75.34	27.9	27.73	29.11	27.25	25.25	8.91	107.4	77.75	28.24	-1.61862	-0.111179	-1.50744	-1.92588	-0.464685	-1.4612	1.97583	1.66858	1.62233	1.48e-12	0.222	6.29e-12	1.82e-17	1.66e-06	6.63e-15	1.88e-17	6.19e-13	1.46e-15	1.94e-11	0.294	7.12e-11	1.15e-15	6.39e-06	1.69e-13	1.18e-15
orf19.1160	35.54	34.51	36.4	32.28	38.75	38.04	38.11	39.36	40.68	36.43	38.18	37.49	37.51	38.31	33.53	34.49	34.12	36.83	35.49	36.36	39.38	37.37	36.45	35.15	0.149817	0.0314964	0.118321	-0.0913632	-0.0346842	-0.056679	0.075421	-0.165759	0.00924043	0.0216	0.61	0.0615	0.149	0.578	0.358	0.235	0.0111	0.88	0.0374	0.682	0.0953	0.208	0.654	0.44	0.309
orf19.1161	311.56	299.23	292.87	285.09	291.21	301.02	313.95	312.42	314.44	289.56	309.39	288.22	268.96	284.99	272.74	205.2	205.98	187.72	301.22	292.44	313.6	295.73	275.56	199.63	0.0585748	-0.0428225	0.101397	-0.567261	-0.101921	-0.465339	-0.0262687	-0.652104	-0.0853676	0.168	0.31	0.0219	4.07e-12	0.0225	1.76e-10	0.532	2.2e-13	0.0507	0.231	0.39	0.0378	4.8e-11	0.0388	1.44e-09	0.612
orf19.1162	33.64	32.81	37.23	30.1	33.18	34.26	24.98	25.76	23.94	36.68	45.26	36.57	24.95	26.72	22.43	20.82	19.71	20.32	34.56	32.52	24.89	39.5	24.7	20.28	-0.470409	-0.0881479	-0.382261	-0.961082	-0.673312	-0.287769	0.193454	-0.297218	-0.39171	2.39e-05	0.308	0.000272	3.51e-10	1.29e-07	0.00561	0.0312	0.00436	0.000215	7.43e-05	0.388	0.000695	2.69e-09	6.01e-07	0.011	0.0519
orf19.4688	47.95	49.48	56.44	42.48	40.82	38.12	29.88	29.81	26.42	200.24	183.74	219.19	137.33	128.21	142.46	318.31	289.5	247.36	51.29	40.48	28.7	201.05	136	285.06	-0.833712	-0.337594	-0.496117	0.502402	-0.561139	1.06354	1.96979	3.30591	1.74625	1.67e-08	0.00133	4.59e-05	2.01e-06	6.28e-07	5.19e-12	7.56e-17	4.16e-21	1.75e-15	9.12e-08	0.00298	0.000135	7.61e-06	2.59e-06	5.98e-11	3.79e-15
orf19.1789.1	340.73	337.9	385.87	231.2	253.35	239.53	143.35	146.23	155.51	1418.8	1269.35	1471.47	546.72	546.92	514.19	32.19	34.28	35.17	354.83	241.36	148.36	1386.54	535.95	33.88	-1.25637	-0.553557	-0.70281	-5.35269	-1.36729	-3.98541	1.96529	-2.13103	1.15156	5.07e-16	3.34e-09	7.62e-11	4.25e-29	8.58e-18	4.52e-26	5.91e-21	8.59e-20	1.35e-15	1.88e-14	2.09e-08	6.73e-10	4.24e-25	6.02e-16	7.16e-23	1.41e-18
orf19.1756	179.27	214.19	196.7	146.29	142.52	153.11	54.47	58.19	50.41	662.39	1054.84	628.8	293.18	326.86	279.86	134.48	133.62	134.02	196.72	147.31	54.36	782.01	299.97	134.04	-1.85361	-0.414961	-1.43865	-2.50862	-1.34843	-1.16019	1.95872	1.30371	1.02525	8.11e-12	0.00562	1.13e-09	2.52e-15	3.07e-10	1.44e-08	3.15e-13	6.66e-09	1.12e-07	8.95e-11	0.0111	7.82e-09	7.32e-14	2.38e-09	7.96e-08	4.93e-12
orf19.1166	232.23	244.19	229.38	219.79	230.28	240.06	263.03	260.47	252.59	223.54	222.23	220.01	232.09	247.08	230.99	110.44	108.21	110.49	235.27	230.04	258.7	221.93	236.72	109.71	0.137356	-0.0332059	0.170562	-1.01664	0.0927897	-1.10943	-0.0837626	-1.23776	0.042233	0.00208	0.409	0.000266	1.5e-17	0.0291	2.04e-18	0.0469	1.83e-19	0.296	0.00448	0.493	0.000679	9.75e-16	0.0488	1.81e-16	0.0747
orf19.1167	1.9	1.92	3.63	2.02	3.57	2.16	4.14	5.41	4.24	2.86	2.85	2.7	2.72	2.61	2.92	11.47	8.73	10.06	2.48	2.58	4.6	2.81	2.75	10.08	0.955343	0.107408	0.847936	1.82887	-0.0359348	1.8648	0.253329	1.12685	0.109987	0.000251	0.661	0.000637	3.07e-09	0.88	1.25e-09	0.309	4.67e-07	0.642	0.000644	0.727	0.00152	1.94e-08	0.909	8.53e-09	0.39
orf19.2991	4.94	5.55	5.25	5.18	6.33	5.9	5.02	5.04	6.21	18.92	21.44	19.21	19.62	22.05	17.89	22.78	22.55	24.87	5.25	5.81	5.42	19.86	19.85	23.4	0.0354553	0.145783	-0.110328	0.230173	-0.000312919	0.230486	1.92273	2.11744	1.77663	0.809	0.316	0.44	0.0107	0.997	0.00911	1.67e-13	8.36e-15	2.44e-13	0.853	0.397	0.523	0.0199	0.998	0.0172	2.81e-12
orf19.1169	8.01	9.48	9.54	8.69	11.53	11.91	25.49	26.47	22.73	8.3	8.71	9.31	13.89	15.17	15.34	31.06	30.51	30.32	9.01	10.71	24.9	8.77	14.8	30.63	1.46969	0.239223	1.23047	1.80798	0.754711	1.05327	-0.0384965	0.299794	0.476991	6.14e-13	0.0423	6e-12	1.19e-14	5.91e-07	1.46e-11	0.75	0.000563	9.06e-05	8.9e-12	0.0682	6.82e-11	2.82e-13	2.45e-06	1.52e-10	0.803
orf19.117	146.39	153.52	158.54	141.52	161.12	168.06	132.58	141.59	136.23	143.11	157.88	138.25	132.28	139.43	108.28	93.67	89.11	87.21	152.82	156.9	136.8	146.42	126.66	90	-0.159468	0.0347268	-0.194195	-0.701436	-0.213779	-0.487657	-0.0620768	-0.604045	-0.310583	0.0541	0.66	0.0211	1.28e-08	0.0131	4e-06	0.438	1.49e-07	0.00067	0.085	0.726	0.0365	7.18e-08	0.0238	1.43e-05	0.521
orf19.1170	43.8	47.11	50.85	53.83	55.96	54.06	60.8	57.52	57.7	48.57	49.31	51.55	63.55	64	69.6	168.67	157.2	154.76	47.25	54.62	58.67	49.81	65.71	160.21	0.31494	0.212174	0.102766	1.68578	0.398504	1.28728	0.07775	1.44859	0.26408	2.92e-06	0.000389	0.0507	1.35e-20	7.66e-08	2.1e-18	0.147	1.94e-19	2.33e-05	1.07e-05	0.000964	0.0801	2.73e-18	3.72e-07	1.86e-16	0.206
orf19.5620	307.66	307.12	359.19	187.13	218.49	213.34	23.15	26.84	23.69	1163.21	1237.84	1157.55	380.08	418.43	341.01	10.46	10.45	12.25	324.65	206.32	24.56	1186.2	379.84	11.06	-3.72275	-0.652838	-3.06991	-6.75618	-1.64594	-5.11024	1.87337	-1.16006	0.880272	1.53e-21	5.8e-08	1.21e-19	1.28e-25	2.45e-16	8.39e-23	1.92e-17	9.02e-09	2.6e-10	4.53e-19	2.89e-07	1.7e-17	1.65e-22	1.03e-14	4.03e-20	1.2e-15
orf19.1177	76.8	74.5	71.52	73.38	76.27	72.5	87.11	87	86.03	71.05	67.53	70.11	65.6	69.32	68.73	48.05	48.2	42.58	74.28	74.05	86.72	69.56	67.89	46.28	0.224008	-0.00377504	0.227783	-0.587157	-0.0350541	-0.552103	-0.0947898	-0.905955	-0.126069	6.97e-05	0.935	5.6e-05	2.41e-11	0.46	7.12e-11	0.0536	3.03e-15	0.0122	0.000199	0.952	0.000163	2.37e-10	0.543	6.34e-10	0.0842
orf19.1178	4.28	3.89	4.38	3.75	4.26	4.22	3.6	4.07	3.8	3.46	3.69	3.45	2.9	3.79	3.18	3.61	2.66	3.5	4.18	4.08	3.82	3.53	3.29	3.26	-0.128814	-0.0351008	-0.0937133	-0.144664	-0.109425	-0.0352393	-0.238224	-0.254074	-0.312548	0.291	0.766	0.437	0.269	0.408	0.783	0.0686	0.0497	0.0182	0.37	0.817	0.52	0.346	0.491	0.831	0.105
orf19.118	441.55	461.15	427.33	366.46	382.04	384.78	324.94	336.58	319.47	413.75	446.21	422.34	369.58	353.19	372.23	206.28	206.04	203.38	443.34	377.76	327	427.43	365	205.23	-0.438793	-0.230766	-0.208027	-1.05814	-0.228362	-0.829776	-0.052378	-0.671723	-0.049974	1.07e-10	4.35e-06	2.07e-05	2.71e-18	5.71e-06	4.73e-16	0.184	4.09e-14	0.206	9.18e-10	1.55e-05	6.52e-05	2.27e-16	1.98e-05	1.77e-14	0.249
orf19.1108	141.75	139.56	150.32	120.91	124.78	124.74	76.5	81.58	81.71	532.92	491.94	550.67	280.84	272.95	254.02	58.36	63.12	61.68	143.88	123.48	79.93	525.18	269.27	61.06	-0.847975	-0.21987	-0.628105	-3.1025	-0.961494	-2.14101	1.8661	-0.388428	1.12447	2.24e-13	0.000437	8.72e-11	1.09e-25	2.39e-15	5.29e-22	3.28e-21	5.45e-07	2.8e-16	3.65e-12	0.00107	7.62e-10	1.48e-22	7.01e-14	1.87e-19	8.49e-19
orf19.5845	7.82	6.35	6.25	8.33	7.09	6.89	11.38	11.16	12.79	27.73	21.89	24.6	20.51	18.44	25.67	70.17	72.03	71.05	6.8	7.44	11.78	24.74	21.54	71.08	0.794436	0.131738	0.662698	1.53393	-0.214872	1.7488	1.85939	2.59888	1.51278	1.52e-05	0.406	8.92e-05	2.68e-14	0.0418	2e-15	2.23e-12	1.28e-17	5.38e-11	4.89e-05	0.489	0.000249	5.65e-13	0.0674	6.08e-14	2.8e-11
orf19.1363	3.57	3.85	4.06	2.83	2.32	2.53	1.7	1.39	1.19	12.78	11.05	19.71	10.44	12.17	13.74	122.3	111.9	140.05	3.83	2.56	1.43	14.51	12.11	124.75	-1.43205	-0.587693	-0.844357	3.16314	-0.211055	3.37419	1.85669	6.45188	2.23333	0.000594	0.0698	0.0349	1.28e-16	0.233	4.11e-17	7.75e-08	4.12e-16	2.27e-08	0.00142	0.107	0.0574	5.89e-15	0.306	2.27e-15	3.76e-07
orf19.1183	57.25	58.68	56.16	55.31	61.19	58.38	68.67	65.72	63.14	58.4	56.23	57.24	56.11	59.32	57.08	71.75	74.09	69.22	57.36	58.29	65.85	57.29	57.5	71.69	0.198611	0.0227107	0.1759	0.323819	0.00569649	0.318122	-0.00221957	0.122989	-0.0192338	0.00056	0.651	0.00165	1.36e-06	0.91	1.53e-06	0.965	0.0187	0.701	0.00135	0.718	0.00362	5.32e-06	0.933	5.92e-06	0.974
orf19.1185	91.59	83.92	79.54	85.2	78.67	84.66	85.1	87.82	85.63	73.87	77.47	79.82	79.92	75.84	70.94	57.11	50	55.7	85.02	82.84	86.19	77.06	75.57	54.27	0.0220103	-0.0363959	0.0584062	-0.508554	-0.0280912	-0.480463	-0.140401	-0.670966	-0.132096	0.738	0.581	0.378	1.26e-07	0.673	2.93e-07	0.0434	9.14e-10	0.055	0.793	0.656	0.461	5.89e-07	0.738	1.28e-06	0.0697
orf19.5588	0.84	0.97	0.85	0.58	0.38	0.89	0.31	0.43	0.18	3.33	3.31	2.89	0.78	1.49	1.15	1.71	1.19	1.22	0.89	0.61	0.31	3.18	1.14	1.37	-1.60866	-0.643755	-0.964903	-1.23536	-1.5295	0.29414	1.84262	2.21591	0.956871	0.000285	0.0622	0.0215	2.06e-05	2.91e-06	0.287	4.16e-07	2.58e-06	0.00627	0.000724	0.0963	0.0372	6.48e-05	1.07e-05	0.366	1.77e-06
orf19.1187	497.87	508.8	466.37	492.56	475.2	497.18	417.45	427.95	421.52	431.72	482.02	452.28	471.13	547.33	388.52	713.1	462.03	510.54	491.02	488.31	422.3	455.34	468.99	561.89	-0.216749	-0.00791406	-0.208835	0.277652	0.0327701	0.244882	-0.108817	0.385584	-0.0681332	0.0681	0.944	0.0774	0.0213	0.775	0.0384	0.347	0.00227	0.55	0.104	0.958	0.117	0.0369	0.825	0.0625	0.429
orf19.1189	300.67	312.49	281.19	326.24	326.17	333.97	169.89	169.92	162.34	311.24	299.15	381.55	399.07	383.73	358.73	283.76	200.24	206.67	298.12	328.79	167.39	330.64	380.51	230.23	-0.83164	0.142196	-0.973835	-0.530734	0.212346	-0.74308	0.140408	0.441314	0.210558	3.95e-08	0.163	2.31e-09	2.44e-05	0.0414	1.62e-07	0.171	0.000269	0.0418	2.03e-07	0.225	1.5e-08	7.58e-05	0.0669	7.41e-07	0.234
orf19.119	8.99	9.37	10.53	10.41	6.63	8.9	8.16	10.01	9.5	12.27	10.56	12.78	11.72	9.27	11.71	12.98	11.74	12.89	9.63	8.65	9.23	11.87	10.9	12.54	-0.065012	-0.190737	0.125725	0.0862457	-0.125944	0.212189	0.292875	0.444133	0.357668	0.626	0.165	0.356	0.474	0.321	0.0846	0.0321	0.00146	0.0112	0.696	0.228	0.438	0.556	0.402	0.126	0.0533
orf19.300	316.03	314.33	295.09	279.94	279.52	288.78	142.07	147.34	139.03	1103.37	1072.09	1117.24	664.28	721.89	651.21	278.47	266.53	262.03	308.49	282.75	142.81	1097.57	679.13	269.01	-1.11071	-0.125499	-0.985207	-2.02836	-0.692673	-1.33569	1.83111	0.913453	1.26394	1.99e-17	0.00919	2.55e-16	8.75e-24	3.06e-14	9.7e-20	7.95e-23	1.22e-15	3.23e-19	1.24e-15	0.0173	1.06e-14	5.95e-21	6.36e-13	1.42e-17	3.88e-20
orf19.1191	102.96	100.94	101.69	96.1	107.76	108.07	98.43	98.07	94.4	92.92	95.08	89.38	97.76	107.12	84.8	59.28	58.03	57.29	101.86	103.98	96.96	92.46	96.56	58.2	-0.071162	0.0276607	-0.0988227	-0.667746	0.0577544	-0.725501	-0.139765	-0.736349	-0.109671	0.257	0.654	0.119	3.8e-10	0.358	7.28e-11	0.0332	5.46e-11	0.0859	0.333	0.721	0.171	2.89e-09	0.441	6.46e-10	0.0549
orf19.1192	44.81	41.72	39.42	43.35	39.17	37.06	46.68	43.63	44.69	42.03	37.8	43.79	39.64	34.61	45.72	29.1	31.97	32.22	41.98	39.86	45	41.21	39.99	31.1	0.10165	-0.0747984	0.176448	-0.401724	-0.0524055	-0.349319	-0.0311527	-0.534527	-0.00875978	0.246	0.395	0.0506	0.000175	0.556	0.00067	0.724	3.63e-06	0.92	0.321	0.478	0.08	0.000462	0.633	0.00159	0.782
orf19.7411	9.49	9.67	10.65	12.05	11.33	10.26	10.76	11.61	7.74	38.35	31.27	36.94	56.93	53.68	68.39	15.36	16.04	19.68	9.94	11.21	10.03	35.52	59.67	17.02	0.00352984	0.177717	-0.174187	-1.06755	0.746818	-1.81436	1.82997	0.758891	2.39907	0.982	0.249	0.255	2.44e-09	8.73e-08	3.26e-14	2.25e-12	1.57e-05	1.5e-15	0.986	0.324	0.331	1.57e-08	4.2e-07	6.71e-13	2.83e-11
orf19.1340	61.62	59.32	75.69	54.41	68.83	60.39	47.81	47.68	48.97	248.43	200.47	233.69	96.77	95.71	84.88	5.81	6.85	7.66	65.54	61.21	48.15	227.53	92.46	6.77	-0.436283	-0.0949131	-0.34137	-5.07719	-1.29368	-3.7835	1.79743	-2.84347	0.598666	0.000145	0.32	0.00166	7.53e-21	7.8e-13	5.23e-18	1.28e-15	2.85e-15	1.55e-06	0.000391	0.401	0.00365	1.72e-18	1.1e-11	3.96e-16	4.16e-14
orf19.1196	62.9	69.19	73.19	72.44	76.73	84.37	77.01	70.29	72.71	69.8	80.92	77.3	100.59	105.45	87.6	64.35	60.97	68.81	68.43	77.85	73.34	76.01	97.88	64.71	0.101893	0.185431	-0.0835383	-0.232713	0.364215	-0.596928	0.152123	-0.182483	0.330907	0.192	0.0225	0.279	0.00565	7.62e-05	6.46e-08	0.058	0.0245	0.000208	0.259	0.0388	0.357	0.0111	0.000215	3.18e-07	0.0903
orf19.1198	20.14	19.61	20.88	21.76	19.86	21.03	22.46	21.38	19.45	18.67	19.42	18.61	16.1	15.75	14.35	18.97	19.39	16.62	20.21	20.88	21.1	18.9	15.4	18.33	0.0627593	0.0448044	0.0179548	-0.0428432	-0.293633	0.25079	-0.0945926	-0.200195	-0.43303	0.428	0.569	0.817	0.601	0.00224	0.00586	0.256	0.0167	2.47e-05	0.51	0.645	0.858	0.674	0.00478	0.0115	0.332
orf19.6995	2.29	2.41	3.79	2.06	2.85	3.72	1.11	0.72	0.99	8.81	9.88	9.77	7.19	8.71	5.87	1.4	1.31	2.24	2.83	2.88	0.94	9.49	7.26	1.65	-1.56841	0.0145081	-1.58292	-2.58862	-0.387596	-2.20103	1.78674	0.766534	1.38464	0.000131	0.957	0.000107	7.91e-10	0.0346	1.84e-08	6.18e-08	0.0439	3.17e-06	0.000356	0.968	0.000294	5.64e-09	0.057	1e-07	3.06e-07
orf19.120	2.05	2.86	3.31	2.39	2.98	2.78	2.03	2.14	2.11	2.69	3.19	3.5	4.4	3.93	3.31	5.03	5.1	6.35	2.74	2.71	2.09	3.13	3.88	5.49	-0.363781	0.011192	-0.374973	0.804712	0.324165	0.480547	0.20657	1.37506	0.519543	0.0617	0.949	0.0523	2.35e-05	0.0583	0.00215	0.25	2.31e-08	0.00405	0.0956	0.962	0.0824	7.31e-05	0.0908	0.0046	0.325
orf19.7637	61.39	61.77	59.54	48.67	56.29	49.63	30.14	30.67	28.1	185.08	200.36	246.1	168.17	180.35	149.54	51.43	50.09	48.59	60.9	51.53	29.64	210.51	166.02	50.04	-1.03876	-0.241784	-0.796971	-2.06073	-0.333266	-1.72746	1.77756	0.755585	1.68608	6.64e-10	0.017	7.71e-08	7.6e-17	0.000735	3.29e-15	1.47e-15	1.75e-07	5.87e-15	4.81e-09	0.0302	3.75e-07	3.8e-15	0.00173	9.19e-14	4.67e-14
orf19.1201	64.72	63.61	64.34	57.08	57.7	60.72	55.16	54.36	53.25	64.1	88.52	60.95	50.41	54.19	51.2	20.57	20.45	23.26	64.23	58.5	54.26	71.19	51.94	21.43	-0.243066	-0.135864	-0.107201	-1.72344	-0.43906	-1.28438	0.132579	-1.3478	-0.170617	0.00971	0.125	0.226	1.41e-14	4.3e-05	6.37e-12	0.133	2.31e-12	0.0611	0.0182	0.179	0.298	3.23e-13	0.000127	7.19e-11	0.189
orf19.1822	2.4	2.18	1.72	2.28	1.92	2.45	12.95	11.83	16.72	7.24	7.13	7.03	5.65	6.43	4.7	52.49	57.05	58.14	2.1	2.22	13.84	7.13	5.59	55.89	2.70737	0.0707658	2.6366	2.96771	-0.349184	3.3169	1.77452	2.03487	1.35457	4.53e-13	0.757	3.75e-13	4.9e-18	0.0282	1.24e-18	5.4e-09	7.57e-17	3.85e-07	6.78e-12	0.809	5.73e-12	3.75e-16	0.0474	1.2e-16	3.25e-08
orf19.1330	1.39	1.92	2.64	2.02	2.78	2.45	0.57	0.99	0.95	6.73	7.02	5.69	3.04	4.14	3.31	2.31	2.38	2.12	1.98	2.42	0.83	6.48	3.5	2.27	-1.25021	0.331212	-1.58142	-1.51369	-0.89867	-0.615019	1.76201	1.49853	0.532125	0.000192	0.154	6.81e-06	3.46e-08	2.35e-05	0.00524	9.87e-09	1.37e-05	0.0139	0.000504	0.215	2.33e-05	1.79e-07	7.31e-05	0.0104	5.65e-08
orf19.1204	59.3	63.76	64.82	60.65	68	69.42	64.39	65.76	66.26	59.11	64.22	59.3	64.68	67.48	62.73	49.89	47.65	54.07	62.63	66.03	65.47	60.88	64.96	50.54	0.064879	0.0745556	-0.00967656	-0.27286	0.0936163	-0.366476	-0.0396051	-0.377344	-0.0205444	0.236	0.175	0.857	5.06e-05	0.096	7.59e-07	0.471	4.77e-07	0.702	0.31	0.239	0.891	0.000148	0.141	3.09e-06	0.553
orf19.1208	15.25	14.51	16.6	16.85	15.48	16.14	11.6	10.42	11.79	15.56	15.89	14.35	15.74	17.1	14.26	5.17	6.3	7.66	15.45	16.16	11.27	15.27	15.7	6.38	-0.455439	0.0649637	-0.520402	-1.28879	0.0407846	-1.32958	-0.0114736	-0.844828	-0.0356526	0.000179	0.493	3.07e-05	1.9e-10	0.677	7.23e-11	0.907	4.5e-07	0.704	0.000472	0.575	9.34e-05	1.55e-09	0.74	6.42e-10	0.93
orf19.7042	29.61	24.78	30.69	29.02	25.94	26.62	7.29	6.97	8.18	106.84	83.37	97.75	76.28	62.49	86.91	21.11	30.71	21.29	28.36	27.19	7.48	95.99	75.23	24.37	-1.92223	-0.0555912	-1.86664	-1.98029	-0.358397	-1.62189	1.75809	1.70003	1.45528	6.55e-10	0.685	1.1e-09	1.82e-13	0.00418	1.03e-11	1.7e-12	6.29e-09	6.88e-11	4.75e-09	0.748	7.6e-09	3.02e-12	0.00845	1.1e-10	2.21e-11
orf19.1210	67.36	68.78	72.48	55.53	64.94	61.7	62.04	63.87	59.3	60.07	68.42	60.4	61.07	62.46	55.13	41.72	34.99	38.29	69.54	60.72	61.74	62.96	59.55	38.33	-0.171168	-0.197153	0.0259855	-0.720692	-0.0796383	-0.641054	-0.14329	-0.692815	-0.0257755	0.0191	0.00808	0.706	9.2e-10	0.259	6.91e-09	0.0473	1.65e-09	0.709	0.0335	0.0154	0.766	6.46e-09	0.335	4.08e-08	0.0754
orf19.1212	180.12	187.64	172.96	177.17	175.24	172.16	215.12	207.64	203.64	189.65	187.5	191.56	178.14	169.93	171.97	127.72	117.3	118.97	180.24	174.86	208.8	189.57	173.35	121.33	0.212697	-0.0430281	0.255725	-0.644701	-0.129058	-0.515643	0.073271	-0.784127	-0.0127591	0.000219	0.384	2.5e-05	7.47e-12	0.0144	5.09e-10	0.145	1.29e-13	0.795	0.00057	0.467	7.73e-05	8.3e-11	0.026	3.77e-09	0.204
orf19.1214	298.9	298.25	308.87	288.41	307.8	299.62	321.49	299.35	294.63	298.43	279.01	290.95	260.06	257.72	273.43	238.15	245.02	229.69	302.01	298.61	305.16	289.46	263.73	237.62	0.0144466	-0.0163114	0.030758	-0.283773	-0.134408	-0.149365	-0.0618725	-0.360092	-0.179969	0.731	0.698	0.466	8.99e-07	0.00417	0.00177	0.153	1.73e-08	0.000284	0.788	0.759	0.549	3.61e-06	0.00844	0.00387	0.213
orf19.1217	92.05	90.43	88.67	102.07	87.26	87.7	100.11	102.3	113.56	83.92	77.14	90.98	84.8	82.32	95.67	95.12	97.62	89.95	90.39	92.34	105.32	84.01	87.6	94.23	0.218049	0.0269858	0.191063	0.16982	0.0605126	0.109308	-0.109722	-0.15795	-0.0761954	0.00476	0.702	0.0115	0.0237	0.399	0.13	0.133	0.0321	0.286	0.00952	0.763	0.0212	0.0406	0.482	0.184	0.188
orf19.6500	29.73	30.25	36.28	26.7	34.27	26.45	22.31	23.31	20.17	111.27	110.7	101.13	63.65	70.24	64.2	72.67	73.99	75.66	32.09	29.14	21.93	107.7	66.03	74.11	-0.542533	-0.134753	-0.407781	-0.538901	-0.705807	0.166906	1.75304	1.75668	1.18199	1.19e-05	0.156	0.000369	5.6e-07	7.65e-09	0.0449	6.71e-16	2.72e-15	3.04e-12	3.91e-05	0.216	0.000919	2.33e-06	4.48e-08	0.0719	2.39e-14
orf19.7056	6.57	6.38	7.28	10.26	10.18	12.15	3.27	4.37	3.2	21.27	26.3	20.41	14.96	17.03	14	2.87	2.72	1.76	6.74	10.87	3.61	22.66	15.33	2.45	-0.91043	0.67882	-1.58925	-3.22144	-0.562027	-2.65941	1.75186	-0.559143	0.511016	0.000143	0.000239	1.73e-08	6.28e-14	6.84e-05	4.12e-12	3.06e-11	0.0274	0.000653	0.000385	0.000616	9.43e-08	1.19e-12	0.000195	4.86e-11	2.95e-10
orf19.334	50.66	52.42	73.43	50.8	56.06	59.03	8.16	8.56	8.86	209.01	145.85	244.65	186.14	179.6	193.33	11.07	8.95	11.05	58.84	55.3	8.53	199.84	186.36	10.36	-2.76692	-0.0712979	-2.69562	-4.24974	-0.0654488	-4.18429	1.74931	0.266487	1.75516	8.21e-12	0.625	1.37e-11	1.24e-16	0.621	1.67e-16	1.35e-11	0.294	1.22e-11	9.05e-11	0.695	1.43e-10	5.75e-15	0.691	7.35e-15	1.42e-10
orf19.541	88.49	92.66	98.79	78.93	81.53	76.49	55.38	55.99	52.77	314.97	292.65	322.04	188.36	191	178.01	65.75	66.76	68.16	93.31	78.98	54.72	309.89	185.79	66.89	-0.768569	-0.239059	-0.52951	-2.2103	-0.736162	-1.47414	1.73115	0.289411	1.23404	6.73e-14	2.75e-05	1.1e-10	3.49e-24	2.26e-14	2.97e-20	5.9e-22	2.99e-06	1.24e-18	1.26e-12	8.44e-05	9.4e-10	2.74e-21	4.89e-13	5.36e-18	2.05e-19
orf19.1223	64.26	65.69	61.32	67.04	60.44	55.13	53.26	53.02	63.62	55.53	58.57	64.98	62.94	61.13	60.57	59.17	53.26	55.9	63.76	60.87	56.64	59.7	61.55	56.11	-0.177284	-0.0698935	-0.10739	-0.0865833	0.0488676	-0.135451	-0.0991106	-0.00841009	0.0196504	0.0201	0.331	0.143	0.237	0.5	0.0676	0.178	0.907	0.783	0.0351	0.412	0.201	0.31	0.581	0.104	0.242
orf19.1224	63.91	81.21	150.05	59.9	101.15	137.1	64.06	56.22	65.78	45.99	88.08	56.32	40.99	53.61	31.76	60.46	61.36	95.88	98.39	99.38	62.02	63.46	42.12	72.56	-0.572202	0.0300027	-0.602205	0.202894	-0.565871	0.768766	-0.582563	0.192534	-1.17844	0.0827	0.924	0.0682	0.532	0.104	0.0286	0.0805	0.549	0.00154	0.124	0.943	0.104	0.611	0.152	0.048	0.121
orf19.1613	631.06	651.69	661.46	588.05	568.83	597.34	274.17	284.09	278.17	2120.53	2003.72	2282.2	1653.31	1651.84	1675.08	309.7	301.69	313.95	648.07	584.74	278.81	2135.49	1660.08	308.45	-1.21677	-0.148893	-1.06788	-2.78904	-0.360486	-2.42856	1.71765	0.145371	1.50605	1.89e-18	0.00211	3.15e-17	1.14e-26	6.05e-09	2.52e-25	2.08e-22	0.00424	4.13e-21	1.7e-16	0.00453	1.83e-15	2.83e-23	3.61e-08	2.93e-22	8.44e-20
orf19.1227	0.1	0.4	1.33	0.09	0.67	0.27	0.67	0.5	0.46	0.2	0.18	0.12	0.31	0.37	0.33	4.39	4.56	5.6	0.61	0.35	0.55	0.16	0.34	4.85	0.537334	-0.50243	1.03976	4.88604	1.04891	3.83712	-1.2035	3.1452	0.347841	0.401	0.477	0.13	1.06e-07	0.189	1.81e-07	0.13	6.01e-07	0.626	0.484	0.559	0.185	5.03e-07	0.255	8.2e-07	0.185
orf19.1228	37.64	38.96	37.91	38.47	36.21	40.1	41.33	39.58	38.96	37.73	35.27	39.56	47.72	43.52	50.34	59.39	57.21	60.34	38.17	38.26	39.96	37.52	47.19	58.98	0.0661577	-0.000248384	0.0664061	0.656174	0.330309	0.325865	-0.0293006	0.560716	0.301257	0.278	0.997	0.274	1.4e-10	1.43e-05	7.35e-06	0.635	1.62e-09	3.53e-05	0.357	0.997	0.352	1.17e-09	4.62e-05	2.5e-05	0.704
orf19.1229	116.81	117.62	99.67	110.56	92.03	78.3	79.32	96.47	101.04	98.14	105.93	110.04	118.03	100.92	125.33	188.7	160.01	162.37	111.36	93.63	92.28	104.7	114.76	170.36	-0.275764	-0.259782	-0.0159824	0.699868	0.126526	0.573342	-0.0868443	0.888787	0.299463	0.0299	0.0394	0.895	4.68e-06	0.297	5.61e-05	0.472	1.27e-07	0.0191	0.0501	0.064	0.921	1.65e-05	0.377	0.000163	0.554
orf19.123	9.57	9.11	9.14	10.81	9.82	9.36	8.93	8.19	7.94	9.82	9.73	8.7	13.43	13.96	12.87	21.11	19.94	21.77	9.27	10	8.35	9.42	13.42	20.94	-0.149707	0.107939	-0.257646	1.14632	0.511278	0.635046	0.0252568	1.32129	0.428596	0.0687	0.163	0.00271	4.7e-14	4.9e-07	3.97e-10	0.75	2.49e-15	3.14e-06	0.105	0.225	0.0057	9.22e-13	2.06e-06	3.01e-09	0.803
orf19.797	232.23	247.95	247.56	179.07	198.51	203.2	49.82	50.09	46.21	761.46	807.05	807.59	482.64	513.96	453.58	63.47	65.38	65.06	242.58	193.59	48.71	792.03	483.39	64.64	-2.31582	-0.327063	-1.98875	-3.61472	-0.71252	-2.9022	1.70722	0.408316	1.32177	1.02e-21	6.19e-06	3.05e-20	1.44e-26	2.08e-12	2.36e-24	5.14e-20	1.28e-06	1.99e-17	3.2e-19	2.14e-05	5.47e-18	3.42e-23	2.64e-11	2.07e-21	8.36e-18
orf19.1721	49.73	52.2	55.81	67.15	58.66	56.69	53.52	49.38	49.61	187.88	155.71	172.26	131.82	106	138.45	172.85	214.57	181.5	52.58	60.83	50.84	171.95	125.42	189.64	-0.0472961	0.208682	-0.255978	0.141544	-0.461421	0.602965	1.70604	1.89488	1.03593	0.663	0.0605	0.024	0.153	0.000103	2.78e-06	5.88e-14	5.54e-15	8.4e-10	0.728	0.0939	0.041	0.213	0.000285	1.02e-05	1.12e-12
orf19.4177	277.52	286.97	303.75	239.07	264.61	264.48	76.06	79.95	79.51	940.27	934.47	948.27	701.7	737.46	686.34	145.97	146	140.42	289.41	256.06	78.51	941	708.5	144.13	-1.88163	-0.177145	-1.70449	-2.70658	-0.40936	-2.29722	1.70199	0.877049	1.46978	9.93e-22	0.00085	8.81e-21	7.48e-26	1.82e-09	3.02e-24	1.02e-21	1.61e-14	2.95e-20	3.15e-19	0.00197	1.96e-18	1.08e-22	1.21e-08	2.45e-21	3.21e-19
orf19.4788	101.1	107.42	137.62	99.27	117.94	95.46	106.59	108.06	95.08	376.11	364.22	372.21	318	341.53	361.79	738.53	778.51	752.94	115.38	104.22	103.24	370.85	340.44	756.66	-0.148692	-0.13747	-0.0112215	1.02909	-0.125984	1.15507	1.69759	2.87537	1.70908	0.11	0.138	0.901	7.44e-12	0.137	7.38e-13	1.72e-15	1.18e-20	1.52e-15	0.16	0.194	0.926	8.28e-11	0.193	1.05e-11	5.36e-14
orf19.2649	3.81	5.51	8.55	4.56	6.79	5.57	2.79	3.73	2.84	17.45	19.04	18.14	13.29	11.86	14.52	2.48	1.66	2.67	5.96	5.64	3.12	18.21	13.22	2.27	-0.86287	-0.005823	-0.857047	-3.05649	-0.475997	-2.58049	1.69441	-0.499209	1.22423	0.00195	0.978	0.00194	7.28e-12	0.00294	2.45e-10	3.6e-09	0.0952	9.28e-07	0.00421	0.984	0.00421	8.12e-11	0.00613	1.94e-09	2.24e-08
orf19.1237	13.3	12.77	16.72	11.25	13.8	11.95	17.89	18.52	19.29	12.73	12.74	11.02	12.4	11.86	11.36	12.19	13.4	13.5	14.26	12.33	18.56	12.16	11.87	13.03	0.390468	-0.196094	0.586561	0.0949246	-0.0353386	0.130263	-0.215105	-0.510648	-0.0543499	0.000139	0.0426	8.39e-07	0.322	0.72	0.169	0.0328	4.15e-06	0.569	0.000375	0.0686	3.38e-06	0.403	0.778	0.232	0.0543
orf19.3337	2.99	2.22	2.16	1.73	1.69	2.16	0.75	0.87	1.27	8.47	6.26	9.49	12.47	10.96	13.83	11.79	13.72	26.16	2.46	1.86	0.96	8.07	12.42	17.23	-1.37968	-0.40303	-0.976648	1.01657	0.645383	0.371188	1.69327	4.08952	2.74169	0.0244	0.42	0.111	0.000619	0.0248	0.105	0.000287	2.6e-08	6.41e-07	0.0416	0.503	0.16	0.00148	0.0424	0.153	0.000728
orf19.1239	0.02	0.06	0.1	0.02	0.15	0.06	0.05	0.09	0.18	0.02	0.1	0.07	0.02	0.09	0.15	17.09	15.27	18.67	0.06	0.08	0.11	0.06	0.09	17.01	0.999736	0.240302	0.759434	8.2724	0.17468	8.09772	0.178146	7.45081	0.112524	0.245	0.789	0.362	1.16e-11	0.844	5.17e-12	0.846	3.45e-12	0.897	0.32	0.836	0.444	1.23e-10	0.88	5.96e-11	0.882
orf19.124	129.03	120.63	108.92	147.48	122.41	115.05	133.94	130.86	133.71	158.02	105.78	163.65	171.03	143.23	194.58	286.69	266.83	252.28	119.52	128.31	132.84	142.48	169.61	268.6	0.155587	0.0979727	0.057614	0.943974	0.268662	0.675312	0.226044	1.01443	0.396734	0.245	0.46	0.661	1.8e-07	0.0488	1.91e-05	0.0979	5.28e-08	0.00537	0.32	0.543	0.727	8.18e-07	0.0774	6.03e-05	0.144
orf19.5870	110.62	112.01	123.61	102.83	101.54	102.85	46.31	47.38	49.77	353.81	378.78	382.77	284.71	304.85	277.4	78.5	84.22	79.66	115.41	102.41	47.82	371.79	288.99	80.79	-1.2705	-0.170657	-1.09985	-2.20159	-0.3631	-1.83848	1.68876	0.757673	1.49631	5.82e-16	0.00774	1.22e-14	9.36e-22	8.39e-07	5.03e-20	2.28e-19	2.33e-11	3.55e-18	2.12e-14	0.0148	2.86e-13	3e-19	3.38e-06	8.2e-18	2.92e-17
orf19.1244	119.71	112.42	115.86	117.1	115.04	121.46	116.36	118.64	123.72	119.63	118.14	120.41	115.31	114.88	120.71	64.21	62.11	57.57	116	117.86	119.57	119.39	116.97	61.3	0.0435922	0.0226999	0.0208923	-0.962259	-0.0302892	-0.93197	0.0419466	-0.963905	-0.0110425	0.323	0.604	0.632	2.55e-16	0.491	4.58e-16	0.344	2.21e-16	0.8	0.404	0.676	0.701	1.06e-14	0.573	1.72e-14	0.426
orf19.1246	172.4	177.11	191.85	167.71	185.48	186.53	219.04	222.86	215.63	154.92	181.41	166.11	158.3	178.58	154.2	147.16	150.03	148.31	180.45	179.91	219.18	167.48	163.69	148.5	0.28204	-0.00448542	0.286525	-0.171307	-0.0327896	-0.138517	-0.108223	-0.561569	-0.136527	0.000156	0.943	0.000128	0.0125	0.608	0.038	0.099	7.49e-09	0.0398	0.000415	0.958	0.000347	0.0229	0.68	0.062	0.145
orf19.1247	22.59	23.19	22.99	23.87	24.27	24.52	26.96	31.26	28.78	25.51	24.36	25.25	23.42	26.83	24.68	37.52	38.6	34.73	22.92	24.22	29	25.04	24.97	36.95	0.336429	0.078988	0.257441	0.563943	-0.00323272	0.567176	0.125842	0.353357	0.0436212	2.35e-05	0.233	0.000407	4.9e-09	0.96	3.01e-09	0.068	4.03e-06	0.497	7.3e-05	0.306	0.001	2.98e-08	0.971	1.9e-08	0.104
orf19.1248	155.05	157.69	157.63	155.94	159.38	160.34	206.74	201.18	201.04	163.92	156.78	164.65	161.58	169.49	170.51	113.48	111.37	108.19	156.79	158.55	202.99	161.78	167.19	111.01	0.372537	0.0160184	0.356519	-0.542506	0.0475716	-0.590077	0.0444636	-0.870579	0.0760168	1.31e-09	0.674	2.77e-09	1.6e-12	0.22	2.63e-13	0.252	7.35e-17	0.055	8.95e-09	0.739	1.76e-08	2.08e-11	0.292	4.19e-12	0.328
orf19.1249	50.12	49.75	49.89	50.69	51.91	47.57	50.63	50.39	49.69	54.45	46.49	51.09	43.36	43	40.92	26.92	29.02	28.7	49.92	50.06	50.24	50.67	42.43	28.21	0.00926357	0.00462494	0.00463863	-0.84035	-0.25025	-0.5901	0.0166765	-0.832937	-0.238198	0.85	0.925	0.924	1.05e-13	4.99e-05	1.2e-10	0.737	1.03e-13	7.77e-05	0.885	0.944	0.944	1.87e-12	0.000146	1.02e-09	0.793
orf19.2284	113.44	114.49	122.81	87.75	98.55	97.19	39.32	37.57	38.72	375.29	372.4	379.37	235.22	241.02	202.99	22.23	22.68	22.05	116.92	94.5	38.54	375.69	226.41	22.32	-1.60037	-0.307802	-1.29256	-4.07197	-0.732943	-3.33903	1.68488	-0.786723	1.25974	2.25e-17	5.28e-05	2.22e-15	1.01e-25	1.11e-11	9.46e-24	7.21e-19	4.38e-10	5.25e-16	1.37e-15	0.000154	6.6e-14	1.4e-22	1.19e-10	6.3e-21	7.77e-17
orf19.1250	76.8	73.37	69.46	79.04	74.85	73.82	82.98	73.23	77.03	88.36	71.69	83.94	89.36	78.33	96.71	188.47	188.08	177.3	73.21	75.9	77.74	81.33	88.13	184.62	0.0860453	0.0527044	0.0333409	1.18947	0.116141	1.07333	0.146	1.24942	0.209436	0.29	0.513	0.677	2.62e-13	0.156	1.77e-12	0.0801	9.08e-14	0.0144	0.369	0.594	0.741	4.18e-12	0.216	2.28e-11	0.12
orf19.2607	109.07	109.11	121.78	80.88	89	85.73	20.63	17.48	19.53	363.77	322.65	404.21	221.91	228.42	201.4	17.89	19.2	17.75	113.32	85.2	19.21	363.55	217.24	18.28	-2.56162	-0.410113	-2.1515	-4.30402	-0.735887	-3.56814	1.67592	-0.0664855	1.35015	1.31e-18	2.11e-05	5.98e-17	7.74e-24	5.64e-10	5.53e-22	7.15e-17	0.531	1.05e-14	1.26e-16	6.62e-05	3.12e-15	5.48e-21	4.14e-09	1.94e-19	3.61e-15
orf19.1252	508.43	520.22	474.55	483.16	522.41	514.66	434.08	447.73	406.91	438.55	534.82	417.9	397.67	427.99	379.51	179.07	164.34	169.98	501.07	506.74	429.57	463.76	401.72	171.13	-0.221917	0.0165668	-0.238484	-1.43339	-0.201883	-1.2315	-0.116766	-1.32823	-0.335216	0.0024	0.798	0.00126	4.31e-16	0.00543	1.02e-14	0.0854	2.01e-15	3.44e-05	0.0051	0.844	0.00283	1.64e-14	0.0107	2.47e-13	0.128
orf19.4012	129.14	126.27	134.68	103.01	102.93	93.7	7.1	8.23	6.65	424.56	362.94	461.02	385.63	363.97	366.36	23.28	19.29	22.33	130.03	99.88	7.33	416.17	371.99	21.64	-4.15159	-0.380693	-3.77089	-4.26619	-0.153135	-4.11305	1.66981	1.55521	1.89737	2.39e-18	0.000539	1.97e-17	4.66e-22	0.0872	1.02e-21	6.27e-15	2.89e-09	5.34e-16	2.04e-16	0.0013	1.23e-15	1.66e-19	0.13	3.2e-19	1.61e-13
orf19.5926	7.7	6.65	6.64	11.32	10.02	10.55	16.64	16.25	15.04	25.97	17.09	25.43	21.72	16.44	26.62	86.17	90.66	82.55	7	10.63	15.98	22.83	21.59	86.46	1.19581	0.602441	0.593371	1.96099	-0.0837034	2.0447	1.66974	2.43492	0.983593	2.51e-06	0.00661	0.00183	2.08e-13	0.558	6.68e-14	8.03e-09	7.51e-15	3.75e-06	9.32e-06	0.0128	0.00397	3.41e-12	0.635	1.26e-12	4.68e-08
orf19.1255	6.85	7.59	7.75	5.66	5.25	5.66	5.79	5.3	5.69	6.86	6.37	7.13	4.97	4.8	5	11.83	11.41	11.41	7.4	5.52	5.59	6.79	4.93	11.55	-0.403499	-0.424939	0.0214397	0.773709	-0.457543	1.23125	-0.128845	1.04836	-0.161449	0.000223	0.00012	0.825	3.3e-09	0.000114	1.51e-12	0.166	1.69e-11	0.116	0.000579	0.000328	0.865	2.07e-08	0.000313	1.97e-11	0.229
orf19.1816	42.52	45.86	43.38	46.82	43.78	47.28	71.89	72.56	69.19	142.82	122.57	153.89	124.66	138.44	108.58	165.17	155.88	144.37	43.92	45.96	71.21	139.76	123.9	155.14	0.697464	0.0635538	0.63391	0.157446	-0.170397	0.327843	1.66202	1.122	1.42807	1.44e-06	0.568	4.94e-06	0.12	0.0978	0.00276	1.72e-13	1.33e-10	2.91e-12	5.59e-06	0.644	1.74e-05	0.171	0.144	0.00579	2.88e-12
orf19.1259	138.31	132.97	133.41	152.32	136.86	140.96	135.88	138.32	140.87	130.92	115.92	135.88	149.84	151.18	171.37	247.66	245.98	231.05	134.9	143.38	138.36	127.57	157.47	241.57	0.0364797	0.086434	-0.0499543	0.925592	0.304305	0.621287	-0.0849517	0.804161	0.13292	0.556	0.169	0.419	2.97e-13	5.58e-05	4.99e-10	0.181	4.03e-12	0.0385	0.633	0.232	0.502	4.67e-12	0.000162	3.7e-09	0.247
orf19.2445	0.18	0.48	0.42	0.13	0.41	0.14	0.16	0.09	0.14	1.06	0.91	1.16	1.64	1.91	1.24	0.91	1.06	0.87	0.36	0.23	0.13	1.04	1.6	0.95	-1.34402	-0.690472	-0.653547	-0.123864	0.624107	-0.747971	1.65437	2.87453	2.96895	0.00572	0.105	0.171	0.652	0.0225	0.00639	5.99e-05	2.61e-07	1.93e-08	0.0113	0.153	0.234	0.719	0.0388	0.0124	0.000173
orf19.2092	122.26	121.87	131.31	108.15	124.72	123.02	58.97	63.09	60.42	399.54	382.49	395.06	320.64	352.28	297.67	93.86	96.8	97.8	125.15	118.63	60.83	392.36	323.53	96.15	-1.04045	-0.0789093	-0.961541	-2.02855	-0.279863	-1.74868	1.64899	0.660895	1.44804	3.76e-13	0.246	1.82e-12	8.91e-20	0.000148	2.26e-18	6.46e-18	2.44e-09	1.07e-16	5.74e-12	0.321	2.34e-11	1.32e-17	0.000397	1.96e-16	4.72e-16
orf19.2098	690.46	712.16	691.29	566.74	607.58	628.28	213.47	243.06	207.12	2198.34	2071.78	2261.57	1255.23	1367.01	1134.38	46.55	47.19	51.59	697.97	600.87	221.22	2177.23	1252.21	48.45	-1.66081	-0.217655	-1.44316	-5.49149	-0.799244	-4.69225	1.63974	-2.19094	1.05815	4.16e-18	0.00146	8.88e-17	5.95e-29	1.4e-12	2.35e-27	7.94e-19	1.24e-19	1.19e-14	3.25e-16	0.00324	4.32e-15	4.95e-25	1.85e-11	7.9e-24	8.39e-17
orf19.5610	10.89	15.19	28.74	11.76	21.04	12.44	14.67	15.36	13.07	50.62	52.14	52.37	46.37	44.58	49.73	37.56	45.99	47.57	18.27	15.08	14.37	51.71	46.9	43.71	-0.223847	-0.182333	-0.041514	-0.250993	-0.144506	-0.106488	1.62386	1.59671	1.66169	0.348	0.439	0.863	0.149	0.4	0.532	4.88e-08	1.07e-07	4.76e-08	0.43	0.522	0.896	0.208	0.483	0.611	2.46e-07
orf19.3222	76.96	77.4	73.59	80.62	66.33	75.46	128.34	140.7	136.51	236.87	220.5	242.33	170.46	179.5	172.15	165.25	181.36	175.41	75.98	74.14	135.18	233.24	174.04	174	0.830257	-0.0408182	0.871075	-0.421595	-0.420683	-0.00091202	1.61646	0.364608	1.2366	1.29e-12	0.497	4.9e-13	1.16e-07	1.28e-07	0.987	9.29e-19	1.44e-06	3.01e-16	1.73e-11	0.578	7.26e-12	5.46e-07	5.97e-07	0.99	9.5e-17
orf19.1266	10.39	11.26	12.51	10.19	11.93	11.54	13.9	12.28	12.87	11.09	11.5	9.86	10.76	10.55	9.8	10.89	11.41	9.62	11.39	11.22	13.02	10.82	10.37	10.64	0.196764	-0.0180402	0.214804	-0.0226571	-0.0611239	0.0384668	-0.0662369	-0.285658	-0.109321	0.0513	0.855	0.0333	0.824	0.559	0.701	0.522	0.00614	0.282	0.081	0.889	0.0551	0.864	0.636	0.761	0.601
orf19.896	56.36	52.04	60.13	60.26	61.95	54.31	92.35	99.78	102.2	172.67	131.96	221.51	308.79	295.82	354.98	388.12	370.33	292.8	56.18	58.84	98.11	175.38	319.86	350.42	0.805679	0.0692207	0.736459	1.02643	0.897119	0.129314	1.60915	1.8299	2.43705	1.09e-05	0.638	3.2e-05	6.55e-08	6.29e-07	0.312	9.44e-11	2.37e-12	1.31e-14	3.61e-05	0.706	9.72e-05	3.23e-07	2.6e-06	0.393	8.19e-10
orf19.1077	77.23	80.19	79.46	64.98	73.9	70.12	30.47	28.96	30.67	233.75	239.27	248.42	162.64	170.03	150.05	27.21	28.31	28.14	78.96	69.67	30.03	240.48	160.91	27.89	-1.39537	-0.182062	-1.21331	-3.10772	-0.579807	-2.52791	1.60618	-0.106167	1.20843	2.06e-16	0.00492	4e-15	3.39e-24	3.75e-10	3.57e-22	7.15e-19	0.134	3.9e-16	8.82e-15	0.00981	1.09e-13	2.69e-21	2.86e-09	1.33e-19	7.71e-17
orf19.4827	441.31	444.89	457.12	411	411.37	437.76	300.72	296.19	287.08	1327.65	1346.72	1408.88	975.92	1007.57	967.79	352.23	388.07	350.67	447.77	420.04	294.66	1361.08	983.76	363.66	-0.603579	-0.0932656	-0.510314	-1.90394	-0.467577	-1.43636	1.60336	0.303005	1.22905	1.88e-11	0.0619	4.53e-10	2.33e-22	3.65e-10	1.17e-19	8.65e-21	2.72e-06	3e-18	1.9e-10	0.0958	3.39e-09	9.26e-20	2.79e-09	1.64e-17	1.94e-18
orf19.1273	20.49	17.83	23.46	18.49	18.97	20.21	17.23	17.41	15.68	25.97	21.33	23.04	22.22	19.26	19.71	26.52	28.8	29.15	20.59	19.22	16.77	23.44	20.4	28.15	-0.284766	-0.0917365	-0.19303	0.270427	-0.194274	0.464701	0.189916	0.745109	0.0873783	0.0196	0.412	0.103	0.0145	0.0869	0.00016	0.0947	5.2e-07	0.432	0.0343	0.495	0.15	0.0261	0.129	0.000426	0.14
orf19.1274	1.94	1.95	2.6	1.62	2.25	1.87	1.92	1.91	1.95	2.09	3	2.42	1.5	1.39	1.76	4.22	4.08	3.65	2.16	1.91	1.93	2.51	1.55	3.98	-0.151085	-0.165465	0.0143795	0.677437	-0.704906	1.38234	0.221945	1.05047	-0.317496	0.357	0.313	0.93	6.29e-05	0.000345	5.56e-09	0.171	2.14e-07	0.0751	0.44	0.393	0.948	0.000181	0.000862	3.34e-08	0.234
orf19.5753	39.3	36.47	41.68	63.03	50.76	49.5	63.65	68.88	77.75	117.19	104.52	132.46	126.5	125.53	115.23	209.12	275.02	235.31	39.15	54.43	70.1	118.06	122.42	239.82	0.837297	0.46978	0.367517	1.02326	0.0606488	0.962614	1.58645	1.77242	1.17732	1.19e-07	0.000326	0.00203	4.95e-10	0.551	1.32e-09	7.67e-13	1.37e-14	1.07e-10	5.58e-07	0.000818	0.00438	3.67e-09	0.628	9.02e-09	1.08e-11
orf19.1276	25.61	25.5	26.92	27.1	28.64	26.17	23.3	22.83	23.98	27.98	28.32	25.99	25.98	23.25	23.29	10.46	10.42	10.69	26.01	27.3	23.37	27.43	24.18	10.53	-0.154648	0.0726478	-0.227296	-1.38447	-0.183989	-1.20049	0.0790791	-1.15075	-0.177558	0.00964	0.185	0.000348	2.76e-16	0.0028	5.46e-15	0.159	1.4e-14	0.00313	0.0181	0.25	0.000869	1.13e-14	0.00587	1.42e-13	0.22
orf19.1277	28.37	28.06	24.06	28.18	30.82	30.4	9.95	11.87	10.82	25.47	39.11	25.85	21.58	20.5	16.59	8.92	8.92	9.26	26.83	29.8	10.88	30.14	19.56	9.03	-1.30279	0.15415	-1.45694	-1.72379	-0.60621	-1.11758	0.154531	-0.266469	-0.60583	1.31e-08	0.213	1.39e-09	1.27e-10	0.000116	4.2e-07	0.222	0.139	9.27e-05	7.35e-08	0.283	9.44e-09	1.07e-09	0.000317	1.79e-06	0.294
orf19.1279	119.48	117.96	113.4	115.3	121.1	116.4	93.96	104.23	97.8	119.09	114.25	120.5	136.27	134.33	121.36	145.3	138.24	143.91	116.95	117.6	98.66	117.95	130.65	142.48	-0.246299	0.00843335	-0.254733	0.272776	0.147652	0.125124	0.0118046	0.53088	0.151023	3.12e-05	0.859	1.97e-05	6.63e-06	0.0046	0.0125	0.804	1.11e-10	0.0037	9.49e-05	0.892	6.21e-05	2.27e-05	0.00922	0.0228	0.849
orf19.1281	20.61	23.27	20.05	21.69	20.12	22.1	14.78	15.99	13.47	20.89	16.64	19.16	21.36	21.12	23.73	44.76	43.87	44.57	21.31	21.3	14.75	18.9	22.07	44.4	-0.529794	-0.00325242	-0.526541	1.24411	0.229254	1.01485	-0.183454	1.59045	0.049052	2.55e-06	0.967	2.48e-06	6.8e-14	0.01	1.16e-12	0.0359	8.22e-16	0.532	9.46e-06	0.976	9.23e-06	1.27e-12	0.0187	1.57e-11	0.0588
orf19.4812	17.58	17.08	18.86	12.74	13.7	16.14	11.2	11.31	12.55	53.82	52.55	54.07	26.98	30.05	26.19	8.1	8.44	8.58	17.84	14.19	11.69	53.48	27.74	8.37	-0.612673	-0.341182	-0.271491	-2.67584	-0.945657	-1.73018	1.58541	-0.477754	0.980938	1.25e-07	0.000189	0.00333	1.45e-20	1.52e-13	3.27e-16	2.38e-17	2.74e-05	2.93e-12	5.86e-07	0.000496	0.00687	2.88e-18	2.58e-12	1.3e-14	1.43e-15
orf19.2204	21.54	25.68	30.84	21.33	26.6	28.8	19.94	15.59	16.56	74.29	67.71	91.49	62.59	63.35	54.7	59.32	62.8	66	26.02	25.57	17.36	77.83	60.21	62.7	-0.573689	-0.0222462	-0.551443	-0.299444	-0.356711	0.0572676	1.58245	1.8567	1.24799	0.000486	0.866	0.000682	0.01	0.00304	0.598	6.03e-12	1.3e-12	5.4e-10	0.00118	0.898	0.00161	0.0188	0.00633	0.671	6.85e-11
orf19.1306	71.5	64.25	66.96	72.16	64.02	69.59	71.08	71.18	70.19	217.58	194.68	192.57	168.21	162.46	147.38	74.52	79.17	66.36	67.57	68.59	70.82	201.61	159.35	73.35	0.0692618	0.0205741	0.0486877	-1.45905	-0.338232	-1.12082	1.57637	0.0480638	1.21757	0.371	0.789	0.526	1.38e-15	8.96e-05	3.33e-13	3.24e-16	0.529	6.97e-14	0.454	0.836	0.606	4.42e-14	0.00025	5.18e-12	1.3e-14
orf19.5212	0.33	0.4	0.61	0.17	0.38	0.19	0.31	0.13	0.26	1.54	1.25	1.11	1.39	1.88	1.97	1.64	1.75	1.84	0.45	0.24	0.23	1.3	1.75	1.74	-0.984759	-0.904104	-0.0806544	0.431527	0.413146	0.0183809	1.57251	2.98879	2.88976	0.0133	0.0203	0.84	0.0637	0.0797	0.929	1.85e-05	3.15e-09	5.17e-09	0.0241	0.0354	0.877	0.0983	0.12	0.947	5.86e-05
orf19.1289	157.02	155.17	162.71	148.16	154.24	152.99	142.65	148.9	149.11	129.23	168.69	133.64	131.82	140.58	128.91	102.18	101.14	98	158.3	151.8	146.89	143.85	133.77	100.44	-0.108032	-0.0602909	-0.0477411	-0.50995	-0.0969094	-0.413041	-0.145933	-0.547851	-0.182552	0.108	0.359	0.467	1.06e-07	0.153	2.6e-06	0.0352	2.91e-08	0.0101	0.157	0.442	0.55	5.03e-07	0.212	9.65e-06	0.0578
orf19.1290	199.63	206.74	212.94	140.95	165.76	164.53	136.87	151.39	143.79	170.56	259.86	168.25	104.61	126.48	78.84	42.05	32.43	34.61	206.44	157.08	144.02	199.56	103.31	36.36	-0.520256	-0.397533	-0.122724	-2.43937	-0.945667	-1.4937	-0.0755654	-1.99468	-0.6237	0.00151	0.0109	0.406	2.33e-13	1.76e-06	3.92e-09	0.601	1.42e-11	0.000335	0.00333	0.0202	0.489	3.78e-12	6.72e-06	2.43e-08	0.674
orf19.1291	125.36	130.04	123.05	136.75	124.78	121.46	164.55	149.57	156.35	133.48	121.91	135.65	107.16	101.98	123.73	90.16	95.12	87.99	126.15	127.66	156.82	130.35	110.96	91.09	0.313279	0.0157853	0.297494	-0.514571	-0.236576	-0.277996	0.0450055	-0.782845	-0.207356	5.79e-05	0.806	0.000103	6.34e-08	0.00131	0.000289	0.489	2.63e-11	0.00371	0.000168	0.85	0.000284	3.13e-07	0.00292	0.000733	0.57
orf19.685	130.46	127.97	128.69	135.92	118.76	126.63	162.72	155.33	160.78	401.59	352.96	399.27	286.78	292.17	309.27	176.84	181.36	178.21	129.04	127.1	159.61	384.61	296.07	178.8	0.306514	-0.0246094	0.331124	-1.10138	-0.375203	-0.726174	1.57205	0.164155	1.22145	7.63e-06	0.648	2.53e-06	2.23e-16	1.46e-07	1.27e-12	1.77e-19	0.00442	4.1e-17	2.59e-05	0.715	9.39e-06	9.44e-15	6.75e-07	1.7e-11	2.33e-17
orf19.2970	433.37	443.5	436.83	378.02	367.52	368.57	114.42	117.38	113.36	1329.47	1186.79	1391.2	948.28	986.79	1012.9	70.5	87.44	85.9	437.9	371.37	115.05	1302.49	982.66	81.28	-1.92833	-0.237887	-1.69045	-4.00442	-0.403102	-3.60131	1.56829	-0.507792	1.40307	4.01e-17	0.0054	6.99e-16	3.53e-24	9.88e-06	3.91e-23	3.9e-16	6.38e-06	4.96e-15	2.24e-15	0.0107	2.48e-14	2.74e-21	3.29e-05	2.08e-20	1.51e-14
orf19.1297	19.67	20.25	23.19	19.91	22.39	19.88	16.43	15.18	16.28	17.45	20.8	20.73	20.65	22.15	18.02	12.98	13.21	14.38	21.04	20.73	15.96	19.66	20.27	13.52	-0.395129	-0.0145291	-0.3806	-0.54117	0.0508228	-0.591993	-0.0968627	-0.242904	-0.0315108	0.000238	0.866	0.000331	8.72e-06	0.573	1.72e-06	0.286	0.0184	0.716	0.000614	0.898	0.000829	2.93e-05	0.649	6.59e-06	0.365
orf19.1298	105.82	105.12	104.19	117.64	100.56	94.52	103.22	101.45	106.4	96.61	86.93	97.52	115.1	99.53	125.89	225.31	205.58	200.7	105.05	104.24	103.69	93.69	113.5	210.53	-0.0191807	-0.0169429	-0.0022378	1.16918	0.270957	0.898224	-0.167746	1.02061	0.120154	0.8	0.823	0.976	1.52e-13	0.0016	2.2e-11	0.0371	1.95e-12	0.121	0.846	0.863	0.982	2.58e-12	0.00352	2.19e-10	0.0606
orf19.7484	157.98	150.96	168.55	147.15	155.56	161.9	199.63	217.26	214.39	459.79	501.16	451.19	263.33	296.36	257.52	333.57	327.05	322.24	159.16	154.87	210.43	470.71	272.4	327.62	0.40329	-0.0392135	0.442504	-0.522315	-0.790477	0.268162	1.56548	0.639878	0.814219	2.67e-07	0.49	5.87e-08	1.15e-09	5.13e-13	4.52e-05	5.45e-19	4.43e-11	6.15e-13	1.18e-06	0.571	2.91e-07	7.94e-09	7.57e-12	0.000133	6.12e-17
orf19.2344	6.03	9.86	20.05	11.68	10.68	8.12	8.64	11.69	11.91	22.53	20.99	67	35.39	49.85	25.93	18.14	36.29	15.7	11.98	10.16	10.74	36.84	37.05	23.38	0.00245333	-0.0630452	0.0654985	-0.478017	0.223699	-0.701716	1.54931	1.06884	1.83606	0.996	0.901	0.896	0.191	0.512	0.0535	0.00159	0.0219	0.000255	0.997	0.925	0.922	0.258	0.592	0.0841	0.0035
orf19.6632	384.55	382.27	332.38	367.67	345.1	347.72	115.27	113.4	117.36	1070.47	1017.68	1115.08	818.41	840.78	874.17	89.46	109.76	113.6	366.4	353.5	115.34	1067.74	844.45	104.27	-1.66473	-0.0494009	-1.61533	-3.36257	-0.337821	-3.02475	1.5444	-0.15344	1.25598	3.62e-17	0.465	6.72e-17	4.42e-24	1.49e-05	4.76e-23	2.64e-17	0.0467	2.15e-15	2.06e-15	0.547	3.43e-15	3.34e-21	4.81e-05	2.49e-20	1.57e-15
orf19.3870	343.35	330.94	356.45	316.49	325.55	369.84	357.87	383.18	364.81	975.64	1068.27	962.2	647.5	697.93	609.1	399.69	399.13	367.59	343.58	337.29	368.62	1002.04	651.51	388.8	0.101694	-0.0303064	0.132001	-1.36536	-0.621342	-0.744021	1.54429	0.0772368	0.953258	0.092	0.606	0.032	1.53e-17	8.59e-11	5.12e-12	1.44e-18	0.19	4.38e-14	0.136	0.678	0.0531	9.9e-16	7.51e-10	5.91e-11	1.36e-16
orf19.1304	59.57	59.73	53.86	66.75	56.88	58.17	55.97	58.82	62.02	67.81	53.3	65.85	79.88	66.52	84.41	214.24	199.78	194.47	57.72	60.6	58.94	62.32	76.94	202.83	0.0294637	0.0676496	-0.0381859	1.71296	0.306664	1.4063	0.100531	1.78403	0.339545	0.752	0.469	0.681	2.51e-15	0.00284	9.64e-14	0.29	9.49e-16	0.00111	0.805	0.552	0.744	7.31e-14	0.00594	1.74e-12	0.369
orf19.1305	60.23	57.74	48.27	59.93	45.49	43.46	49.75	55.66	56.7	66.85	50.24	73.64	71.72	57.95	82.16	137.42	123.33	125.98	55.41	49.63	54.04	63.58	70.61	128.91	-0.0333868	-0.167226	0.133839	1.042	0.157665	0.884331	0.180428	1.25581	0.50532	0.808	0.233	0.337	5.78e-08	0.249	6.31e-07	0.196	2.39e-09	0.00108	0.851	0.306	0.418	2.88e-07	0.324	2.6e-06	0.264
orf19.7370	42.52	40.43	43.74	37.13	37.46	37.1	16.83	17.67	17.72	126.21	95.52	154.53	131.44	119.74	125.85	68.51	67.74	63.96	42.23	37.23	17.41	125.42	125.67	66.74	-1.2789	-0.180563	-1.09833	-0.878799	0.0333369	-0.912136	1.53986	1.93996	1.75376	1.41e-09	0.122	2.28e-08	1.46e-08	0.739	6.92e-09	9.4e-13	2.63e-13	7.42e-14	9.56e-09	0.175	1.22e-07	8.09e-08	0.794	4.09e-08	1.3e-11
orf19.2989	156.59	172.82	170.06	138.97	152.69	156.56	38.44	41.47	35.95	497.74	473.23	478.13	464.54	499.73	439.57	8.1	9.37	8.74	166.49	149.41	38.62	483.03	467.95	8.73	-2.10784	-0.156945	-1.9509	-5.78808	-0.0460841	-5.742	1.53746	-2.14278	1.64832	7.74e-20	0.017	4.23e-19	2.22e-26	0.418	2.56e-26	4.61e-18	1.4e-16	1.02e-18	1.18e-17	0.0302	4.94e-17	4.69e-23	0.501	4.91e-23	3.55e-16
orf19.6086	90.31	98.61	99.15	85.2	83.93	88.73	43.49	41.99	42	262.24	288.16	281.77	360.76	394.67	366.1	19.23	18.91	28.02	96.02	85.95	42.5	277.39	373.84	22.05	-1.17469	-0.159326	-1.01537	-3.69076	0.430714	-4.12147	1.53085	-0.985211	2.12089	2.24e-12	0.0597	3.94e-11	2.93e-22	6.16e-06	2.1e-23	1.78e-15	7.11e-10	1.39e-18	2.82e-11	0.0928	3.71e-10	1.12e-19	2.13e-05	1.23e-20	5.5e-14
orf19.1309	16.53	14.59	15.96	13.87	14.89	13.55	11.96	12.35	12.15	17.53	14.66	16.34	11.65	12.69	10.63	4.78	5.35	5.99	15.69	14.1	12.16	16.18	11.65	5.38	-0.365778	-0.148237	-0.21754	-1.59206	-0.461016	-1.13104	0.0379718	-1.18831	-0.274807	0.000118	0.062	0.0116	6.22e-14	8.74e-06	9.23e-11	0.621	3.16e-11	0.00233	0.000322	0.096	0.0214	1.18e-12	2.93e-05	8.02e-10	0.691
orf19.1364	39.23	43.37	51.72	30.5	44.34	44.08	31.38	27.88	26.74	127.45	125.16	132.64	120.18	122.43	100.73	92.01	89.05	97.02	44.77	39.64	28.67	128.42	114.45	92.69	-0.63459	-0.186167	-0.448423	-0.471027	-0.168758	-0.302269	1.52921	1.69278	1.54662	4.5e-05	0.134	0.00177	0.000235	0.128	0.0101	4.09e-12	1.85e-12	3.9e-12	0.000133	0.19	0.00387	0.000606	0.183	0.0188	4.83e-11
orf19.131.2	98.47	93.86	105.94	86.35	99.31	96.86	87.96	98.63	101.72	93.17	94.41	84.67	86.39	84.98	75.56	64.8	66.69	69.22	99.43	94.17	96.1	90.75	82.31	66.9	-0.0503147	-0.0786349	0.0283202	-0.439734	-0.141399	-0.298335	-0.130732	-0.520151	-0.193496	0.445	0.237	0.666	1.03e-06	0.0421	0.000162	0.0572	6.65e-08	0.00704	0.528	0.311	0.731	4.09e-06	0.0679	0.000432	0.0893
orf19.5245	33.37	36.36	33.46	31.05	32.92	31.14	16.5	15.59	15.76	98.02	88.97	111.6	56.72	57.92	50.04	10.54	9.91	9.14	34.4	31.7	15.95	99.53	54.89	9.86	-1.10824	-0.11602	-0.992216	-3.32643	-0.85109	-2.47534	1.52575	-0.692442	0.790679	4.24e-11	0.166	3.6e-10	2.06e-20	4.93e-11	1.45e-17	1.19e-15	3.1e-06	8.39e-10	3.97e-10	0.228	2.75e-09	3.95e-18	4.55e-10	9.48e-16	3.91e-14
orf19.3306	0.41	0.17	0.57	0.28	0.51	0.56	0.42	0.17	0.34	0.93	0.83	1.25	1.07	1.14	1.15	1.19	1.25	1.18	0.39	0.45	0.31	1.01	1.12	1.2	-0.24628	0.331609	-0.577888	0.297386	0.188585	0.108801	1.52091	2.06458	1.37789	0.618	0.477	0.231	0.381	0.587	0.735	0.00154	5.48e-05	0.00179	0.689	0.56	0.304	0.464	0.661	0.791	0.0034
orf19.1314	74.21	77.4	85.74	61.63	75.21	72.3	55.16	58.56	52.81	50.53	103.82	47.74	42.65	49.85	33.45	27.39	24.33	27.82	79.12	69.71	55.51	67.36	41.98	26.51	-0.509117	-0.184699	-0.324418	-1.26755	-0.607995	-0.659556	-0.313625	-1.07206	-0.736921	0.0137	0.335	0.103	4.04e-06	0.00576	0.00532	0.113	3.71e-05	0.0011	0.0249	0.416	0.15	1.44e-05	0.0113	0.0105	0.163
orf19.1589.1	19.01	20.63	26.08	18.75	21.96	21.11	9.66	8.86	8.14	63.98	64.19	57.69	49.03	49.51	47.7	3.29	3.23	3.46	21.91	20.61	8.89	61.95	48.75	3.33	-1.2873	-0.0751453	-1.21215	-4.22241	-0.345071	-3.87734	1.51403	-1.42108	1.24411	1.46e-10	0.431	4.49e-10	6.11e-19	0.000133	3.97e-18	1.4e-14	1.79e-08	8.75e-13	1.22e-09	0.514	3.36e-09	6.74e-17	0.000359	3.13e-16	3.21e-13
orf19.4718	342.62	361.3	379.04	326.34	340.26	335.37	142.36	134.16	130.72	1037.04	959.49	1096.57	890.72	958.79	879.42	233.84	238.71	233.99	360.99	333.99	135.75	1031.03	909.65	235.51	-1.41038	-0.110927	-1.29945	-2.12692	-0.178008	-1.94892	1.51214	0.795601	1.44506	9.62e-19	0.0303	5.6e-18	3.24e-23	0.000525	2.16e-22	3.83e-20	1.87e-13	1.04e-19	9.79e-17	0.0506	4.19e-16	1.81e-20	0.00127	8.73e-20	6.65e-18
orf19.132	137.77	143.59	142.5	144.61	136.27	143.5	150.12	147.08	148.31	134.52	150.09	133.14	133.83	130.56	126.58	77.72	75.2	80.11	141.29	141.46	148.5	139.25	130.32	77.68	0.0720744	0.000990406	0.071084	-0.841957	-0.0944544	-0.747502	-0.0217887	-0.93582	-0.117234	0.0976	0.981	0.101	2.12e-15	0.0353	2.35e-14	0.609	1.98e-16	0.0104	0.143	0.986	0.148	6.35e-14	0.058	5.06e-13	0.681
orf19.1321	1.62	1.31	0.18	2.57	2.78	0.47	2.06	7.75	0.71	5.63	16.79	3.4	1.71	7.47	0.98	7.46	9.85	8.18	1.04	1.94	3.5	8.61	3.39	8.49	1.65371	1.10906	0.544652	0.239294	-1.56329	1.80258	3.3016	1.88718	0.629244	0.347	0.545	0.711	0.773	0.182	0.109	0.0466	0.0969	0.667	0.429	0.623	0.771	0.823	0.247	0.158	0.0743
orf19.6601	21.23	23.23	22.43	21.22	25.42	20.95	31.38	32.89	30.79	60.78	57.83	72.86	45.28	42.18	38.03	53.19	54.89	53.79	22.3	22.53	31.69	63.82	41.83	53.96	0.50773	0.0168669	0.490863	-0.231751	-0.599354	0.367604	1.50746	0.767975	0.891234	4.23e-05	0.873	5.59e-05	0.0107	5.28e-07	0.00029	1.7e-13	1.53e-08	4.67e-09	0.000126	0.903	0.000162	0.0199	2.21e-06	0.000735	2.85e-12
orf19.1324	37.17	39.26	42	44.26	42.7	43.71	47.08	43.18	43.36	41.32	40.45	40.16	49.85	49.06	52.67	48.64	57.34	57.08	39.48	43.55	44.54	40.64	50.53	54.35	0.175551	0.143099	0.0324515	0.415108	0.311962	0.103147	0.043943	0.2835	0.212805	0.00577	0.0206	0.571	2.48e-07	1.82e-05	0.072	0.462	3.84e-05	0.000966	0.0113	0.0359	0.647	1.1e-06	5.78e-05	0.11	0.545
orf19.1325	13.81	13.07	18.9	11.94	16.9	15.69	19.46	18.45	17.24	12.78	15.37	19.76	11.26	13.93	12.36	14.31	19.1	27.41	15.26	14.84	18.38	15.97	12.51	20.27	0.29117	-0.0292963	0.320466	0.311061	-0.324009	0.63507	0.056091	0.0759824	-0.238622	0.135	0.882	0.1	0.107	0.127	0.00299	0.779	0.668	0.249	0.191	0.91	0.146	0.156	0.181	0.00623	0.828
orf19.1326	22.35	23.42	22.91	23.83	27.56	28.59	31.86	30.96	30.63	25.42	21.29	24.42	29.25	28.68	32.5	50.62	45.63	49.81	22.89	26.66	31.15	23.71	30.14	48.69	0.444587	0.214582	0.230004	1.0442	0.349117	0.695081	0.0414701	0.641081	0.176004	1.11e-05	0.0136	0.00618	2.99e-12	0.000248	1.87e-09	0.624	7.07e-09	0.0309	3.65e-05	0.0246	0.0121	3.65e-11	0.000637	1.23e-08	0.694
orf19.341	11.4	16.25	30.88	16.13	24.53	32.58	10.76	13.32	10.38	46.16	49.61	56.5	14.21	12.1	15.43	99.96	102.55	103.77	19.51	24.41	11.49	50.76	13.91	102.1	-0.641694	0.385556	-1.02725	1.01527	-1.87599	2.89126	1.50096	3.15792	-0.760592	0.0452	0.154	0.00178	4.56e-05	3.23e-07	1.02e-10	3.75e-06	5.63e-11	0.0114	0.0723	0.215	0.00389	0.000135	1.4e-06	8.76e-10	1.35e-05
orf19.4975	8.21	8.46	6.8	12.67	11.04	8.29	14.27	25.65	14.55	20.89	24.77	19.9	13.11	22.77	11.88	35.8	31.42	30.68	7.82	10.66	18.16	21.85	15.92	32.64	1.1671	0.441482	0.725619	0.574292	-0.50018	1.07447	1.48846	0.895648	0.546795	0.00203	0.231	0.0257	0.0268	0.0836	0.000367	0.000173	0.00151	0.0917	0.00438	0.304	0.0437	0.0453	0.125	0.000914	0.000457
orf19.1156	0.73	1.01	1.05	0.47	0.77	1.3	0.6	1.02	0.54	2.61	2.85	2.24	1.32	1.91	1.45	2.03	2.82	1.65	0.93	0.85	0.72	2.56	1.56	2.16	-0.394256	-0.252535	-0.141721	-0.259868	-0.730447	0.470579	1.4876	1.62199	1.00969	0.25	0.447	0.68	0.266	0.0074	0.0691	2.33e-05	1.47e-05	0.0028	0.325	0.529	0.744	0.343	0.0142	0.106	7.25e-05
orf19.1332	29.38	29.68	28.34	26.91	32.43	32.58	29.92	32.08	30.99	28.27	33.55	29.58	27.4	29.78	24.55	44.98	43.97	43.23	29.13	30.64	30.99	30.47	27.24	44.06	0.0885873	0.0673047	0.0212826	0.532144	-0.160238	0.692382	0.0647768	0.508333	-0.162766	0.238	0.366	0.77	1.55e-07	0.0443	1.69e-09	0.394	2.24e-07	0.0375	0.312	0.449	0.821	7.15e-07	0.0711	1.13e-08	0.478
orf19.1333	30.46	32.85	29.18	29.52	33.12	34.59	27.32	24.57	25.34	30.45	52.18	30.64	29.18	32.9	30.29	68.4	70.29	62.49	30.83	32.41	25.75	37.76	30.79	67.06	-0.259782	0.0690096	-0.328792	0.861937	-0.260946	1.12288	0.259363	1.38108	-0.0705925	0.0695	0.604	0.023	4.59e-07	0.0598	6.6e-09	0.0618	2.67e-10	0.595	0.106	0.677	0.0395	1.94e-06	0.0928	3.91e-08	0.0958
orf19.1334	34.5	34.32	39.77	31.59	37.43	35.33	29.55	23.94	27.26	29.03	41.61	33.17	42.94	45.85	36.73	29.17	23.84	30.64	36.2	34.78	26.92	34.6	41.84	27.89	-0.42845	-0.0553191	-0.373131	-0.317458	0.282398	-0.599856	-0.0704435	0.0405489	0.267274	0.00109	0.619	0.00345	0.0108	0.0176	1.77e-05	0.536	0.73	0.0212	0.00247	0.689	0.0071	0.0201	0.0312	5.63e-05	0.614
orf19.1335	161.38	160.29	145.44	173.15	148.45	147.94	168.14	161.9	174.26	168.09	117.88	171.16	173.39	144.93	203.17	413.3	404.75	369.62	155.71	156.51	168.1	152.38	173.83	395.89	0.111082	0.0049517	0.10613	1.4004	0.197463	1.20293	-0.0533879	1.23593	0.139123	0.363	0.967	0.383	3.79e-11	0.115	5.3e-10	0.663	3.26e-10	0.256	0.446	0.976	0.466	3.58e-10	0.165	3.91e-09	0.728
orf19.1656	15.71	15.87	17.11	14.71	16.6	17.04	12.55	11.09	11.03	43.11	50.1	41.81	31.7	35.64	29.6	62.04	61.82	69.22	16.23	16.12	11.56	45.01	32.31	64.36	-0.48929	-0.0122278	-0.477062	0.513528	-0.477089	0.990617	1.4722	2.47501	1.00734	9.4e-05	0.899	0.000115	2.06e-07	1.81e-06	2.36e-12	2.87e-14	1.85e-18	6.19e-11	0.000261	0.924	0.000315	9.27e-07	6.91e-06	2.95e-11	5.99e-13
orf19.5480	270.03	278.48	285.09	235.64	251.84	259.15	133.39	133.42	124.44	719.62	767.62	822.3	589.57	613.65	553.76	168.3	163.25	166.11	277.86	248.88	130.41	769.85	585.66	165.89	-1.09133	-0.159898	-0.931428	-2.21195	-0.39206	-1.81989	1.4679	0.347277	1.23574	1.09e-15	0.00577	2.99e-14	9.92e-23	4.82e-08	7.7e-21	4.73e-19	2.11e-06	2.23e-17	3.62e-14	0.0113	6.21e-13	4.67e-20	2.43e-07	1.75e-18	5.44e-17
orf19.251	51.4	50.91	88	70.03	86.14	66.06	57.18	55.4	51.29	149.23	161.09	199.99	490.32	517.84	507.68	473.51	417.96	374.18	63.44	74.08	54.62	170.1	505.28	421.88	-0.165708	0.266816	-0.432524	1.31787	1.58323	-0.265355	1.46078	2.94436	2.77719	0.341	0.125	0.0176	1.28e-08	4.51e-10	0.0759	9.04e-09	6.32e-15	1.29e-14	0.423	0.178	0.0311	7.16e-08	3.38e-09	0.115	5.22e-08
orf19.2529	22.86	23	27.71	24.16	22.72	26.66	29.99	33.6	30.19	67.39	63.22	71.17	53.74	53.23	49.56	16.88	19.45	22.9	24.52	24.51	31.26	67.26	52.18	19.74	0.355588	-0.00226867	0.357857	-1.78273	-0.362384	-1.42034	1.45925	-0.679067	1.09914	0.000915	0.981	0.000792	1.65e-15	0.000146	2.05e-13	6.8e-14	3.42e-07	1.83e-11	0.00211	0.986	0.00185	5.17e-14	0.000393	3.36e-12	1.27e-12
orf19.1341	7.78	8.92	10.57	9.46	9.49	9.15	7.03	7.19	6.57	9.61	11.05	9.49	14.6	15.27	14.26	12.58	13.69	14.34	9.09	9.37	6.93	10.05	14.71	13.54	-0.378085	0.0572066	-0.435291	0.422492	0.548338	-0.125846	0.160511	0.961088	0.651643	0.00113	0.548	0.000237	7.12e-05	2.4e-06	0.117	0.107	6.45e-10	1.23e-07	0.00256	0.626	0.000612	0.000203	8.95e-06	0.168	0.156
orf19.5809	28.68	31.72	39.73	26.22	32.4	30.23	14.34	12.8	12.51	93.58	92.12	86.23	71.82	77.07	69.77	5.03	5.22	7.3	33.38	29.62	13.22	90.64	72.89	5.85	-1.3224	-0.161074	-1.16132	-3.98891	-0.314555	-3.67435	1.45525	-1.21126	1.30177	2.32e-10	0.128	2.77e-09	2.01e-18	0.00161	1.18e-17	3.06e-13	2.21e-07	3.63e-12	1.85e-09	0.182	1.77e-08	1.79e-16	0.00355	7.95e-16	4.81e-12
orf19.1343	67.9	70.47	70.1	70.89	68.66	72.83	68.74	71.78	70.91	65.44	72.58	68.33	76.67	79.22	79.14	56.82	60.67	55.17	69.49	70.8	70.48	68.78	78.34	57.55	0.0202095	0.0262042	-0.00599468	-0.256547	0.188053	-0.4446	-0.0151497	-0.291906	0.146699	0.646	0.552	0.891	7.34e-06	0.000283	8.51e-10	0.733	1.03e-06	0.00261	0.714	0.63	0.918	2.5e-05	0.00072	6.02e-09	0.789
orf19.1344	15.28	19.57	67.16	12.49	28.74	30.73	7.1	7.04	8.42	12.94	16.91	21.33	7.51	10.44	8.55	37.3	44.75	92.89	34	23.99	7.52	17.06	8.83	58.31	-1.85697	-0.282429	-1.57454	1.68052	-0.922321	2.60284	-0.703016	2.83448	-1.34291	0.00771	0.562	0.0225	0.0025	0.169	0.000173	0.194	0.000119	0.0393	0.0148	0.638	0.0388	0.0053	0.232	0.000459	0.261
orf19.1345	1	0.59	1.17	0.58	0.74	0.97	0.64	0.58	0.62	0.59	0.91	0.59	1.25	1.18	1.41	1.19	0.91	1.37	0.92	0.76	0.61	0.7	1.28	1.16	-0.523243	-0.246756	-0.276487	0.710599	0.882591	-0.171992	-0.354611	0.879231	0.774736	0.0802	0.378	0.351	0.0156	0.00359	0.474	0.228	0.00366	0.00666	0.121	0.461	0.433	0.0279	0.00736	0.556	0.3
orf19.1349	0.22	0.44	0.26	0.32	0.28	0.1	0.38	0.17	0.26	0.55	0.25	0.45	0.31	0.44	0.15	1.08	1.09	0.91	0.3	0.23	0.27	0.42	0.3	1.03	-0.181093	-0.445381	0.264288	1.39229	-0.478494	1.87078	0.430079	2.00346	0.396966	0.737	0.423	0.637	0.0034	0.359	0.000369	0.407	0.000207	0.476	0.792	0.506	0.706	0.00701	0.442	0.000917	0.49
orf19.4940	83.23	82.07	78.71	89.44	81.01	80.92	64.97	59.19	57.82	237.25	174.08	268.01	210.26	190.59	238.97	160.22	140.32	136.98	81.34	83.79	60.66	226.44	213.27	145.84	-0.424043	0.0416001	-0.465643	-0.611728	-0.0681277	-0.5436	1.45127	1.26359	1.34154	0.00179	0.727	0.000754	1.51e-05	0.54	6.42e-05	1.35e-11	2.75e-10	5.53e-11	0.0039	0.784	0.00177	4.87e-05	0.619	0.000184	1.41e-10
orf19.6245	103.35	103.88	110.51	99.27	112.8	110.08	77.42	81.69	77.67	288.04	255.27	330.3	235.43	261.85	217.96	56.67	61.2	54.28	105.91	107.38	78.93	291.2	238.41	57.38	-0.423895	0.018831	-0.442726	-2.33376	-0.281367	-2.0524	1.44999	-0.45988	1.14979	4.8e-05	0.823	2.7e-05	8.89e-19	0.0015	1.44e-17	1.27e-14	2.19e-05	1.38e-12	0.000141	0.863	8.32e-05	9.16e-17	0.00333	9.42e-16	2.96e-13
orf19.1351	10	10.62	9.34	10.55	9.82	11.25	10.58	7.56	9.38	11.68	10.07	12.27	14.96	15.06	15.69	15.83	16.43	17.75	9.98	10.54	9.17	11.34	15.24	16.67	-0.135054	0.0707038	-0.205758	0.564303	0.4372	0.127104	0.170994	0.870351	0.53749	0.338	0.6	0.142	0.000117	0.00194	0.258	0.219	4.86e-07	0.000223	0.42	0.673	0.199	0.000321	0.0042	0.334	0.29
orf19.1352	113.83	104.89	98.08	99.56	91.27	93.66	84.7	78.61	74.55	109.24	125.53	101.96	88.08	85.46	83.67	79.2	80.15	72.27	105.6	94.83	79.29	112.24	85.74	77.21	-0.412482	-0.153861	-0.258621	-0.536756	-0.384826	-0.15193	0.0867607	-0.0375132	-0.144204	5.58e-06	0.0359	0.00119	1.03e-07	1.41e-05	0.04	0.221	0.596	0.0493	1.94e-05	0.0589	0.00267	4.89e-07	4.55e-05	0.0649	0.292
orf19.7013	0.76	0.7	0.61	1.02	0.74	0.56	0.86	0.95	1.03	2.35	1.71	1.67	5.8	4.8	7.47	16.59	13.98	14.22	0.69	0.77	0.94	1.91	6.02	14.93	0.442377	0.124958	0.31742	2.97943	1.63167	1.34776	1.4477	3.98475	2.95441	0.143	0.681	0.276	2.41e-14	1.18e-08	5.17e-11	2.09e-05	2.43e-15	9.73e-12	0.2	0.744	0.354	5.17e-13	6.64e-08	4.75e-10	6.55e-05
orf19.2044	12.49	13.68	13.9	13.14	12.09	12.56	8.82	7.71	8.62	36.43	33.55	39.52	25.31	24.11	28.31	35.07	34.12	32.58	13.36	12.6	8.38	36.5	25.91	33.92	-0.673366	-0.0854384	-0.587927	-0.0975964	-0.495755	0.398159	1.4445	2.02027	1.03419	4.6e-07	0.333	3.47e-06	0.13	1.43e-07	3.1e-06	3.92e-15	4.12e-17	5.39e-12	1.94e-06	0.415	1.26e-05	0.185	6.61e-07	1.13e-05	1.07e-13
orf19.2137	41.75	41.15	38.15	41.07	39.7	38.62	29.81	29.7	30.99	113.3	104.85	109.63	74.33	75.87	75.99	30.81	30.55	30.4	40.35	39.8	30.17	109.26	75.4	30.59	-0.419615	-0.0188472	-0.400768	-1.83564	-0.534226	-1.30141	1.43698	0.0209513	0.921597	1.04e-07	0.721	2.05e-07	5.04e-21	1.29e-10	9.22e-18	6.2e-19	0.707	7.59e-15	4.93e-07	0.779	9.24e-07	1.23e-18	1.09e-09	6.38e-16	6.83e-17
orf19.6919	1.12	1.04	1.29	1.36	1.23	1.3	1.48	1.73	1.15	3.16	3.35	2.7	2.25	2.65	2.32	6.92	8.54	9.26	1.15	1.3	1.45	3.07	2.41	8.24	0.329001	0.176074	0.152927	1.4074	-0.354497	1.7619	1.42602	2.50442	0.895447	0.167	0.458	0.5	1.59e-09	0.0578	4.76e-11	7.8e-07	9.76e-13	0.000244	0.23	0.541	0.581	1.07e-08	0.0902	4.41e-10	3.16e-06
orf19.85	346.28	328.91	326.38	398.09	416.04	382.32	181.83	186.66	187.05	909.25	719.06	1109.54	837.81	906.43	818.63	287.59	270.36	240.88	333.86	398.82	185.18	912.62	854.29	266.28	-0.849985	0.256997	-1.10698	-1.75388	-0.0698875	-1.68399	1.42522	0.521321	1.09833	1.04e-07	0.0243	9.15e-10	4.67e-14	0.485	1.01e-13	2.75e-12	0.000102	3.14e-10	4.95e-07	0.0416	6.43e-09	9.17e-13	0.567	1.81e-12	3.38e-11
orf19.6532	3.65	4	3.63	4.08	4.46	4.05	4.95	3.96	5.13	11.38	8.26	10.84	6.87	7.19	9.89	9.1	9.49	10.77	3.76	4.2	4.68	10.16	7.98	9.79	0.303441	0.162312	0.141128	-0.0366719	-0.358658	0.321986	1.40827	1.06816	0.887304	0.14	0.429	0.468	0.791	0.0225	0.0323	7.51e-08	1.29e-06	4.03e-05	0.197	0.511	0.55	0.838	0.0388	0.0535	3.65e-07
orf19.1235	298.59	325.61	348.9	267.72	273.7	286.77	66.66	66.8	64.58	816.96	891.62	868.9	687.06	718.72	680.3	36.72	41.4	47.7	324.37	276.06	66.01	859.16	695.36	41.94	-2.2938	-0.230612	-2.06319	-4.36732	-0.304482	-4.06284	1.4076	-0.665931	1.33373	2.79e-20	0.00172	2.93e-19	2.4e-26	4.03e-05	1.24e-25	1e-16	9.74e-09	3.69e-16	5.11e-18	0.00375	3.61e-17	4.89e-23	0.00012	1.62e-22	4.78e-15
orf19.198	1703.34	1718.31	1723.34	1451.01	1513.75	1500.25	812.63	790.89	777.26	4568.76	4385.55	4654.23	2547.94	2613.14	2492.95	344.67	352.87	341.59	1715	1488.34	793.59	4536.18	2551.34	346.38	-1.11179	-0.204634	-0.907159	-3.70997	-0.829221	-2.88075	1.40237	-1.1958	0.777784	2.01e-20	1.94e-06	1.67e-18	1.05e-31	2.05e-18	3.62e-29	3.61e-23	1.62e-20	1.74e-17	3.88e-18	7.36e-06	1.54e-16	1.05e-26	1.83e-16	4.02e-25	1.97e-20
orf19.3809	43.1	41.15	34.81	51.38	38.32	47.04	48.47	45.11	45.37	110.24	95.97	106.25	117.5	106.54	121.44	275.13	257.45	233.86	39.69	45.58	46.32	104.15	115.16	255.48	0.227845	0.189941	0.0379045	1.2954	0.145015	1.15038	1.39404	2.46159	1.34912	0.0301	0.0662	0.698	4.49e-13	0.116	3.94e-12	8.06e-13	1.76e-18	8.76e-13	0.0503	0.102	0.759	6.73e-12	0.167	4.67e-11	1.13e-11
orf19.1295	751.16	742.82	730.58	709.45	672.86	675.3	631.42	618.61	646.76	1901.85	1895.28	2046.39	1220.91	1207.83	1271.32	773.05	751.63	689.48	741.52	685.87	632.26	1947.84	1233.35	738.05	-0.230295	-0.112957	-0.117337	-1.39954	-0.658635	-0.740907	1.39197	0.222724	0.846293	0.000176	0.0369	0.0317	7.87e-19	3.31e-12	5.57e-13	9.89e-19	0.00024	4.31e-14	0.000466	0.0603	0.0527	8.31e-17	4e-11	8.15e-12	1e-16
orf19.4689	8.21	7.37	6.88	9.17	8.08	9.19	6.7	6.52	6.65	20.31	15.41	24.56	18.98	16.92	19.36	34.13	32.72	32.74	7.49	8.81	6.62	20.09	18.42	33.2	-0.172673	0.230251	-0.402924	0.767578	-0.0883239	0.855902	1.38473	2.32498	1.06616	0.305	0.149	0.018	1.55e-07	0.436	2.12e-08	1.35e-09	2.98e-14	3.92e-08	0.385	0.208	0.0317	7.11e-07	0.519	1.14e-07	9.16e-09
orf19.7244	136.14	132.3	140	104.45	112.93	115.46	52.13	51.72	50.57	346.02	360.89	352.44	204	216.66	182.85	27.21	26.89	26.48	136.15	110.95	51.47	353.12	201.17	26.86	-1.4026	-0.296264	-1.10633	-3.71629	-0.813927	-2.90236	1.37547	-0.938223	0.857805	1.78e-17	1.92e-05	2.91e-15	3.53e-26	1.95e-13	1.01e-23	5.13e-18	6.53e-13	1.53e-13	1.13e-15	6.07e-05	8.26e-14	6.19e-23	3.22e-12	6.61e-21	3.9e-16
orf19.385	567.71	525.4	453.66	538.98	510.92	535.67	257.17	316.31	288.11	1374.27	1195.08	1389.58	853.52	889.73	865.98	528.75	543.31	513.16	515.59	528.52	287.2	1319.64	869.75	528.4	-0.843565	0.0407534	-0.884319	-1.31576	-0.597134	-0.718622	1.35734	0.885155	0.719458	1.78e-10	0.585	6.79e-11	6.81e-15	1.83e-08	1.17e-09	4.23e-15	6.27e-11	1.22e-09	1.45e-09	0.66	6.07e-10	1.72e-13	9.96e-08	8.06e-09	1.14e-13
orf19.5489	0.84	0.7	1.17	1.21	1.66	1.01	0.67	1.13	0.5	1.84	2.32	2.7	1.64	2.19	2.1	4.93	5.03	5.08	0.91	1.29	0.77	2.29	1.98	5.01	-0.270418	0.538566	-0.808984	1.15412	-0.200935	1.35505	1.35043	2.77496	0.610929	0.357	0.0515	0.00666	1.32e-06	0.344	1.18e-07	1.64e-05	3.76e-11	0.0131	0.439	0.0812	0.0129	5.14e-06	0.426	5.53e-07	5.23e-05
orf19.5750	765.33	728.56	789.4	711.34	712.8	802.93	441.48	458.46	446.8	1917.81	2064.97	1834.74	1375.03	1454.98	1308.44	481.67	517.89	484.78	761.1	742.36	448.91	1939.18	1379.48	494.78	-0.760883	-0.0384536	-0.72243	-1.96979	-0.491062	-1.47873	1.34935	0.140444	0.896741	1.6e-12	0.469	4.37e-12	1.55e-21	1.45e-09	8.51e-19	3.67e-18	0.017	2.16e-14	2.09e-11	0.552	5.12e-11	4.58e-19	9.83e-09	8.84e-17	2.93e-16
orf19.1368	21.61	23.61	28.5	20.82	27.36	28.71	18.62	19.11	18.88	19.09	37.32	25.57	24.06	28.44	19.92	39.89	33.69	37.6	24.58	25.63	18.87	27.33	24.14	37.06	-0.370467	0.0563953	-0.426862	0.474465	-0.141643	0.616108	0.123004	0.967936	-0.0750342	0.0525	0.744	0.0257	0.00807	0.424	0.000986	0.487	1.02e-05	0.665	0.0827	0.799	0.0437	0.0154	0.507	0.00226	0.569
orf19.1369	12.14	11.75	13.43	10.74	14.92	12.48	12.18	12.13	11.79	13.03	13.34	14.17	19.34	19.13	18.84	32.48	32.43	31.17	12.44	12.71	12.03	13.51	19.1	32.03	-0.0436488	0.0307316	-0.0743805	1.24882	0.503187	0.745636	0.119896	1.41237	0.592352	0.627	0.728	0.403	9.27e-14	3.48e-06	2.33e-10	0.19	7.19e-15	2.23e-07	0.697	0.785	0.486	1.68e-12	1.26e-05	1.85e-09	0.256
orf19.3554	540.12	527.28	666.03	422.66	487.94	502.8	253.36	262.48	269.14	1377.87	1580.87	1434.38	806.44	900.69	746.28	550.85	497.64	462.86	577.81	471.13	261.66	1464.37	817.8	503.78	-1.13504	-0.290165	-0.84487	-1.54061	-0.841593	-0.699021	1.34848	0.942899	0.797049	2.07e-11	0.00347	5.52e-09	1.17e-14	1.11e-09	5.2e-08	1.76e-13	6.84e-10	6.25e-09	2.06e-10	0.00714	3.32e-08	2.78e-13	7.68e-09	2.61e-07	2.93e-12
orf19.1370	0.18	0.13	0.1	0.17	0.08	0.02	0.09	0.06	0.1	0.07	0.1	0.02	0.05	0.05	0.2	6.78	6.56	4.84	0.14	0.09	0.08	0.06	0.1	6.06	-0.734161	-0.976691	0.24253	6.77543	0.554069	6.22136	-1.26563	6.24396	0.265128	0.328	0.207	0.762	3.69e-10	0.509	1.75e-10	0.123	1.93e-10	0.74	0.409	0.276	0.814	2.81e-09	0.589	1.44e-09	0.176
orf19.1371	27.32	27.95	27.59	26.15	27.69	29.41	34.05	28.51	30.35	29.36	29.71	30.64	31.52	33.45	30.55	26.88	22.46	24.95	27.62	27.75	30.97	29.9	31.84	24.76	0.162062	0.00347957	0.158583	-0.278196	0.0928366	-0.371032	0.113434	-0.326824	0.202791	0.0272	0.96	0.0291	0.000636	0.189	1.83e-05	0.119	9.06e-05	0.00668	0.0459	0.971	0.0488	0.00151	0.256	5.81e-05	0.171
orf19.1372	122.03	118.52	132.82	113.51	126.89	130.2	132.33	127.89	125.64	109.95	118.1	115.93	99.49	102.86	98.96	75.25	81.2	82.35	124.46	123.53	128.62	114.66	100.44	79.6	0.0491912	-0.0115437	0.0607349	-0.527249	-0.190603	-0.336646	-0.116825	-0.693265	-0.295884	0.366	0.831	0.266	2.35e-09	0.00198	3.36e-06	0.0412	1.16e-11	1.61e-05	0.449	0.87	0.343	1.52e-08	0.00428	1.22e-05	0.0667
orf19.1373	28.17	32.44	35.17	32.82	33.22	35.78	31.24	32.97	31.55	25.3	30.49	27.69	31.84	34.72	28	25.46	28.7	27.33	31.93	33.94	31.92	27.83	31.52	27.16	0.00548012	0.0914544	-0.0859743	-0.0343588	0.180924	-0.215283	-0.192906	-0.232745	-0.103437	0.951	0.308	0.335	0.714	0.0622	0.0247	0.0481	0.0159	0.25	0.964	0.388	0.417	0.773	0.0962	0.0422	0.0765
orf19.1374	30.42	28.14	29.89	26.77	30.72	29.04	24.95	27.25	26.02	31.62	31.87	30.82	31.59	29.95	29.78	39.86	36.26	34.36	29.48	28.84	26.07	31.44	30.44	36.83	-0.177402	-0.0308723	-0.14653	0.22605	-0.0470093	0.273059	0.0946055	0.498057	0.0784685	0.0189	0.658	0.0473	0.00261	0.502	0.000415	0.186	2.15e-07	0.262	0.0332	0.724	0.0753	0.0055	0.583	0.00102	0.252
orf19.6950	1.27	1.39	3.79	1.32	2.06	1.42	1.44	1.47	1.67	4.69	4.71	4.89	6.69	6.74	6.86	30.37	29.7	28.22	2.15	1.6	1.53	4.77	6.76	29.43	-0.302757	-0.24237	-0.0603865	2.62903	0.505783	2.12325	1.34403	4.27582	2.09218	0.293	0.392	0.835	2.52e-14	0.00928	7.28e-14	1e-05	1.6e-15	6.95e-09	0.372	0.475	0.874	5.37e-13	0.0175	1.35e-12	3.34e-05
orf19.7029	0.18	0.32	0.34	0.17	0.28	0.19	0.67	0.58	0.58	0.55	0.64	0.92	0.38	0.79	0.5	1.5	1.53	2.35	0.28	0.21	0.61	0.7	0.56	1.8	1.18681	-0.366132	1.55294	1.34965	-0.346705	1.69636	1.34219	1.50504	1.36162	0.00475	0.408	0.000659	8.31e-05	0.313	6.48e-06	0.0018	2.15e-05	0.00243	0.00949	0.491	0.00156	0.000233	0.394	2.23e-05	0.00392
orf19.1377	32.09	30.74	32.87	33.15	35.78	33.89	26.74	25.35	27.5	29.49	34.11	33.91	33.43	34.1	31.33	22.88	23.62	23.1	31.9	34.27	26.53	32.5	32.95	23.2	-0.266549	0.105259	-0.371808	-0.483098	0.024175	-0.507274	0.0252402	-0.191309	-0.0558434	0.000251	0.0872	3.32e-06	9.78e-08	0.691	3.26e-08	0.68	0.00595	0.349	0.000644	0.13	1.2e-05	4.66e-07	0.753	1.7e-07	0.743
orf19.2723	6.89	8.01	6.6	8.66	6.63	7.67	7.03	6.34	5.25	19.38	15.63	19.21	19.69	17.44	18.58	39.53	39.96	37.96	7.17	7.65	6.2	18.07	18.57	39.15	-0.208798	0.0816551	-0.290453	1.13127	0.0520183	1.07926	1.32262	2.66269	1.29299	0.161	0.556	0.0508	9.92e-12	0.596	1.23e-11	2.65e-10	9.45e-17	1.5e-10	0.223	0.633	0.0803	1.07e-10	0.669	1.3e-10	2.09e-09
orf19.1381	229.95	243.37	244.9	176.45	238.74	232.88	139.06	139.43	131.04	151.74	271.48	141.67	107.44	136.13	75.51	30.48	24.94	31.01	239.41	216.02	136.51	188.3	106.36	28.81	-0.810181	-0.16041	-0.649772	-2.66211	-0.801256	-1.86085	-0.405183	-2.25711	-1.04603	0.000308	0.397	0.00244	2.11e-11	0.000452	1.92e-08	0.0425	5.23e-10	1.84e-05	0.000776	0.48	0.00517	2.1e-10	0.00111	1.04e-07	0.0684
orf19.4811	101.07	102.11	103.44	94.16	98.58	94.6	76.21	73.6	74.75	259	246.33	259.69	157	161.68	159.89	67.92	71.96	69.75	102.2	95.78	74.85	255.01	159.52	69.88	-0.449394	-0.0935218	-0.355873	-1.86701	-0.676036	-1.19097	1.31832	-0.0992982	0.735804	1.06e-10	0.0252	7.42e-09	6.99e-24	9.27e-15	1.49e-19	1.06e-20	0.0201	3.23e-15	9.07e-10	0.0429	4.35e-08	5.02e-21	2.26e-13	2.03e-17	2.25e-18
orf19.4600	13.34	13.04	12.39	16.24	15.71	13.88	21	16.18	19.57	37.22	26.9	33.77	33.83	32.8	40.88	65.46	67.9	70.97	12.92	15.28	18.91	32.63	35.83	68.11	0.540864	0.243133	0.297731	1.0805	0.141908	0.938588	1.31654	1.85617	1.21531	0.000443	0.0854	0.0261	1.69e-10	0.178	1.24e-09	4.34e-10	2.1e-14	4.64e-10	0.00109	0.127	0.0442	1.39e-09	0.243	8.49e-09	3.27e-09
orf19.3127	25.92	27.91	26.08	30.32	26.21	28.18	20.81	19.78	19.33	68.51	55.3	77.12	89.57	79.97	96.88	101.4	90.43	88.72	26.64	28.24	19.97	66.98	88.81	93.52	-0.414603	0.0793786	-0.493982	0.496976	0.419224	0.0777515	1.31266	2.22424	1.6525	0.00121	0.458	0.000184	9.79e-06	8.86e-05	0.373	5.29e-12	2.4e-16	2.68e-14	0.00273	0.54	0.000484	3.26e-05	0.000247	0.456	6.09e-11
orf19.1387	121.57	117.09	112.53	111.96	116.16	117.68	118.01	122.87	119.24	117.48	130.89	113.24	135.81	149.86	123.26	139.61	122.18	123.4	117.06	115.27	120.04	120.54	136.31	128.39	0.0367326	-0.0220433	0.0587759	0.0898755	0.176018	-0.0861423	0.0413472	0.0944902	0.239408	0.567	0.73	0.361	0.167	0.0106	0.18	0.521	0.145	0.000945	0.643	0.787	0.444	0.23	0.0197	0.245	0.601
orf19.1388	101.72	91.19	90.7	108.29	93.55	94.23	108.16	95.66	102.52	93.54	64.85	83.99	69.67	58.53	88.34	83.88	86.26	91.95	94.54	98.69	102.11	80.79	72.18	87.36	0.111524	0.0605786	0.0509458	0.129945	-0.168412	0.298357	-0.243235	-0.224815	-0.472226	0.387	0.636	0.69	0.32	0.206	0.0291	0.0706	0.0885	0.00125	0.47	0.705	0.752	0.401	0.275	0.0488	0.108
orf19.5263	704.56	728.29	724.1	615.79	637.24	660.65	346.73	356.85	337.77	1757.75	1798.17	1793.12	1298.34	1353.64	1248.32	407.57	404.22	398.5	718.98	637.89	347.12	1783.01	1300.1	403.43	-1.05059	-0.173447	-0.877147	-2.14381	-0.455875	-1.68794	1.31037	0.217153	1.02794	4.97e-19	5.61e-05	2.45e-17	4.18e-26	2.54e-12	8.64e-24	1.08e-21	6.04e-06	2.46e-19	5.64e-17	0.000163	1.47e-15	6.87e-23	3.15e-11	5.91e-21	3.34e-19
orf19.386	545.63	553.37	517.73	443.86	449.06	458.98	183.15	177.38	178.86	1352.91	1309.07	1342.85	878.4	931.82	862.97	64.28	68.82	67.63	538.91	450.63	179.8	1334.94	891.06	66.91	-1.5833	-0.257968	-1.32533	-4.31862	-0.583087	-3.73554	1.30879	-1.42654	0.98367	1.45e-20	7.03e-06	7.38e-19	6.33e-30	1.81e-12	1.8e-28	1.53e-19	7.34e-19	9.38e-17	2.88e-18	2.4e-05	7.91e-17	1.05e-25	2.33e-11	9.48e-25	2.07e-17
orf19.2942	159.3	151.3	152.51	159.89	157.1	157.79	111.09	118.53	119.84	400.32	334.62	417.71	420.6	462.23	411.12	324.62	349.94	366.42	154.37	158.26	116.49	384.22	431.31	346.99	-0.406878	0.0362671	-0.443145	-0.140808	0.174298	-0.315106	1.30753	1.5736	1.44556	1.81e-05	0.627	5.52e-06	0.0532	0.0186	0.000134	9.79e-15	2.41e-16	9.3e-16	5.74e-05	0.697	1.92e-05	0.0837	0.0327	0.000361	2.37e-13
orf19.1032	29.92	30.25	38.94	34.7	32.99	43.34	35.33	40.99	37.36	80.6	82.52	79.04	101.12	119.74	68.39	82.04	85.7	80.88	33.04	37.01	37.89	80.72	96.42	82.87	0.207169	0.159057	0.048113	0.0378635	0.222267	-0.184403	1.30103	1.13172	1.36424	0.227	0.351	0.771	0.798	0.143	0.217	4.32e-08	2.53e-07	1.14e-08	0.299	0.433	0.821	0.844	0.2	0.288	2.2e-07
orf19.1392	63.91	69.79	70.97	63.36	76.92	75.67	73.9	72.3	75.31	69.43	78.59	74.37	88.97	97.52	86.57	81.74	80.12	82.19	68.22	71.98	73.84	74.13	91.02	81.35	0.115242	0.0735824	0.0416592	0.135155	0.296177	-0.161022	0.119965	0.139878	0.342559	0.078	0.251	0.509	0.0404	9.19e-05	0.0154	0.0688	0.0336	1.42e-05	0.118	0.326	0.59	0.0654	0.000256	0.0276	0.105
orf19.1701	70.88	67.23	75.14	64.98	65.44	61.21	51.69	51.32	54.3	180.91	165.15	179.18	114.92	114.23	103.01	59.87	59.46	57.94	71.08	63.88	52.43	175.08	110.72	59.09	-0.4383	-0.152456	-0.285844	-1.56498	-0.659887	-0.905095	1.30024	0.173555	0.792806	2.22e-08	0.0066	1.51e-05	8.62e-20	3.45e-12	1.18e-14	4.19e-18	0.00288	1.75e-13	1.19e-07	0.0128	4.87e-05	1.29e-17	4.14e-11	2.8e-13	3.26e-16
orf19.7095	91.66	92.73	86.57	76.26	82.09	81.83	59.85	60.01	57.26	225.89	214.94	226.51	165.46	187.2	163.47	125.38	121.91	124.54	90.32	80.06	59.04	222.45	172.04	123.95	-0.612845	-0.174159	-0.438686	-0.84321	-0.371762	-0.471448	1.30007	1.0697	1.10246	5.18e-10	0.00617	1.73e-07	2.95e-13	6.77e-07	1.83e-08	5.65e-17	6.4e-15	2.07e-15	3.83e-09	0.012	7.91e-07	4.64e-12	2.78e-06	9.93e-08	2.98e-15
orf19.7194	10.31	9.98	8.7	16.82	10.84	11.33	15.66	13.77	16.56	26.35	21.18	24.14	27.9	23.77	37.16	50.51	50.16	48.83	9.66	13	15.33	23.89	29.61	49.83	0.662018	0.397556	0.264462	1.07193	0.281867	0.790059	1.29789	1.7078	1.1822	0.00145	0.0444	0.13	3.81e-08	0.0532	1.8e-06	1.9e-07	3.35e-11	1.13e-07	0.00321	0.0713	0.184	1.96e-07	0.0837	6.86e-06	8.59e-07
orf19.1396	85.98	89.98	80.34	89.01	92.95	93.57	116.07	114.67	117.48	89.98	92.3	92.72	118.73	117.63	110.48	100.33	93.84	97.59	85.43	91.85	116.07	91.67	115.62	97.26	0.44345	0.10553	0.33792	0.0846248	0.334984	-0.250359	0.102914	-0.255911	0.332368	3.77e-08	0.0648	2.47e-06	0.132	3.03e-06	0.000113	0.0725	8.72e-05	3.14e-06	1.94e-07	0.0998	9.19e-06	0.187	1.11e-05	0.000308	0.11
orf19.2312	0.26	0.36	0.69	0.69	0.51	0.68	0.75	0.35	0.54	1.15	0.75	1.11	1.61	1.98	2.23	9.82	8.25	7.86	0.44	0.63	0.55	1	1.94	8.64	0.392274	0.626038	-0.233764	3.13908	0.966153	2.17293	1.29195	4.03876	1.63206	0.277	0.0811	0.481	1.09e-12	0.000957	1.57e-11	0.000721	1.23e-13	4.66e-06	0.355	0.122	0.563	1.48e-11	0.0022	1.62e-10	0.0017
orf19.5243	175.95	177.41	176.53	172.94	160.82	153.56	104.47	101.6	104.28	441.71	387.84	473.06	361.15	328.11	352.69	100.66	101.9	97.43	176.63	162.44	103.45	434.2	347.32	100	-0.771993	-0.122182	-0.649811	-2.11164	-0.317032	-1.7946	1.29102	-0.0486242	1.09617	9.01e-12	0.0473	2.47e-10	3.68e-21	8.13e-06	1.32e-19	8.64e-17	0.43	2.96e-15	9.84e-11	0.0754	1.96e-09	9.38e-19	2.75e-05	1.83e-17	4.22e-15
orf19.2952	8.13	8.39	9.34	9.5	10.94	11.08	14.19	15.66	14.35	20.94	20.92	21.19	17.77	21.71	16.38	37.7	42.57	35.58	8.62	10.51	14.74	21.01	18.62	38.62	0.776121	0.285478	0.490643	0.878131	-0.175378	1.05351	1.28854	1.39055	0.827687	6.5e-07	0.025	0.000127	3.18e-10	0.0658	1.03e-11	5.63e-11	1.22e-13	4.83e-08	2.68e-06	0.0426	0.000345	2.46e-09	0.101	1.11e-10	5.13e-10
orf19.1402	363.37	368.18	357.72	358.79	364.23	367.59	379.6	377.35	365.41	362.5	326.14	368.26	418.77	427.95	449.7	674.18	657.64	611.95	363.09	363.53	374.12	352.3	432.14	647.92	0.0432021	0.00167278	0.0415293	0.881612	0.296461	0.585151	-0.0465513	0.791859	0.248237	0.322	0.969	0.339	4.51e-16	5.63e-07	1.44e-12	0.29	3.55e-15	6.66e-06	0.403	0.977	0.421	1.7e-14	2.34e-06	1.9e-11	0.369
orf19.4895	7.24	7.25	7.71	9.79	7.78	6.97	12.18	8.6	11.03	19.93	14.35	21.19	18.55	16.13	23.73	39.89	39.15	40.56	7.4	8.18	10.6	18.49	19.47	39.87	0.504437	0.134675	0.369762	1.14293	0.0766145	1.06632	1.28673	1.92523	1.22867	0.0156	0.509	0.0589	1.33e-08	0.599	2.18e-08	3.75e-07	7.82e-12	2.86e-07	0.0278	0.59	0.0917	7.44e-08	0.672	1.17e-07	1.61e-06
orf19.1404	70.18	61.88	55.53	76.26	64.68	65.32	79.87	73.93	76.55	78.23	53.74	79.18	74.86	63.28	90.58	229.99	219.18	213.64	62.53	68.75	76.78	70.38	76.24	220.94	0.302053	0.13914	0.162913	1.67678	0.124125	1.55266	0.150262	1.52499	0.135247	0.0306	0.3	0.222	5.16e-12	0.353	1.87e-11	0.267	2.6e-11	0.309	0.051	0.38	0.294	5.95e-11	0.435	1.89e-10	0.344
orf19.1405	32.75	32.63	29.02	32.97	34.83	32.25	34.71	35.42	33.63	33.71	30.86	35.1	43.79	41.46	44.29	83.04	80.42	82.47	31.47	33.35	34.59	33.23	43.18	81.98	0.138424	0.0868548	0.0515695	1.30824	0.382071	0.926164	0.0745571	1.24437	0.369774	0.0149	0.112	0.329	4.44e-18	2.13e-07	2.12e-15	0.178	7.5e-18	2.52e-07	0.0268	0.162	0.41	3.44e-16	9.54e-07	6.35e-14	0.242
orf19.1406	16.41	17.76	17.83	16.67	19.79	19.26	16.72	17.55	17.12	16.73	19.94	18.14	28.25	27.99	26.45	14.35	13.63	14.34	17.33	18.58	17.13	18.27	27.56	14.1	-0.0164204	0.0984352	-0.114856	-0.37654	0.594241	-0.970781	0.0775962	-0.282523	0.573402	0.816	0.165	0.107	2.95e-05	7.38e-09	8.21e-13	0.284	0.000636	7.36e-09	0.858	0.227	0.156	9e-05	4.33e-08	1.15e-11	0.363
orf19.1409	24.91	24.78	22.79	24.41	24.99	25.96	23.26	20.56	21.77	24.29	23.35	24.56	30.74	31.05	30.42	37.08	34.02	36.99	24.16	25.12	21.87	24.07	30.74	36.03	-0.144613	0.0553419	-0.199955	0.581259	0.355516	0.225743	-0.0070111	0.718861	0.293163	0.03	0.372	0.00366	1.55e-09	6.46e-06	0.000487	0.912	2.66e-11	5.05e-05	0.0502	0.454	0.00749	1.04e-08	2.22e-05	0.00118	0.934
orf19.1409.1	842.15	781.39	888.51	758.97	785.42	838.46	806.43	818.87	816.72	893.71	819.7	876.21	700.79	726.19	778.43	657.06	660.93	622.92	837.35	794.28	814.01	863.21	735.14	646.97	-0.0386436	-0.0757518	0.0371082	-0.414346	-0.23243	-0.181916	0.044502	-0.3312	-0.112176	0.486	0.179	0.504	1.65e-07	0.000349	0.00328	0.425	4.59e-06	0.0529	0.568	0.244	0.584	7.54e-07	0.000871	0.00677	0.508
orf19.1926	13.89	15.98	15.65	25.54	23.61	25.02	11.71	14.47	11.59	34.26	44.92	32.16	36.56	36.53	32.76	7.17	6.75	7.66	15.17	24.72	12.59	37.11	35.28	7.19	-0.27278	0.703721	-0.976501	-2.36805	-0.0647161	-2.30333	1.28594	-0.809329	0.517502	0.0595	8.14e-06	1.11e-07	5.58e-14	0.528	8.85e-14	2.75e-10	3.79e-05	6.16e-05	0.0926	2.75e-05	5.24e-07	1.07e-12	0.608	1.61e-12	2.15e-09
orf19.980	204.15	198.7	185.98	224.55	208.95	221.47	224.31	230.1	225.78	488.86	466.9	471.43	404.76	439.26	396.46	300.09	282.44	272.53	196.28	218.32	226.73	475.73	413.49	285.02	0.209067	0.15339	0.0556776	-0.739483	-0.202492	-0.536991	1.27787	0.329319	0.921988	0.000181	0.0033	0.241	6.7e-14	0.000138	3.84e-11	1.1e-18	3.2e-07	9.62e-16	0.000479	0.00681	0.315	1.26e-12	0.000373	3.63e-10	1.1e-16
orf19.1413	74.32	75.33	79.07	69.56	79.62	77.15	81.81	80.58	78.91	67.02	81.85	66.5	69.38	71.37	67.74	40.19	38.73	41.29	76.24	75.44	80.43	71.79	69.5	40.07	0.0777362	-0.0167318	0.094468	-0.838592	-0.0420414	-0.79655	-0.0908239	-1.00715	-0.116133	0.224	0.79	0.142	1.09e-11	0.511	2.7e-11	0.162	2.38e-13	0.0762	0.296	0.837	0.2	1.16e-10	0.592	2.63e-10	0.224
orf19.1414	152.42	153.48	147.94	140.37	155	151.88	140.42	133.46	127.88	138.77	150.46	133.78	95.5	97.28	93.13	52.97	61.82	60.34	151.28	149.08	133.92	141.01	95.3	58.37	-0.176439	-0.022059	-0.15438	-1.27485	-0.564363	-0.71049	-0.102061	-1.20047	-0.644365	0.00361	0.686	0.00921	1.07e-16	8.83e-10	1.89e-11	0.0735	3.53e-16	6.36e-11	0.00739	0.749	0.0174	5.05e-15	6.23e-09	1.91e-10	0.112
orf19.2613	80.21	83.28	116.78	69.89	88.48	84.33	65.3	75.31	67.63	207.53	232.75	226.92	147.2	173.22	133.53	66.23	67.12	64.12	93.42	80.9	69.41	222.4	151.32	65.82	-0.409571	-0.192888	-0.216683	-1.75493	-0.560497	-1.19443	1.27152	-0.0738357	0.903915	0.0019	0.109	0.076	2.41e-13	3.86e-05	5.05e-10	1.14e-10	0.534	6.13e-08	0.00412	0.158	0.115	3.89e-12	0.000115	3.74e-09	9.68e-10
orf19.597	302.22	320.31	297.55	277.98	284.5	289.19	255.41	254.68	244.24	734.66	724.5	743.27	518.39	553.42	484.49	307.23	288.1	285.77	306.69	283.89	251.45	734.14	518.77	293.7	-0.286059	-0.111178	-0.174881	-1.3221	-0.501458	-0.820639	1.25954	0.223502	0.869261	3.75e-06	0.0257	0.00114	3.82e-19	9.88e-11	1.08e-14	1.16e-18	8.69e-05	3.62e-15	1.35e-05	0.0437	0.00259	4.54e-17	8.54e-10	2.59e-13	1.14e-16
orf19.3200	0.18	0.36	0.38	0.39	0.28	0.51	0.2	0.24	0.1	0.63	0.6	0.88	0.78	0.97	0.93	1.4	0.97	0.94	0.31	0.4	0.18	0.7	0.89	1.1	-0.756469	0.390463	-1.14693	0.659229	0.370102	0.289127	1.24968	2.66538	1.22932	0.133	0.374	0.0222	0.0545	0.286	0.35	0.0056	2.09e-06	0.00286	0.188	0.457	0.0383	0.0855	0.365	0.432	0.011
orf19.7297	269.99	283.48	335.24	229.63	274.22	256.69	221.57	219.3	219.31	698.43	723.95	680.94	498.22	523.73	494.23	151.02	164.34	157.23	296.24	253.51	220.06	701.11	505.4	157.53	-0.422346	-0.221366	-0.20098	-2.15463	-0.472358	-1.68227	1.24952	-0.482763	0.998527	1.22e-06	0.00209	0.00483	1.39e-20	6.93e-08	3.36e-18	9.35e-16	2.09e-07	1.25e-13	4.79e-06	0.00449	0.00964	2.79e-18	3.4e-07	2.72e-16	3.19e-14
orf19.2810	2.37	3.13	3.23	3.05	3.63	3.72	2.32	2.62	2.51	6.82	7.13	6.34	8.01	8.65	8.59	29.86	32.59	36.63	2.91	3.47	2.48	6.76	8.42	33.03	-0.217222	0.262148	-0.47937	2.27703	0.310712	1.96632	1.23314	3.7274	1.28171	0.221	0.117	0.00819	5.31e-17	0.0125	1.09e-16	2.75e-08	1.1e-18	1.92e-09	0.292	0.168	0.0156	2.83e-15	0.0229	5.14e-15	1.45e-07
orf19.3175	315.92	306.03	323.21	288.55	313.56	313.21	89.68	91.57	90.72	709.19	753.58	748.59	602.64	643.65	592.68	91.86	94.01	90.89	315.05	305.11	90.65	737.12	612.99	92.25	-1.79675	-0.0468187	-1.74993	-2.99768	-0.265862	-2.73181	1.22635	0.0254299	1.00731	1.23e-21	0.3	2.13e-21	8.52e-27	1.82e-06	6.81e-26	7.25e-19	0.605	4.91e-17	3.74e-19	0.38	5.98e-19	2.39e-23	6.95e-06	1.03e-22	7.8e-17
orf19.3846	249.49	263.25	251.89	220.79	235.71	227.71	63.03	59.71	55.62	594.3	597.66	596.48	507.41	549.11	525.18	96.63	103.08	109.34	254.88	228.07	59.45	596.15	527.23	103.02	-2.10076	-0.160219	-1.94054	-2.53518	-0.177838	-2.35734	1.22619	0.791772	1.20857	5.93e-22	0.00383	3.43e-21	2.85e-24	0.00089	1.39e-23	8.3e-18	8.69e-13	1.19e-17	2.05e-19	0.0078	8.79e-19	2.41e-21	0.00205	8.65e-21	5.87e-16
orf19.1426	147.01	156.08	145.16	153.47	143.71	157.26	159.17	156.03	152.27	139.11	126.27	153.21	148.26	135.11	164.34	194.59	201.83	199.17	149.42	151.48	155.82	139.53	149.24	198.53	0.0611001	0.0185222	0.0425779	0.514923	0.0968981	0.418024	-0.104341	0.349482	-0.0259646	0.456	0.82	0.601	1.84e-06	0.246	2.81e-05	0.213	0.000222	0.75	0.538	0.861	0.674	6.99e-06	0.32	8.62e-05	0.283
orf19.1427	17.46	18.17	21.4	14.27	18.05	19.22	16.53	14.73	15.24	17.78	24.06	19.34	16.85	20.57	15.6	22.05	21.36	20.32	19.01	17.18	15.5	20.4	17.67	21.24	-0.288608	-0.152563	-0.136045	0.0627369	-0.204688	0.267425	0.105048	0.456393	0.0529234	0.0296	0.221	0.289	0.594	0.107	0.0315	0.393	0.000942	0.669	0.0495	0.292	0.368	0.667	0.155	0.0524	0.476
orf19.1496	12.76	13.98	13.03	13.07	11.79	13.14	9.52	9.86	9.5	28.23	30.27	34	29.18	27.48	28.13	25.1	22.58	24.31	13.26	12.67	9.63	30.83	28.26	24	-0.460958	-0.0718003	-0.389158	-0.35806	-0.118692	-0.239368	1.21092	1.31382	1.16403	2.31e-05	0.383	0.00017	8.49e-06	0.0665	0.000817	5.21e-14	5.32e-14	1.03e-13	7.2e-05	0.466	0.000451	2.86e-05	0.102	0.0019	1.01e-12
orf19.1429	13.69	13.53	16.28	14.78	14.33	13.67	13.54	13.69	13.23	14.17	12.4	15.23	19.02	18.89	19.27	31.43	33.95	30.76	14.5	14.26	13.49	13.93	19.06	32.05	-0.0975037	-0.0163551	-0.0811486	1.21659	0.464687	0.751908	-0.0645716	1.24953	0.41647	0.231	0.835	0.312	4.12e-14	4.29e-06	6.68e-11	0.432	1.42e-14	1.11e-05	0.303	0.873	0.393	8.24e-13	1.53e-05	5.98e-10	0.515
orf19.3133	367.34	373.89	392.86	323.16	331.87	346	303.03	293.74	289.47	797.83	862.61	972.39	700.68	738.34	707.97	747.57	678.56	617.87	378.03	333.68	295.41	877.61	715.66	681.33	-0.355222	-0.180322	-0.1749	-0.362952	-0.288739	-0.0742129	1.21002	1.20229	1.10161	2.51e-05	0.0127	0.0161	6.72e-06	0.000122	0.244	4.85e-15	6.96e-15	3.81e-14	7.77e-05	0.0232	0.0287	2.3e-05	0.000331	0.319	1.29e-13
orf19.6779	257.21	266.45	269.68	248.27	243.84	234.19	106.92	110.43	110.6	609.68	567.84	648.46	464.54	453.73	455.48	126.13	136.29	128.77	264.45	242.1	109.32	608.66	457.92	130.4	-1.27446	-0.127201	-1.14726	-2.21957	-0.407134	-1.81244	1.19952	0.254405	0.919583	6.88e-19	0.00702	6.62e-18	1.75e-24	1.08e-09	1.65e-22	5.97e-19	1.2e-05	2.01e-16	7.46e-17	0.0136	4.82e-16	1.65e-21	7.47e-09	6.88e-20	6.61e-17
orf19.4608	1.55	2.98	2.99	1.87	2.65	2.33	1.62	1.65	1.39	4.69	7.51	4.52	3.97	5.91	4.61	4.89	6.02	6.99	2.51	2.28	1.56	5.57	4.83	5.96	-0.62654	-0.0801413	-0.546399	0.0929097	-0.203711	0.296621	1.19832	1.91777	1.07475	0.0394	0.764	0.0694	0.619	0.31	0.122	3.58e-05	1.12e-07	0.000133	0.064	0.815	0.106	0.689	0.391	0.174	0.000108
orf19.6844	8.68	7.97	25.96	16.6	8.34	6.27	9.99	18.48	14.55	16.99	22.34	59.44	46.8	47.76	36.13	20.78	25.33	26.93	14.2	10.4	14.34	32.92	43.56	24.35	0.198516	-0.331648	0.530164	-0.19771	0.648027	-0.845737	1.19766	0.801431	2.17733	0.708	0.561	0.342	0.63	0.105	0.0361	0.0203	0.0928	0.000177	0.768	0.638	0.424	0.7	0.153	0.0591	0.0354
orf19.144	55.31	59.09	54.1	66.24	51.48	49.34	49.27	53.1	57.06	57.82	45.78	57.65	65.1	51.11	69.25	104.92	98.12	87.95	56.17	55.69	53.14	53.75	61.82	96.99	-0.0828515	-0.0235611	-0.0592904	0.861606	0.199254	0.662352	-0.0755374	0.86892	0.147278	0.466	0.834	0.6	8.51e-08	0.0896	3.45e-06	0.511	6.18e-08	0.196	0.549	0.873	0.673	4.1e-07	0.133	1.25e-05	0.591
orf19.7448	477.17	472.49	541.95	410.08	454.53	449.01	210.14	207.42	200.44	1125.74	1159.91	1107.47	689.02	720	695.95	168	189.14	193.57	497.2	437.87	206	1131.04	701.66	183.57	-1.2682	-0.181527	-1.08667	-2.62627	-0.688973	-1.93729	1.18892	-0.169148	0.681471	3.16e-17	0.00176	8.66e-16	2.76e-24	1.48e-12	2.65e-21	2.89e-17	0.00529	3.77e-12	1.83e-15	0.00385	2.98e-14	2.36e-21	1.94e-11	7.19e-19	1.69e-15
orf19.2618	287.44	278.78	269.2	272.08	254.51	264.85	148.14	153.51	144.47	648.97	620.36	631.19	570.78	579.3	553.16	305.84	314.02	307.37	278.47	263.81	148.71	633.51	567.74	309.07	-0.904838	-0.0784428	-0.826395	-1.03485	-0.157428	-0.87742	1.18585	1.05584	1.10687	1.04e-16	0.056	6.93e-16	1.52e-18	0.000276	4.97e-17	1.02e-19	3.29e-18	4.41e-19	4.92e-15	0.0877	2.46e-14	1.41e-16	0.000702	2.69e-15	1.47e-17
orf19.4933	87.02	90.47	70.65	96.75	75.57	83.96	95.09	84.03	94.28	196.08	166.55	201.03	240.32	223.54	265.84	473.77	436.22	438.67	82.71	85.43	91.13	187.89	243.23	449.55	0.145491	0.0463183	0.0991732	1.26397	0.373875	0.890094	1.18525	2.30372	1.5128	0.162	0.65	0.333	2.63e-12	0.000641	1.51e-09	3.79e-11	2.03e-17	2.25e-13	0.224	0.717	0.415	3.25e-11	0.00152	1.02e-08	3.58e-10
orf19.1444	135.1	142.87	129.32	124.39	138.31	141.41	131.74	132.82	124	122.98	134.58	129.31	133.69	141.98	122.65	134.03	124.12	123.19	135.76	134.7	129.52	128.96	132.77	127.12	-0.0672542	-0.0126362	-0.054618	-0.0211702	0.041361	-0.0625312	-0.0737355	-0.0276515	-0.0197383	0.265	0.831	0.362	0.723	0.492	0.297	0.225	0.642	0.74	0.342	0.87	0.445	0.781	0.573	0.377	0.298
orf19.1445	31.59	33.23	31.99	35.9	29.24	29.58	31.64	33.64	30.95	32.96	28.77	34.69	30.88	28.88	38.03	9.85	11.9	11.37	32.27	31.57	32.07	32.14	32.6	11.04	-0.00895055	-0.0387236	0.029773	-1.53414	0.012048	-1.54619	-0.0156499	-1.54084	0.0351217	0.93	0.705	0.771	2.54e-11	0.908	1.72e-11	0.881	1.86e-11	0.731	0.948	0.765	0.821	2.49e-10	0.931	1.76e-10	0.909
orf19.5877	491.55	492.02	521.06	432.78	452.75	443.59	95.46	92.54	88.27	1150.87	1026.63	1240.79	854.22	851.13	862.28	68.25	74.71	65.79	501.54	443.04	92.09	1139.43	855.87	69.59	-2.44511	-0.178298	-2.26682	-4.02874	-0.407216	-3.62152	1.17874	-0.404886	0.94982	9.83e-22	0.00581	5.36e-21	1.26e-26	2.06e-07	1.43e-25	5.9e-16	4.65e-06	6.2e-14	3.13e-19	0.0114	1.3e-18	3.07e-23	9.28e-07	1.81e-22	2.15e-14
orf19.5211	352.72	369.72	403.51	316.02	346.58	338.61	206.7	210.5	196.6	867.47	842.02	828.3	766.6	803.06	775.54	126.98	130.65	137.34	375.32	333.74	204.6	845.93	781.73	131.66	-0.873295	-0.167851	-0.705443	-2.68481	-0.113814	-2.571	1.17463	-0.63689	1.22867	1.18e-14	0.00179	9.4e-13	3.22e-25	0.0167	8e-25	7.34e-18	1.36e-11	2.9e-18	2.8e-13	0.00391	1.3e-11	3.54e-22	0.0298	7.99e-22	5.27e-16
orf19.4060	1038.24	1036.61	977.93	960.79	981.78	975.76	521.51	502.79	509.4	2333.3	2241.7	2315.47	1795.59	1797.92	1777	954.15	928.33	889.36	1017.59	972.78	511.23	2296.82	1790.17	923.95	-0.992721	-0.0644942	-0.928226	-1.31353	-0.35899	-0.954538	1.17449	0.853686	0.879998	9.95e-19	0.0712	4.14e-18	7.19e-22	2e-10	7.53e-19	8.21e-21	2.4e-17	4.32e-18	1.01e-16	0.109	3.23e-16	2.42e-19	1.61e-09	8.04e-17	1.85e-18
orf19.1448.1	28.64	25.34	27.47	25.39	25.45	27.19	28.2	26.99	25.98	23.91	25.44	25.48	21.82	20.23	21.09	12.51	15.91	14.1	27.15	26.01	27.06	24.95	21.05	14.17	-0.00222366	-0.0621429	0.0599193	-0.817135	-0.245943	-0.571191	-0.120154	-0.935065	-0.303954	0.972	0.331	0.347	9.49e-11	0.00135	6.37e-08	0.0761	4.15e-12	0.000118	0.979	0.413	0.429	8.23e-10	0.003	3.14e-07	0.115
orf19.4233	505.43	522.66	546.6	443.65	476.85	466.04	235.41	228.32	222.86	1183.82	1169.08	1197.94	865.77	902.47	867.06	263.02	262.07	261.04	524.9	462.18	228.87	1183.61	878.43	262.05	-1.1969	-0.18313	-1.01377	-2.17503	-0.429978	-1.74505	1.17364	0.195511	0.926796	2.44e-20	2.5e-05	9.21e-19	2.55e-26	6.23e-12	3.51e-24	8.93e-21	2.23e-05	1.75e-18	4.58e-18	7.73e-05	9.44e-17	4.91e-23	7.06e-11	2.74e-21	1.97e-18
orf19.145	59.18	62.33	56.2	61.84	56.02	55.66	57.58	60.34	60.38	68.64	59.69	67.82	69.56	62.6	74.65	79.12	70.85	66.28	59.24	57.84	59.43	65.38	68.94	72.08	0.00509778	-0.0349964	0.0400941	0.142042	0.0755765	0.0664651	0.138731	0.275675	0.249304	0.948	0.654	0.607	0.0754	0.334	0.387	0.0862	0.00148	0.00356	0.961	0.721	0.68	0.114	0.415	0.47	0.128
orf19.346	113.68	123.6	153.66	97	119.58	121.17	57.65	57.59	53.94	284.35	302.27	285.5	200.23	217.71	175.68	40.95	44.33	49.97	130.31	112.58	56.39	290.7	197.88	45.08	-1.19636	-0.20609	-0.990271	-2.69607	-0.558753	-2.13731	1.16961	-0.3301	0.816944	2.33e-10	0.0642	7.61e-09	1.33e-17	1.41e-05	2.1e-15	1.1e-10	0.00841	8.12e-08	1.86e-09	0.099	4.45e-08	8.78e-16	4.56e-05	6.31e-14	9.4e-10
orf19.1453	300.21	311.06	290.45	301.2	308.16	302.82	344.9	332.95	314.4	319.2	313.4	323.13	351.52	364.68	363.21	370.64	351.44	345.32	300.57	304.06	330.75	318.58	359.8	355.8	0.137813	0.0171989	0.120614	0.159292	0.175625	-0.0163337	0.0840169	0.105495	0.242443	0.00989	0.728	0.0214	0.0034	0.00157	0.737	0.101	0.0395	5.34e-05	0.0185	0.785	0.037	0.007	0.00347	0.792	0.148
orf19.1457	66.97	65.91	61.48	66.39	66.95	72.79	70.06	70.44	70.95	63.06	60.58	62.51	62.8	62.7	61.83	63.21	63.52	60.7	64.79	68.71	70.48	62.05	62.44	62.48	0.122328	0.0836654	0.0386625	0.0107442	0.0099562	0.000788033	-0.0620936	-0.173677	-0.135803	0.00985	0.0663	0.379	0.808	0.823	0.986	0.172	0.000567	0.00486	0.0185	0.102	0.462	0.852	0.863	0.989	0.235
orf19.3469	42.87	43.3	43.58	43.42	41.05	50.78	40.24	42.74	38.88	96.24	100.26	94.28	70.27	71.27	73.57	68.7	70.62	76.39	43.25	45.08	40.62	96.93	71.7	71.9	-0.0910246	0.0497152	-0.14074	-0.432812	-0.435455	0.00264251	1.1641	0.822314	0.678932	0.189	0.461	0.0459	4.43e-07	4.28e-07	0.966	1.07e-14	1.3e-11	4.06e-10	0.255	0.543	0.0734	1.88e-06	1.82e-06	0.975	2.56e-13
orf19.789	1953.93	1935.27	2175.29	1818.7	1904.26	1747.31	658.02	676.7	701.2	4899.82	3832.64	4941.67	3274.18	3258.06	3339.52	673.08	786.7	736.77	2021.5	1823.42	678.64	4558.04	3290.59	732.18	-1.57328	-0.14679	-1.42649	-2.6287	-0.458554	-2.17015	1.16337	0.107947	0.851607	1.55e-15	0.0654	1.22e-14	1.45e-20	2.16e-06	1.02e-18	1.85e-13	0.198	1e-10	4.89e-14	0.101	2.86e-13	2.88e-18	8.14e-06	1.03e-16	3.07e-12
orf19.2202	1.39	1.27	2.16	1.47	1.2	1.38	0.93	1.47	1.19	2.91	3.61	4.06	1.82	2.02	1.84	3.72	4.87	3.97	1.61	1.35	1.2	3.52	1.89	4.19	-0.41025	-0.219981	-0.190269	0.265564	-0.878417	1.14398	1.15945	1.83527	0.501016	0.0787	0.319	0.409	0.0896	6.84e-05	8.46e-07	3.48e-06	2.53e-09	0.0248	0.119	0.4	0.492	0.133	0.000195	3.41e-06	1.26e-05
orf19.1394	53.68	50.69	56.76	52.57	54.15	52.01	38.81	35.53	33.43	122.98	114.92	118.76	90.38	94.55	89.8	53.41	58.81	51.23	53.71	52.91	35.92	118.89	91.58	54.48	-0.579435	-0.0193403	-0.560095	-1.12542	-0.375743	-0.749673	1.14737	0.601384	0.790962	6.42e-09	0.754	1.11e-08	3.4e-15	1.46e-06	1.34e-11	2.81e-15	2.85e-09	5.42e-12	3.81e-08	0.807	6.31e-08	9.44e-14	5.65e-06	1.4e-10	8e-14
orf19.2247	4.74	4.76	5.09	7.45	6.5	6.77	11.49	9.57	9.42	12.61	7.09	14.82	17.06	14.75	15.77	101	92.53	70.52	4.87	6.9	10.16	11.5	15.86	88.02	1.06079	0.501496	0.559292	3.01995	0.559145	2.4608	1.14417	3.10333	1.20182	0.000292	0.0679	0.0193	1.31e-14	0.00751	4.54e-14	0.000137	5.73e-15	7.65e-06	0.000739	0.104	0.0338	3.04e-13	0.0144	8.96e-13	0.000369
orf19.7638	198.01	208.7	198.76	170.25	188.64	186.24	161.8	173.45	161.3	425.95	483.12	425.42	282.56	310.8	256.83	112.66	106.63	108.93	201.82	181.71	165.52	444.83	283.4	109.41	-0.286483	-0.152454	-0.134029	-2.02269	-0.651912	-1.37077	1.13908	-0.597124	0.639621	0.000484	0.0396	0.0691	4.9e-19	1.93e-09	2.35e-15	5.24e-14	2.92e-08	4.6e-09	0.00118	0.0643	0.106	5.59e-17	1.27e-08	6.91e-14	1.02e-12
orf19.1473	11.51	12.43	15.33	13.4	14.99	11.91	17.96	19.75	13.43	32.46	23.31	31.1	1.89	2.33	3.44	12.73	14.21	12.73	13.09	13.43	17.05	28.96	2.56	13.22	0.381022	0.0524314	0.328591	-1.10364	-3.54491	2.44126	1.13276	-0.351901	-2.46458	0.0192	0.741	0.0371	5.68e-08	7.13e-13	1.6e-09	6.59e-08	0.0249	1.46e-09	0.0337	0.796	0.0606	2.83e-07	1.02e-11	1.07e-08	3.24e-07
orf19.6755	67.82	73.86	76.65	55.35	64.55	68.85	35.22	37.17	38.16	152.12	181.63	145.41	112.88	122.23	101.46	64.98	65.54	72.72	72.78	62.92	36.85	159.72	112.19	67.75	-0.981551	-0.214879	-0.766672	-1.23522	-0.507392	-0.727826	1.13109	0.87742	0.838575	1.91e-09	0.0346	1.4e-07	5.2e-12	1.34e-05	9.16e-08	2.98e-11	1.34e-08	9.44e-09	1.26e-08	0.057	6.51e-07	6e-11	4.36e-05	4.39e-07	2.88e-10
orf19.2848	42.44	39.45	44.73	42.7	46.58	43.09	55.13	53.84	58.54	94.21	88.6	94.14	71.29	80.85	66.36	43.04	43.12	47.82	42.21	44.13	55.84	92.31	72.84	44.66	0.404516	0.0669938	0.337523	-1.05041	-0.344272	-0.706138	1.13039	-0.324534	0.719126	5.08e-06	0.34	4.74e-05	1.27e-13	1.96e-05	3.16e-10	4.13e-14	6.92e-05	2.61e-10	1.78e-05	0.422	0.000139	2.2e-12	6.18e-05	2.45e-09	8.26e-13
orf19.5639	713.42	741.32	674.97	614.87	605.17	622.33	165.1	163.42	152.75	1554.73	1485.41	1594.87	1152.82	1230.7	1150.66	228.6	231.83	225.65	709.9	614.12	160.42	1545	1178.06	228.69	-2.14535	-0.208571	-1.93678	-2.75485	-0.390409	-2.36444	1.1217	0.512192	0.939857	5.94e-24	4.01e-05	5.92e-23	1.02e-26	1.08e-09	3.15e-25	9.41e-19	1.28e-10	4.93e-17	4.33e-21	0.00012	3.02e-20	2.69e-23	7.47e-09	3.5e-22	9.6e-17
orf19.3099	258.18	259.95	243.35	239.5	241.27	244.62	98.54	99.85	90.72	558.29	511.7	585.76	502.36	511.03	482.9	164.61	164.58	156.24	253.83	241.8	96.37	551.92	498.76	161.81	-1.39762	-0.0696512	-1.32797	-1.76656	-0.142306	-1.62425	1.11756	0.748622	1.04491	2.36e-18	0.173	6.98e-18	4.86e-21	0.00583	2.9e-20	6.4e-17	1.24e-12	2.57e-16	2.03e-16	0.237	5.06e-16	1.19e-18	0.0114	5.25e-18	3.3e-15
orf19.1470	2075.32	1985.4	2002.33	1804.53	1903.76	1972.45	1972.63	2170.08	2017.98	2199.67	2135.66	2192.96	1954.77	1884.41	1783.07	2304.07	2132.43	2219.35	2021.02	1893.58	2053.56	2176.1	1874.09	2218.62	0.0221821	-0.0948654	0.117047	0.027205	-0.21562	0.242825	0.106625	0.111648	-0.0141298	0.681	0.089	0.0387	0.612	0.000557	0.000146	0.0581	0.046	0.794	0.744	0.132	0.063	0.684	0.00134	0.000392	0.0905
orf19.1471	573.45	577.93	576.27	510.65	538.57	546.75	508.39	497.63	488.12	575.07	574.38	529.72	460.64	478.52	442.5	263.73	245.92	254.22	575.88	531.99	498.05	559.72	460.56	254.62	-0.2095	-0.115106	-0.0943949	-1.1369	-0.281009	-0.855892	-0.041376	-0.968777	-0.207279	2.62e-05	0.00788	0.0262	1.42e-18	4.82e-07	6.12e-16	0.307	4.19e-17	3.2e-05	8.07e-05	0.0151	0.0445	1.35e-16	2.03e-06	2.22e-14	0.387
orf19.3710	25.11	24.67	22.27	30.07	25.45	21.93	35.77	38.87	42.52	52.95	33.89	80.51	69.81	62.66	75.6	323.87	295.96	300.79	24.02	25.82	39.06	55.78	69.36	306.87	0.6976	0.0981591	0.599441	2.56286	0.412647	2.15021	1.11293	2.97818	1.42742	0.0016	0.634	0.00459	1.43e-13	0.0232	2.51e-12	7.45e-06	1.02e-14	9.01e-08	0.00353	0.703	0.0092	2.44e-12	0.0398	3.12e-11	2.53e-05
orf19.1474	240.07	260.13	244.82	234.93	257.86	257.1	286.62	296.41	286.28	242.3	283.53	251.24	251.37	269.06	225.08	172.51	164.18	165.16	248.34	249.96	289.77	259.03	248.5	167.28	0.223179	0.00886429	0.214314	-0.628889	-0.0599762	-0.568912	0.0592055	-0.792862	-0.00963504	0.00299	0.896	0.00402	5.38e-09	0.383	2.88e-08	0.39	6.52e-11	0.887	0.00623	0.922	0.00817	3.24e-08	0.466	1.51e-07	0.473
orf19.2812	3.77	4.11	3.83	2.91	4	5.08	2.35	2.77	2.6	8.89	8.22	8.19	6.97	7.23	6.34	13.3	12.09	11.25	3.9	3.99	2.57	8.44	6.85	12.22	-0.605178	-0.0121841	-0.592993	0.535189	-0.295467	0.830656	1.11089	2.25126	0.827606	0.00207	0.939	0.00226	5.14e-05	0.0235	1.42e-07	7.33e-08	3.67e-13	6.35e-06	0.00445	0.954	0.00483	0.00015	0.0403	6.56e-07	3.58e-07
orf19.1478	183.52	187.15	184.67	175.16	195.52	193.55	219.77	209.65	214.07	174.15	177.76	182.96	186.25	187.16	193.33	178.48	187.48	186.36	185.11	188.08	214.5	178.29	188.91	184.11	0.21234	0.0213287	0.191012	0.0465059	0.083474	-0.0369681	-0.0546572	-0.220492	0.00748811	1.95e-05	0.593	7.02e-05	0.251	0.0466	0.356	0.182	1.12e-05	0.851	6.16e-05	0.667	0.0002	0.327	0.0744	0.438	0.247
orf19.1479	74.83	79.96	70.53	72.55	73.37	81.62	69.4	66.54	67.27	61.07	82.85	59.99	65.63	68.47	58.8	67.74	59.46	63.27	75.11	75.85	67.74	67.97	64.3	63.49	-0.1475	0.01303	-0.16053	-0.0887526	-0.0688896	-0.019863	-0.154494	-0.0957464	-0.236414	0.138	0.892	0.107	0.368	0.485	0.838	0.124	0.329	0.022	0.194	0.919	0.156	0.451	0.567	0.876	0.176
orf19.6916	36.2	37.45	35.65	41.15	40.66	38.86	56.96	52.95	57.5	84.79	67.01	86.09	78.58	69.83	81	63.36	62.86	64.16	36.43	40.22	55.8	79.3	76.47	63.46	0.613807	0.143284	0.470523	-0.310276	-0.044859	-0.265418	1.11072	0.186633	0.922573	2.86e-07	0.112	1.07e-05	0.000693	0.573	0.00267	5.77e-12	0.0286	1.36e-10	1.25e-06	0.162	3.54e-05	0.00164	0.649	0.00561	6.59e-11
orf19.1481	36.63	46.2	42.07	43.28	47.37	45.07	56.52	47.64	48.97	43.78	37.36	48.2	59.26	58.8	53.66	34.82	30.38	33.03	41.64	45.24	51.04	43.11	57.24	32.74	0.296513	0.125744	0.170769	-0.387606	0.422936	-0.810543	0.042603	-0.641517	0.339795	0.00421	0.193	0.0756	0.000602	0.000157	1.55e-08	0.66	7.77e-07	0.00113	0.00851	0.26	0.114	0.00144	0.000418	8.54e-08	0.726
orf19.6146	110.35	106.29	99.59	119.11	99.7	101.95	180.99	162.75	148.51	251.35	186.72	250.47	218.75	198.09	239.79	666.28	613.71	600.94	105.41	106.92	164.08	229.51	218.87	626.98	0.63569	0.0168165	0.618873	1.46444	-0.0584756	1.52292	1.108	1.93675	1.03271	2.06e-06	0.87	2.92e-06	1.39e-13	0.548	5.87e-14	1.55e-10	5.26e-16	5.16e-10	7.79e-06	0.901	1.07e-05	2.38e-12	0.626	1.12e-12	1.29e-09
orf19.4096	17.73	17.95	18.23	21.72	17.52	17.21	27.84	25.39	25.3	42.4	32.54	42.64	33.65	29.57	45.24	42.64	43.06	43.44	17.97	18.82	26.17	39.19	36.15	43.04	0.542638	0.0585074	0.484131	0.152745	-0.133192	0.285937	1.10753	0.717641	0.915835	0.000886	0.696	0.00205	0.208	0.284	0.0233	5.04e-08	7.04e-06	7.13e-07	0.00205	0.757	0.00441	0.277	0.362	0.04	2.53e-07
orf19.3956	43.06	46.69	44.1	43.97	44.67	42.15	33.83	33.3	33.07	96.11	90.63	101.77	91.16	97.52	90.93	43.55	41.98	42.71	44.62	43.6	33.4	96.17	93.2	42.75	-0.416958	-0.0321583	-0.3848	-1.16801	-0.0433784	-1.12463	1.10621	0.35516	1.09499	2.48e-08	0.508	9.04e-08	8.49e-18	0.334	1.78e-17	3.19e-17	3.04e-07	3.5e-17	1.32e-07	0.589	4.33e-07	5.96e-16	0.416	1.13e-15	1.84e-15
orf19.1488	8.83	8.69	8.35	9.9	8.57	8.95	6.85	6.86	7.29	8.09	8.83	10.37	12.82	9.82	10.8	15	14.56	15.3	8.62	9.14	7	9.1	11.15	14.95	-0.303053	0.0786452	-0.381698	0.728474	0.298837	0.429638	0.0634734	1.095	0.283665	0.0062	0.411	0.000782	2.52e-08	0.0037	2e-05	0.52	3.09e-11	0.00414	0.0121	0.494	0.00183	1.34e-07	0.00756	6.29e-05	0.6
orf19.1490	122.34	122.17	105.54	119.33	106.71	118.54	114.31	112.51	120.16	116.94	125.05	131.73	104.68	114.06	103.23	81.08	84.32	81.53	116.68	114.86	115.66	124.57	107.33	82.31	-0.0103701	-0.0224559	0.0120858	-0.595765	-0.213731	-0.382034	0.095535	-0.48986	-0.0957398	0.883	0.75	0.864	2.4e-08	0.00584	1.96e-05	0.185	5.52e-07	0.184	0.911	0.804	0.896	1.28e-07	0.0115	6.17e-05	0.251
orf19.1491	37.25	36.51	36.16	39.08	37.76	36.03	38.48	37.98	39.32	42.28	36.8	43.74	51.65	40.95	52.37	81.74	75.27	74.56	36.64	37.62	38.59	40.94	48.32	77.19	0.0745407	0.0385353	0.0360054	0.921883	0.234916	0.686967	0.152009	0.999351	0.34839	0.351	0.627	0.647	2.22e-11	0.00562	2.9e-09	0.0667	3.89e-12	0.000144	0.433	0.697	0.714	2.21e-10	0.0111	1.84e-08	0.103
orf19.1492	17.81	16.66	14.06	19.44	14.33	14.25	14.49	14.92	15.16	18.21	14.99	18.47	19.58	15.72	21.74	20.57	19.23	21.97	16.18	16	14.85	17.22	19.01	20.59	-0.118131	-0.0259857	-0.092145	0.265388	0.134113	0.131276	0.0815468	0.465066	0.241645	0.368	0.839	0.478	0.0383	0.291	0.266	0.531	0.000884	0.0606	0.451	0.876	0.56	0.0623	0.37	0.343	0.61
orf19.1493	47.72	49.48	54.06	46.79	55.14	49.67	52.53	53.32	48.61	52.45	51.81	48.56	54.34	55.59	54.53	24.81	24.01	26.12	50.42	50.53	51.49	50.94	54.82	24.98	0.0321142	0.00401611	0.0280981	-1.03201	0.105722	-1.13773	0.0173979	-1.04673	0.119104	0.618	0.95	0.661	5.78e-13	0.112	6.01e-14	0.789	3.52e-13	0.0719	0.689	0.963	0.727	8.43e-12	0.162	1.15e-12	0.836
orf19.2990	6.38	6.42	5.45	6.32	5.87	5.2	6.41	6.93	6.21	11.85	11.31	17.22	9.22	9.44	10.02	24.19	23.52	25.19	6.08	5.8	6.52	13.46	9.56	24.3	0.101661	-0.0664078	0.168069	0.892392	-0.455032	1.34742	1.10556	1.89629	0.716932	0.5	0.664	0.268	8.49e-09	0.000872	1.19e-11	3.43e-08	1.41e-13	3.22e-05	0.581	0.73	0.345	4.93e-08	0.00202	1.26e-10	1.78e-07
orf19.1495	31.98	33.04	29.22	30.68	27.89	21.52	18.88	26.1	23.65	28.52	27.95	33.03	30.53	24.97	31.11	25.93	23	28.06	31.41	26.7	22.88	29.83	28.87	25.67	-0.471367	-0.241248	-0.230118	-0.219363	-0.0505971	-0.168766	-0.0817887	0.170215	0.108863	0.000708	0.0498	0.0718	0.0766	0.672	0.162	0.491	0.173	0.363	0.00167	0.0788	0.109	0.116	0.736	0.224	0.572
orf19.1033	135.1	136.28	153.82	120.51	134.69	133.24	78.44	79.98	82.35	289.69	315.53	307.88	224.41	244.38	191.35	51.65	56.85	54.16	141.73	129.48	80.26	304.36	220.04	54.22	-0.81815	-0.129322	-0.688827	-2.48883	-0.47267	-2.01616	1.10468	-0.566003	0.761332	5.34e-10	0.105	1.19e-08	6.27e-20	1.69e-06	6.54e-18	6.66e-13	5.05e-07	1e-09	3.93e-09	0.153	6.69e-08	9.86e-18	6.48e-06	4.76e-16	9.55e-12
orf19.1272	60.42	58.98	64.34	64.73	61.06	67.21	46.6	46.97	51.01	133.4	128.34	132	101.58	105.11	97.66	103.33	105.61	104.43	61.25	64.33	48.19	131.25	101.45	104.46	-0.346736	0.0699233	-0.416659	-0.328884	-0.371169	0.0422856	1.10028	1.11813	0.659187	2.24e-07	0.142	9.68e-09	1.7e-07	2.52e-08	0.347	2.18e-17	2.29e-17	8.47e-13	1e-06	0.199	5.55e-08	7.74e-07	1.34e-07	0.429	1.33e-15
orf19.1499	62.75	62.22	59.18	75.9	60.17	59.32	76.9	70.66	79.91	57.99	46.26	62.83	85.89	67.62	87.34	104.74	106.17	114.83	61.38	65.13	75.83	55.69	80.28	108.58	0.303079	0.0767657	0.226314	0.97849	0.533963	0.444527	-0.157203	0.518207	0.299994	0.0133	0.504	0.0554	1.53e-08	0.000118	0.000515	0.188	0.000101	0.0135	0.0242	0.585	0.0868	8.43e-08	0.000322	0.00125	0.254
orf19.2851	26.66	27.34	29.26	21.8	26.9	24.81	17.89	15.99	17.48	57.95	60.99	59.35	46.73	50.22	44.42	44.25	47.19	47.17	27.75	24.5	17.12	59.43	47.12	46.2	-0.697466	-0.180559	-0.516907	-0.364063	-0.334443	-0.0296202	1.10004	1.43344	0.946157	2.63e-07	0.0541	2.23e-05	8.29e-05	0.000233	0.702	4.64e-12	1.66e-13	1.28e-10	1.16e-06	0.085	6.96e-05	0.000233	0.000602	0.762	5.41e-11
orf19.1500	60.77	64.33	64.42	58.7	66.56	63.43	58.68	58.45	56.26	54.41	61.81	60.58	66.55	64.99	57.55	40.33	40.84	37.76	63.17	62.9	57.79	58.93	63.03	39.65	-0.127849	-0.00727015	-0.120579	-0.569283	0.0979135	-0.667196	-0.101528	-0.542961	0.00365566	0.0422	0.903	0.0536	5.01e-09	0.115	2.24e-10	0.103	9.98e-09	0.951	0.068	0.927	0.0842	3.04e-08	0.166	1.79e-09	0.151
orf19.1080	1.86	1.73	2.08	1.36	1.17	1.5	1.95	1.43	2.11	4.74	3.42	4.1	1.21	1.53	0.85	3.22	3.32	3.26	1.89	1.34	1.83	4.09	1.2	3.27	-0.062103	-0.504666	0.442563	-0.299859	-1.77289	1.47303	1.0975	0.859743	-0.170724	0.762	0.0273	0.0506	0.0654	1.16e-08	2.47e-07	3.94e-06	9.36e-05	0.468	0.814	0.0461	0.08	0.101	6.58e-08	1.1e-06	1.41e-05
orf19.278	6.03	6.54	8.03	6.61	8.34	8.53	6.34	5.74	6.09	14.46	13.68	15.46	26.62	27.2	25.89	56.56	52.41	48.55	6.86	7.83	6.06	14.53	26.57	52.51	-0.169979	0.192132	-0.362111	1.85826	0.878249	0.980006	1.0875	3.11573	1.77362	0.181	0.112	0.00583	2.78e-17	3.13e-10	4.62e-13	9.34e-10	8.37e-20	4e-15	0.246	0.162	0.0115	1.64e-15	2.43e-09	6.9e-12	6.55e-09
orf19.299	62.28	63.16	63.75	66.5	66.92	69.71	79.47	83.18	75.87	138.11	131.81	131.64	107.3	112.16	97.01	70.76	65.25	67.3	63.06	67.71	79.5	133.85	105.49	67.77	0.333514	0.101926	0.231588	-0.982545	-0.344564	-0.637982	1.08547	-0.230586	0.638983	1.18e-05	0.101	0.000713	4.35e-14	4.65e-06	2.3e-10	6.8e-15	0.000722	2.36e-10	3.87e-05	0.148	0.00168	8.64e-13	1.64e-05	1.83e-09	1.72e-13
orf19.1507	58.45	56.72	57.99	59.64	54.54	51.64	66.55	64.65	69.31	48.49	40.71	62.65	48.18	40.03	44.98	58.77	56.07	54.2	57.72	55.28	66.83	50.62	44.4	56.34	0.210851	-0.0639469	0.274798	0.18529	-0.163422	0.348712	-0.220163	-0.245724	-0.319638	0.0341	0.505	0.00751	0.0662	0.111	0.00146	0.0324	0.0147	0.00314	0.0563	0.585	0.0144	0.102	0.161	0.00323	0.0537
orf19.4508	1.59	1.35	2.16	1.54	1.73	1.63	1.37	1.28	1.23	3.5	3.31	3.82	2.9	3.62	3.1	5.99	6.53	6.47	1.7	1.63	1.29	3.54	3.21	6.33	-0.361415	-0.0248994	-0.336516	0.844325	-0.139765	0.98409	1.08479	2.29053	0.969922	0.0892	0.899	0.11	1.76e-06	0.363	1.55e-07	2.93e-06	3.4e-12	1.19e-05	0.133	0.924	0.159	6.72e-06	0.445	7.14e-07	1.08e-05
orf19.151	24.72	28.93	25.21	27.02	24.33	28.02	24.98	24.46	24.54	26.22	27.09	27.6	26.8	24.21	27.27	45.27	44.78	39.87	26.29	26.46	24.66	26.97	26.09	43.31	-0.0893974	0.00478034	-0.0941778	0.684047	-0.0517899	0.735837	0.0388276	0.812272	-0.0177426	0.248	0.949	0.221	2.35e-09	0.5	4.68e-10	0.614	8.78e-11	0.813	0.323	0.962	0.292	1.52e-08	0.582	3.49e-09	0.685
orf19.492	726.17	720.71	707.74	657.35	655.35	737.74	906.17	920.06	894.44	1479.33	1624.81	1460.19	1061.26	1152.36	1025.31	1015.32	1023.32	977.91	718.21	683.48	906.89	1521.44	1079.64	1005.52	0.336582	-0.0747767	0.411359	-0.596549	-0.494986	-0.101563	1.08216	0.149029	0.66195	3.56e-06	0.191	1.71e-07	1.43e-10	4.4e-09	0.0705	1.45e-15	0.0111	3.3e-11	1.28e-05	0.257	7.82e-07	1.19e-09	2.7e-08	0.108	4.61e-14
orf19.88	884.97	865.06	1022.22	689.2	812.62	761.05	466.32	475.73	488.2	2005.74	1844.06	1980.51	2296.44	2435.06	2339.95	323.12	309.08	384.26	924.08	754.29	476.75	1943.44	2357.15	338.82	-0.951025	-0.291279	-0.659746	-2.52703	0.27968	-2.80671	1.07523	-0.500779	1.64619	3.45e-12	0.000304	3.72e-09	3.96e-21	0.000235	3.32e-22	1.02e-13	6.31e-07	1.34e-17	4.15e-11	0.000768	2.31e-08	9.99e-19	0.000607	1.25e-19	1.83e-12
orf19.1514	194.77	199.71	191.22	190.5	200.49	200.45	208.09	201.89	204.84	203	209.31	206.08	197.2	199.85	206.27	257.92	264.87	253.19	195.23	197.15	204.94	206.13	201.11	258.66	0.0700735	0.0138542	0.0562193	0.327631	-0.0362064	0.363837	0.0785417	0.336099	0.0284812	0.0508	0.687	0.111	1.94e-09	0.298	2.66e-10	0.0309	1.13e-09	0.409	0.0802	0.749	0.16	1.27e-08	0.378	2.09e-09	0.0515
orf19.1515	18.94	18.74	20.92	15.87	21.11	19.43	19.09	19.34	19.65	16.27	19.23	15.6	19.69	19.85	17.33	12.12	10.97	12.05	19.53	18.8	19.36	17.03	18.96	11.71	-0.0109512	-0.0584929	0.0475417	-0.548516	0.154975	-0.703491	-0.192516	-0.730081	0.0209517	0.902	0.515	0.595	1.61e-05	0.109	2.5e-07	0.0497	1.3e-07	0.815	0.926	0.595	0.668	5.15e-05	0.158	1.11e-06	0.0787
orf19.1516	167.1	171.65	182.17	176.81	190.22	191.75	180.51	184.7	175.82	171.8	186.46	174.67	219.63	224.66	217.53	126.27	127.19	118.03	173.64	186.26	180.34	177.64	220.61	123.83	0.0555022	0.101241	-0.0457384	-0.520399	0.312913	-0.833311	0.033553	-0.542348	0.245225	0.217	0.0297	0.304	6.32e-11	3.33e-07	4.07e-15	0.453	2.58e-11	1.03e-05	0.288	0.0497	0.384	5.69e-10	1.44e-06	1.1e-13	0.535
orf19.4931	331.39	336.02	328.89	318.67	302.93	306.35	259.11	248.41	252.71	695.21	657.54	733.6	505.69	513.05	513.59	317.29	313.88	293.22	332.1	309.32	253.41	695.45	510.78	308.13	-0.390276	-0.102984	-0.287292	-1.17218	-0.4429	-0.729279	1.06388	0.281982	0.723968	1.7e-08	0.0314	2.22e-06	2.67e-18	6.13e-10	6.44e-14	2.19e-17	2.8e-06	7.93e-14	9.31e-08	0.0523	8.34e-06	2.24e-16	4.47e-09	1.21e-12	1.34e-15
orf19.1519	54.53	56.79	60.33	57.66	63.53	65.32	51.87	44.85	46.57	61.36	66.86	58.89	57.53	59.18	54.35	57.81	55.67	52.49	57.22	62.17	47.76	62.37	57.02	55.32	-0.261375	0.118632	-0.380007	-0.173003	-0.128694	-0.0443082	0.125526	0.213898	-0.121801	0.00053	0.0733	5.66e-06	0.0122	0.0554	0.49	0.0614	0.003	0.0662	0.00128	0.111	1.97e-05	0.0224	0.0868	0.572	0.0952
orf19.2263	64.3	63.54	66.13	59.43	60.8	62.81	30.4	30.48	31.03	139.56	130.96	134.88	93.56	93.6	93.9	39.89	41.53	41.33	64.65	61.01	30.63	135.13	93.69	40.92	-1.07766	-0.0841367	-0.993524	-1.72302	-0.527678	-1.19534	1.06308	0.417715	0.619535	6.92e-16	0.0947	3.81e-15	7.06e-21	1.12e-10	2.1e-17	1.14e-16	8.2e-08	8.42e-12	2.45e-14	0.14	1.04e-13	1.62e-18	9.55e-10	1.3e-15	5.32e-15
orf19.4026	709.99	692.45	718.58	591.39	618.28	609.36	225.05	208.94	213.99	1524.64	1448.41	1450.75	1005.51	1063.49	994.63	282.6	280.94	275.88	707.01	606.34	215.99	1474.6	1021.21	279.81	-1.71108	-0.221418	-1.48967	-2.39727	-0.529788	-1.86749	1.06031	0.374116	0.751937	2.82e-22	1.2e-05	6.16e-21	8.26e-26	1.87e-12	2.23e-23	1.52e-18	1.38e-08	2.81e-15	1.09e-19	3.93e-05	1.45e-18	1.18e-22	2.39e-11	1.29e-20	1.42e-16
orf19.1525	57.91	57.96	63.39	59.9	65.04	62.85	52.13	50.87	51.09	63.69	60.1	63.47	65.81	65.36	68.73	45.38	47.91	46.88	59.75	62.6	51.36	62.42	66.64	46.72	-0.21669	0.0681821	-0.284872	-0.416486	0.094662	-0.511148	0.0632061	-0.13659	0.089686	7.43e-05	0.135	1.86e-06	4.59e-09	0.0428	8.78e-11	0.168	0.00608	0.0516	0.000211	0.19	7.09e-06	2.81e-08	0.0689	7.66e-10	0.231
orf19.5906	181.21	168.04	168.43	174.48	164.08	184.31	143.97	154.32	143.71	355.95	371.93	348.63	285.52	301.57	282.1	286.91	276.78	276.67	172.56	174.29	147.34	358.83	289.73	280.12	-0.22773	0.0127805	-0.24051	-0.357477	-0.308786	-0.048691	1.05716	0.927416	0.735597	0.000153	0.799	7.99e-05	1.54e-07	1.53e-06	0.316	2.42e-16	4.24e-15	4.28e-13	0.000409	0.844	0.000225	7.07e-07	5.93e-06	0.397	1.02e-14
orf19.1527	9.3	9.33	9.42	9.28	9.72	8.53	8.09	8.79	8.06	8.09	7.66	9.12	9.4	10.13	10.76	23.86	26.46	24.51	9.35	9.18	8.31	8.29	10.1	24.95	-0.170162	-0.0229001	-0.147262	1.60175	0.289014	1.31273	-0.18486	1.58705	0.127054	0.0426	0.769	0.074	9.49e-17	0.00153	8.15e-16	0.0333	5.02e-17	0.106	0.0687	0.819	0.112	4.58e-15	0.00339	2.83e-14	0.0551
orf19.6659	221.3	242.65	203.49	192.47	170.63	191.95	85.54	80.06	78.35	441.91	508.77	436.33	519.96	578.96	527.51	133.18	146.93	157.06	222.48	185.02	81.32	462.34	542.15	145.72	-1.44938	-0.265798	-1.18358	-1.66758	0.230768	-1.89835	1.05665	0.838456	1.55322	1.42e-14	0.00255	9.46e-13	2.58e-16	0.00443	1.29e-17	2.26e-12	7.89e-10	7.58e-16	3.26e-13	0.00538	1.31e-11	1.07e-14	0.00891	8.58e-16	2.84e-11
orf19.2196	68.09	69.19	78.75	71.65	76.33	72.34	41.85	39.36	38.68	148.23	138.72	162.05	138.91	131.82	125.03	19.7	21.13	21.37	72.01	73.44	39.96	149.67	131.92	20.73	-0.846469	0.0315028	-0.877972	-2.84903	-0.178419	-2.67061	1.05453	-0.948032	0.844605	1.47e-11	0.625	6.92e-12	6.76e-22	0.0077	2.74e-21	4.67e-14	1.82e-11	3.81e-12	1.53e-10	0.695	7.75e-11	2.29e-19	0.0148	7.38e-19	9.18e-13
orf19.1532	25.85	26.29	24.5	22.02	20.38	20.08	22.71	21.45	25.82	23.83	26.68	24.37	22.75	19.54	23.21	20.82	19.84	18.19	25.54	20.83	23.33	24.96	21.83	19.62	-0.137692	-0.295015	0.157323	-0.348079	-0.203678	-0.144401	-0.0314629	-0.241851	0.059874	0.123	0.00264	0.0874	0.000719	0.0313	0.118	0.72	0.0116	0.508	0.175	0.00557	0.13	0.00169	0.052	0.17	0.778
orf19.1533	120.02	115.47	109.59	123.64	116.39	108.85	159.93	148.79	154.07	113.13	95.04	130.04	127.31	106.23	141.6	116.37	108.05	104.02	115.03	116.29	154.26	112.74	125.05	109.48	0.423796	0.0153241	0.408472	-0.029417	0.151258	-0.180675	-0.0421719	-0.495385	0.0937624	0.00012	0.869	0.000175	0.753	0.115	0.0607	0.653	1.72e-05	0.316	0.000327	0.9	0.000463	0.806	0.166	0.0941	0.72
orf19.5519	217.09	211.07	211.35	211.99	216.91	227.09	108.97	123.69	113.52	431.64	479.86	416.54	260.34	274.84	238.8	122.34	137.98	131.39	213.17	218.66	115.39	442.68	257.99	130.57	-0.887337	0.0359003	-0.923237	-1.76142	-0.778858	-0.98256	1.05306	0.178974	0.238297	2.58e-12	0.57	1.11e-12	8.74e-19	1.07e-11	2.36e-13	3.05e-14	0.0115	0.000858	3.19e-11	0.646	1.51e-11	9.04e-17	1.15e-10	3.82e-12	6.33e-13
orf19.1535	12.91	14.47	11.68	14.45	13.51	12.73	11.67	11.35	11.71	13.2	12.59	12.09	14.67	13.96	13.22	16.59	13.85	15.66	13.02	13.56	11.58	12.62	13.95	15.37	-0.166394	0.0626437	-0.229038	0.274216	0.146311	0.127905	-0.0406382	0.399972	0.0430294	0.0999	0.509	0.0248	0.0073	0.141	0.161	0.681	0.000258	0.643	0.146	0.589	0.0424	0.0141	0.198	0.222	0.744
orf19.2351	141.63	140.09	150.88	114.48	131.76	131.68	41.52	44.04	41.96	303.11	305.54	287.09	204.45	220.59	180.26	16.84	17.55	16.82	144.2	125.97	42.51	298.58	201.77	17.07	-1.76183	-0.197071	-1.56476	-4.12695	-0.568688	-3.55827	1.05084	-1.31428	0.679225	1.13e-17	0.00644	1.47e-16	2.01e-24	7.3e-09	5.77e-23	7.77e-14	2.52e-13	5.01e-10	7.62e-16	0.0125	6.6e-15	1.84e-21	4.29e-08	2.96e-20	1.43e-12
orf19.5061	475.67	476.7	473.2	452.2	434.05	464.93	365.38	367.62	345.4	978.69	1022.45	946.87	728.84	769.98	727.23	649.47	615.76	587.43	475.19	450.39	359.47	982.67	742.02	617.55	-0.402928	-0.0786325	-0.324296	-0.670755	-0.405269	-0.265486	1.04809	0.780268	0.721458	1.4e-08	0.0988	4.88e-07	3.05e-13	4.18e-09	4.27e-06	4.51e-17	3.31e-14	1.18e-13	7.8e-08	0.145	2.05e-06	4.79e-12	2.58e-08	1.52e-05	2.48e-15
orf19.1539	0.37	0.89	0.38	0.95	0.9	0.6	0.38	0.58	0.67	0.76	0.83	0.92	0.89	0.83	0.63	0.63	0.88	1.1	0.55	0.82	0.54	0.84	0.78	0.87	0.0620378	0.685329	-0.623291	0.0138236	-0.0972916	0.111115	0.730635	0.682421	-0.0519854	0.859	0.0457	0.0637	0.963	0.752	0.708	0.0367	0.0406	0.864	0.892	0.0731	0.0984	0.973	0.806	0.768	0.0601
orf19.1717	5.06	5.25	4.74	5.33	6.17	5.04	5.09	5.15	5.65	11.17	8.9	11.35	12.86	11.82	13.48	16.77	13.92	17.23	5.01	5.51	5.3	10.47	12.72	15.97	0.0753279	0.141329	-0.0660008	0.613101	0.29289	0.32021	1.04368	1.58145	1.19524	0.612	0.339	0.647	4.37e-06	0.0118	0.00244	7.89e-08	6.02e-12	1.67e-09	0.684	0.421	0.714	1.55e-05	0.0217	0.00519	3.82e-07
orf19.1541	0.53	0.4	0.81	0.62	0.54	0.72	1.66	1.25	1.15	0.68	0.41	0.73	0.56	0.55	0.54	24.55	24.85	24.39	0.58	0.63	1.35	0.61	0.55	24.6	1.27193	0.157211	1.11472	5.4081	-0.072374	5.48047	0.0636771	4.19985	-0.165908	3.96e-05	0.573	0.000128	5.27e-18	0.8	2.8e-18	0.824	2.43e-18	0.551	0.000118	0.649	0.000346	3.99e-16	0.846	2.33e-16	0.864
orf19.1542	63.06	65.01	63.86	70.46	66.49	67.12	65.45	67.62	65.3	63.81	66.79	65.53	62.77	61.74	60.31	35.33	37.79	38.49	63.98	68.03	66.12	65.38	61.61	37.2	0.0475779	0.0880571	-0.0404792	-0.814898	-0.0853947	-0.729503	0.0313352	-0.831141	-0.142117	0.273	0.0491	0.347	8.43e-15	0.0584	7.55e-14	0.471	4.78e-15	0.00285	0.351	0.0778	0.429	2.08e-13	0.0909	1.39e-12	0.553
orf19.7434	2.76	2.98	3.83	2.72	3.63	3.56	1.7	1.77	1.71	5.37	7.85	6.34	5.12	5.63	4.83	2.8	3.32	3.77	3.19	3.31	1.72	6.52	5.19	3.3	-0.870019	0.0588849	-0.928904	-0.992053	-0.318114	-0.673938	1.04189	0.919854	0.664889	0.000121	0.719	4.72e-05	4.8e-07	0.0225	0.000111	4.27e-07	4.67e-05	0.000157	0.00033	0.777	0.000139	2.02e-06	0.0388	0.000305	1.82e-06
orf19.6317	594.72	585.96	531.75	566.74	519.22	523.36	703.98	776.63	764.81	1195.87	1110.41	1216.12	976.51	965.51	1004.58	1059.49	987.7	887.93	570.81	536.44	748.47	1174.13	982.2	978.38	0.390965	-0.0892864	0.480252	-0.264228	-0.256243	-0.00798576	1.04031	0.385119	0.873356	2.93e-06	0.175	1.28e-07	0.000235	0.000337	0.896	5.54e-14	2.41e-06	1.96e-12	1.07e-05	0.239	5.96e-07	0.000607	0.000845	0.921	1.06e-12
orf19.4324	15.01	13.94	17.47	15.65	15.55	15.89	22.5	18.3	20.61	36.68	26.94	32.43	30.74	27.65	31.37	34.82	36.13	32.38	15.48	15.7	20.47	32.02	29.92	34.44	0.406616	0.0276834	0.378932	0.123953	-0.0854189	0.209371	1.03954	0.756873	0.926433	0.00125	0.811	0.00202	0.182	0.366	0.0282	1.59e-09	6.89e-08	8.1e-09	0.00282	0.854	0.00436	0.247	0.449	0.0475	1.07e-08
orf19.4863	44.07	40.02	41.04	49.79	39.17	42.85	29.81	29.51	34.95	92.3	74.43	91.44	82.11	77.1	83.98	45.67	45.66	42.22	41.71	43.94	31.43	86.06	81.06	44.52	-0.413985	0.0671647	-0.481149	-0.941993	-0.0793299	-0.862663	1.03793	0.509919	0.891432	0.000111	0.435	1.57e-05	6.42e-11	0.319	3.23e-10	1.44e-11	6.52e-06	2.06e-10	0.000304	0.518	5.04e-05	5.77e-10	0.4	2.49e-09	1.5e-10
orf19.1547	5.8	6.38	6.8	5.99	7.39	7.38	7.76	7.15	7.21	7.07	7.54	7.08	7.4	7.16	6.6	17.53	16.78	17.43	6.33	6.92	7.38	7.23	7.05	17.24	0.224853	0.126541	0.0983115	1.24973	-0.0346515	1.28438	0.198408	1.22329	0.0372157	0.0444	0.246	0.346	2.66e-12	0.746	8.72e-13	0.0811	1.75e-12	0.722	0.0712	0.321	0.428	3.28e-11	0.8	1.22e-11	0.122
orf19.5838	127.33	118.14	133.37	125.97	126.26	131.97	97.4	95.66	95.76	260.89	266.37	248.38	191.04	192.08	188.15	148.79	162.62	152.83	126.28	128.07	96.27	258.55	190.42	154.75	-0.389465	0.0215501	-0.411015	-0.740888	-0.440981	-0.299907	1.03569	0.684263	0.573155	1.93e-08	0.636	7.25e-09	3.73e-14	8.45e-10	6.75e-07	4.75e-17	3.83e-13	9.04e-12	1.05e-07	0.705	4.26e-08	7.56e-13	5.98e-09	2.77e-06	2.58e-15
orf19.238	211.26	210.02	226.79	242.04	290.22	277.99	187.62	195.98	174.9	389.75	536.68	408.65	367.89	381.84	341.09	93.67	98.61	90.28	216.02	270.09	186.17	445.03	363.61	94.19	-0.214823	0.31944	-0.534263	-2.2284	-0.279967	-1.94843	1.0316	-0.981971	0.432197	0.0245	0.00143	4.23e-06	1.38e-17	0.00318	2.48e-16	4.69e-11	3.54e-10	4.83e-05	0.0419	0.00318	1.51e-05	9.06e-16	0.00658	1.04e-14	4.35e-10
orf19.3122	31.66	28.59	33.19	30.68	34.93	33.11	28.49	30.22	28.22	65.02	59.95	65.85	50.09	51.76	51.72	53.96	52.7	48.22	31.15	32.91	28.98	63.61	51.19	51.63	-0.100588	0.0826141	-0.183202	-0.298665	-0.311122	0.0124569	1.03121	0.833136	0.637477	0.177	0.255	0.0174	9.93e-05	6.81e-05	0.846	3.71e-13	2.8e-11	3.05e-09	0.242	0.331	0.0307	0.000275	0.000194	0.882	5.68e-12
orf19.1552	306.35	293.81	317.05	272.47	287.79	288.87	278.27	269.87	257.59	336.92	327.09	318.09	257.73	265.23	281.5	200.27	197.29	197.98	305.74	283.04	268.57	327.37	268.15	198.51	-0.186572	-0.110951	-0.0756212	-0.721515	-0.289286	-0.432229	0.0992209	-0.435723	-0.0791147	0.000276	0.0171	0.0939	7.19e-14	1.02e-06	1.54e-09	0.0309	1.32e-09	0.0806	0.000703	0.0304	0.139	1.34e-12	4.05e-06	1.03e-08	0.0515
orf19.1553	329	327.22	329.76	313.88	321.89	320.51	307.57	316.31	316.48	351.03	344.34	336.06	327.03	334.84	336.01	376.02	362.72	357.47	328.66	318.76	313.45	343.81	332.63	365.4	-0.0685333	-0.0441299	-0.0244035	0.0877671	-0.0478773	0.135644	0.0649653	0.221266	0.0612179	0.0382	0.169	0.44	0.00935	0.138	0.000218	0.0486	3.39e-07	0.0608	0.0622	0.232	0.523	0.0176	0.194	0.000568	0.0772
orf19.1555	76.65	77.03	73.83	88.04	80.64	80.43	83.82	86	84.15	73.17	73.73	74.51	81.69	78.94	87	80.93	81.76	79.13	75.83	83.04	84.66	73.8	82.54	80.61	0.158941	0.129831	0.0291094	0.12749	0.159797	-0.0323076	-0.0391272	-0.0705781	-0.00916109	0.0013	0.00644	0.505	0.00753	0.00132	0.459	0.379	0.114	0.833	0.00291	0.0125	0.586	0.0145	0.00295	0.542	0.462
orf19.56	65.23	67.91	70.81	60.83	61.59	63.06	25.79	27.92	27.3	135.84	134.29	146.6	100.77	99.12	97.49	17.85	17.97	18.35	67.98	61.83	27	138.91	99.12	18.06	-1.33253	-0.136504	-1.19602	-2.94257	-0.484941	-2.45763	1.02996	-0.58008	0.681529	8.38e-18	0.00852	8.64e-17	8.69e-25	3.78e-10	4.94e-23	1.45e-16	2.09e-09	8.84e-13	5.9e-16	0.0162	4.22e-15	8.6e-22	2.87e-09	2.57e-20	6.5e-15
orf19.847	167.68	160.74	189.75	167.06	187.22	181.36	118.89	118.19	118.04	358.98	335.83	361.28	361.36	363.02	367.22	338.05	309.38	284.2	172.72	178.55	118.37	352.03	363.87	310.54	-0.541247	0.0503484	-0.591595	-0.182351	0.0489422	-0.231293	1.02968	1.38858	1.02827	3.65e-08	0.443	7.54e-09	0.00707	0.433	0.001	9.92e-14	2.65e-16	8.39e-14	1.88e-07	0.525	4.41e-08	0.0136	0.516	0.0023	1.78e-12
orf19.2446	73.98	76.72	84.03	64.19	67.45	66.34	32.88	33.08	34.19	158.14	159.99	157.81	98.96	95.54	87.65	8.85	9.53	8.9	78.24	65.99	33.39	158.65	94.05	9.09	-1.22734	-0.243648	-0.983691	-4.12294	-0.755445	-3.3675	1.02205	-1.87356	0.510252	1.46e-16	9.84e-05	1.59e-14	2.64e-25	3.9e-13	2.53e-23	9.18e-16	1.75e-17	1.25e-09	6.56e-15	0.000272	3.59e-13	3.01e-22	5.93e-12	1.46e-20	3.13e-14
orf19.1560	291.33	290.21	302.44	271.94	308.43	298.1	294.02	281.3	270.77	295.39	297.72	293.17	290.58	307.05	291.24	172.1	176.92	166.89	294.66	292.82	282.03	295.43	296.29	171.97	-0.0633961	-0.0103551	-0.053041	-0.780662	0.0039589	-0.784621	0.00414831	-0.713118	0.0184624	0.166	0.817	0.243	3e-14	0.93	2.46e-14	0.926	1.78e-13	0.68	0.229	0.858	0.317	6.24e-13	0.948	5.25e-13	0.945
orf19.4792	79.71	76.31	74.26	95.17	82.19	84.21	76.68	74.71	60.98	159.88	133.36	177.22	176.95	166.6	201.31	356.18	289.9	312.84	76.76	87.19	70.79	156.82	181.62	319.64	-0.122542	0.181098	-0.30364	1.03363	0.217967	0.815659	1.01903	2.17519	1.05589	0.327	0.149	0.0204	5.54e-09	0.0715	2.4e-07	1.98e-08	5.15e-15	8.1e-09	0.408	0.208	0.0355	3.33e-08	0.109	1.07e-06	1.07e-07
orf19.7436.1	86.44	82.34	92.32	74.25	81.01	79.69	36.65	36.91	37.2	185.9	172.56	170.34	131.65	136.2	135.21	22.45	24.36	22.82	87.03	78.31	36.92	176.27	134.35	23.21	-1.23572	-0.15144	-1.08428	-2.92272	-0.390947	-2.53177	1.01883	-0.668161	0.779327	6.88e-16	0.013	1.07e-14	1.63e-23	2.72e-07	4.03e-22	6.3e-15	1.1e-09	1.69e-12	2.45e-14	0.0237	2.56e-13	9.84e-21	1.2e-06	1.47e-19	1.62e-13
orf19.2546	344.85	358.11	344.73	316.42	327.42	327	336.51	331.98	313.8	706.34	676.38	728.64	548.86	559.59	547.56	493.91	486.88	462.07	349.23	323.61	327.43	703.79	552	480.96	-0.0931804	-0.109907	0.0167265	-0.547866	-0.348978	-0.198888	1.00973	0.555044	0.770659	0.0193	0.00692	0.655	2.37e-13	1.35e-09	1.16e-05	1.09e-18	3.38e-13	3.79e-16	0.0338	0.0134	0.722	3.84e-12	9.15e-09	3.82e-05	1.09e-16
orf19.1565	123.73	121.79	112.25	119.36	113.92	116.65	135.62	132.9	134.87	118.51	102.3	121.69	109.87	99.42	121.62	197.99	200.54	183.93	119.26	116.64	134.46	114.17	110.3	194.15	0.174253	-0.0313067	0.205559	0.771258	-0.0506659	0.821924	-0.067299	0.529707	-0.0866582	0.0274	0.677	0.0107	4.52e-10	0.505	1.29e-10	0.377	2.35e-07	0.256	0.0462	0.741	0.0198	3.39e-09	0.586	1.09e-09	0.46
orf19.1566	220.49	215.13	188.4	224.3	188.44	190.02	246.99	235.34	234.93	234.37	158.07	249.33	227.26	204.36	287.49	789.14	761.16	681.42	208.01	200.92	239.09	213.92	239.7	743.91	0.203888	-0.0516987	0.255587	1.82773	0.17784	1.64989	0.0122439	1.63608	0.241782	0.149	0.71	0.0741	1.96e-12	0.207	1.19e-11	0.93	1.39e-11	0.09	0.208	0.769	0.112	2.49e-11	0.277	1.26e-10	0.948
orf19.1596	16.61	17.76	16.92	13.65	16.43	14.45	10.1	8.6	9.58	33.42	35.19	34.5	25.7	29.37	24.03	10.89	10.74	10.89	17.09	14.85	9.43	34.37	26.36	10.84	-0.86153	-0.201647	-0.659884	-1.66535	-0.382508	-1.28284	1.00826	0.204443	0.827402	1.13e-08	0.0305	1.05e-06	2.29e-15	2.39e-05	6.39e-13	1.09e-11	0.0596	9.25e-10	6.4e-08	0.0508	4.18e-06	6.76e-14	7.43e-05	9.21e-12	1.17e-10
orf19.394	164.78	161.72	166.44	147.8	157.14	159.31	108.35	119.2	111.28	328.55	327.02	332.2	251.61	269.77	239.1	48.24	44.94	45.14	164.32	154.75	112.94	329.26	253.49	46.11	-0.541909	-0.0872402	-0.454668	-2.83678	-0.378005	-2.45878	1.00275	-1.29213	0.711981	9.04e-11	0.0728	2.31e-09	1.21e-25	2.2e-08	3.01e-24	1.76e-16	5.77e-18	2.31e-13	7.87e-10	0.111	1.5e-08	1.62e-22	1.18e-07	2.45e-21	7.68e-15
orf19.4513	364.91	372.73	367.92	308.27	315.8	287.63	100.44	106.02	112.56	724.06	695.62	797.7	604.71	586.91	575.18	115.52	107.69	110.4	368.52	303.9	106.34	739.13	588.93	111.2	-1.79508	-0.278427	-1.51666	-2.72984	-0.323998	-2.40585	1.00048	0.065718	0.954906	3.67e-20	2.25e-05	1.51e-18	2.14e-24	1.23e-06	3.64e-23	1.63e-15	0.258	5.38e-15	6.43e-18	7.02e-05	1.41e-16	1.91e-21	4.84e-06	1.98e-20	5.11e-14
orf19.1573	94.72	92.47	89.43	91.96	86.53	86.1	98.24	99.22	95.48	92.51	84.07	100.36	100.16	102.9	111.52	205.28	207.34	193.36	92.21	88.2	97.65	92.31	104.86	201.99	0.0830355	-0.0643751	0.147411	1.13446	0.186336	0.948127	-0.00280726	1.04862	0.247904	0.148	0.259	0.0142	4.99e-16	0.00282	1.69e-14	0.96	2.25e-15	0.000184	0.207	0.335	0.0257	1.85e-14	0.0059	3.79e-13	0.97
orf19.95	11.01	10.81	11.01	12.23	9.66	11.21	8.16	8.38	8.1	21.44	22.41	21.65	15.92	15.34	17.03	2.66	3.83	4.25	10.94	11.03	8.21	21.84	16.1	3.58	-0.41322	-0.00200048	-0.41122	-2.64249	-0.446661	-2.19583	0.998318	-1.23095	0.553657	0.00115	0.985	0.00109	7.4e-16	3.13e-05	4.63e-14	4.27e-10	1.29e-08	7.81e-06	0.0026	0.988	0.00247	2.61e-14	9.51e-05	9.11e-13	3.22e-09
orf19.1575	189.36	175.04	161.8	181.72	170.6	163.91	190.18	181.91	177.82	178.85	134.62	164.37	150.73	138.72	161.32	246.87	251.9	230.31	175.4	172.08	183.3	159.28	150.25	243.03	0.0661611	-0.025692	0.0918531	0.621141	-0.0762768	0.697418	-0.148041	0.406939	-0.198626	0.464	0.775	0.311	4.74e-07	0.407	7.11e-08	0.113	0.00012	0.0368	0.546	0.825	0.392	2e-06	0.49	3.47e-07	0.163
orf19.1576	28.68	30.7	30.25	34.63	34.01	32	28.68	30.26	30.87	26.93	31.42	29.86	35.95	41.02	36.39	28.81	30.19	26.77	29.88	33.55	29.93	29.4	37.79	28.59	0.00159943	0.168319	-0.16672	-0.0378713	0.36216	-0.400031	-0.0235663	-0.063037	0.170274	0.981	0.0153	0.0157	0.571	1.23e-05	2.03e-06	0.726	0.338	0.0117	0.985	0.0273	0.0281	0.647	4.02e-05	7.68e-06	0.783
orf19.1578	439.85	409.99	388.73	441.44	381.21	352.85	396.49	374.75	417.41	401.26	295.99	436.24	417.68	373.09	505.23	596.57	595.17	508.04	412.86	391.84	396.21	377.83	432	566.59	-0.0593214	-0.079292	0.0199706	0.60486	0.201493	0.403367	-0.148708	0.515473	0.132076	0.639	0.531	0.874	6.54e-05	0.122	0.00314	0.249	0.000352	0.299	0.707	0.61	0.904	0.000187	0.174	0.00651	0.324
orf19.158	68.44	66.4	57.28	62.82	54.64	50.2	60.47	64.94	66.9	70.59	60.69	76.66	73.34	59.73	83.37	185.49	169.57	170.72	64.04	55.89	64.11	69.32	72.15	175.26	0.00374799	-0.197394	0.201142	1.34646	0.0511497	1.29531	0.108762	1.45147	0.357306	0.972	0.0757	0.0703	5.56e-12	0.63	1e-11	0.313	1.18e-12	0.00262	0.979	0.115	0.107	6.37e-11	0.7	1.09e-10	0.394
orf19.1580	2.4	2.45	4.22	3.82	4.13	4.18	2.83	2.99	2.31	2.26	2.2	2.66	7.3	8.26	6.04	2.34	2	2.94	3.02	4.04	2.71	2.38	7.2	2.43	-0.10593	0.47274	-0.57867	0.00911348	1.61368	-1.60457	-0.304981	-0.189937	0.835961	0.605	0.0185	0.00554	0.967	1.52e-08	5.34e-09	0.166	0.363	1.92e-05	0.677	0.0326	0.0109	0.975	8.41e-08	3.22e-08	0.228
orf19.1582	0.14	0.4	0.57	0.13	0.35	0.43	0.24	0.2	0.14	0.33	0.72	0.45	0.31	0.69	0.89	0.67	0.72	1.06	0.37	0.3	0.19	0.5	0.63	0.82	-0.728901	-0.230877	-0.498024	0.723921	0.240998	0.482924	0.597724	2.05055	1.0696	0.254	0.698	0.438	0.144	0.639	0.297	0.293	0.00126	0.0613	0.329	0.759	0.521	0.202	0.708	0.377	0.373
orf19.6941	31.59	31.65	34.69	29.16	32.16	31.8	23.59	24.28	24.82	61.78	71.91	61.13	43.79	46.97	40.66	33.47	32.27	35.37	32.64	31.04	24.23	64.94	43.81	33.7	-0.429273	-0.0716527	-0.357621	-0.947791	-0.565703	-0.382088	0.992383	0.473865	0.498333	1.88e-05	0.355	0.000168	4.32e-12	4e-08	2.45e-05	2.63e-12	3.92e-06	7.91e-07	5.95e-05	0.437	0.000445	5.06e-11	2.05e-07	7.59e-05	3.25e-11
orf19.2602	20.88	24.21	29.26	21.14	27.39	24.15	8.89	12.21	10.99	44.28	59.06	43.79	50.48	59.93	40.79	5.35	6.72	6.43	24.78	24.23	10.69	49.04	50.4	6.17	-1.21252	-0.0211825	-1.19134	-2.98811	0.036952	-3.02506	0.991199	-0.784387	1.04933	1.14e-05	0.907	1.38e-05	1.55e-11	0.81	1.09e-11	6.01e-06	0.00862	2.08e-06	3.77e-05	0.93	4.46e-05	1.6e-10	0.853	1.17e-10	2.08e-05
orf19.1586	0.73	0.55	1.09	0.77	0.44	0.8	0.67	0.58	0.46	0.72	0.6	0.83	0.49	0.58	0.76	2.24	2.6	2.35	0.79	0.67	0.57	0.72	0.61	2.4	-0.414886	-0.242488	-0.172398	1.7673	-0.242482	2.00978	-0.101541	2.08065	-0.101535	0.145	0.374	0.543	1.05e-07	0.394	1.46e-08	0.71	1.02e-08	0.717	0.203	0.457	0.621	5e-07	0.477	8.1e-08	0.77
orf19.5050	18.94	18.13	19.97	22.09	20.98	18.03	29.7	24.87	27.26	43.32	29.07	43.56	41.7	36.15	48.44	37.08	39.31	39.99	19.01	20.36	27.28	38.65	42.1	38.8	0.519136	0.100893	0.418242	0.0392452	0.141815	-0.10257	0.990227	0.510336	1.03115	0.00119	0.494	0.00561	0.746	0.25	0.389	2.85e-07	0.000441	7.14e-08	0.00269	0.575	0.0111	0.8	0.325	0.472	1.25e-06
orf19.1588	57.71	56.64	63.27	51.34	60.44	62.15	48.07	45.63	45.57	55.41	67.19	52.24	54.77	58.29	50.3	54.1	57.7	53.22	59.21	57.98	46.42	58.28	54.45	55.01	-0.349048	-0.0337786	-0.315269	-0.0789276	-0.0938987	0.0149711	-0.0250479	0.245073	-0.085168	0.000278	0.674	0.000759	0.334	0.256	0.852	0.757	0.006	0.296	0.000707	0.738	0.00178	0.415	0.331	0.887	0.81
orf19.1589	17.58	15.38	15.17	16.89	16.43	15.44	15.04	12.21	13.75	19.51	15.37	18.56	22.61	17.1	23.85	53.85	53.26	48.1	16.04	16.26	13.66	17.81	21.19	51.74	-0.232731	0.023884	-0.256615	1.55341	0.241127	1.31229	0.139195	1.92534	0.356438	0.0664	0.838	0.0423	3.3e-13	0.0413	2.43e-12	0.247	9.02e-15	0.00371	0.102	0.876	0.0682	5.14e-12	0.0668	3.03e-11	0.322
orf19.4447	172.82	160.86	156.76	158.2	152.43	152.54	139.69	134.24	136.95	336.92	301.46	333.52	262.2	263.44	280.38	310.49	301.45	304.35	163.48	154.39	136.96	323.97	268.67	305.43	-0.254281	-0.0815173	-0.172763	-0.0825523	-0.268659	0.186106	0.98535	1.15708	0.798208	0.000261	0.175	0.00738	0.149	8.21e-05	0.00282	2.89e-14	1.06e-15	2.12e-12	0.000668	0.239	0.0142	0.208	0.000231	0.00591	6.03e-13
orf19.6982	11.94	12.51	12.51	13.72	13.97	13.76	14.05	11.35	12.07	24.75	23.99	24.33	22.78	19.4	23.03	16.23	16.49	16.58	12.32	13.82	12.49	24.36	21.74	16.43	0.015839	0.166105	-0.150266	-0.56728	-0.172107	-0.395174	0.982694	0.399575	0.644483	0.871	0.0919	0.122	4.57e-07	0.0378	6.51e-05	1.74e-10	0.000199	1.37e-07	0.902	0.136	0.175	1.93e-06	0.0617	0.000187	1.42e-09
orf19.6570	23.52	25.38	32.87	20.05	27.06	27.6	20.67	30.55	22.77	44.74	69.09	47.69	47.44	60.61	43.12	17.85	16.04	18.67	27.26	24.91	24.66	53.84	50.39	17.52	-0.147457	-0.128387	-0.0190703	-1.60828	-0.0850315	-1.52325	0.97828	-0.482547	1.02164	0.445	0.503	0.921	1.78e-08	0.605	4.15e-08	1.37e-05	0.0247	7.88e-06	0.528	0.584	0.941	9.7e-08	0.678	2.12e-07	4.45e-05
orf19.1592	22.66	23.16	24.22	20.82	21.86	22.59	27.18	25.02	26.3	22.7	24.1	21.47	20.08	19.44	19.66	22.74	20.49	21.85	23.35	21.76	26.17	22.75	19.73	21.69	0.164561	-0.102671	0.267232	-0.0749681	-0.208488	0.13352	-0.0337648	-0.273294	-0.139581	0.0114	0.107	0.000194	0.238	0.00355	0.0426	0.593	0.000133	0.0366	0.0211	0.156	0.000509	0.312	0.00728	0.0687	0.667
orf19.1783	60	58.6	55.89	73.13	57.44	60.55	66.73	63.38	67.87	113.18	96.82	137.11	141.17	138.07	149.67	226.47	260.58	239.48	58.16	63.71	65.99	115.7	142.97	242.18	0.181935	0.123504	0.0584315	1.08124	0.320984	0.760258	0.975486	1.87479	1.17297	0.0698	0.209	0.543	2.9e-11	0.0018	1.37e-08	6.49e-10	6.15e-16	1.31e-11	0.107	0.279	0.621	2.8e-10	0.00392	7.63e-08	4.71e-09
orf19.4040	761.64	779.52	660.07	677.68	690.74	706.03	291.93	302.87	283.28	1446.39	1423.87	1441.03	1291.74	1327.47	1257.4	178.18	169.47	166.73	733.74	691.48	292.69	1437.1	1292.21	171.46	-1.32265	-0.0824018	-1.24025	-3.06754	-0.153167	-2.91437	0.973262	-0.771625	0.902496	3.34e-18	0.0962	1.31e-17	4.27e-26	0.00269	1.29e-25	5.47e-16	7.63e-13	2.62e-15	2.71e-16	0.142	8.69e-16	6.88e-23	0.00567	1.65e-22	2.01e-14
orf19.558	64.3	67.23	69.02	90.31	75.48	75.09	214.32	187.67	187.93	147.04	100.19	152.75	150.13	135.72	167.92	361.19	356.51	352.99	66.85	80.29	196.64	133.33	151.26	356.9	1.5547	0.259501	1.2952	1.44927	0.203457	1.24581	0.967902	0.862469	0.911858	5.95e-12	0.0432	1.65e-10	9.04e-12	0.0922	1.3e-10	4.93e-08	7.22e-08	9.52e-08	6.77e-11	0.0694	1.36e-09	9.86e-11	0.136	1.09e-09	2.48e-07
orf19.3969	62.44	59.62	54.22	67.79	60.86	57.35	31.93	33.19	34.71	111.93	103.15	130.5	141.42	128.38	135.43	174.41	147.22	133.57	58.76	62	33.28	115.19	135.07	151.73	-0.819798	0.0770137	-0.896812	0.398234	0.237106	0.161128	0.964761	2.18279	1.12485	9.91e-08	0.445	2.03e-08	0.00031	0.0193	0.0938	1.51e-09	3.37e-16	6.3e-11	4.72e-07	0.528	1.09e-07	0.000781	0.0338	0.138	1.02e-08
orf19.1600	10.93	13.19	12.79	12.23	13.7	15.93	13.79	11.69	11.55	14.42	14.66	14.82	19.12	19.81	19.58	32.23	28.44	33.23	12.3	13.96	12.34	14.63	19.5	31.3	0.00662176	0.171753	-0.165131	1.09031	0.415021	0.675293	0.253616	1.33731	0.496884	0.953	0.128	0.14	9.48e-11	0.000479	8.25e-08	0.032	2.39e-12	5.14e-05	0.965	0.182	0.197	8.22e-10	0.00117	3.98e-07	0.0531
orf19.4005	35.78	34.89	37.51	32.17	37.07	36.4	29.23	28.14	31.07	71.5	69.61	69.89	46.06	46.6	42.82	21.76	21.23	21.77	36.06	35.21	29.48	70.33	45.16	21.59	-0.292133	-0.0354648	-0.256668	-1.7049	-0.638081	-1.06682	0.964673	-0.448097	0.362057	8.7e-05	0.556	0.000349	1.03e-18	8.14e-11	2.93e-14	4.06e-14	5.63e-07	2.69e-06	0.000243	0.633	0.000871	1.03e-16	7.15e-10	6.11e-13	8.14e-13
orf19.6511	174.68	177.33	177.68	164.19	158.19	151.96	95.09	89.16	89.67	343.28	327.31	359.33	275	271.15	261.01	134.15	133.32	124.67	176.56	158.12	91.31	343.31	269.06	130.71	-0.951805	-0.159569	-0.792237	-1.39147	-0.349731	-1.04174	0.957564	0.517895	0.767402	9.94e-17	0.000752	4.79e-15	1.29e-20	9.44e-09	6.92e-18	3.17e-17	2.63e-11	3.79e-15	4.76e-15	0.00176	1.27e-13	2.63e-18	5.43e-08	5.03e-16	1.84e-15
orf19.1605	32.63	28.17	28.3	31.01	27.29	28.67	31.57	32.23	33.87	30.16	26.19	32.29	25.34	22.81	32.45	8.56	10.45	9.54	29.7	28.99	32.55	29.55	26.87	9.52	0.134293	-0.0349886	0.169282	-1.62309	-0.15321	-1.46988	-0.0157276	-1.77311	-0.133949	0.207	0.741	0.114	2.69e-11	0.17	1.71e-10	0.884	3.24e-12	0.219	0.276	0.796	0.165	2.62e-10	0.233	1.4e-09	0.912
orf19.3115	98.32	96.53	100.74	97.94	100.06	94.11	35.22	37.02	37.04	192.95	179.61	202.31	214.52	213.07	195.19	55.76	56.03	50.29	98.53	97.37	36.43	191.62	207.59	54.03	-1.43618	-0.0168027	-1.41938	-1.824	0.117655	-1.94165	0.957249	0.569429	1.09171	7.07e-18	0.749	8.77e-18	9.29e-21	0.0257	2.08e-21	5.08e-15	1.15e-09	2.72e-16	5.12e-16	0.803	6.14e-16	2.01e-18	0.0437	5.87e-19	1.34e-13
orf19.5505	393.34	408	382.1	341.55	331.5	310.99	90.89	91.9	96.48	747.61	753.07	797.52	620.52	599.24	598.55	64.61	60.25	63.35	394.48	328.01	93.09	766.07	606.1	62.74	-2.08358	-0.266371	-1.8172	-3.61006	-0.336845	-3.27322	0.956826	-0.569662	0.886351	1.85e-23	2.28e-06	3.98e-22	9.26e-29	2.36e-08	8.63e-28	5.05e-17	4.05e-11	3.18e-16	1.11e-20	8.54e-06	1.46e-19	6.17e-25	1.26e-07	3.45e-24	2.72e-15
orf19.6723	8.17	9.26	8.78	12.96	10.77	9.97	13.02	9.38	10.9	17.45	17.06	16.25	15.92	15.65	23.16	42.31	44.23	45.1	8.74	11.24	11.1	16.92	18.24	43.88	0.33564	0.357743	-0.0221027	1.37294	0.0657947	1.30715	0.955573	1.99287	0.663625	0.0437	0.0314	0.882	3.51e-11	0.608	3.85e-11	1.91e-06	1.23e-13	6.14e-05	0.0703	0.0522	0.91	3.34e-10	0.68	3.63e-10	7.25e-06
orf19.1609	178.23	177.63	176.69	192.33	175.31	163.58	196.66	181.61	181.41	209.55	159.43	217.78	232.65	194.93	259.24	416.2	396.13	365.3	177.52	177.07	186.56	195.59	228.94	392.54	0.0709019	-0.00630436	0.0772063	1.0197	0.231194	0.788506	0.123959	1.07276	0.361457	0.513	0.953	0.476	1.59e-09	0.04	1.09e-07	0.259	5.93e-10	0.00246	0.593	0.965	0.558	1.07e-08	0.0649	5.14e-07	0.335
orf19.6017	4	4.04	4.9	5.07	5.21	7.67	4.84	5.63	4.68	7.66	9.69	7.4	6.58	7.54	5.05	3.15	5.06	5.44	4.31	5.99	5.05	8.25	6.39	4.55	0.232938	0.436966	-0.204028	-0.902775	-0.372399	-0.530376	0.945651	-0.190062	0.136286	0.325	0.0634	0.35	0.000264	0.0703	0.0211	0.000248	0.404	0.51	0.406	0.0979	0.432	0.000674	0.107	0.0366	0.000637
orf19.7359	100.64	99.7	101.26	75.44	77.15	79.86	49.02	46.56	51.93	196.12	169.69	216.87	113.23	110.25	104.48	63.91	62.63	60.87	100.53	77.48	49.17	194.23	109.32	62.47	-1.03394	-0.376277	-0.657666	-1.62732	-0.820193	-0.807124	0.941016	0.347642	0.4971	3.33e-13	8.81e-06	2.17e-09	1.07e-17	9.31e-12	2.53e-11	6.77e-13	4.14e-05	1.31e-07	5.18e-12	2.96e-05	1.41e-08	7.29e-16	1.01e-10	2.49e-10	9.7e-12
orf19.815	191.95	189.37	172.4	196.91	186.24	175.49	233.1	239.79	254.55	326.91	318.17	426.96	370.1	418.13	342.82	574.82	550.69	521.82	184.57	186.21	242.48	357.35	377.02	549.11	0.393901	0.0131072	0.380794	0.634532	0.0893669	0.545165	0.939361	1.17999	1.01562	0.000168	0.883	0.000236	1.02e-07	0.297	9.67e-07	2.59e-10	1.45e-12	4.96e-11	0.000445	0.911	0.00061	4.83e-07	0.377	3.87e-06	2.04e-09
orf19.1614	176.07	167.33	205.55	141.45	172.74	160.5	89.57	92.31	91.08	200.65	181.82	201.35	239.72	278.57	201.44	184.11	176.32	254.72	182.98	158.23	90.99	194.61	239.91	205.05	-1.00224	-0.20794	-0.794298	0.0546491	0.29426	-0.239611	0.0923583	1.14925	0.594559	2.19e-08	0.0843	9.69e-07	0.636	0.0166	0.0444	0.429	1.73e-09	3.1e-05	1.18e-07	0.126	3.87e-06	0.705	0.0296	0.0712	0.512
orf19.1616	4.94	6.84	7.47	3.27	5.61	5.99	1.99	1.69	1.11	6.77	13.98	7.4	2.83	3.41	2.49	4.32	4.62	4.53	6.42	4.96	1.6	9.39	2.91	4.49	-2.01658	-0.400337	-1.61624	-1.01371	-1.64014	0.626434	0.520494	1.52337	-0.719309	8.15e-06	0.134	0.00017	0.000444	8.67e-06	0.0519	0.0358	0.000317	0.0277	2.75e-05	0.19	0.00045	0.00109	2.91e-05	0.0818	0.0588
orf19.10	1.16	1.46	1.92	1.58	1.27	1.63	1.73	1.84	1.55	2.61	3.08	2.8	1.43	1.46	1.5	0.6	1.16	1.18	1.51	1.49	1.71	2.83	1.46	0.98	0.205875	-0.00866303	0.214538	-1.60128	-0.955782	-0.645494	0.935147	-0.872004	-0.011972	0.398	0.972	0.374	1.17e-06	0.000312	0.0218	0.000401	0.00247	0.961	0.481	0.979	0.457	4.6e-06	0.000787	0.0377	0.00099
orf19.4006	48.84	49.9	47.55	50.11	49.44	49.67	43.16	43.74	42.8	92.42	95.71	90.71	66.77	64.34	66.1	24.45	26.53	25.8	48.76	49.74	43.24	92.95	65.73	25.59	-0.173363	0.0286352	-0.201998	-1.86074	-0.500055	-1.36068	0.930721	-0.756653	0.40203	0.000469	0.498	8.37e-05	1.33e-22	1.59e-11	1.33e-19	8.42e-17	5.31e-14	1.55e-09	0.00114	0.579	0.000235	5.84e-20	1.64e-10	1.83e-17	4.13e-15
orf19.1619	119.21	123.11	119.08	127.95	131.27	127.82	116.07	114.7	110.64	121.45	112.59	122.05	145.12	139.02	134.56	189.74	178.64	174.13	120.47	129.01	113.8	118.7	139.57	180.84	-0.0820517	0.0991206	-0.181172	0.608353	0.235194	0.373159	-0.0229115	0.667494	0.113162	0.0481	0.0184	0.000126	1.89e-13	4.7e-06	1.79e-09	0.566	2.66e-14	0.0078	0.0764	0.0325	0.000341	3.13e-12	1.66e-05	1.19e-08	0.642
orf19.4456	299.01	296.75	249.94	297.34	293.38	283.41	340.91	328.71	360.34	550.04	486.85	571.56	487.66	502.7	514.32	1301.26	1276.7	1155.48	281.9	291.38	343.32	536.15	501.56	1244.48	0.287624	0.0523014	0.235323	1.21862	-0.0920485	1.31066	0.927126	1.85812	0.782776	0.000737	0.486	0.00396	1.28e-14	0.204	2.68e-15	1.19e-11	2.61e-18	2.65e-10	0.00173	0.567	0.00806	2.99e-13	0.274	7.69e-14	1.26e-10
orf19.3829	8.79	9.11	8.78	12.01	12.22	10.3	16.9	24.28	14.96	14.88	17.28	18.84	18.94	25.86	16.77	40.99	41.23	40.35	8.89	11.51	18.71	17	20.52	40.86	1.04657	0.375297	0.671277	1.27472	0.270008	1.00471	0.925285	1.15343	0.819995	7.37e-05	0.117	0.00269	1.73e-07	0.159	2.24e-06	0.00039	3.86e-07	0.000383	0.000209	0.168	0.00566	7.87e-07	0.22	8.4e-06	0.000965
orf19.1623	213.62	193.58	218.5	226.66	225.34	224.38	211.28	204.97	210.79	400.65	360.12	428.68	439.51	419.41	464.32	303.39	299.29	269.97	208.56	225.46	209.01	396.48	441.08	290.88	0.00509891	0.114574	-0.109475	-0.442648	0.156746	-0.599394	0.92376	0.476013	0.965931	0.932	0.0633	0.0747	8.85e-08	0.0103	3.68e-10	1.41e-13	3.74e-08	4.19e-14	0.949	0.0977	0.113	4.25e-07	0.0191	2.8e-09	2.42e-12
orf19.1624	118.97	115.58	106.3	113.29	105.82	92.96	87.48	97.29	99.36	102.78	102.78	106.11	103.73	91.9	102.41	68.59	63.78	64.82	113.62	104.02	94.71	103.89	99.35	65.73	-0.263683	-0.129535	-0.134149	-0.660968	-0.0668519	-0.594116	-0.127944	-0.525229	-0.0652616	0.000407	0.0519	0.046	7.78e-10	0.305	5.04e-09	0.0559	4.31e-08	0.314	0.001	0.0819	0.0734	5.56e-09	0.385	3.05e-08	0.0874
orf19.84	133.09	143.85	131.11	130.75	145.75	151.51	86.49	90.98	83.71	243.21	260.78	269.55	240.11	254.43	217.06	167.15	134.91	117.57	136.02	142.67	87.06	257.85	237.2	139.88	-0.643326	0.0668794	-0.710205	-0.89481	-0.120724	-0.774086	0.922282	0.670799	0.734679	1.81e-06	0.501	3.82e-07	4.14e-09	0.212	4.88e-08	2.7e-09	8.93e-07	1.19e-07	6.91e-06	0.582	1.64e-06	2.55e-08	0.282	2.46e-07	1.73e-08
orf19.1626	198.4	193.88	192.61	187.92	191.24	191.17	181.54	179.54	171.38	204.77	186.98	196.8	181.35	182.96	196.31	354.9	330.59	323.69	194.96	190.11	177.48	196.18	186.87	336.39	-0.135595	-0.0362836	-0.0993117	0.778437	-0.0703339	0.848771	0.00769428	0.921727	-0.026356	0.00651	0.428	0.0383	1.89e-14	0.134	2.99e-15	0.866	5.58e-16	0.564	0.0127	0.511	0.0624	4.17e-13	0.189	8.44e-14	0.898
orf19.5655	0.57	0.4	0.77	0.62	0.61	0.84	1.19	1.39	1.19	0.93	1.14	1.11	0.96	1.14	0.8	2.27	3.29	3.1	0.58	0.69	1.26	1.06	0.97	2.89	1.166	0.276779	0.889221	1.43389	-0.130681	1.56457	0.921507	1.1894	0.514048	0.000155	0.328	0.00142	4.5e-07	0.593	1.03e-07	0.0022	2.62e-06	0.0548	0.000414	0.41	0.00315	1.9e-06	0.667	4.9e-07	0.00472
orf19.163	82.03	76.95	74.82	80.26	70.21	74.35	138.44	138.8	136.95	83.21	86.41	86.18	71.05	67.07	83.63	103	97.75	100.91	77.93	74.94	138.07	85.27	73.92	100.55	0.826162	-0.0579793	0.884141	0.237422	-0.214295	0.451717	0.130668	-0.458072	-0.0256471	2.39e-12	0.35	6.2e-13	0.000669	0.00193	1.66e-07	0.0427	8.87e-08	0.677	2.99e-11	0.432	8.96e-12	0.00158	0.00418	7.57e-07	0.0688
orf19.1630	180.32	183.84	170.85	195.23	186.83	177.91	186.34	182.54	182.53	161.28	170.5	166.88	180.75	173.42	168.87	125.94	120.6	109.5	178.34	186.65	183.8	166.22	174.35	118.68	0.0441418	0.0656719	-0.0215301	-0.487371	0.0688906	-0.556262	-0.101086	-0.6326	-0.0978677	0.407	0.221	0.683	6.22e-09	0.204	5.12e-10	0.068	4.4e-11	0.0737	0.49	0.292	0.746	3.71e-08	0.273	3.79e-09	0.104
orf19.4779	407.73	384.63	396.64	411.47	352.08	371.61	327.54	317.2	312.92	809.03	635.37	821.49	780.64	771.02	713.18	446.2	421.74	372.73	396.33	378.38	319.22	755.29	754.95	413.56	-0.311763	-0.0700578	-0.241706	-0.859544	0.0112406	-0.870785	0.918683	0.370903	0.999982	0.00104	0.401	0.00775	2.77e-10	0.886	1.97e-10	9.27e-11	0.000167	1.64e-11	0.00237	0.484	0.0149	2.17e-09	0.913	1.59e-09	8.06e-10
orf19.2706	147.82	147.91	160.77	140.23	156.64	165.39	134.89	125.96	121.68	278.76	300.98	282.54	227.51	227.85	199.8	262.53	226.29	240.59	152.17	154.09	127.51	287.43	218.39	243.14	-0.25474	0.0155669	-0.270307	-0.244349	-0.397506	0.153157	0.918533	0.928924	0.50546	0.00125	0.821	0.000705	0.00116	4.68e-06	0.0296	3.18e-12	2.81e-12	1.66e-07	0.00281	0.862	0.00166	0.00261	1.65e-05	0.0496	3.86e-11
orf19.1633	222	217.27	187.72	235.39	198.97	188.67	239.33	234.19	243.24	246.21	169.95	252.06	241.45	206.12	297.88	427.33	417.09	378.79	209	207.68	238.92	222.74	248.48	407.74	0.196522	-0.0116143	0.208136	0.896833	0.163864	0.73297	0.0701402	0.770452	0.245618	0.149	0.931	0.127	5.24e-07	0.226	8.51e-06	0.601	4.34e-06	0.0741	0.208	0.948	0.18	2.19e-06	0.298	2.87e-05	0.674
orf19.4979	2.91	2.94	3.91	3.68	3.83	4.63	2.28	2.66	2.19	5.12	7.39	5.78	6.94	7.75	7.08	26.77	27.76	28.3	3.25	4.05	2.38	6.1	7.25	27.61	-0.439508	0.315369	-0.754877	2.18331	0.256881	1.92643	0.917072	3.53989	0.858585	0.0173	0.0503	0.000127	3.64e-16	0.0451	5.95e-16	2.5e-06	5.34e-18	1.1e-06	0.0306	0.0796	0.000345	1.43e-14	0.0723	2.16e-14	9.29e-06
orf19.1635	3247.57	3095.12	3185.85	2967.35	3067.24	3099.3	3228.6	3251.62	3209.85	3351.08	3204.02	3333.82	2917.08	2906.61	2974.24	3633.69	3362.06	3451.28	3176.18	3044.63	3230.02	3296.31	2932.64	3482.34	0.0246097	-0.0609948	0.0856045	0.0788496	-0.168316	0.247165	0.0532846	0.107524	-0.0540365	0.51	0.112	0.0294	0.0425	0.000159	8.93e-07	0.163	0.00743	0.157	0.591	0.162	0.0493	0.0685	0.000424	3.59e-06	0.225
orf19.1636	26.35	28.02	25.92	31.84	27.16	28.8	29.15	26.73	28.54	24.54	25.48	24.74	28.29	29.64	25.32	46.33	47.75	47.13	26.77	29.27	28.14	24.92	27.75	47.07	0.0714753	0.124091	-0.0526156	0.91655	0.156153	0.760397	-0.101766	0.743309	-0.0697042	0.277	0.0638	0.411	7.66e-13	0.0276	1.33e-11	0.141	1.94e-11	0.281	0.355	0.0985	0.494	1.08e-11	0.0465	1.39e-10	0.198
orf19.376	2.09	2.64	2.72	2.21	2.85	3.31	2.87	3.88	2.88	4.82	4.41	4.75	3.43	3.65	4.74	11.94	10.26	10.41	2.48	2.79	3.21	4.66	3.94	10.87	0.366883	0.152045	0.214839	1.22228	-0.265222	1.4875	0.913905	1.7693	0.496638	0.0764	0.458	0.271	1.34e-08	0.13	5.47e-10	7.71e-05	6.93e-11	0.0128	0.115	0.541	0.349	7.49e-08	0.185	4.02e-09	0.000218
orf19.1638	44.19	48.65	48.31	42.81	48.72	47.24	43.89	43.7	41.56	44.2	50.73	40.89	48.11	49.51	45.67	63.51	63.84	66.24	47.05	46.26	43.05	45.27	47.76	64.53	-0.126634	-0.0246828	-0.101952	0.511944	0.0792768	0.432667	-0.05547	0.583108	0.0484896	0.0823	0.724	0.156	1.71e-07	0.269	1.7e-06	0.437	1.71e-08	0.488	0.123	0.781	0.216	7.82e-07	0.346	6.51e-06	0.52
orf19.1639	0.69	0.97	1.72	1.1	1.53	0.93	1.26	0.8	0.95	1.24	1.63	1.39	2.54	2.4	2.1	19.77	20.61	19.88	1.13	1.18	1	1.42	2.35	20.09	-0.0841756	0.168755	-0.25293	3.82596	0.730787	3.09517	0.440098	4.35023	1.00213	0.748	0.508	0.327	3.36e-16	0.00276	3.79e-16	0.0911	1.1e-16	0.000148	0.802	0.589	0.409	1.34e-14	0.00578	1.47e-14	0.135
orf19.3591	202.03	211.29	241.37	170.47	206.55	196.75	147.74	147.12	141.19	403.84	410.64	414.23	243.56	252.84	224.82	77.06	74.81	80.06	218.23	191.25	145.35	409.57	240.41	77.31	-0.58207	-0.190242	-0.391827	-2.40623	-0.769239	-1.63699	0.912443	-0.911716	0.333447	1.06e-08	0.0077	5.53e-06	4.1e-21	3.05e-11	2.12e-17	1.19e-12	5.03e-12	3.57e-05	6.05e-08	0.0148	1.93e-05	1.03e-18	2.94e-10	1.31e-15	1.61e-11
orf19.2231	12.91	12.73	14.66	15.04	17.26	15.32	15.29	13.88	14.92	27.73	22.53	25.89	26.02	20.95	29	51.32	49.44	51.31	13.43	15.87	14.69	25.38	25.32	50.69	0.131904	0.24679	-0.114886	1.00749	-0.0152963	1.02278	0.911422	1.787	0.649337	0.233	0.0291	0.277	2.47e-11	0.864	1.21e-11	7.39e-09	1.81e-15	6.51e-07	0.307	0.0487	0.355	2.43e-10	0.897	1.28e-10	4.34e-08
orf19.1642	75.18	70.81	75.37	90.13	75.28	71.81	90.67	82.58	87.75	101.13	70.16	96.79	116.02	99.39	145.09	561.6	539.28	537.93	73.79	79.07	87	89.36	120.17	546.27	0.237306	0.0937057	0.1436	2.63225	0.426983	2.20527	0.2564	2.65134	0.589677	0.0922	0.495	0.296	4.95e-16	0.00401	1.34e-14	0.0712	3.91e-16	0.000206	0.136	0.576	0.376	1.84e-14	0.00814	3.1e-13	0.109
orf19.4451	233.39	234.16	220.44	238.4	223.53	224.54	200.36	185.4	178.82	436.84	398.8	456.08	418.45	421.78	434.44	295.36	280.57	258.73	229.33	228.82	188.19	430.57	424.89	278.22	-0.286002	-0.0034163	-0.282586	-0.628008	-0.0162913	-0.611716	0.905866	0.563861	0.892991	6.19e-05	0.953	6.98e-05	1.35e-10	0.769	2.02e-10	1.32e-13	1.65e-09	1.54e-13	0.000178	0.965	0.000199	1.13e-09	0.819	1.63e-09	2.28e-12
orf19.1646	190.87	180	170.93	198.24	176.82	174.58	218.2	205.45	204.08	176.09	123.28	187.51	202.31	192.63	237.03	541.39	512.79	482.66	180.6	183.21	209.24	162.29	210.65	512.28	0.213353	0.0198093	0.193544	1.68464	0.396008	1.28863	-0.17999	1.29129	0.196209	0.0758	0.865	0.104	4.26e-13	0.00242	5.79e-11	0.136	5.57e-11	0.0998	0.115	0.897	0.152	6.42e-12	0.00514	5.26e-10	0.192
orf19.1647	0.73	0.59	0.61	0.58	0.77	0.8	0.53	0.61	0.46	0.59	0.41	0.36	0.34	0.23	0.24	4.89	5.03	4.8	0.64	0.72	0.54	0.45	0.27	4.91	-0.264419	0.151485	-0.415904	3.47661	-0.720811	4.19742	-0.535911	3.20511	-1.40821	0.298	0.528	0.1	8.35e-14	0.0232	1.25e-14	0.0523	8.7e-14	3.72e-05	0.378	0.607	0.147	1.53e-12	0.0398	2.94e-13	0.0824
orf19.5167	50.39	54.49	49.81	53.25	46.25	50.28	59.34	52.95	51.17	97.77	97.23	93.09	74.94	74.41	82.64	42.27	41.82	42.87	51.57	49.93	54.49	96.03	77.33	42.32	0.0783204	-0.0497531	0.128074	-1.18263	-0.314964	-0.867668	0.897735	-0.363218	0.632523	0.221	0.434	0.0511	3.19e-15	2.55e-05	1.83e-12	7.55e-13	7.88e-06	6.53e-10	0.292	0.517	0.0807	8.94e-14	7.88e-05	2.35e-11	1.07e-11
orf19.6720	5.52	4.91	6.25	6.72	5.84	7.26	4.98	5.56	4.97	9.48	11.54	9.77	6.87	7.33	7.34	17.2	16.49	19.4	5.56	6.61	5.17	10.26	7.18	17.7	-0.0970093	0.241984	-0.338993	0.773903	-0.519845	1.29375	0.895876	1.76679	0.134047	0.445	0.0522	0.00942	9.69e-09	5.46e-05	2.31e-12	6.03e-08	3.42e-14	0.238	0.528	0.0823	0.0177	5.56e-08	0.000159	2.89e-11	2.99e-07
orf19.1651	1.39	1.39	1.09	1.25	1.23	1.63	1.81	2.47	1.99	1.11	0.87	1.06	1.32	0.55	0.72	0.73	1.03	0.67	1.29	1.37	2.09	1.01	0.86	0.81	0.692877	0.0721218	0.620755	-0.312955	-0.317013	0.00405789	-0.354788	-1.36062	-0.743923	0.00362	0.754	0.0068	0.241	0.243	0.988	0.163	5.63e-06	0.00636	0.00742	0.807	0.0132	0.315	0.317	0.991	0.225
orf19.5034	104.82	109.9	113.21	109.48	111.48	111.03	85.14	87.75	90.68	200.53	199.36	209.22	182.16	184.96	184.79	183.1	187.38	174.17	109.31	110.66	87.85	203.04	183.97	181.55	-0.315161	0.0185288	-0.33369	-0.160754	-0.141685	-0.0190684	0.893408	1.04781	0.733194	2.3e-07	0.666	8.75e-08	0.000648	0.00208	0.642	3.31e-16	1.24e-17	1.84e-14	1.03e-06	0.731	4.21e-07	0.00154	0.00448	0.71	1.32e-14
orf19.1653	141.01	135.27	140.24	114.37	123.43	127.78	96.38	106.2	97.32	135.59	149.87	134.1	90.42	88.76	83.72	48.27	48.56	40.35	138.84	121.86	99.96	139.86	87.63	45.73	-0.474913	-0.189687	-0.285227	-1.61355	-0.673851	-0.939697	0.00999203	-1.12864	-0.474173	1.02e-06	0.0131	0.000598	2.33e-16	3.74e-09	1.74e-11	0.888	4.3e-13	1.18e-06	4.06e-06	0.0239	0.00143	9.88e-15	2.32e-08	1.77e-10	0.916
orf19.1654	74.09	85.09	85.74	57.8	75.54	74.97	52.93	53.69	50.61	56.45	104.56	58.61	49.95	49.88	42.48	63.51	64.43	67.26	81.64	69.44	52.41	73.21	47.44	65.07	-0.636162	-0.241164	-0.394998	-0.117053	-0.572419	0.455366	-0.207944	0.311165	-0.539198	0.000432	0.124	0.0179	0.451	0.00142	0.00789	0.185	0.056	0.00224	0.00106	0.177	0.0316	0.533	0.00315	0.0151	0.25
orf19.2028	174.33	168.49	179.7	155.05	166.98	169.21	95.53	88.71	90.27	337.41	314.06	315.51	297.54	299.27	293.87	124.34	129.4	129.1	174.18	163.74	91.51	322.33	296.9	127.61	-0.928602	-0.0896262	-0.838976	-1.33608	-0.117564	-1.21852	0.887696	0.480215	0.859758	2.79e-16	0.0431	2.33e-15	5.55e-20	0.00767	3.87e-19	2.75e-16	1.77e-10	5.27e-16	1.14e-14	0.0694	6.87e-14	8.91e-18	0.0147	4.59e-17	1.13e-14
orf19.923	337.33	353.41	354.3	299.59	322.35	302.04	180.88	184.32	186.01	613.72	665.79	653.7	501.94	501.89	505.01	206.13	201.83	192.79	348.35	308	183.74	644.41	502.95	200.25	-0.922722	-0.177447	-0.745275	-1.68572	-0.357031	-1.32869	0.887165	0.124168	0.707581	8.4e-17	0.000175	7.63e-15	1.1e-22	3.22e-09	2.12e-20	6.96e-17	0.00605	9.36e-15	4.12e-15	0.000463	1.9e-13	5.06e-20	2.02e-08	4.04e-18	3.53e-15
orf19.5484	459.67	449.21	478.45	392.78	410.05	420.81	167.07	175.49	164.94	852.78	854.78	855.78	542.23	578.22	521.13	55.06	59.4	57.08	462.44	407.88	169.17	854.44	547.2	57.18	-1.45058	-0.181294	-1.26928	-3.90169	-0.643277	-3.25842	0.886321	-1.5648	0.424338	7.7e-21	0.000138	1.45e-19	6.05e-30	4.39e-14	4.04e-28	6.94e-17	8.38e-21	2.67e-10	1.75e-18	0.000372	1.98e-17	1.05e-25	8.71e-13	1.78e-24	3.52e-15
orf19.1659	31.86	32.66	29.69	34.52	29.93	29.91	32.26	32.97	37.08	33.67	33.36	37.17	39.78	38.86	39.15	41.76	38.66	40.23	31.41	31.45	34.1	34.74	39.27	40.22	0.114875	-0.000736155	0.115611	0.214425	0.181314	0.0331111	0.14158	0.241131	0.323631	0.0796	0.991	0.0759	0.0019	0.00748	0.58	0.0359	0.000571	2.62e-05	0.12	0.993	0.115	0.00413	0.0144	0.655	0.0589
orf19.5760	23.01	21.53	19.54	17.65	18.41	18.11	11.38	15.03	13.71	35.68	38.77	44.29	15.07	20.12	11.75	2.45	2.69	1.88	21.36	18.06	13.37	39.58	15.65	2.34	-0.684363	-0.238864	-0.445499	-4.07177	-1.345	-2.72677	0.884138	-2.50327	-0.221998	0.0204	0.359	0.124	6.13e-09	2.07e-05	6.38e-06	0.000985	2.28e-05	0.42	0.0356	0.441	0.177	3.66e-08	6.51e-05	2.2e-05	0.00226
orf19.1661	342.54	346.99	352.28	320.42	337.73	334.55	416.16	386.93	380.43	342.25	336.52	345.86	331.04	324.83	338.72	387.1	389.98	361.49	347.27	330.9	394.51	341.55	331.53	379.52	0.183342	-0.0698102	0.253152	0.152355	-0.043183	0.195538	-0.0241738	-0.0551605	0.00245342	9.41e-05	0.0851	1.31e-06	0.000682	0.279	4.27e-05	0.541	0.162	0.95	0.000262	0.127	5.12e-06	0.00161	0.358	0.000127	0.619
orf19.432	12.68	12.32	13.46	15.14	13.87	13.92	15.58	14.43	12.79	26.05	21.37	23.91	30.1	28.64	32.63	83.74	81.43	82.96	12.82	14.31	14.27	23.78	30.46	82.71	0.155302	0.158587	-0.0032857	1.80744	0.360493	1.44694	0.883567	2.5357	1.08547	0.096	0.0878	0.97	2.3e-18	4.6e-05	5.75e-17	4.85e-10	1.32e-20	1.83e-12	0.141	0.131	0.978	1.99e-16	0.000136	3.02e-15	3.61e-09
orf19.2951	623.74	618.02	664.28	530.9	566.56	559.14	297.06	299.09	291.27	1174.53	1155.81	1170.61	900.87	940.99	934.27	246.12	255.32	245.38	635.35	552.2	295.81	1166.98	925.38	248.94	-1.10202	-0.201861	-0.900155	-2.22866	-0.334896	-1.89376	0.877898	-0.248741	0.744863	9.13e-20	5.23e-06	7.46e-18	1.54e-26	6.73e-10	5.77e-25	3.51e-18	6.59e-07	1.36e-16	1.35e-17	1.83e-05	5.34e-16	3.57e-23	4.87e-09	5.94e-22	2.82e-16
orf19.7393	92.94	92.73	91.69	94.95	88.15	94.6	71.45	74.41	72.91	171.63	150.61	189.88	154.43	150.3	154.24	78.53	80.45	73.41	92.45	92.57	72.92	170.71	152.99	77.47	-0.342545	0.000340123	-0.342885	-1.132	-0.150011	-0.981984	0.876387	0.0869368	0.726036	1.38e-05	0.996	1.33e-05	5.03e-15	0.0179	9.15e-14	8.83e-13	0.173	3.34e-11	4.49e-05	0.997	4.33e-05	1.33e-13	0.0316	1.66e-12	1.23e-11
orf19.1967	60.58	59.62	60.13	74.75	64.91	70.16	93.85	86.33	92.04	118.06	102.26	111.32	110.26	99.05	118.85	96.37	104.89	94.65	60.11	69.94	90.74	110.55	109.39	98.64	0.593243	0.215566	0.377676	-0.161742	-0.0174113	-0.14433	0.875806	0.120822	0.642828	5.26e-08	0.00812	3.35e-05	0.0338	0.81	0.0548	4.61e-11	0.106	1.01e-08	2.64e-07	0.0155	0.000101	0.0559	0.853	0.0859	4.28e-10
orf19.1720	17.46	16.02	17	19.15	15.97	15.77	17.52	17.81	18.68	31.62	29.22	31.88	23.49	20.26	24.81	6.81	10.52	13.09	16.83	16.96	18.01	30.91	22.85	10.14	0.0976708	0.00736018	0.0903106	-1.6646	-0.442904	-1.2217	0.8751	-0.887174	0.424836	0.478	0.957	0.507	5.91e-11	0.0012	2.29e-08	6.69e-07	5.32e-06	0.00328	0.56	0.968	0.588	5.36e-10	0.0027	1.22e-07	2.75e-06
orf19.1667	21.77	22.1	24.57	23.87	24.66	23.82	21.84	21.34	22.49	23.58	23.65	22.71	21.43	25.18	21.05	26.48	25.2	24.83	22.81	24.12	21.89	23.31	22.55	25.5	-0.057986	0.0838722	-0.141858	0.128464	-0.0489456	0.177409	0.0350103	0.22146	-0.0978075	0.391	0.21	0.0405	0.0598	0.472	0.0108	0.607	0.00223	0.146	0.474	0.28	0.0656	0.0929	0.554	0.0201	0.679
orf19.2769	55.85	55.63	77.24	46.71	61.98	54.14	43.71	41.58	43.4	108.13	123.57	109.04	89.36	98.33	86.95	59.24	62.18	57.53	62.91	54.28	42.9	113.58	91.55	59.65	-0.534369	-0.201814	-0.332555	-0.927311	-0.310725	-0.616586	0.869024	0.476083	0.760114	3.43e-05	0.0577	0.0041	3.26e-09	0.00397	2.56e-06	1.1e-08	0.000129	1.23e-07	0.000104	0.0899	0.0083	2.05e-08	0.00806	9.49e-06	6.24e-08
orf19.6997	0.73	0.63	0.77	0.24	0.51	0.93	0.78	1.21	1.15	1.41	1.29	1.16	3.79	4.32	2.97	5.74	5.92	6.27	0.71	0.56	1.05	1.28	3.69	5.98	0.539605	-0.550756	1.09036	2.21615	1.52356	0.692591	0.863976	2.54052	2.93829	0.0853	0.115	0.00236	6.24e-10	9.61e-07	0.000191	0.00784	8.09e-11	4.28e-10	0.127	0.165	0.00503	4.55e-09	3.84e-06	0.000501	0.015
orf19.1670	67.32	65.84	62.4	66.53	64.06	63.14	56.92	60.75	65.86	57.2	65.3	60.31	66.09	65.46	62.09	46.85	44.68	43.11	65.18	64.58	61.18	60.94	64.55	44.88	-0.0943012	-0.0130398	-0.0812615	-0.440471	0.0841871	-0.524658	-0.0974042	-0.443574	-0.000177333	0.0913	0.809	0.142	5.86e-08	0.133	2.35e-09	0.0845	4.48e-08	0.997	0.135	0.852	0.199	2.91e-07	0.188	1.52e-08	0.126
orf19.1671	157.48	159.46	164.78	154.47	158.78	157.71	239	246.4	232.97	154.35	137.54	170.57	154.18	145.38	164.81	149.31	152.05	144.37	160.57	156.99	239.46	154.15	154.79	148.57	0.576636	-0.0322935	0.608929	-0.0456486	0.0103884	-0.056037	-0.0659663	-0.688251	-0.0232844	2.66e-10	0.554	9.37e-11	0.407	0.85	0.309	0.236	8.8e-12	0.669	2.09e-09	0.631	8.13e-10	0.491	0.885	0.389	0.309
orf19.136	36.4	41	43.11	32.93	37.36	34.84	15.33	13.51	15.32	77.19	58.84	86.04	67.15	60.85	63.81	25.86	27.7	24.07	40.17	35.04	14.72	74.02	63.94	25.87	-1.44843	-0.193252	-1.25518	-1.49274	-0.190771	-1.30197	0.86386	0.819555	0.866341	3.99e-11	0.0704	6.65e-10	7.35e-13	0.0514	1.11e-11	9.33e-09	1.22e-06	1.08e-08	3.76e-10	0.107	4.82e-09	1.04e-11	0.0811	1.18e-10	5.37e-08
orf19.4216	9.26	11.34	29.97	11.25	14.76	9.32	23.19	30.59	22.61	20.68	23.01	40.2	29.96	39.79	34.18	52.64	42.57	43.44	16.86	11.77	25.46	27.97	34.64	46.21	0.791835	-0.314664	1.1065	0.798238	0.38075	0.417489	0.858273	0.864677	1.55369	0.00968	0.334	0.00103	0.00251	0.13	0.0714	0.00594	0.00114	1.72e-05	0.0182	0.415	0.00234	0.00532	0.185	0.109	0.0116
orf19.6416	8.52	10.13	8.74	12.34	10.87	12.32	15.51	13.39	14.68	16.61	15.33	17.87	20.01	17.72	19.84	89.61	87.6	87.46	9.13	11.84	14.53	16.6	19.19	88.22	0.670173	0.369787	0.300386	2.4185	0.212547	2.20595	0.856549	2.60487	0.699308	5.68e-07	0.00118	0.00283	2.88e-20	0.0164	4.82e-20	9.92e-09	6.22e-21	4.12e-08	2.36e-06	0.00266	0.00592	5.24e-18	0.0292	7.97e-18	5.68e-08
orf19.1675	40.66	42.28	44.1	44.22	46.81	45.6	44.44	37.91	40.2	43.95	44.81	48.11	59.02	55.69	55.61	80.9	79.27	79.74	42.35	45.54	40.85	45.62	56.77	79.97	-0.0535886	0.106055	-0.159644	0.812132	0.317951	0.49418	0.105816	0.971536	0.317712	0.351	0.0689	0.00881	4.65e-13	7.84e-06	3.2e-09	0.0734	1.18e-14	6.41e-06	0.433	0.105	0.0167	6.94e-12	2.65e-05	2.02e-08	0.111
orf19.4983	18.55	19.65	21	20.34	20.68	21.98	17.92	16.55	17.24	37.06	35.38	34.6	29.11	27.96	29.26	14.85	19.36	19.27	19.73	21	17.24	35.68	28.77	17.83	-0.193216	0.0890638	-0.28228	-1.01129	-0.311462	-0.699828	0.856473	0.0383995	0.455947	0.0421	0.311	0.00399	2.12e-11	0.000476	2.15e-08	5.22e-10	0.671	1.11e-05	0.0678	0.392	0.00811	2.11e-10	0.00116	1.16e-07	3.85e-09
orf19.1677	77.69	75.48	68.39	69.81	66.75	66.8	95.02	87.82	94.36	76.2	72.87	75.56	74.48	70.52	80.78	86.62	81.96	76.96	73.85	67.79	92.4	74.88	75.26	81.85	0.324229	-0.121962	0.446191	0.127732	0.00461289	0.123119	0.0212629	-0.175234	0.147838	1e-05	0.0453	8.73e-08	0.0359	0.937	0.0415	0.715	0.0052	0.0172	3.34e-05	0.0725	4.2e-07	0.0589	0.953	0.067	0.774
orf19.2532	36.24	38.7	37.35	36.8	34.5	35.62	60.98	54.95	59.02	65.98	66.9	70.11	48.08	48.14	51.29	23.39	25.04	27.41	37.43	35.64	58.32	67.66	49.17	25.28	0.638638	-0.0717641	0.710402	-1.42519	-0.46171	-0.963476	0.853355	-1.21047	0.463409	3.2e-11	0.203	4.03e-12	5.34e-18	6.81e-09	2.52e-14	1.01e-13	1.72e-16	1.42e-08	3.07e-10	0.272	4.76e-11	4.03e-16	4.03e-08	5.36e-13	1.81e-12
orf19.5133	454	388.35	412.16	403.91	434.41	397.54	179.38	191.42	180.65	836.91	614.18	836.11	609.83	634.02	495.7	131.99	112.3	100.83	418.17	411.95	183.82	762.4	579.85	115.04	-1.18319	-0.0185777	-1.16462	-2.71861	-0.382559	-2.33605	0.851962	-0.683457	0.48798	1.79e-10	0.858	2.33e-10	7.88e-18	0.000829	2.2e-16	2.34e-08	3.65e-06	8.06e-05	1.46e-09	0.892	1.85e-09	5.6e-16	0.00193	9.35e-15	1.25e-07
orf19.7046	254.7	247.05	297.24	251.06	247	246.14	168.17	149.09	157.03	499.82	433.76	507.6	390.79	368.16	403.57	119.71	120.1	109.14	266.33	248.07	158.1	480.39	387.51	116.31	-0.748986	-0.0974712	-0.651515	-2.04158	-0.306689	-1.73489	0.850969	-0.441629	0.641751	1.66e-10	0.153	2.16e-09	1.69e-19	7.87e-05	5.89e-18	6.72e-12	1.95e-06	1.5e-09	1.36e-09	0.213	1.41e-08	2.24e-17	0.000222	4.36e-16	7.55e-11
orf19.6608	68.13	74.01	59.46	73.96	67.12	64.99	220.18	252.01	228.66	94.41	130	141.08	100.69	92.03	95.46	124.27	138.64	90.19	67.2	68.69	233.61	121.83	96.06	117.7	1.80065	0.0350675	1.76558	-0.0477347	-0.32274	0.275006	0.842614	-1.00577	0.484806	3.22e-12	0.801	4.45e-12	0.721	0.0243	0.0497	2.95e-06	8.03e-08	0.00168	3.9e-11	0.846	5.2e-11	0.779	0.0416	0.0787	1.08e-05
orf19.7222	72.08	66.93	69.22	80.91	71.86	74.93	82.43	73.37	79.55	138.36	108.96	127.71	129.81	122.46	137.93	112.29	118.98	112.86	69.41	75.9	78.45	125.01	130.07	114.71	0.175685	0.127595	0.04809	-0.115527	0.0630015	-0.178529	0.84106	0.549848	0.776467	0.0384	0.124	0.551	0.148	0.421	0.029	3.86e-10	4.56e-07	1.34e-09	0.0625	0.177	0.628	0.206	0.504	0.0487	2.93e-09
orf19.4679	18.51	20.36	20.88	24.99	21.07	30.56	11.27	11.24	12.59	27.73	44.92	35.79	44.71	54.22	30.12	201.58	145.41	186.73	19.92	25.54	11.7	36.15	43.02	177.9	-0.770417	0.331784	-1.1022	2.30438	0.243819	2.06056	0.840772	3.91557	0.752808	0.00703	0.149	0.000221	1.32e-11	0.221	5.28e-11	0.000814	4.08e-14	0.00104	0.0136	0.208	0.000574	1.38e-10	0.292	4.84e-10	0.00189
orf19.1684	35.19	36.44	32.43	37.38	34.6	36.32	36.61	38.35	37.6	30.83	34.71	33.26	35.1	33.31	33.58	36.31	35.58	33.72	34.69	36.1	37.52	32.93	34	35.2	0.114072	0.0567245	0.0573471	0.0970719	0.0462081	0.0508638	-0.0740388	-0.0910385	-0.0845552	0.0533	0.322	0.31	0.102	0.432	0.371	0.213	0.112	0.145	0.0838	0.403	0.391	0.149	0.515	0.454	0.283
orf19.3308	73.74	73.71	70.65	70.14	74.06	71.89	62.12	64.42	64.9	131	123.24	135.7	114.18	122.16	107.93	40.52	39.09	41.45	72.7	72.03	63.82	129.98	114.76	40.35	-0.188335	-0.0133122	-0.175023	-1.68732	-0.178561	-1.50876	0.836485	-0.662505	0.671236	0.000853	0.786	0.00163	1.82e-20	0.00097	2.01e-19	2.29e-14	7.55e-12	1.89e-12	0.00198	0.834	0.00358	3.55e-18	0.00222	2.6e-17	4.95e-13
orf19.2560	1024	1019.24	981.11	935.78	929.83	968.71	1176.11	1133.56	1137.73	1758.92	1745.2	1891.32	1446.49	1461.92	1536.28	1857.65	1795.99	1665.46	1008.11	944.77	1149.13	1798.48	1481.56	1773.03	0.188991	-0.0939693	0.28296	-0.0199515	-0.279144	0.259192	0.833843	0.624901	0.648669	0.00112	0.0776	1.25e-05	0.686	1.05e-05	2.5e-05	5.99e-14	1.43e-11	9.53e-12	0.00254	0.117	4.08e-05	0.748	3.47e-05	7.74e-05	1.14e-12
orf19.1687	179.47	169.32	155.33	191.21	159.71	162.92	217.58	197.06	206.72	202.63	146.77	212.41	233.78	213.38	288.22	526.86	514.7	487.73	168.04	171.28	207.12	187.27	245.13	509.76	0.302995	0.0250072	0.277988	1.46625	0.395959	1.07029	0.137073	1.30032	0.508025	0.0175	0.835	0.0273	9.77e-12	0.00272	2.6e-09	0.262	8.12e-11	0.000261	0.031	0.873	0.0461	1.06e-10	0.00572	1.67e-08	0.338
orf19.6578	57.52	56.23	53.31	54.84	62.28	55.09	34.9	36.46	34.55	109.29	76.55	117.03	99.71	106.61	92.83	147.6	123.69	124.83	55.68	57.4	35.3	100.95	99.71	132.04	-0.656928	0.0437025	-0.70063	0.409122	0.00756718	0.401555	0.83226	1.89831	0.796124	7.85e-06	0.689	2.98e-06	0.000557	0.942	0.000639	8.15e-08	2.6e-14	1.43e-07	2.66e-05	0.751	1.09e-05	0.00134	0.957	0.00152	3.94e-07
orf19.2067	134.56	117.43	122.06	159.57	155.49	148.39	142.43	137.17	135.83	239.71	191.44	237.56	214.7	215.85	217.44	140.24	140.68	131.64	124.68	154.48	138.48	222.9	216	137.52	0.153801	0.311458	-0.157657	-0.687547	-0.0362334	-0.651314	0.831413	-0.00993513	0.483722	0.0348	0.000147	0.0292	7.48e-10	0.588	1.88e-09	2.54e-11	0.885	2.79e-07	0.0573	0.000395	0.049	5.36e-09	0.662	1.24e-08	2.49e-10
orf19.3195	61.12	57.89	49.54	55.6	50.59	51.64	54.21	59.15	55.42	98.89	94.04	106.21	211.11	217.21	208.64	94.86	82.68	79.45	56.18	52.61	56.26	99.71	212.32	85.66	0.006387	-0.0910192	0.0974062	-0.220513	1.09302	-1.31353	0.830393	0.603493	2.01443	0.934	0.247	0.215	0.00622	2.86e-13	6.39e-15	1.83e-10	4.86e-08	1.46e-18	0.951	0.322	0.286	0.0121	4.52e-12	1.64e-13	1.49e-09
orf19.804	27.98	26.82	25.33	28.18	25.52	27.4	29.88	29.66	29.26	50.66	45.96	45.67	47.47	47.8	50.94	99.67	104	102.42	26.71	27.03	29.6	47.43	48.74	102.03	0.149728	0.0148	0.134928	1.10669	0.0386146	1.06808	0.82785	1.78481	0.851664	0.0133	0.794	0.0226	6.28e-17	0.443	9.54e-17	2.84e-13	6.53e-21	9.99e-14	0.0241	0.84	0.0389	3.25e-15	0.526	4.6e-15	4.5e-12
orf19.1697	191.41	188.43	192.57	208.94	192.1	184.89	213.88	182.28	192.41	197.93	154.75	194.2	182.2	157.4	207.01	272.96	284.34	260.01	190.8	195.31	196.19	182.29	182.2	272.43	0.0372825	0.0321185	0.005164	0.590127	-0.00109626	0.591223	-0.0763797	0.476465	-0.109594	0.675	0.717	0.953	8.09e-07	0.99	7.31e-07	0.397	1.49e-05	0.225	0.739	0.776	0.965	3.27e-06	0.993	2.98e-06	0.48
orf19.2724	61	66.18	66.52	87.47	88.9	83.84	43.16	38.47	39.76	121.37	98.34	125.89	165.39	150.68	124.16	243.69	225.56	251.95	64.57	86.74	40.46	115.2	146.74	240.4	-0.674338	0.426867	-1.1012	1.06918	0.351867	0.71731	0.825963	2.56948	0.750963	6.64e-07	0.000144	1.16e-10	3.05e-11	0.00072	3.14e-08	9.59e-09	1.74e-18	3e-08	2.73e-06	0.000386	9.86e-10	2.94e-10	0.00169	1.64e-07	5.51e-08
orf19.1699	77.34	81.7	80.1	73.09	85.05	82.61	71.3	74.53	73.83	84	95.19	78.63	80.2	84.6	70.42	66.12	72.39	71.82	79.71	80.25	73.22	85.94	78.41	70.11	-0.122606	0.00724456	-0.129851	-0.291645	-0.131909	-0.159736	0.105592	-0.0634466	-0.0335618	0.105	0.921	0.0869	0.000578	0.0826	0.0383	0.159	0.392	0.647	0.153	0.941	0.13	0.00138	0.124	0.0624	0.221
orf19.17	10.43	10.66	10.77	9.46	8.97	8.45	7.32	8.86	8.94	9.74	10.52	8.61	9.51	8.33	9.42	14.17	10.93	12.81	10.62	8.96	8.37	9.62	9.09	12.64	-0.351326	-0.243912	-0.107414	0.374943	-0.0924182	0.467362	-0.138155	0.588115	0.0133392	0.00567	0.0405	0.369	0.00223	0.439	0.000238	0.239	2.03e-05	0.909	0.0112	0.0655	0.452	0.00478	0.522	0.000613	0.313
orf19.1700	2559.46	2492.75	2751.61	2397.74	2599.72	2558	2659.13	2552.67	2597.42	2702.79	2545.64	2682.8	2218.6	2178.47	2360.92	2245.88	2152.21	2098.82	2601.27	2518.49	2603.07	2643.74	2252.66	2165.63	0.00224793	-0.045942	0.0481899	-0.287218	-0.231558	-0.0556594	0.0238448	-0.265621	-0.161771	0.956	0.263	0.24	3.77e-07	9e-06	0.181	0.558	1.17e-06	0.000565	0.967	0.339	0.314	1.62e-06	3.02e-05	0.246	0.635
orf19.4607	14.43	14.66	15.41	13.4	17.09	16.47	10.32	11.16	10.95	22.7	36.65	20.91	15.21	18.03	13.48	9.07	9.33	9.5	14.83	15.65	10.81	26.75	15.57	9.3	-0.457143	0.0727756	-0.529919	-1.49846	-0.753272	-0.745189	0.8246	-0.216719	-0.00144776	0.0134	0.646	0.00442	4.57e-09	3.49e-05	0.00024	1.32e-05	0.245	0.993	0.0243	0.714	0.0089	2.79e-08	0.000105	0.000617	4.3e-05
orf19.1702	62.09	65.27	66.84	53.36	59.28	57.14	44.74	46.82	52.49	57.95	68.64	60.17	53.32	55.66	47.44	19.88	22.91	24.83	64.73	56.6	48.02	62.25	52.14	22.54	-0.435089	-0.193951	-0.241138	-1.4729	-0.254165	-1.21874	-0.0574816	-1.09529	-0.117696	1.47e-05	0.02	0.00585	4.39e-14	0.00389	2.13e-12	0.467	1.91e-11	0.148	4.74e-05	0.035	0.0115	8.7e-13	0.00793	2.69e-11	0.549
orf19.4650	376.6	374.15	402.47	328.13	352.18	347.15	243.84	235.41	237.97	675.93	690.33	672	533.75	534.82	539.15	185.45	178.64	180.68	384.41	342.48	239.07	679.42	535.91	181.59	-0.68439	-0.166181	-0.518209	-1.90406	-0.342608	-1.56145	0.822727	-0.396938	0.6463	1.17e-14	0.000195	3.37e-12	2.93e-24	2.61e-09	2.42e-22	1.09e-16	8.16e-10	1.95e-14	2.79e-13	0.000512	4.06e-11	2.44e-21	1.67e-08	9.5e-20	5.14e-15
orf19.4195	3.3	3.2	3.19	3.24	3.47	3.85	2.72	2.36	1.91	6.44	5.66	5.08	5.33	6.12	5.35	2.91	2.25	2.35	3.23	3.52	2.33	5.72	5.6	2.5	-0.480124	0.114471	-0.594595	-1.20058	-0.0271693	-1.17341	0.821109	0.100655	0.679468	0.00556	0.43	0.000774	1.53e-08	0.819	1.72e-08	3.59e-06	0.536	2.3e-05	0.011	0.512	0.00181	8.43e-08	0.86	9.39e-08	1.3e-05
orf19.1708	34.73	33.68	31.68	41.04	31.34	30.65	42.36	37.46	42.2	37.22	27.46	37.58	33.72	26.58	43.43	55.43	58.32	55.25	33.36	34.34	40.67	34.09	34.58	56.33	0.283917	0.029645	0.254272	0.748457	0.00273993	0.745717	0.00830695	0.472847	-0.0185982	0.0554	0.837	0.081	1.86e-05	0.985	1.54e-05	0.955	0.00167	0.897	0.0867	0.875	0.122	5.91e-05	0.989	4.94e-05	0.967
orf19.7566	58.83	55.25	70.73	59.07	63.33	66.8	53.33	59.86	54.74	107.5	95.71	123.01	169.19	221.78	140.26	163.27	145.9	155.46	61.6	63.06	55.98	108.74	177.08	154.88	-0.131282	0.0399544	-0.171237	0.517546	0.690476	-0.17293	0.819043	1.46787	1.46956	0.362	0.778	0.235	0.000735	3.03e-05	0.193	5.62e-06	2.86e-10	2.32e-10	0.444	0.827	0.309	0.00173	9.25e-05	0.26	1.96e-05
orf19.1497	11.55	12.32	14.22	13.8	12.16	12.36	8.75	8.42	7.86	21.69	21.7	23.54	20.62	20.92	21.95	13.74	14.17	13.94	12.7	12.77	8.34	22.31	21.16	13.95	-0.599139	0.0112011	-0.61034	-0.673327	-0.0754889	-0.597838	0.815948	0.74176	0.729258	3.13e-07	0.882	1.97e-07	9.74e-10	0.24	6.73e-09	7.04e-11	4.88e-09	3.62e-10	1.36e-06	0.911	8.89e-07	6.81e-09	0.314	3.98e-08	6.27e-10
orf19.2829	30.07	30.66	32.31	26.15	27.99	28.22	37.57	32.71	34.63	59.61	48.23	56.64	63.62	54.4	71.8	169.38	171.56	161.54	31.02	27.45	34.97	54.83	63.27	167.49	0.172021	-0.17616	0.348181	1.61994	0.202909	1.41703	0.813938	2.26185	1.19301	0.0724	0.0737	0.00104	8.46e-16	0.0216	8.67e-15	5.49e-09	1.69e-18	3.86e-12	0.11	0.112	0.00236	2.92e-14	0.0374	2.13e-13	3.3e-08
orf19.1711	86.21	90.85	89.9	79.65	93.22	82.24	73.61	84.59	75.27	81.47	91.3	82.52	81.58	86.51	79.53	68.84	71.34	68.4	88.99	85.04	77.82	85.1	82.54	69.53	-0.195672	-0.0676131	-0.128059	-0.290291	-0.0432383	-0.247053	-0.0653148	-0.159933	-0.04094	0.00434	0.282	0.0492	0.000112	0.491	0.000597	0.3	0.0168	0.512	0.00875	0.36	0.078	0.000307	0.572	0.00143	0.38
orf19.6703	15.21	15.87	17.87	12.16	19.46	17.17	10.32	10.72	9.7	26.22	30.49	28.93	17.13	19.02	14.82	13.23	14.05	13.21	16.31	16.26	10.25	28.55	16.99	13.5	-0.666362	-0.0213583	-0.645004	-1.0779	-0.745716	-0.332188	0.81051	0.398968	0.0861523	0.000136	0.871	0.000183	1.37e-08	3.02e-06	0.019	1.09e-06	0.0121	0.51	0.000366	0.902	0.000483	7.64e-08	1.11e-05	0.0333	4.31e-06
orf19.1714	5.29	5.74	4.62	5.66	6.07	6.56	7.32	7.9	8.86	4.4	3.72	4.48	5.47	4.87	3.49	11.47	9.3	11.09	5.22	6.1	8.03	4.2	4.61	10.62	0.617038	0.222995	0.394043	1.33792	0.142089	1.19583	-0.321917	0.398962	-0.402823	0.000113	0.119	0.00456	1.72e-09	0.377	4.39e-09	0.0487	0.00145	0.00931	0.000308	0.171	0.00915	1.15e-08	0.46	2.69e-08	0.0774
orf19.1715	160.92	170.22	159.42	147.01	161.58	162.92	181.06	174.11	168.1	170.23	163.27	163.37	119.62	132.33	96.8	85.1	78.88	81.62	163.52	157.17	174.43	165.62	116.25	81.86	0.0932534	-0.0582036	0.151457	-1.01724	-0.519545	-0.497698	0.0186276	-1.09187	-0.442713	0.196	0.415	0.0413	1.81e-12	2.82e-07	7.44e-07	0.794	3.85e-13	2.96e-06	0.263	0.498	0.0668	2.33e-11	1.24e-06	3.03e-06	0.84
orf19.4252	29.18	30.74	32.95	35.94	33.22	33.52	28.42	25.09	24.18	56.12	51.81	54.53	51.33	47.73	53.53	46.33	50.32	48.95	30.96	34.23	25.9	54.15	50.87	48.54	-0.25683	0.145598	-0.402428	-0.156576	-0.0919847	-0.0645914	0.806983	0.907237	0.569401	0.00139	0.0416	7.21e-06	0.018	0.149	0.301	2.41e-11	3.45e-12	9.11e-09	0.00309	0.0672	2.46e-05	0.0318	0.208	0.38	2.38e-10
orf19.6548	99.52	94.99	100.22	107.11	101.25	102.53	108.86	106.76	112.04	194.35	145.85	179.63	174.9	152.78	175.12	275.51	295.36	289.78	98.24	103.63	109.22	173.28	167.6	286.88	0.15281	0.0768674	0.0759423	0.739119	-0.0395738	0.778693	0.80694	1.39325	0.690499	0.0439	0.294	0.298	2.22e-10	0.571	7.72e-11	1.04e-10	9.79e-16	1.6e-09	0.0706	0.374	0.377	1.78e-09	0.647	6.82e-10	8.97e-10
orf19.3955	668.43	677.21	682.48	600.07	635	619.29	442.58	441.65	423.92	1169.41	1152.5	1227.33	887.47	921.28	923.8	559.6	547.4	524.52	676.04	618.12	436.05	1183.08	910.85	543.84	-0.632611	-0.129257	-0.503354	-1.12037	-0.376712	-0.743663	0.806458	0.318694	0.559003	1.11e-13	0.00272	1.08e-11	3.42e-19	9.01e-10	2.18e-15	3.27e-16	4.61e-08	6.96e-13	1.95e-12	0.00572	1.16e-10	4.15e-17	6.34e-09	6.49e-14	1.3e-14
orf19.1181	2.21	1.95	1.72	2.5	2.06	2.86	4.36	3.33	4.48	4.01	2.74	3.73	3.83	3.65	3.88	33.87	30.87	29.15	1.96	2.47	4.06	3.49	3.79	31.3	1.03891	0.312215	0.726698	3.19486	0.14659	3.04827	0.805778	2.96172	0.640152	2.95e-05	0.158	0.000726	1.24e-16	0.422	6.8e-17	0.000782	7.9e-17	0.00245	9.01e-05	0.219	0.00171	5.77e-15	0.505	3.46e-15	0.00183
orf19.6556	14.04	12.66	12.31	12.92	12.65	13.43	8.93	7.38	8.98	25.97	18.03	25.57	24.2	23.77	22.95	143.06	112.85	175.78	13	13	8.43	23.19	23.64	143.9	-0.630849	-0.00109279	-0.629756	2.63863	0.0616347	2.577	0.804368	4.07385	0.867095	0.00378	0.995	0.00357	8.57e-16	0.674	6.9e-16	6.47e-05	2.17e-17	1.65e-05	0.00772	0.996	0.00732	2.95e-14	0.738	2.45e-14	0.000186
orf19.6385	1913.77	1869.7	1575.3	1976.08	1893.55	1916.3	3049.05	3026.03	3031.03	3161.13	2872.07	3303.8	2832.28	2827.87	2891.04	1961.1	1904.64	1783.51	1786.26	1928.64	3035.37	3112.33	2850.39	1883.08	0.770059	0.115414	0.654645	-0.721968	-0.123586	-0.598382	0.802649	-0.689378	0.563649	3.68e-11	0.0883	7.02e-10	1.18e-10	0.0616	3.6e-09	1.78e-11	2.61e-10	1.06e-08	3.49e-10	0.131	5.06e-09	1e-09	0.0954	2.24e-08	1.81e-10
orf19.3113	18.59	16.55	16.16	14.96	14.39	15.73	7.25	7.75	8.1	30.03	27.99	31.51	32.97	32.66	29.17	18.28	19.45	15.54	17.1	15.03	7.7	29.84	31.6	17.76	-1.15224	-0.188033	-0.964206	-0.741147	0.089473	-0.83062	0.801069	1.21216	1.07858	1.96e-10	0.0438	5.96e-09	3.09e-09	0.228	2.59e-10	1.4e-09	5.17e-11	4.75e-12	1.58e-09	0.0704	3.56e-08	1.95e-08	0.3	2.04e-09	9.47e-09
orf19.3352	14.55	17.95	15.92	16.2	16.2	14.99	15.88	18.56	18	32.92	22.94	29.62	27.44	26.76	26.4	31.5	30.61	35.41	16.14	15.8	17.48	28.49	26.87	32.51	0.114348	-0.0246672	0.139015	0.208341	-0.059301	0.267642	0.799303	0.893296	0.764669	0.32	0.83	0.226	0.035	0.544	0.0079	1.67e-07	8.77e-09	2.56e-07	0.401	0.869	0.298	0.0575	0.622	0.0151	7.62e-07
orf19.1725	34.81	36.1	31.88	32.57	34.27	33.23	28.13	28.1	28.9	30.74	34.93	29.03	36.13	43	31.5	42.86	37.23	42.18	34.26	33.36	28.38	31.57	36.88	40.76	-0.270945	-0.0365773	-0.234368	0.362176	0.218723	0.143454	-0.115676	0.517445	0.139624	0.00582	0.676	0.0146	0.000376	0.0211	0.0982	0.207	4.81e-06	0.117	0.0114	0.74	0.0263	0.000935	0.0367	0.144	0.276
orf19.1727	107.18	106.66	112.45	102.68	107.17	108.03	89.2	98.89	91.32	107.75	93.52	107.85	90.56	89.75	81.56	74.33	71.47	76.19	108.76	105.96	93.13	103.04	87.29	74	-0.224713	-0.0375487	-0.187164	-0.474448	-0.236013	-0.238434	-0.0816728	-0.331408	-0.280138	0.000349	0.485	0.00191	1.13e-08	0.000226	0.00021	0.139	3.3e-06	2.82e-05	0.000873	0.566	0.00415	6.41e-08	0.000586	0.000549	0.196
orf19.3160	10.35	13.15	32.63	12.96	17.78	11.04	23.85	32.93	24.54	20.73	25.93	44.25	33.04	43.14	36.39	54.62	44.42	47.9	18.71	13.93	27.11	30.3	37.52	48.98	0.712803	-0.241324	0.954127	0.776561	0.391543	0.385018	0.797813	0.861571	1.43068	0.0191	0.45	0.00339	0.0038	0.128	0.103	0.0101	0.0015	4.37e-05	0.0334	0.533	0.00699	0.00775	0.182	0.151	0.019
orf19.173	289.09	303.25	267.18	285.8	300.13	291.33	317.87	323.37	316.36	236.67	261.11	255.69	242.78	241.23	192.9	204.57	157.6	164.55	286.51	292.42	319.2	251.16	225.64	175.57	0.157632	0.0312382	0.126394	-0.525443	-0.159455	-0.365988	-0.189243	-0.872319	-0.379937	0.0689	0.709	0.138	3.15e-06	0.0719	0.00028	0.0338	5.88e-10	0.000155	0.105	0.769	0.195	1.15e-05	0.109	0.000713	0.0559
orf19.1730	85.12	83.88	87.92	77.74	88.15	91.07	82.87	85.93	80.51	89.44	97.75	84.35	90.56	93.8	85.53	90.02	90.98	90.15	85.64	85.65	83.1	90.51	89.96	90.38	-0.0434484	-0.00290515	-0.0405433	-0.000244828	-0.00745768	0.00721285	0.0784072	0.121611	0.0738547	0.477	0.962	0.506	0.997	0.902	0.905	0.206	0.0539	0.23	0.559	0.972	0.587	0.998	0.926	0.928	0.275
orf19.4159	39.07	38.85	34.02	43.35	34.86	37.88	42.36	36.98	40.08	71.42	59.32	64.07	70.3	64.06	77.72	57.44	54.86	57.98	37.31	38.7	39.81	64.94	70.69	56.76	0.0935593	0.0469387	0.0466206	-0.189854	0.121706	-0.31156	0.796354	0.512941	0.871122	0.327	0.62	0.619	0.038	0.169	0.00137	1.2e-08	8.6e-06	1.71e-09	0.408	0.691	0.69	0.0619	0.232	0.00305	6.78e-08
orf19.6691	38.1	40.51	35.13	42.41	35.78	37.18	45.69	40.99	40.8	67.81	58.76	71.63	68.99	57.71	83.59	317.97	295.59	312.59	37.91	38.46	42.49	66.06	70.1	308.72	0.165209	0.0174312	0.147778	2.23076	0.0730876	2.15768	0.795332	2.86089	0.850988	0.143	0.875	0.185	5.07e-17	0.475	8.18e-17	1.74e-07	5.05e-19	4.4e-08	0.201	0.905	0.251	2.73e-15	0.557	4.04e-15	7.92e-07
orf19.1738	700.74	678.38	725.49	576.24	668.42	654.66	740.82	723.44	703.31	662.06	872.53	673.44	505.06	567.88	514.45	232.16	244.92	222.31	701.54	633.11	722.52	736.01	529.13	233.13	0.0430873	-0.150172	0.193259	-1.64963	-0.468104	-1.18152	0.0605757	-1.63214	-0.257356	0.602	0.0797	0.027	3.25e-15	1.12e-05	3.37e-12	0.467	3.67e-15	0.00514	0.674	0.12	0.0456	9.07e-14	3.7e-05	4.06e-11	0.549
orf19.4476	3.61	3.13	4.34	5.51	4.85	3.27	4.66	6.63	5.17	4.18	7.13	8.61	3.08	4.49	6.56	7.78	8.66	7.11	3.69	4.54	5.48	6.64	4.71	7.85	0.569759	0.297078	0.27268	0.312968	-0.524029	0.836997	0.794106	0.537316	-0.0270012	0.0388	0.279	0.277	0.156	0.0428	0.00125	0.00545	0.0204	0.916	0.0632	0.357	0.355	0.216	0.0689	0.0028	0.0108
orf19.5280	208.63	214.98	199	217.75	193.28	216.7	167.48	153.43	154.75	355.21	366.53	357.2	389.14	412.93	412.63	589.67	563	606.07	207.54	209.24	158.55	359.65	404.9	586.25	-0.388703	0.00928127	-0.397984	0.703424	0.170079	0.533345	0.793911	1.88604	0.954709	8.86e-08	0.852	5.79e-08	3.68e-13	0.00154	6.71e-11	8.78e-14	6.57e-22	1.54e-15	4.26e-07	0.887	2.88e-07	5.64e-12	0.0034	6e-10	1.6e-12
orf19.3470	47.83	52.12	45.45	65.16	47.93	48.48	90.26	77.27	76.63	91.97	62.25	103.78	98.82	79.32	114.75	214.73	210.75	191.47	48.47	53.86	81.39	86	97.63	205.65	0.745861	0.138561	0.6073	1.29311	0.200529	1.09258	0.792821	1.34007	0.854789	7.68e-05	0.386	0.000607	8.18e-09	0.19	1.19e-07	3.81e-05	4.12e-09	1.1e-05	0.000217	0.469	0.00145	4.76e-08	0.257	5.58e-07	0.000114
orf19.1745	14.55	12.36	11.36	14.16	13.08	14	6.37	6.93	7.41	12.61	15.93	12.36	11.01	9.85	7.64	7.96	7.23	7.22	12.75	13.75	6.91	13.63	9.5	7.47	-0.883495	0.11162	-0.995115	-0.870726	-0.523161	-0.347565	0.104741	0.11751	-0.53004	4.32e-07	0.303	4.62e-08	2.84e-07	0.000176	0.0111	0.348	0.39	0.00011	1.84e-06	0.383	2.34e-07	1.24e-06	0.000466	0.0205	0.43
orf19.1746	0.22	0.59	0.34	0.17	0.38	0.35	0.27	0.17	0.14	0.42	0.6	0.36	0.49	0.37	0.41	0.98	0.81	0.71	0.38	0.3	0.19	0.46	0.42	0.83	-0.907478	-0.311692	-0.595787	0.878104	-0.0963399	0.974444	0.361527	2.14711	0.576879	0.0408	0.433	0.176	0.0133	0.793	0.00626	0.343	9.68e-06	0.143	0.066	0.516	0.24	0.0242	0.839	0.0122	0.425
orf19.1747	37.29	38.4	39.22	42.99	43.06	44.98	46.49	41.32	43	32.75	34.15	37.35	44.71	44.2	51.59	47.1	42.6	47.13	38.3	43.68	43.61	34.75	46.83	45.61	0.186239	0.188667	-0.00242771	0.393159	0.427655	-0.0344965	-0.14429	0.0626302	0.094699	0.00773	0.00695	0.969	3.91e-06	1.27e-06	0.579	0.0403	0.321	0.14	0.0148	0.0134	0.977	1.4e-05	4.96e-06	0.654	0.0653
orf19.3698	20.41	23.95	19.85	23.32	21.21	19.1	15.8	17.33	19.45	35.72	35.42	40.25	33.93	27.17	36.82	27.93	22.65	24.02	21.4	21.21	17.53	37.13	32.64	24.87	-0.293749	-0.0110129	-0.282737	-0.580029	-0.199014	-0.381015	0.792586	0.506306	0.604585	0.0224	0.924	0.0264	1.24e-05	0.0615	0.00132	2.67e-07	0.000226	1.24e-05	0.0387	0.944	0.0447	4.06e-05	0.0953	0.00296	1.18e-06
orf19.4704	864.33	850.13	808.95	756.48	735.55	741.93	414.84	416.11	421.56	1448.34	1424.81	1496.79	986.31	1065.37	1031.51	232.68	240.3	225.11	841.14	744.65	417.5	1456.65	1027.73	232.7	-1.01016	-0.175459	-0.834701	-2.64544	-0.503258	-2.14218	0.792102	-0.843173	0.464303	9.37e-16	0.00138	5.08e-14	1.22e-24	3.06e-10	1.39e-22	5.06e-14	1.12e-13	1.93e-09	3.19e-14	0.00307	9.87e-13	1.18e-21	2.37e-09	5.99e-20	9.85e-13
orf19.1750	312.98	317.15	274.01	304.67	322.09	295.64	293.1	303.24	265.66	300.36	288.27	301.03	287.14	282.02	268.99	165.25	148.18	143.09	301.38	307.46	287.34	296.55	279.38	152.17	-0.0677126	0.0315782	-0.0992908	-0.964348	-0.0854484	-0.8789	-0.021036	-0.917671	-0.138063	0.341	0.653	0.167	4.32e-12	0.235	2.51e-11	0.766	1.07e-11	0.0596	0.423	0.72	0.229	5.07e-11	0.309	2.47e-10	0.817
orf19.2977	219.53	213.85	214.72	218.82	206.91	208.9	277.32	268.61	261.78	392.58	358.57	371.53	371.4	358.39	377.53	158.28	150.49	152.87	216.03	211.54	269.24	374.23	369.11	153.88	0.317531	-0.030727	0.348258	-1.28116	-0.0192433	-1.26192	0.791402	-0.807293	0.802885	5.56e-08	0.448	1.14e-08	5.31e-20	0.62	6.7e-20	1.2e-15	1.11e-15	7.88e-16	2.77e-07	0.531	6.44e-08	8.57e-18	0.691	1.04e-17	3.94e-14
orf19.4465	20.14	22.29	23.94	24.99	24.04	23.99	23.89	23.91	25.54	39.35	34.71	41.08	41.06	38.04	37.73	23.36	22.36	20.96	22.12	24.34	24.44	38.38	38.94	22.23	0.14583	0.141324	0.0045059	-0.779373	0.0288356	-0.808208	0.790859	-0.134343	0.678371	0.0495	0.0555	0.948	5.21e-11	0.644	1.97e-11	6.22e-11	0.063	5.05e-10	0.0784	0.0869	0.961	4.78e-10	0.712	1.98e-10	5.61e-10
orf19.1401	51.59	57.28	42.75	53.83	54.02	54.1	45.14	49.68	48.85	91.51	78.51	90.57	66.34	71.54	60.23	142.21	141.51	132.01	50.54	53.98	47.89	86.87	66.04	138.58	-0.0700876	0.104423	-0.174511	0.678083	-0.392764	1.07085	0.786259	1.53443	0.289072	0.415	0.224	0.0487	1.43e-08	7e-05	3.37e-12	2.76e-09	3.81e-15	0.00187	0.498	0.296	0.0773	7.93e-08	0.000199	4.05e-11	1.76e-08
orf19.1755	87.25	94.65	89.78	106.86	91.04	94.35	102.53	105.61	106.08	95.41	80.14	97.66	109.63	95.81	128.05	222.13	220.24	210.76	90.56	97.42	104.74	91.07	111.16	217.71	0.210237	0.102111	0.108126	1.26413	0.281808	0.982321	0.00202508	1.05592	0.181722	0.0197	0.236	0.207	2.55e-13	0.00278	2.89e-11	0.981	7.45e-12	0.0396	0.0345	0.309	0.277	4.08e-12	0.00584	2.8e-10	0.986
orf19.4668	2.21	2.6	2.83	2.91	2.98	3.23	2.9	3.99	4.32	4.27	4.44	4.38	11.36	9.72	10.41	53.19	53.94	44.53	2.55	3.04	3.74	4.37	10.5	50.55	0.534003	0.256616	0.277386	3.53093	1.26185	2.26908	0.785187	3.78211	1.79042	0.0134	0.222	0.155	5.52e-18	2.78e-08	4.39e-17	0.000622	1.85e-18	1.65e-10	0.0243	0.294	0.215	4.14e-16	1.46e-07	2.42e-15	0.00148
orf19.1757	22.47	23.34	26.44	25.97	23.31	22.63	22.82	19.93	22.29	24.04	24.17	27.41	27.22	23.49	33.53	101.7	107.79	99.15	24.08	23.97	21.68	25.21	28.08	102.88	-0.150328	-0.00439677	-0.145931	2.03542	0.136134	1.89929	0.0634084	2.24915	0.203939	0.144	0.964	0.153	7.43e-17	0.172	1.29e-16	0.528	1.02e-17	0.0426	0.202	0.974	0.212	3.73e-15	0.235	5.92e-15	0.607
orf19.1759	42.1	47.14	46.88	49.57	48.55	48.15	48.54	46.64	43.44	44.57	41.98	43.97	48.54	46.39	45.67	65.72	63.78	66.4	45.37	48.76	46.21	43.51	46.87	65.3	0.0276352	0.10559	-0.0779548	0.586821	0.109204	0.477617	-0.0603336	0.498852	-0.0567199	0.652	0.0924	0.206	1.71e-09	0.0887	4.24e-08	0.338	2.07e-08	0.352	0.719	0.137	0.275	1.14e-08	0.132	2.16e-07	0.42
orf19.176	6.61	7.9	10.65	3.35	5.15	4.63	2.35	2.36	2.03	7.16	11.39	6.06	2.9	4	1.37	0.73	1	1.49	8.39	4.37	2.25	8.2	2.76	1.08	-1.86897	-0.925405	-0.943566	-2.98119	-1.63636	-1.34483	-0.0279382	-1.14016	-0.738895	9.85e-06	0.00246	0.0142	2.12e-07	4.44e-05	0.00697	0.909	0.0211	0.0434	3.28e-05	0.00523	0.0257	9.51e-07	0.000131	0.0135	0.932
orf19.2623	47.52	49.1	49.18	44.04	53.79	50.78	41.63	41.66	39.88	75.99	90.08	85.68	76.03	79.97	67.87	70.43	70.26	71.74	48.6	49.53	41.06	83.92	74.62	70.81	-0.243069	0.0237351	-0.266805	-0.241987	-0.168089	-0.073898	0.784844	0.785927	0.59302	0.00418	0.753	0.0019	0.00243	0.0267	0.307	3.28e-10	4.1e-10	4.18e-08	0.00846	0.806	0.00412	0.00516	0.0452	0.387	2.53e-09
orf19.1358	1051.44	1001.16	1007.72	874.69	866.88	837.68	33.8	37.69	43.44	1754.63	1678.47	1841.66	1581.34	1608.07	1644.8	50.88	46.34	48.55	1020.11	859.75	38.31	1758.25	1611.4	48.59	-4.74496	-0.246322	-4.49864	-5.17743	-0.12459	-5.05284	0.784112	0.351647	0.905844	1.19e-28	4.75e-05	4.1e-28	5.58e-30	0.0146	9.32e-30	8.85e-14	1.88e-05	4.96e-15	7.01e-25	0.00014	1.78e-24	1.05e-25	0.0263	1.33e-25	1.61e-12
orf19.2584	3.34	3.17	4.46	2.79	3.6	3.35	2.32	2.62	2.27	5.71	7.73	5.22	6.22	7.71	5.44	1.78	1.91	1.88	3.66	3.25	2.4	6.22	6.46	1.86	-0.587207	-0.154316	-0.432891	-1.74124	0.0558141	-1.79705	0.782851	-0.37118	0.992981	0.00694	0.409	0.0407	6.89e-09	0.706	2.74e-09	0.000112	0.103	4.64e-06	0.0134	0.493	0.0659	4.07e-08	0.766	1.75e-08	0.000308
orf19.5220	15.13	16.51	12.55	20.13	14.86	14.7	14.96	14.51	13.87	27.9	20.88	28.11	27.19	19.85	32.37	112.74	108.02	111.1	14.73	16.56	14.45	25.63	26.47	110.62	-0.0200311	0.159614	-0.179645	2.13303	0.0276326	2.1054	0.782297	2.93536	0.650316	0.912	0.369	0.312	1.71e-13	0.854	1.25e-13	0.00011	2.34e-15	0.000438	0.934	0.452	0.393	2.87e-12	0.889	2.18e-12	0.000303
orf19.6630	39.03	39.11	44.26	36.08	40	38.49	39.03	36.87	36.56	68.72	69.01	72.08	61.78	61.78	63.21	138.53	145.64	143.22	40.8	38.19	37.48	69.94	62.25	142.46	-0.119359	-0.092715	-0.0266435	1.02705	-0.167564	1.19461	0.779639	1.92605	0.70479	0.0611	0.138	0.664	3.8e-15	0.00648	1.62e-16	4.6e-12	1.79e-20	3.36e-11	0.0947	0.194	0.73	1.04e-13	0.0126	7.15e-15	5.36e-11
orf19.1765	16.92	17.8	19.65	18.78	16.14	18.89	15.18	14.77	13.91	21.02	19.61	23.13	22.82	18.13	27.1	60.42	59.63	56.07	18.12	17.94	14.62	21.25	22.68	58.7	-0.305512	-0.0216601	-0.283852	1.47512	0.070839	1.40428	0.223958	2.00459	0.316457	0.014	0.845	0.0204	2.53e-13	0.505	3.13e-13	0.052	1.72e-15	0.00639	0.0253	0.881	0.0355	4.05e-12	0.586	4.9e-12	0.0819
orf19.1766	0.22	0.25	0.14	0.32	0.35	0.31	0.67	0.61	0.75	0.29	0.21	0.88	0.6	0.58	0.46	1.92	2.13	1.88	0.2	0.32	0.68	0.46	0.55	1.98	1.78722	0.732937	1.05428	2.43136	0.570576	1.86078	0.90984	1.55397	0.747479	7.25e-05	0.0783	0.00439	3.29e-08	0.109	4.41e-07	0.0318	3.11e-06	0.0396	0.000206	0.118	0.00884	1.71e-07	0.158	1.87e-06	0.0528
orf19.1767	13.85	12.55	13.15	14.13	11.96	10.96	11.2	12.5	13.99	12.86	10.33	13.94	16.13	14.72	18.24	22.49	21.62	22.86	13.18	12.35	12.56	12.38	16.36	22.32	-0.0775684	-0.0973837	0.0198153	0.872267	0.412862	0.459406	-0.112849	0.836986	0.397396	0.494	0.391	0.861	2.83e-08	0.00112	7.27e-05	0.336	3.04e-08	0.00115	0.575	0.474	0.894	1.49e-07	0.00254	0.000206	0.418
orf19.1768	6.34	6.72	5.09	7.08	6.14	5.9	8.97	9.9	9.74	6.01	5.16	7.4	7.83	7.09	6.65	9.24	9.21	8.06	6.05	6.37	9.54	6.19	7.19	8.84	0.661113	0.0788985	0.582215	0.547122	0.248222	0.2989	0.00979442	-0.104198	0.179118	5.81e-06	0.516	2.17e-05	8.06e-05	0.0498	0.00968	0.938	0.303	0.132	2.01e-05	0.596	6.78e-05	0.000227	0.0788	0.0182	0.954
orf19.1769	25.53	24.97	24.3	23.47	24.99	22.76	16.75	21.71	20.01	25.26	26.38	25.39	29.11	27.17	30.16	21.87	19.42	18.63	24.93	23.74	19.49	25.67	28.81	19.97	-0.365142	-0.0684885	-0.296654	-0.364989	0.161197	-0.526186	0.0435308	0.0436841	0.273216	9.24e-05	0.361	0.000814	8.03e-05	0.037	3.26e-07	0.564	0.58	0.000959	0.000257	0.444	0.00189	0.000226	0.0605	1.42e-06	0.641
orf19.177	17.15	16.66	19.57	18.31	15.74	17.37	14.52	12.47	15.64	18.33	14.43	18.47	21.11	18.47	24.29	26.62	26.79	27.45	17.8	17.14	14.21	17.08	21.29	26.96	-0.329251	-0.0564283	-0.272823	0.676991	0.319091	0.3579	-0.0741103	0.932132	0.301409	0.013	0.633	0.035	4.12e-06	0.0119	0.00224	0.544	3.65e-08	0.0138	0.0236	0.702	0.0576	1.47e-05	0.0219	0.00478	0.622
orf19.1771	12.49	12.66	11.36	18.24	13.54	15.19	15.22	16.74	16.52	16.19	12.36	16.67	16.28	13.58	21.52	89.42	83.8	75.74	12.17	15.66	16.16	15.07	17.13	82.99	0.407573	0.347806	0.0597674	2.48357	0.165523	2.31805	0.284316	2.36031	0.102034	0.0108	0.0268	0.667	1.41e-15	0.255	1.53e-15	0.0741	1.29e-15	0.462	0.02	0.0453	0.732	4.5e-14	0.331	4.83e-14	0.112
orf19.4122	21.46	18.89	19.06	24.85	24.83	20.7	33.76	31.15	30.83	40.56	25.07	39.38	36.38	34.48	39.19	35.55	36.03	36.91	19.8	23.46	31.91	35	36.68	36.16	0.690972	0.248041	0.442931	0.0920199	0.108187	-0.0161673	0.778869	0.179916	0.639015	2.02e-05	0.0748	0.00154	0.433	0.362	0.887	4.38e-06	0.13	2.63e-05	6.36e-05	0.113	0.00341	0.516	0.445	0.915	1.55e-05
orf19.1773	76.11	77.33	78.99	74.07	75.25	75.63	67.31	69.07	68.59	77.61	74.84	76.21	86.49	79.63	80.91	80.38	78.94	76.56	77.47	74.98	68.32	76.22	82.34	78.63	-0.18129	-0.047108	-0.134182	0.045093	0.111044	-0.0659512	-0.0236972	0.202686	0.134455	7.24e-05	0.217	0.00157	0.237	0.00677	0.0869	0.531	1.72e-05	0.00145	0.000206	0.288	0.00345	0.31	0.0131	0.129	0.61
orf19.4160	17.15	17.87	12.59	18.75	13.77	16.02	17.85	15.51	16.6	32.08	23.09	26.68	21.43	16.41	28.91	50.99	54.27	52.33	15.87	16.18	16.65	27.28	22.25	52.53	0.0822343	0.0236648	0.0585695	0.963718	-0.333586	1.2973	0.777564	1.65905	0.420313	0.664	0.901	0.753	1.46e-06	0.0548	1.75e-08	0.000224	6.53e-10	0.026	0.73	0.925	0.806	5.65e-06	0.086	9.55e-08	0.000581
orf19.7313	31.94	36.36	38.34	45.45	37.53	47.2	75.59	83.51	77.55	59.4	51.55	73.92	65.14	65.7	61.83	78.94	77.14	79.04	35.55	43.39	78.88	61.62	64.22	78.37	1.15294	0.279972	0.872971	0.368182	0.0814601	0.286722	0.77644	-0.00832194	0.577927	4.9e-11	0.0106	4.72e-09	0.000604	0.391	0.00463	7.9e-08	0.927	3.94e-06	4.52e-10	0.0197	2.88e-08	0.00144	0.474	0.00928	3.83e-07
orf19.828	127.56	126.88	125.71	129.96	115.14	120.63	168.87	152.43	161.86	226.34	206.99	217.32	185.89	180.79	206.23	125.2	120.43	130.45	126.72	121.91	161.05	216.88	190.97	125.36	0.344736	-0.0580634	0.4028	-0.790986	-0.185659	-0.605327	0.773968	-0.361755	0.646372	2.55e-06	0.306	2.4e-07	9.22e-13	0.00218	1.66e-10	1.57e-12	1.17e-06	5.21e-11	9.46e-06	0.386	1.07e-06	1.28e-11	0.00467	1.36e-09	2.05e-11
orf19.1361	169.04	158.11	152.27	169.71	146.6	151.96	220.84	203.48	212.87	291.08	242.8	285.95	264.31	232.55	270.8	275.28	285.7	248.81	159.8	156.09	212.4	273.28	255.89	269.93	0.411015	-0.0357698	0.446784	-0.0129689	-0.0929427	0.0799738	0.769346	0.345363	0.712173	1.99e-05	0.646	6.47e-06	0.862	0.223	0.289	9.29e-10	0.000121	3.52e-09	6.28e-05	0.714	2.22e-05	0.895	0.295	0.368	6.52e-09
orf19.3797	88.26	88.25	88.79	97	80.08	83.47	132.25	116.75	121.56	158.43	144.78	148.79	141.7	130.83	158.81	117.15	118.98	116.14	88.43	86.85	123.52	150.67	143.78	117.42	0.48033	-0.0314151	0.511745	-0.358136	-0.0724529	-0.285684	0.767358	-0.0711084	0.726321	4.59e-07	0.653	1.66e-07	2.23e-05	0.288	0.000299	1.32e-10	0.3	3.41e-10	1.94e-06	0.72	7.6e-07	6.96e-05	0.367	0.000755	1.11e-09
orf19.1780	1.39	1.61	1.41	1.65	1.36	1.63	1.3	0.95	1.23	1.97	1.33	1.77	1.96	1.49	2.23	2.2	2.22	2.31	1.47	1.55	1.16	1.69	1.9	2.25	-0.357374	0.063749	-0.421123	0.441426	0.167277	0.27415	0.169743	0.968543	0.273271	0.147	0.779	0.0853	0.0441	0.448	0.177	0.463	0.00021	0.214	0.206	0.828	0.127	0.0708	0.531	0.241	0.545
orf19.1782	115.88	115.7	124.56	115.27	124.52	123.59	147.19	144.11	138.27	123.07	126.57	130.63	112.06	117.7	119.46	75.92	82.06	83.29	118.71	121.13	143.19	126.75	116.41	80.42	0.27125	0.0292632	0.241986	-0.65702	-0.123103	-0.533917	0.0948942	-0.833376	-0.0574721	7.53e-06	0.539	3.21e-05	2.76e-12	0.0158	1.46e-10	0.0563	1.86e-14	0.233	2.56e-05	0.617	9.75e-05	3.39e-11	0.0283	1.22e-09	0.088
orf19.1782.1	0.18	0.25	0.22	0.13	0.25	0.14	0.35	0.28	0.42	0.2	0.33	0.17	0.45	0.27	0.54	0.53	0.5	0.36	0.21	0.17	0.35	0.23	0.42	0.46	0.693838	-0.325857	1.0197	1.0369	0.82402	0.212884	0.0836029	0.426669	1.23348	0.0546	0.393	0.00832	0.00468	0.0234	0.475	0.822	0.169	0.00171	0.0857	0.476	0.0158	0.00936	0.0401	0.557	0.863
orf19.3912	76.18	81.24	75.57	85.48	73.11	76.53	50.04	47.42	54.62	141.17	116.77	140.44	132.18	121.58	141.34	149.16	136.95	130.82	77.67	78.37	50.69	132.79	131.7	138.98	-0.618458	0.0102269	-0.628685	0.0711664	-0.00876202	0.0799285	0.767295	1.45692	0.748306	8.43e-08	0.895	6.26e-08	0.345	0.907	0.288	1.01e-09	4.57e-15	1.41e-09	4.06e-07	0.921	3.1e-07	0.427	0.93	0.366	7e-09
orf19.1785	91.78	90.74	87.6	81.81	92.33	89.43	68.01	85	78.23	86.04	98.71	92.95	89.6	91.96	67.96	33.29	29.96	31.82	90.04	87.86	77.08	92.56	83.18	31.69	-0.230232	-0.0367179	-0.193514	-1.54751	-0.163197	-1.38432	0.0383361	-1.27895	-0.0881434	0.0352	0.722	0.0723	1.89e-12	0.126	1.68e-11	0.712	7.9e-11	0.398	0.0579	0.78	0.11	2.43e-11	0.18	1.71e-10	0.771
orf19.6783	118.12	114.61	114.55	119.04	110.1	108.32	100.07	98.85	104.24	196.9	169.54	229.78	217.94	192.9	219.99	139.72	126.56	120.85	115.76	112.49	101.05	198.74	210.27	129.05	-0.196457	-0.0424023	-0.154054	-0.611858	0.0914322	-0.70329	0.766537	0.351135	0.900371	0.0266	0.611	0.0754	1.27e-07	0.258	1.1e-08	3.27e-09	0.000299	1.49e-10	0.045	0.683	0.114	5.92e-07	0.334	6.23e-08	2.05e-08
orf19.7534	818.05	810.7	661.15	763.66	657.03	687.77	585.24	558.14	568.37	1358.09	1091.89	1462.17	1074.3	1037.58	1175.3	744.49	734.02	651.2	763.3	702.82	570.58	1304.05	1095.73	709.9	-0.413514	-0.115988	-0.297526	-0.865772	-0.241172	-0.6246	0.766221	0.313963	0.641037	0.000307	0.238	0.00555	5.14e-09	0.016	1.1e-06	4.36e-08	0.00363	7.87e-07	0.000776	0.311	0.011	3.11e-08	0.0286	4.36e-06	2.22e-07
orf19.1791	118.32	114	104.51	134.16	112.08	103.8	116.66	116.52	119.64	128.81	87.63	131.54	147.98	122.67	167.49	371.5	352.91	333.71	112.28	116.68	117.61	116	146.04	352.71	0.0684828	0.0493967	0.0190861	1.63084	0.345405	1.28543	0.0215556	1.58391	0.317564	0.602	0.706	0.884	7.31e-12	0.0136	4.91e-10	0.87	1.13e-11	0.0211	0.675	0.766	0.912	8.14e-11	0.0247	3.65e-09	0.901
orf19.3646	81.29	82.3	84.78	61.81	63.66	72.71	41.04	43.37	42.96	143.15	130.3	149.56	93.42	93.94	77.97	53.08	45.89	49	82.79	66.06	42.46	141	88.44	49.32	-0.963935	-0.330483	-0.633452	-1.51544	-0.673189	-0.842254	0.764867	0.213359	0.422161	3.57e-10	0.000953	5.18e-07	2.32e-14	6.48e-08	2.6e-09	7.76e-09	0.0296	7.05e-05	2.73e-09	0.00219	2.17e-06	5e-13	3.2e-07	1.67e-08	4.54e-08
orf19.4172	106.52	105.8	111.06	101.71	102.53	105.73	60.43	69.48	62.82	182.89	180.57	185.87	126.57	124.57	113.93	29.24	33.82	33.35	107.79	103.32	64.24	183.11	121.69	32.14	-0.748649	-0.0611308	-0.687519	-2.5128	-0.589657	-1.92314	0.764528	-0.99962	0.236002	4.53e-12	0.274	2.35e-11	1.05e-22	1.94e-10	4.19e-20	1.46e-12	6.14e-14	0.000256	5.29e-11	0.352	2.32e-10	4.91e-20	1.57e-09	7.15e-18	1.92e-11
orf19.5863	0.96	0.78	1.17	1.32	1.2	0.84	1	0.99	1.19	1.32	1.48	2.24	1.43	1.42	1.63	6.71	5.45	5.71	0.97	1.12	1.06	1.68	1.49	5.96	0.140825	0.219201	-0.078376	1.8694	-0.127803	1.9972	0.763714	2.49229	0.416709	0.549	0.348	0.729	1.02e-10	0.533	2.51e-11	0.00219	2.15e-12	0.0611	0.627	0.43	0.786	8.81e-10	0.612	2.47e-10	0.00469
orf19.5521	84.78	81.92	79.7	110.77	107.11	108.48	87.52	80.43	73.39	143.53	134.25	139.85	151.92	146.16	151.22	130.02	124.95	115.24	82.13	108.79	80.45	139.21	149.77	123.4	-0.032716	0.405629	-0.438345	-0.173963	0.106006	-0.279969	0.760713	0.619466	0.46109	0.545	1.11e-07	3.06e-08	0.00263	0.0499	1.59e-05	1.01e-12	5.13e-11	8.46e-09	0.623	5.22e-07	1.6e-07	0.00555	0.079	5.11e-05	1.39e-11
orf19.4190	77.31	70.81	70.18	86.93	70.84	73.45	83.16	80.36	78.59	137.74	106.15	128.17	130.69	125.15	142.55	153.59	145.54	152.83	72.76	77.07	80.7	124.02	132.8	150.65	0.150589	0.0782344	0.0723544	0.290127	0.105617	0.18451	0.760398	0.899936	0.787781	0.1	0.383	0.417	0.00229	0.226	0.0376	1.34e-08	4.49e-10	5.92e-09	0.147	0.466	0.5	0.00488	0.299	0.0613	7.49e-08
orf19.1797	44.11	42.21	46.04	41.83	39.17	41	33.18	32.52	33.99	42.82	33.63	43.51	47.01	42.08	47.79	58.18	64.17	59.12	44.12	40.67	33.23	39.99	45.63	60.49	-0.408359	-0.117841	-0.290518	0.612716	0.202258	0.410457	-0.156765	0.864309	0.163334	5.32e-05	0.152	0.00181	9.37e-08	0.0201	2.14e-05	0.0662	2.54e-10	0.0509	0.000155	0.212	0.00395	4.48e-07	0.035	6.7e-05	0.102
orf19.1798	32.32	32.89	30.57	35.25	29.76	28.18	31.42	32.41	34.51	32.25	29.37	37.31	39.43	36.53	44.25	60.49	57.24	52.33	31.93	31.06	32.78	32.98	40.07	56.69	0.0361074	-0.0446348	0.0807422	0.793946	0.285865	0.508081	0.0333458	0.791185	0.363846	0.678	0.61	0.356	2.31e-09	0.00279	1.7e-06	0.706	1.75e-09	0.000263	0.742	0.682	0.438	1.5e-08	0.00585	6.5e-06	0.766
orf19.5537	54.84	64.03	64.18	62.82	65.08	67.08	60.1	50.98	52.49	102.08	84.48	127.71	133.83	117.97	135.6	158.39	153.07	145.11	61.02	64.99	54.53	104.76	129.14	152.19	-0.161614	0.093884	-0.255498	0.561713	0.321429	0.240284	0.760108	1.48343	0.987653	0.13	0.365	0.0204	7.33e-06	0.00325	0.019	1.51e-07	5.26e-13	1.21e-09	0.185	0.448	0.0356	2.49e-05	0.00673	0.0334	6.97e-07
orf19.2287	31.59	28.02	26.12	37.31	29.5	31.26	42.25	40.62	42.92	54.03	42.16	49.12	63.09	50.87	64.68	166.85	164.28	158.54	28.58	32.69	41.93	48.44	59.55	163.22	0.556707	0.189081	0.367626	1.76341	0.297869	1.46554	0.754775	1.96147	0.863563	0.000186	0.151	0.006	1.29e-13	0.0161	2.81e-12	4.05e-06	1.52e-14	2.46e-07	0.000491	0.211	0.0117	2.24e-12	0.0287	3.45e-11	1.45e-05
orf19.5789	81.41	74.31	67.91	77.63	68.04	75.46	81.37	85.89	73.51	132.12	124.38	119.27	83.38	82.73	78.8	70.28	78.42	75.29	74.54	73.71	80.26	125.26	81.64	74.66	0.107799	-0.0154213	0.12322	-0.746629	-0.616627	-0.130002	0.751561	-0.102867	0.150355	0.126	0.823	0.0826	1.62e-10	5.32e-09	0.0672	1.55e-10	0.142	0.037	0.18	0.863	0.124	1.34e-09	3.21e-08	0.103	1.29e-09
orf19.740	192.37	181.21	176.37	226.8	188.08	180.58	187.44	171.7	187.77	374.76	177.28	446.07	422.7	336.16	416.29	324.06	294.69	212.45	183.32	198.49	182.3	332.7	391.72	277.07	-0.00844192	0.108587	-0.117029	-0.172019	0.33838	-0.510399	0.749015	0.585437	0.978808	0.969	0.62	0.593	0.42	0.116	0.0215	0.00199	0.0116	0.000118	0.977	0.691	0.667	0.503	0.167	0.0372	0.0043
orf19.4590	12.49	11.26	10.01	12.92	11.56	11.21	20.67	21.31	26.9	20.56	15.18	22.07	29.14	26.1	31.03	24.37	25.46	26.52	11.25	11.9	22.96	19.27	28.76	25.45	1.01885	0.0837943	0.93506	0.432104	0.602143	-0.17004	0.748455	0.161704	1.2668	2.64e-07	0.591	6.36e-07	0.00187	6.24e-05	0.14	3.74e-05	0.174	2.65e-09	1.16e-06	0.665	2.62e-06	0.00407	0.000179	0.197	0.000112
orf19.1803	11.24	12.89	11.04	14.89	12.06	12.32	17.05	17.55	17.2	12.02	11.57	13.01	14.18	12.55	16.25	22.99	23.94	23.94	11.72	13.09	17.27	12.2	14.32	23.63	0.560513	0.152453	0.40806	0.959541	0.219556	0.739985	0.0531291	0.452157	0.120232	1.29e-06	0.1	5.59e-05	6.52e-11	0.0219	2.12e-09	0.573	3.08e-06	0.171	5.05e-06	0.147	0.000162	5.85e-10	0.0379	1.38e-08	0.649
orf19.1986	639.07	639.94	640.49	572.33	601.16	601.49	476.91	469.08	448.55	1075.88	1045.2	1102.02	756.37	781.75	753.86	292.84	287.17	282.96	639.84	591.66	464.85	1074.36	763.99	287.65	-0.461104	-0.113301	-0.347802	-1.90034	-0.491055	-1.40929	0.746972	-0.692268	0.369219	7.67e-13	0.00135	1.86e-10	7.06e-26	9.32e-14	5.56e-23	1.85e-17	3.55e-16	3.83e-11	1.08e-11	0.00302	1.51e-09	1.05e-22	1.69e-12	2.87e-20	1.17e-15
orf19.6690	38.99	41.56	41.4	33.26	40.33	35.49	21.73	25.91	23.77	59.4	87.08	60.4	38.26	45.5	26.79	22.92	23.88	23.02	40.65	36.36	23.8	68.96	36.85	23.27	-0.775862	-0.161871	-0.613991	-1.5476	-0.905581	-0.642014	0.744311	-0.027422	0.000601451	3.78e-05	0.264	0.000545	3.52e-10	1.23e-06	0.000314	1.6e-05	0.865	0.997	0.000113	0.34	0.00131	2.7e-09	4.82e-06	0.000792	5.14e-05
orf19.1806	1.27	2.03	0.97	1.58	1.04	1.21	1.77	1.69	2.23	2.35	1.37	1.72	3.22	3.55	3.05	5.57	4.87	6.23	1.42	1.28	1.9	1.81	3.28	5.56	0.460352	-0.125325	0.585677	1.64417	0.902866	0.741299	0.363429	1.54724	1.39162	0.0699	0.632	0.0246	3.06e-08	0.000352	0.000147	0.159	3.63e-08	2.95e-06	0.107	0.701	0.042	1.6e-07	0.000879	0.000395	0.22
orf19.1808	42.25	40.17	33.54	44.98	33.35	33.64	58.17	67.66	68.43	36.89	34.33	37.68	42.05	34.72	40.06	61.85	55.05	55.46	38.65	37.32	64.75	36.3	38.94	57.45	0.745974	-0.0591563	0.80513	0.664029	0.0984093	0.56562	-0.0879216	-0.169866	0.0696441	1.8e-07	0.576	5.09e-08	1.53e-06	0.363	1.03e-05	0.417	0.0876	0.509	8.19e-07	0.651	2.55e-07	5.92e-06	0.446	3.43e-05	0.5
orf19.1813	99.02	108.81	111.46	102.18	107.44	115.58	153.34	156.81	154.23	109	114.84	109.68	122.51	127.97	119.33	160.4	162.99	156.08	106.43	108.4	154.79	111.17	123.27	159.82	0.542276	0.0259041	0.516372	0.523825	0.149017	0.374808	0.0647578	0.0463064	0.187871	1.08e-10	0.596	2.54e-10	1.96e-10	0.0052	6.16e-08	0.194	0.329	0.000715	9.24e-10	0.669	2.01e-09	1.58e-09	0.0103	3.05e-07	0.262
orf19.7394	106.37	107	96.14	115.88	103.95	106.76	135.55	130.04	127.16	167.3	156.26	197.53	149.24	138.04	170.9	146.86	149.17	147	103.17	108.86	130.91	173.7	152.73	147.67	0.344954	0.0771684	0.267785	-0.22511	-0.184252	-0.0408577	0.744206	0.174143	0.482786	0.000429	0.367	0.00386	0.011	0.0336	0.619	8.35e-09	0.0442	6.88e-06	0.00105	0.45	0.00785	0.0204	0.0555	0.69	4.85e-08
orf19.7103	47.06	45.79	42.55	53.36	46.91	46.13	29.41	27.58	29.95	77.32	69.87	79.82	61.07	59.73	65.19	26.73	28.25	27.17	45.13	48.8	28.98	75.67	62	27.38	-0.639596	0.110956	-0.750553	-1.46212	-0.286235	-1.17589	0.743092	-0.0794333	0.345901	2.03e-09	0.0853	8.73e-11	7.7e-17	7.25e-05	7.81e-15	2.65e-11	0.258	8.47e-06	1.33e-08	0.127	7.62e-10	3.84e-15	0.000206	1.94e-13	2.59e-10
orf19.4869	58.91	50.31	42.83	71.87	61.78	65.15	43.82	43.63	39.04	83.88	83.04	85.27	87.77	87.13	80.74	112.25	96.7	104.88	50.68	66.27	42.16	84.06	85.21	104.61	-0.254402	0.395336	-0.649738	0.312383	0.0194515	0.292932	0.741492	1.30828	0.365607	0.00589	6.56e-05	6.72e-08	0.000517	0.805	0.000917	5.1e-09	9.96e-14	0.000114	0.0116	0.000188	3.3e-07	0.00125	0.849	0.00211	3.09e-08
orf19.5431	32.71	28.85	24.22	39.34	30.26	36.36	39.98	36.76	39.24	50.16	35.16	62	64.57	48.17	75.56	129.58	167.52	76.68	28.59	35.32	38.66	49.11	62.77	124.59	0.444186	0.301312	0.142874	1.32823	0.374128	0.954106	0.740547	1.62459	0.813363	0.0761	0.223	0.541	2.59e-06	0.0992	0.000119	0.00489	1.4e-07	0.00134	0.115	0.295	0.619	9.59e-06	0.145	0.000324	0.00976
orf19.3105	4.28	4.3	3.71	4.59	3.4	4.14	3.23	3.59	3.92	7.49	5.66	7.73	9.72	9.37	12.62	23.94	24.52	27.45	4.1	4.04	3.58	6.96	10.57	25.3	-0.200277	-0.0365224	-0.163754	1.88376	0.603206	1.28056	0.739607	2.82365	1.37934	0.256	0.828	0.347	6.14e-14	9e-05	4.98e-12	8.83e-05	6.48e-16	1.8e-09	0.332	0.868	0.429	1.17e-12	0.000251	5.76e-11	0.000247
orf19.6976	10.81	12.39	9.38	12.85	11.24	11	12.4	11.54	13.47	19.63	16.34	18.51	20.19	18.85	26.79	76.06	71.73	72.88	10.86	11.7	12.47	18.16	21.94	73.56	0.200778	0.110481	0.0902968	2.02674	0.251319	1.77542	0.739286	2.56525	0.880124	0.123	0.391	0.466	2.92e-16	0.0242	1.04e-15	3.4e-06	9e-18	7.14e-08	0.176	0.474	0.549	1.18e-14	0.0415	3.48e-14	1.23e-05
orf19.1825	12.72	13.07	13.7	14.31	12.98	13.1	13.39	11.91	12.23	14.84	13.38	16.39	12.82	12.82	16.07	9.03	8.79	10.65	13.17	13.46	12.51	14.87	13.91	9.49	-0.0734721	0.0308662	-0.104338	-0.648463	-0.102903	-0.54556	0.163389	-0.411602	0.02962	0.424	0.73	0.253	5.87e-07	0.255	6.35e-06	0.0811	0.000248	0.737	0.507	0.787	0.329	2.43e-06	0.331	2.19e-05	0.122
orf19.1233	378.49	378.44	355.53	396.1	352.41	361.63	286.95	301.13	299.86	630.21	588.23	636.98	587.71	554.77	616.09	485.79	469.67	432.89	370.82	370.05	295.98	618.47	586.19	462.78	-0.32516	-0.00466094	-0.320499	-0.417459	-0.0779644	-0.339495	0.736817	0.644518	0.663513	3.66e-06	0.93	4.35e-06	3.81e-08	0.136	9.73e-07	1.42e-12	2.45e-11	9.99e-12	1.32e-05	0.948	1.54e-05	1.96e-07	0.192	3.89e-06	1.88e-11
orf19.1308	78.51	76.46	75.14	83.58	81.27	87.04	89.05	87.04	78.71	139.39	109.11	137.52	99.42	92.24	100.85	105.51	116.61	110.94	76.7	83.96	84.94	128.68	97.51	111.02	0.145701	0.129691	0.0160102	-0.202702	-0.390848	0.188146	0.735683	0.38728	0.215144	0.0544	0.0839	0.825	0.00813	1.4e-05	0.0135	6.53e-10	1.61e-05	0.00618	0.0853	0.126	0.865	0.0155	4.53e-05	0.0246	4.74e-09
orf19.7307	51.36	53.48	44.65	57.19	49.15	47.45	97.22	90.01	91.76	83.34	76.44	88.93	81.76	72.02	91.53	266.58	267.4	270.09	49.83	51.26	92.99	82.9	81.77	268.02	0.903115	0.0402114	0.862903	1.69665	-0.0244154	1.72106	0.734157	1.52769	0.66953	1e-09	0.665	2.01e-09	9.62e-16	0.782	6.59e-16	4.27e-08	7.07e-15	1.63e-07	7e-09	0.73	1.32e-08	3.26e-14	0.83	2.35e-14	2.18e-07
orf19.5644	7.12	7.37	8.59	6.1	8.73	8.49	6.74	7.82	7.33	11.34	14.24	12.55	14.85	14.75	13.35	23.03	23.84	24.71	7.69	7.77	7.3	12.71	14.32	23.86	-0.0732438	0.00616198	-0.0794058	0.907022	0.1754	0.731623	0.730617	1.71088	0.899854	0.59	0.963	0.555	5.29e-09	0.116	7.13e-08	5.91e-06	3.41e-13	1.14e-07	0.665	0.973	0.632	3.19e-08	0.167	3.49e-07	2.05e-05
orf19.1833	795.14	797.94	752.42	778.75	776.27	729.78	881.32	820.36	819.47	904.69	752.41	933.26	905	836.51	947.67	1439.38	1331.45	1238.93	781.83	761.6	840.38	863.45	896.39	1336.59	0.104002	-0.0374872	0.141489	0.636489	0.0594395	0.57705	0.135423	0.667911	0.23235	0.174	0.619	0.0689	1.3e-08	0.43	6.05e-08	0.0823	5.19e-09	0.00468	0.238	0.69	0.105	7.27e-08	0.513	3e-07	0.123
orf19.2124	18.24	18.44	20.37	16.24	21.6	19.39	17.56	20.41	17.48	30.2	36.27	28.06	29.67	38.31	25.45	23.25	20.49	21.41	19.01	19.07	18.48	31.51	31.15	21.71	-0.0409213	0.00215218	-0.0430735	-0.539724	-0.0261747	-0.513549	0.730229	0.231426	0.701902	0.765	0.987	0.751	0.000193	0.824	0.000286	8.7e-06	0.0875	1.09e-05	0.816	0.99	0.804	0.000507	0.864	0.000726	2.92e-05
orf19.2364	1351.86	1378.8	1349.13	1202.25	1246.79	1268.84	1163.86	1214.89	1120.3	2268.94	2234.17	2264.31	1549.6	1675.97	1633.78	445.48	498.48	446.52	1359.93	1239.29	1166.35	2255.8	1619.78	463.49	-0.222069	-0.134452	-0.0876171	-2.2837	-0.478521	-1.80518	0.730005	-1.33163	0.385937	3.91e-05	0.00506	0.0557	2.46e-24	1.23e-10	4.66e-22	3.42e-14	4.06e-19	8.2e-09	0.000117	0.0101	0.0871	2.12e-21	1.04e-09	1.66e-19	6.99e-13
orf19.1836	30.54	30.78	24.5	36.48	27.26	29.25	30.25	30.03	32.55	28.44	23.54	30.41	29.18	26.24	39.28	74.37	71.86	71.21	28.6	31	30.94	27.46	31.57	72.48	0.118023	0.10881	0.00921265	1.4166	0.183858	1.23275	-0.0686746	1.22991	0.00637364	0.354	0.391	0.941	5.05e-11	0.163	3.03e-10	0.6	3.17e-10	0.959	0.436	0.474	0.956	4.64e-10	0.225	2.35e-09	0.673
orf19.93	179.12	173.38	156.4	188.06	173.1	179.68	202.19	204.26	200.56	311.48	249.6	285.54	359.64	336.02	334.19	231.19	226.05	206.55	169.63	180.28	202.34	282.21	343.28	221.26	0.256623	0.0889084	0.167715	-0.344841	0.289254	-0.634095	0.729514	0.12805	0.92986	0.000802	0.193	0.0183	2.35e-05	0.000163	1.4e-09	1.76e-10	0.0618	1.16e-12	0.00187	0.261	0.0322	7.31e-05	0.000433	9.49e-09	1.44e-09
orf19.1839	491.09	460.92	412.16	500.29	420.95	416.18	495.49	454.31	499.7	474.43	343.86	515.43	473.34	431.73	605.53	649.74	676.47	557.8	454.72	445.8	483.17	444.57	503.53	628	0.0895951	-0.0302472	0.119842	0.520262	0.185821	0.33444	-0.0538415	0.376825	0.162227	0.502	0.82	0.37	0.000596	0.173	0.0161	0.689	0.00769	0.228	0.583	0.861	0.453	0.00142	0.236	0.0287	0.751
orf19.5713	14.7	15.53	19.61	15.47	17.88	15.19	12.95	12.35	12.83	26.97	24.06	31.7	43.33	39.31	44.98	50.66	45.95	44.69	16.62	16.18	12.71	27.58	42.54	47.1	-0.373817	-0.0220681	-0.351749	0.788665	0.638387	0.150278	0.726075	1.88856	1.38653	0.0133	0.868	0.0183	1.73e-07	5.23e-06	0.135	6.64e-06	3.18e-13	4.41e-11	0.0242	0.9	0.0323	7.91e-07	1.83e-05	0.191	2.28e-05
orf19.1840	263.43	274.19	273.25	240.43	248.98	250.36	285.7	281.53	281.28	255.58	264.94	268.6	222.72	242.04	231.08	114.29	121.09	120.65	270.29	246.59	282.84	263.04	231.95	118.68	0.0656829	-0.132427	0.19811	-1.14833	-0.181825	-0.966509	-0.039397	-1.25341	-0.0887957	0.182	0.0113	0.000422	6.45e-17	0.00107	2.38e-15	0.421	8.7e-18	0.0785	0.248	0.0209	0.00104	3.32e-15	0.00244	6.99e-14	0.504
orf19.94	24.29	25.42	37.67	28.07	29.07	30.03	22.02	24.05	22.69	47.28	46.67	47.37	32.76	37.7	29.17	10.07	12.57	15.34	29.13	29.06	22.92	47.11	33.21	12.66	-0.315671	0.0260923	-0.341763	-1.9253	-0.505522	-1.41978	0.724181	-0.88545	0.192567	0.0256	0.838	0.0158	3.85e-12	0.000327	1.73e-09	5.64e-06	6.46e-06	0.134	0.0434	0.876	0.0282	4.57e-11	0.000822	1.15e-08	1.96e-05
orf19.5132	21.34	20.89	24.61	20.93	20.42	18.07	6.23	7.67	7.41	42.36	27.35	43.56	28.36	27.03	27.05	5.1	3.54	3.69	22.28	19.8	7.1	37.76	27.48	4.11	-1.65272	-0.163756	-1.48896	-3.17686	-0.414731	-2.76213	0.722454	-0.801686	0.47148	2.64e-09	0.229	1.84e-08	9.7e-14	0.00206	1.92e-12	7.1e-06	0.00199	0.0013	1.69e-08	0.302	9.97e-08	1.74e-12	0.00443	2.45e-11	2.42e-05
orf19.551	174.6	167.18	159.69	181.43	166.29	175.78	180.62	181.58	179.89	285.13	257.29	284.41	212.87	214.26	224.3	444.43	427.29	416.48	167.16	174.5	180.7	275.61	217.14	429.4	0.113318	0.0615245	0.0517933	0.641902	-0.342382	0.984285	0.719897	1.24848	0.31599	0.0283	0.216	0.293	1.99e-12	2.98e-07	3.54e-16	4.81e-13	2.73e-18	1.21e-06	0.0476	0.287	0.372	2.53e-11	1.3e-06	1.4e-14	7.14e-12
orf19.1844	0.22	0.29	0.42	0.36	0.54	0.51	0.89	0.95	0.91	0.46	0.21	0.4	0.45	0.55	0.2	1.19	0.63	1.06	0.31	0.47	0.92	0.36	0.4	0.96	1.63521	0.655513	0.979696	1.43645	0.149052	1.28739	0.192564	-0.00619955	-0.313898	0.000311	0.127	0.0102	0.000901	0.729	0.00174	0.665	0.984	0.439	0.000783	0.181	0.019	0.00208	0.786	0.00381	0.731
orf19.1847	114.37	130.68	150.48	90.34	129.82	127.37	25.46	38.65	22.97	136.46	157.26	137.34	13.61	17.78	11.19	162.9	183.28	143.34	131.84	115.84	29.03	143.68	14.19	163.17	-2.20796	-0.196187	-2.01177	0.180157	-3.34641	3.52657	0.131359	2.51947	-3.01886	2.03e-11	0.226	1.27e-10	0.257	1.45e-13	4.25e-14	0.411	1.24e-12	1.19e-12	2.04e-10	0.298	1.07e-09	0.332	2.47e-12	8.47e-13	0.494
orf19.1849	75.56	76.54	69.3	81.42	68.5	65.52	90.59	99.03	91.72	68.14	53.37	70.94	88.65	77.34	99.82	275.73	247.78	257.94	73.8	71.81	93.78	64.15	88.6	260.48	0.345832	-0.044262	0.390094	2.0351	0.471738	1.56337	-0.216116	1.47316	0.299884	0.00175	0.655	0.000578	3.24e-16	9.09e-05	4.73e-14	0.0406	1.51e-13	0.00544	0.00383	0.722	0.00139	1.3e-14	0.000253	9.28e-13	0.0657
orf19.4574	11.28	12.13	12	15.04	13.57	14.91	15.15	13.91	15.72	21.44	17.54	19.67	25.91	23.18	29.13	62.74	62.9	60.3	11.8	14.5	14.93	19.55	26.07	61.98	0.33582	0.29216	0.0436599	1.67439	0.411794	1.2626	0.718866	2.05744	0.8385	0.00201	0.00589	0.635	1.29e-16	3.93e-05	7.32e-15	1.18e-07	3.66e-18	1.05e-09	0.00433	0.0116	0.704	5.92e-15	0.000117	1.84e-13	5.52e-07
orf19.1850	33.49	35.53	40.33	32.53	42.4	39.73	58.35	54.14	53.86	35.43	36.13	34.41	42.19	41.7	36.56	55.2	51.1	55.29	36.45	38.22	55.45	35.32	40.15	53.87	0.609566	0.0661115	0.543454	0.605862	0.184644	0.421217	-0.0395497	-0.0432536	0.0789832	1.13e-07	0.427	5.76e-07	1.56e-07	0.0363	1.93e-05	0.642	0.571	0.337	5.32e-07	0.509	2.39e-06	7.18e-07	0.0595	6.09e-05	0.71
orf19.1852	23.36	22.29	22.55	23.36	26.01	26.41	40.71	42.1	43.64	24.33	24.47	24.23	23	26.79	22.95	40.48	39.93	37.56	22.73	25.26	42.15	24.35	24.24	39.32	0.890057	0.150192	0.739866	0.691933	-0.00650957	0.698443	0.099712	-0.098412	-0.0569891	4.28e-13	0.0241	9.35e-12	6.34e-11	0.919	3.49e-11	0.133	0.0779	0.361	6.45e-12	0.0413	1.02e-10	5.71e-10	0.939	3.33e-10	0.188
orf19.7190	17.42	18.97	18.62	20.89	17.95	19.06	25.27	24.83	27.7	32.88	26.83	31.42	27.19	22.74	29.9	35.73	42.18	36.26	18.34	19.3	25.94	30.37	26.61	38.06	0.497578	0.0688766	0.428702	0.334882	-0.197302	0.532183	0.718412	0.555715	0.452234	0.000141	0.547	0.000542	0.0019	0.0621	1.3e-05	1.08e-06	7.52e-06	0.000308	0.000379	0.625	0.00131	0.00413	0.0961	4.22e-05	4.28e-06
orf19.445	88.03	91.3	80.46	95.63	78.7	76.32	122.44	108.58	114.96	152.24	125.42	150.43	130.34	119.44	156.4	181.83	183.24	176.85	86.59	83.55	115.33	142.7	135.39	180.64	0.413613	-0.0569611	0.470574	0.347515	-0.0803346	0.42785	0.715266	0.649168	0.691892	0.000295	0.564	6.95e-05	0.00112	0.403	0.000131	1.91e-07	5.45e-07	3.08e-07	0.000746	0.641	0.000198	0.00253	0.486	0.000355	8.65e-07
orf19.7468	22.74	23.95	22.75	28.51	27.29	26.41	36.58	34.53	35.11	37.89	33.44	43.74	39.04	37.18	40.88	53.99	55.35	51.15	23.15	27.41	35.41	38.36	39.03	53.5	0.613157	0.243946	0.369211	0.495544	0.0372469	0.458298	0.713566	0.595953	0.506867	3.14e-07	0.0105	0.000171	1.55e-06	0.641	3.68e-06	2.9e-08	7.84e-08	2.69e-06	1.37e-06	0.0196	0.000454	5.98e-06	0.71	1.33e-05	1.52e-07
orf19.2138	1054.09	1061.7	988.77	945.82	931.93	950.78	814.42	798.2	787.07	1684.85	1633.48	1775.02	1206.72	1255.58	1280.96	588.12	576.6	520.99	1034.85	942.85	799.9	1697.78	1247.75	561.9	-0.37091	-0.133915	-0.236994	-1.59477	-0.443661	-1.15111	0.713443	-0.510413	0.403697	4.31e-08	0.00704	3.2e-05	9.33e-21	1.09e-09	1.13e-17	1.31e-13	2.16e-10	7.81e-09	2.19e-07	0.0136	9.71e-05	2.01e-18	7.58e-09	7.65e-16	2.26e-12
orf19.6308	8.17	8.09	6.84	7.49	6.86	5.9	7.29	9.6	10.5	13.96	11.27	12.83	10.9	9.09	10.15	9.93	8.98	11.09	7.7	6.75	9.13	12.69	10.05	10	0.226217	-0.186921	0.413138	-0.3463	-0.330551	-0.0157488	0.712407	0.139891	0.568778	0.133	0.235	0.0105	0.0126	0.0186	0.905	4.06e-05	0.306	0.000726	0.188	0.309	0.0195	0.023	0.0327	0.929	0.000121
orf19.1860.1	91.47	96.53	99.23	92.22	104.57	100.23	101.35	95.14	88.59	92.22	104.15	86	82.15	89.92	88.21	88.57	90.79	89.13	95.75	99	95.03	94.12	86.76	89.5	-0.0117514	0.0476383	-0.0593896	-0.0692271	-0.115371	0.0461436	-0.0272215	-0.0846973	-0.190231	0.853	0.454	0.352	0.282	0.081	0.469	0.669	0.189	0.00606	0.887	0.536	0.434	0.361	0.122	0.552	0.734
orf19.372	18.28	17.76	15.37	17	18.54	20.04	29.85	31.48	26.54	28.4	28.73	26.77	28.22	27.24	22	39.46	36.65	34.97	17.13	18.53	29.29	27.97	25.82	37.02	0.775301	0.110186	0.665115	0.402677	-0.116526	0.519204	0.711528	0.338905	0.484816	3.8e-07	0.35	2.47e-06	0.000412	0.267	2.07e-05	1.91e-06	0.0016	0.000173	1.63e-06	0.432	9.19e-06	0.00102	0.344	6.49e-05	7.25e-06
orf19.1862	26.31	30.82	54.77	22.78	27.79	27.15	14.71	17.33	15.8	21.44	43.17	51.5	16.67	29.78	15.08	5.67	29.22	7.11	37.3	25.91	15.95	38.7	20.51	14	-1.15253	-0.453108	-0.699422	-1.71356	-0.867794	-0.845768	0.0336951	-0.527336	-0.380991	0.00631	0.202	0.0888	0.000458	0.0275	0.068	0.921	0.259	0.322	0.0123	0.27	0.132	0.00112	0.0464	0.104	0.941
orf19.1863	0.22	0.44	0.3	0.54	0.48	0.6	0.16	0.32	0.46	0.37	0.25	0.55	0.27	0.27	0.28	0.42	0.6	1.02	0.32	0.54	0.31	0.39	0.27	0.68	-0.0918228	0.808508	-0.900331	0.779114	-0.422308	1.20142	0.26593	1.13687	-0.964887	0.828	0.0469	0.0291	0.0447	0.321	0.00437	0.524	0.00608	0.0213	0.868	0.0747	0.0488	0.0716	0.402	0.0088	0.604
orf19.1799	170.66	177.45	170.22	139.4	147.03	152.09	106.74	104.12	96.24	270.01	287.32	291.54	231.91	250.61	226.85	243.02	240.57	237.7	172.77	146.17	102.36	282.96	236.46	240.43	-0.755934	-0.242199	-0.513736	-0.234085	-0.25884	0.0247555	0.711043	1.23289	0.694401	3.33e-12	0.000199	5.06e-09	0.000193	6.45e-05	0.642	5.43e-12	1.08e-16	9.91e-12	4.02e-11	0.000521	3.07e-08	0.000506	0.000185	0.71	6.23e-11
orf19.4853	8.83	8.99	9.34	9.28	7.88	8.78	5.75	5.22	4.36	16.1	12.78	16.11	15.35	13.06	16.46	12.73	9.78	12.21	9.05	8.65	5.11	15	14.96	11.57	-0.827494	-0.0747736	-0.75272	-0.374642	1.20643e-05	-0.374654	0.710353	1.16321	0.785139	2.87e-05	0.592	8.91e-05	0.00423	1	0.00356	1.37e-05	9.38e-08	2.58e-06	8.78e-05	0.666	0.000249	0.00855	1	0.0073	4.45e-05
orf19.2765	1265.93	1349.34	1076.56	1304.74	1357.12	1388.77	1429.47	1560.59	1478.16	1932.73	1867.91	2234.08	2536.65	2563.45	2114.36	952.09	785.65	810.31	1230.61	1350.21	1489.41	2011.57	2404.82	849.35	0.280508	0.139292	0.141216	-1.24368	0.259481	-1.50316	0.709421	-0.814765	0.829611	0.00352	0.12	0.112	1.14e-12	0.005	2e-14	3.19e-08	3.81e-09	1.56e-09	0.00723	0.172	0.162	1.54e-11	0.00995	4.39e-13	1.66e-07
orf19.1868	254.74	295.35	302.88	160.53	226.79	202.34	70.32	94.58	64.34	67.18	770.1	63.93	23.03	34.96	13.22	5.81	5	5.2	284.32	196.55	76.41	300.41	23.74	5.34	-1.91085	-0.541971	-1.36887	-4.82993	-2.74812	-2.08181	-0.905881	-3.82497	-3.11203	0.00274	0.33	0.0259	9.17e-05	0.000528	0.0659	0.116	0.0011	0.000125	0.00576	0.411	0.0439	0.000255	0.00128	0.101	0.167
orf19.4966	116.77	119.65	115.59	104.77	98.09	99.03	73.54	83.03	80.39	188.29	176.33	212.91	180.19	165.68	172.62	117.78	102.95	112.7	117.34	100.63	78.99	192.51	172.83	111.14	-0.572945	-0.222238	-0.350707	-0.789754	-0.15062	-0.639135	0.708515	0.491705	0.780133	6.48e-08	0.00498	7.47e-05	1.21e-10	0.0388	5.66e-09	9.55e-10	7.01e-07	1.73e-10	3.19e-07	0.00992	0.000212	1.02e-09	0.0631	3.4e-08	6.69e-09
orf19.4662	12.53	12.81	10.57	17.18	13.08	14.78	16.9	12.61	14.19	18.84	19.42	20.31	23.92	19.44	24.98	23.36	21.74	23.26	11.97	15.01	14.57	19.52	22.78	22.79	0.27877	0.316058	-0.037288	0.222145	0.209198	0.0129474	0.707672	0.651047	0.600811	0.0432	0.0224	0.764	0.0538	0.0721	0.902	1.24e-05	9.12e-06	2.64e-05	0.0696	0.0386	0.815	0.0845	0.11	0.926	4.05e-05
orf19.7053	39.3	41.45	42.39	28.91	30.85	31.3	28.2	31.67	29.3	62.82	51.36	94.28	76.03	77.51	68.78	82.26	53.55	71.21	41.05	30.35	29.72	69.48	74.11	69.01	-0.466626	-0.43592	-0.0307061	0.0207014	0.146957	-0.126255	0.705154	1.19248	1.28803	0.00961	0.0141	0.858	0.889	0.326	0.392	0.000139	1.57e-07	3.97e-08	0.0181	0.0254	0.891	0.916	0.407	0.475	0.000375
orf19.3205	96.38	91.6	97.29	108.04	88.77	86.14	134.16	115.22	117.56	171.35	142.82	152.16	141.49	130.86	159.98	133.44	134.74	130	95.09	94.32	122.31	155.44	144.11	132.73	0.360853	-0.0186291	0.379483	-0.222925	-0.111162	-0.111763	0.704764	0.120986	0.612231	0.000385	0.832	0.000223	0.0146	0.2	0.197	3.91e-08	0.166	3.61e-07	0.000954	0.871	0.000579	0.0264	0.269	0.265	2.01e-07
orf19.4655	13.38	13.3	13.31	14.09	13.24	13.92	20.92	24.61	23.73	21.57	20.02	24	26.09	24.28	24.98	27.35	27.05	26.2	13.33	13.75	23.09	21.86	25.12	26.87	0.787907	0.0421373	0.74577	0.308595	0.210032	0.0985626	0.703455	0.224143	0.87135	6.81e-10	0.614	1.28e-09	0.00015	0.00596	0.14	8.14e-09	0.00236	5.8e-11	4.92e-09	0.685	8.72e-09	0.000402	0.0117	0.196	4.74e-08
orf19.188	99.17	100.9	100.1	111.06	97.3	93.57	125.37	108.87	119	96.73	91.19	100.13	92.68	82.15	97.62	62.88	62.67	57.61	100.06	100.64	117.75	96.02	90.81	61.05	0.232447	0.00468377	0.227763	-0.651806	-0.0834446	-0.568362	-0.0611193	-0.945372	-0.149248	0.012	0.957	0.0134	1.8e-07	0.343	1.44e-06	0.484	2.24e-10	0.095	0.0221	0.968	0.0243	8.17e-07	0.425	5.58e-06	0.566
orf19.2638	2.56	2.6	3.11	3.86	2.78	2.65	2.21	2.77	3.36	4.61	4.14	4.71	3.97	3.97	5.78	7.53	7.48	8.3	2.76	3.1	2.78	4.49	4.57	7.77	-0.0108399	0.154727	-0.165567	0.793712	-0.00726802	0.80098	0.701421	1.50597	0.539426	0.954	0.401	0.367	8.89e-06	0.963	4.89e-06	0.000532	1.76e-09	0.00319	0.966	0.484	0.449	2.98e-05	0.973	1.72e-05	0.00128
orf19.5908	145.03	145.43	133.69	200.1	198.12	185.59	122.26	132.64	128.84	234.2	159.28	328.71	319.44	284.22	304.4	57.74	61.59	55.78	141.38	194.6	127.91	240.73	302.68	58.37	-0.144459	0.461559	-0.606018	-1.97686	0.39592	-2.37278	0.701368	-1.13103	0.635729	0.325	0.00349	0.000304	3.82e-12	0.00837	7.54e-14	5.63e-05	1.3e-07	0.000125	0.406	0.00717	0.000769	4.54e-11	0.0159	1.39e-12	0.000163
orf19.225	56.47	55.93	60.37	51.48	56.78	59.07	37.57	37.8	36.68	89.93	111.66	81.19	58.34	62.53	52.45	23.36	23.55	25.48	57.59	55.78	37.35	94.26	57.78	24.13	-0.62359	-0.0479846	-0.575605	-1.9587	-0.696347	-1.26235	0.700984	-0.634125	0.0526215	1.58e-06	0.608	4.92e-06	2.05e-15	1.14e-07	1.88e-11	1.05e-07	4.18e-06	0.573	6.1e-06	0.68	1.73e-05	6.21e-14	5.39e-07	1.9e-10	4.97e-07
orf19.5976	14.43	16.55	17.87	14.78	16.66	17	11.01	10.68	10.74	26.56	24.92	27.87	27.97	25.28	25.24	25.57	27.34	28.02	16.28	16.15	10.81	26.45	26.16	26.98	-0.58449	-0.00912754	-0.575363	0.0316247	-0.0107189	0.0423436	0.700619	1.31673	0.699027	7.76e-07	0.908	8.76e-07	0.638	0.875	0.522	3.36e-09	6.68e-14	2.23e-09	3.15e-06	0.931	3.52e-06	0.706	0.905	0.601	2.11e-08
orf19.1886	113.17	105.08	98.72	125.51	104.37	106.63	128.66	119.57	123.8	120.09	87.41	119.36	112.28	97.99	137.84	197.99	203.39	192.37	105.66	112.17	124.01	108.95	116.04	197.92	0.2327	0.0831968	0.149503	0.878977	0.0912322	0.787745	0.0288419	0.67512	0.0368773	0.0736	0.51	0.238	3.11e-07	0.472	1.47e-06	0.82	1.22e-05	0.768	0.112	0.591	0.312	1.35e-06	0.554	5.68e-06	0.861
orf19.1300	54.19	56.76	52.04	56.21	48.72	49.79	70.35	67.99	71.11	88.73	86.11	89.93	70.13	63.07	83.93	40.66	41.49	41.9	54.33	51.57	69.82	88.26	72.38	41.35	0.362182	-0.0777102	0.439892	-1.09367	-0.2984	-0.795269	0.700208	-0.755643	0.479518	3.96e-05	0.292	2.99e-06	3.55e-13	0.000283	1.86e-10	1.41e-09	4.86e-10	8.34e-07	0.000118	0.371	1.1e-05	5.47e-12	0.000718	1.51e-09	9.57e-09
orf19.1663	41.09	41.22	36.32	47.58	41.21	38	50.37	47.68	49.01	61.65	54.97	78.72	66.06	57.37	73.74	95.82	87.87	98.58	39.54	42.27	49.02	65.11	65.72	94.09	0.311571	0.0932079	0.218364	0.549663	0.0246142	0.525048	0.700106	0.938197	0.631512	0.00787	0.397	0.0499	1.43e-05	0.809	2.31e-05	1.14e-06	4.18e-09	3.79e-06	0.0151	0.48	0.079	4.61e-05	0.853	7.21e-05	4.5e-06
orf19.1889	132.7	138.73	148.26	117.14	136.43	128.23	127.05	128.22	122.56	111.23	157.4	112.78	86.99	91.18	85.83	95.89	97.1	95.26	139.9	127.27	125.94	127.14	88	96.08	-0.150092	-0.137086	-0.0130057	-0.387696	-0.514769	0.127073	-0.152608	-0.390212	-0.530291	0.0919	0.121	0.88	0.000189	6.2e-06	0.16	0.0886	0.000166	3.72e-06	0.136	0.174	0.909	0.000497	2.14e-05	0.221	0.132
orf19.1890	50.47	49.86	49.06	48.45	46.68	47	32.66	33.04	33.39	56.07	46.63	55.77	38.36	38.76	42.91	35.69	40.42	34.97	49.79	47.37	33.03	52.83	40.01	37.03	-0.592376	-0.0721788	-0.520197	-0.503698	-0.396929	-0.106769	0.0766465	0.165325	-0.248104	6.27e-09	0.257	5.76e-08	6.84e-08	2.82e-06	0.111	0.232	0.0199	0.00074	3.73e-08	0.333	2.86e-07	3.36e-07	1.04e-05	0.161	0.305
orf19.755	53.8	49.63	51.76	55.56	48.65	51.72	61.75	59.45	64.46	91.8	78.22	82.25	75.61	68.47	80.57	70.39	73.83	63.72	51.73	51.98	61.89	84.09	74.88	69.31	0.258479	0.00470262	0.253776	-0.276736	-0.168009	-0.108728	0.698251	0.163036	0.52554	0.00175	0.949	0.00198	0.000704	0.0259	0.136	2.22e-09	0.0312	2.51e-07	0.00383	0.962	0.00427	0.00166	0.044	0.192	1.44e-08
orf19.3114	26.27	26.93	28.23	23.9	27.59	27.11	12	11.43	10.82	43.7	40.93	47.97	43.47	50.77	45.54	26.26	25.88	24.55	27.14	26.2	11.42	44.2	46.59	25.56	-1.24775	-0.052058	-1.19569	-0.782385	0.0805702	-0.862955	0.697912	1.16327	0.830541	4.4e-12	0.507	9.8e-12	3.52e-10	0.253	4.12e-11	3.38e-09	1.52e-11	9.94e-11	5.15e-11	0.588	1.06e-10	2.69e-09	0.329	3.87e-10	2.12e-08
orf19.1815	417.41	403.31	384.76	407.76	395.73	378.01	345.71	334.62	329.82	676.7	594.3	689.48	602.33	607.45	618.46	571.34	564.78	530.6	401.82	393.83	336.72	653.49	609.41	555.57	-0.254395	-0.0285273	-0.225868	-0.229683	-0.0965075	-0.133176	0.697762	0.722474	0.629782	0.000238	0.625	0.000776	0.000421	0.0953	0.0246	2.52e-11	1.39e-11	1.63e-10	0.000613	0.695	0.00181	0.00104	0.14	0.0421	2.47e-10
orf19.1897	68.09	74.8	65.85	66.46	68.4	68.27	94.62	92.61	92.56	66.81	66.56	67.6	77.23	79.66	70.46	88.32	78.78	80.88	69.58	67.71	93.26	66.99	75.78	82.66	0.424468	-0.0375081	0.461976	0.301513	0.17728	0.124233	-0.0531126	-0.176068	0.161676	1.02e-07	0.504	2.46e-08	1.76e-05	0.00423	0.0328	0.351	0.00368	0.00767	4.83e-07	0.585	1.31e-07	5.61e-05	0.00855	0.0544	0.433
orf19.190	16.26	17.49	15.49	17.69	16.27	15.65	16.28	17.03	16.4	15.68	13.94	17.82	15.35	13.75	16.38	10.14	8.66	9.14	16.41	16.54	16.57	15.81	15.16	9.31	0.0145954	0.0109764	0.00361891	-0.752481	-0.0540046	-0.698477	-0.0695597	-0.836636	-0.134541	0.881	0.91	0.97	6.73e-07	0.597	1.67e-06	0.493	7.98e-08	0.179	0.91	0.933	0.978	2.76e-06	0.671	6.41e-06	0.574
orf19.6524	628.28	628.27	570.83	616.5	602.94	611.21	695.52	657.44	649.59	991.57	957.23	1005.06	843.06	846.32	887.09	470.41	465.58	458.2	609.13	610.22	667.52	984.62	858.82	464.73	0.132977	0.00366259	0.129314	-1.08239	-0.1974	-0.88499	0.693428	-0.521938	0.492366	0.0028	0.927	0.00342	1.83e-18	3.83e-05	1.32e-16	1.77e-14	7.64e-12	1.59e-11	0.00587	0.946	0.00703	1.66e-16	0.000115	6.01e-15	3.93e-13
orf19.2513	2.17	1.8	2.16	2.83	1.43	1.96	2.32	1.77	2.27	3.59	2.66	3.82	4.9	3.52	5.65	11.9	10.17	10.02	2.04	2.07	2.12	3.36	4.69	10.69	0.0458829	-0.0451235	0.0910064	1.69998	0.469311	1.23067	0.689834	2.34393	1.20427	0.867	0.87	0.738	9.08e-09	0.0407	2.06e-07	0.013	1.77e-10	4.09e-05	0.899	0.901	0.794	5.24e-08	0.0659	9.26e-07	0.0237
orf19.1902	125.2	114.91	110.35	134.41	111.15	112.22	150.23	145.23	148.23	139.72	98.86	143.95	157.81	138.44	183.75	544.98	511.62	491.6	116.82	119.26	147.9	127.51	160	516.07	0.342187	0.0260191	0.316168	2.0395	0.338851	1.70065	0.104941	1.80225	0.417773	0.00924	0.832	0.0148	1.47e-14	0.00973	4.18e-13	0.396	1.38e-13	0.00201	0.0174	0.87	0.0266	3.35e-13	0.0183	6.31e-12	0.48
orf19.1907	148.55	153.14	141.19	140.98	140.61	147.28	138.37	131.6	127.2	151.95	147.81	149.97	156.61	162.49	163.13	227.59	226.02	210.55	147.63	142.96	132.39	149.91	160.74	221.39	-0.157067	-0.0464409	-0.110626	0.562439	0.100483	0.461956	0.0225478	0.742053	0.169472	0.00113	0.278	0.015	3.36e-12	0.025	1.27e-10	0.596	1.26e-14	0.000506	0.00256	0.356	0.027	4.05e-11	0.0426	1.07e-09	0.67
orf19.191	149.52	158.97	142.19	145.61	148.15	153.19	136.61	144.3	138.99	153.15	161.5	146.37	136.76	141.23	122.31	117.67	111.83	115.32	150.23	148.99	139.97	153.67	133.43	114.94	-0.101108	-0.0112563	-0.0898513	-0.419233	-0.204707	-0.214527	0.033697	-0.284429	-0.159753	0.0622	0.828	0.0941	5.1e-08	0.000674	0.000437	0.52	1.63e-05	0.00519	0.0962	0.868	0.139	2.56e-07	0.00159	0.00107	0.6
orf19.1910	25.96	23.53	23.74	23.25	20.94	20.5	24.14	21.45	22.45	26.35	26.79	21.28	20.37	19.78	18.5	33.94	32.69	31.69	24.41	21.56	22.68	24.81	19.55	32.77	-0.105401	-0.179089	0.0736889	0.402459	-0.341083	0.743542	0.0244989	0.532358	-0.137494	0.219	0.0437	0.392	4.59e-05	0.000721	6.33e-09	0.773	9.08e-07	0.127	0.29	0.0702	0.475	0.000135	0.0017	3.77e-08	0.823
orf19.508	254.16	245.17	184.27	168.71	175.47	180.54	195.05	228.25	216.15	322.69	405.95	367.45	204.49	255.31	132.1	220.19	122.94	141.98	227.87	174.91	213.15	365.36	197.3	161.7	-0.085532	-0.368327	0.282795	-1.21755	-0.930021	-0.287534	0.689833	-0.44219	0.12814	0.662	0.0714	0.16	2.25e-06	7.42e-05	0.156	0.00149	0.0335	0.519	0.728	0.109	0.222	8.45e-06	0.00021	0.217	0.00331
orf19.1913	23.24	20.55	18.5	21.87	18.67	18.69	28.24	28.33	28.1	24.8	19.87	22.25	25.7	23.73	23.16	59.35	54.82	52.08	20.77	19.74	28.22	22.3	24.2	55.42	0.448566	-0.0715704	0.520136	1.32242	0.128966	1.19345	0.0983984	0.972251	0.298935	1.95e-05	0.42	2.56e-06	4.52e-14	0.144	1.51e-13	0.273	5.09e-12	0.00187	6.17e-05	0.503	9.49e-06	8.93e-13	0.201	2.57e-12	0.351
orf19.1914	16.37	15.91	14.42	15.87	14.99	15.77	17.56	17.74	16.16	16.57	15.86	19.71	18.98	20.09	18.75	46.19	45.14	41.37	15.57	15.54	17.15	17.38	19.27	44.23	0.142226	-0.00322833	0.145454	1.36244	0.165351	1.19709	0.145983	1.36619	0.314562	0.121	0.972	0.11	2.52e-14	0.0685	1.15e-13	0.119	1.34e-14	0.00133	0.174	0.979	0.159	5.37e-13	0.105	2.02e-12	0.171
orf19.1915	250.84	241.53	209.24	255.96	230.15	228.4	290.36	269.61	264.5	266.89	195.2	283.45	293.01	290.07	329.24	839.37	786.76	743.37	233.87	238.17	274.82	248.51	304.1	789.84	0.236074	0.0284526	0.207621	1.68845	0.309091	1.37936	0.0702994	1.52268	0.350937	0.0394	0.795	0.0663	8.66e-14	0.00882	3.71e-12	0.525	5.67e-13	0.00344	0.0639	0.841	0.102	1.58e-12	0.0167	4.42e-11	0.604
orf19.6653	32.09	29.08	25.61	37.42	29.47	28.96	75.07	64.76	64.18	52.03	40.75	47.46	47.05	41.57	62.26	184.63	186.52	173.47	28.93	31.95	68	46.75	50.29	181.54	1.23573	0.139056	1.09668	1.96786	0.0870907	1.88077	0.687547	1.41968	0.635582	4.9e-09	0.336	2.58e-08	1.19e-13	0.507	1.98e-13	5.52e-05	3.16e-11	8.93e-05	2.98e-08	0.418	1.37e-07	2.09e-12	0.587	3.27e-12	0.00016
orf19.6203	73.47	78.38	74.22	80.23	73.34	80.64	69.25	62.57	65.42	120.17	114.84	129.58	105.39	106.85	112.29	53.3	53.78	54.56	75.36	78.07	65.75	121.53	108.18	53.88	-0.197482	0.0493748	-0.246857	-1.17105	-0.166271	-1.00478	0.68719	-0.286381	0.471545	0.000622	0.326	5.32e-05	3.87e-17	0.0022	9.56e-16	1.75e-12	9.5e-06	2.09e-09	0.00148	0.407	0.000155	2.17e-15	0.00472	3.25e-14	2.27e-11
orf19.1923	109.31	101.47	71.64	114.19	79.75	91.81	109.12	106.39	112.8	121.91	79.92	118.31	120.96	101.67	143.45	254.18	248.41	222.43	94.14	95.25	109.43	106.71	122.03	241.67	0.239661	0.0226892	0.216972	1.20617	0.204634	1.00153	0.175635	1.14214	0.35758	0.151	0.89	0.191	1.02e-07	0.215	1.54e-06	0.29	2.21e-07	0.036	0.211	0.917	0.258	4.87e-07	0.286	5.96e-06	0.37
orf19.437	723.97	727.47	725.81	671.39	702.85	696.22	654.43	619.46	615.47	1171.48	1136.09	1198.61	896.43	931.32	956.12	738.14	726.41	675.37	725.75	690.16	629.79	1168.73	927.95	713.31	-0.204925	-0.0727153	-0.13221	-0.71198	-0.332991	-0.378989	0.686651	0.179596	0.426375	3.23e-05	0.0766	0.00284	7.05e-15	1.38e-08	1.71e-09	1.64e-14	0.000146	2.14e-10	9.8e-05	0.116	0.00594	1.78e-13	7.67e-08	1.14e-08	3.68e-13
orf19.6474	36.24	35.57	40.8	35.5	41.71	42.48	32.66	29.85	30.51	58.78	60.32	61.73	46.59	51.9	44.85	30.48	32.88	29.84	37.54	39.9	31.01	60.28	47.78	31.07	-0.273029	0.0863265	-0.359356	-0.954343	-0.334968	-0.619375	0.685898	0.0045842	0.264604	0.000837	0.219	3.72e-05	1.63e-12	3.58e-05	6.52e-09	7.66e-10	0.949	0.000636	0.00194	0.291	0.000111	2.13e-11	0.000108	3.87e-08	5.48e-09
orf19.1927	22.08	20.97	22.67	24.67	21.57	23.87	21.95	17.22	20.53	23.91	18.18	23.73	22.36	20.37	27.44	46.99	47.36	44.9	21.91	23.37	19.9	21.94	23.39	46.41	-0.145036	0.0884065	-0.233443	1.10302	0.0915191	1.0115	-0.0178082	1.23025	-0.0146957	0.188	0.402	0.0365	1.32e-10	0.397	3.21e-10	0.87	1.45e-11	0.887	0.255	0.485	0.0598	1.11e-09	0.48	2.48e-09	0.901
orf19.929	0.45	0.48	0.65	0.51	0.31	0.19	0.53	0.54	0.71	0.89	0.83	0.78	0.31	0.23	0.28	1.54	1.88	1.22	0.53	0.33	0.59	0.83	0.27	1.54	0.169246	-0.738715	0.907961	0.882262	-1.61854	2.50081	0.683906	1.39692	-0.195924	0.568	0.0313	0.0087	0.0011	3.81e-05	1.7e-08	0.0242	1.08e-05	0.581	0.644	0.0521	0.0165	0.0025	0.000114	9.28e-08	0.0414
orf19.5033	4.12	4.68	6.84	2.83	6.4	4.67	3.52	3.14	2.72	8.38	8.45	7.59	7.19	6.4	5.61	3.47	4.18	4.56	5.21	4.63	3.13	8.14	6.4	4.07	-0.704006	-0.193355	-0.510651	-1.01555	-0.348342	-0.667209	0.682314	0.370769	0.527327	0.00615	0.373	0.0417	4.1e-05	0.0695	0.00341	0.00193	0.131	0.0163	0.012	0.456	0.0673	0.000122	0.106	0.00701	0.00417
orf19.1486	62.01	59.05	53.86	61.92	53.13	50.24	22.46	23.61	23.01	100.92	71.39	112.46	97.02	80.24	106.68	38.32	33.53	26.81	58.31	55.1	23.03	94.92	94.65	32.89	-1.3386	-0.0844307	-1.25417	-1.50977	0.0129698	-1.52274	0.676417	0.505242	0.773817	8.34e-09	0.53	2.59e-08	1.92e-10	0.92	1.53e-10	3.24e-05	0.00349	5.28e-06	4.85e-08	0.609	1.37e-07	1.56e-09	0.94	1.27e-09	9.84e-05
orf19.7012	55.19	50.73	50.17	56.47	50	50.69	70.13	64.72	66.34	89.77	76.25	83.8	73.73	68.43	83.98	84.84	91.84	86.88	52.03	52.39	67.07	83.27	75.38	87.86	0.366946	0.0088135	0.358132	0.0808528	-0.146524	0.227377	0.675974	0.389881	0.520636	0.000102	0.912	0.000127	0.291	0.0651	0.006	1.35e-08	3.35e-05	8.52e-07	0.000281	0.934	0.000346	0.371	0.1	0.0118	7.5e-08
orf19.7672	34.46	36.59	29.34	40.68	34.5	38.86	72.58	66.5	67.63	57.99	47.68	54.81	72.42	70.99	75.34	298.62	277.61	273.82	33.46	38.01	68.9	53.49	72.92	283.35	1.04643	0.182808	0.863625	2.41188	0.453644	1.95824	0.674387	2.03983	0.945223	1.58e-11	0.0459	3.82e-10	6.83e-20	9.22e-06	2.91e-18	6.8e-08	1.27e-18	6.81e-11	1.63e-10	0.0733	2.9e-09	1.06e-17	3.08e-05	2.41e-16	3.34e-07
orf19.1935	0.65	0.74	0.61	0.58	0.67	0.51	0.31	1.02	0.34	0.76	0.33	0.4	0.71	0.65	0.8	0.46	0.41	0.25	0.67	0.59	0.56	0.5	0.72	0.37	-0.476215	-0.175828	-0.300388	-0.351724	0.623399	-0.975122	-0.521253	-0.396762	0.277973	0.171	0.593	0.386	0.351	0.0802	0.00933	0.145	0.285	0.393	0.234	0.666	0.469	0.433	0.121	0.0176	0.202
orf19.1936	217.94	214.94	217.31	212.06	221.19	236.78	234.13	235.19	219.27	216.14	232.31	234.28	222.97	229.44	209.38	215.1	208.63	207.33	216.73	223.34	229.53	227.58	220.6	210.36	0.0823884	0.0414004	0.040988	-0.112729	-0.0443239	-0.0684051	0.0695835	-0.125534	-0.0161408	0.076	0.359	0.363	0.0185	0.329	0.136	0.132	0.00937	0.718	0.115	0.442	0.445	0.0325	0.41	0.191	0.187
orf19.1938	12.18	12.58	14.22	13.43	16.11	15.73	14.63	13.8	13.75	11.55	12.18	12.04	19.41	17.61	18.24	20.49	24.27	24.07	12.99	15.09	14.06	11.92	18.42	22.94	0.118665	0.216923	-0.0982583	0.939728	0.6261	0.313628	-0.119548	0.701515	0.289629	0.184	0.0181	0.249	1.25e-10	2.94e-07	0.000275	0.206	6.59e-09	0.00136	0.249	0.032	0.324	1.06e-09	1.29e-06	0.000702	0.276
orf19.6805	13.54	13	12.91	17.15	15.84	14.99	11.75	12.76	16.28	24.25	14.92	26.54	31.16	26.55	34.7	63.07	58.91	59.93	13.15	15.99	13.6	21.9	30.81	60.64	0.0276649	0.28258	-0.254915	1.53328	0.54145	0.991833	0.671708	2.17733	0.930577	0.874	0.105	0.137	8.43e-11	0.000855	3.78e-08	0.00046	4.87e-13	1.81e-06	0.905	0.152	0.193	7.39e-10	0.00198	1.94e-07	0.00112
orf19.194	42.06	42.73	40.17	43.86	42.89	41.78	34.75	38.99	39.48	41.48	43.77	49.16	53.95	46.36	50.12	51.98	47.29	49.44	41.65	42.84	37.74	44.8	50.15	49.57	-0.14566	0.0411446	-0.186805	0.149997	0.165282	-0.0152848	0.0995525	0.395209	0.22369	0.0447	0.547	0.0117	0.0339	0.0215	0.816	0.158	5.87e-06	0.00265	0.0716	0.625	0.0215	0.056	0.0373	0.858	0.219
orf19.1940	92.71	92.28	84.86	79.47	90.75	96.65	79.32	83.18	79.39	101.25	106.08	93.68	93.63	107.09	84.11	144.44	127.62	135.7	89.95	88.96	80.63	100.34	94.94	135.92	-0.157028	-0.0199685	-0.137059	0.436654	-0.0841252	0.52078	0.157632	0.751315	0.0934756	0.062	0.804	0.0997	1.26e-05	0.301	1.01e-06	0.0604	2.6e-09	0.251	0.096	0.848	0.146	4.12e-05	0.381	4.03e-06	0.0937
orf19.2987	61.74	62.48	60.25	52.49	61.75	59.98	61.31	63.57	62.22	99.3	95.52	98.94	109.7	104.8	100.25	96.93	97.49	99.07	61.49	58.07	62.37	97.92	104.92	97.83	0.0203201	-0.0855662	0.105886	-0.00113492	0.0996299	-0.100765	0.670866	0.649411	0.856062	0.692	0.106	0.0485	0.982	0.0539	0.0497	4.9e-12	7.56e-12	3.3e-14	0.754	0.155	0.0771	0.986	0.0846	0.0787	5.68e-11
orf19.1942	36.4	37	37.87	36.8	41.31	40.46	33.03	32	31.31	35.76	36.16	36.66	49.07	51.97	48.91	81.45	81.37	79.9	37.09	39.53	32.11	36.2	49.98	80.91	-0.207251	0.0909316	-0.298183	1.16086	0.466238	0.694626	-0.0352651	1.33285	0.340041	9.79e-05	0.0436	6.22e-07	1.11e-18	2.18e-10	1.74e-14	0.428	5.69e-20	3.51e-08	0.000271	0.07	2.57e-06	1.1e-16	1.75e-09	3.88e-13	0.511
orf19.3501	45.47	44.92	40.49	53.9	42.79	44.24	67.09	57.48	66.34	70.01	56.34	85.31	76.74	68.74	93.3	70.1	77.43	75.41	43.63	46.98	63.64	70.55	79.59	74.31	0.542554	0.100003	0.442551	0.0991844	0.185451	-0.086267	0.669774	0.226404	0.755222	0.000424	0.462	0.00243	0.438	0.154	0.494	4.1e-05	0.0842	6.39e-06	0.00104	0.544	0.00517	0.521	0.214	0.576	0.000122
orf19.4365	33.76	34.59	34.61	39.27	33.09	34.67	64.02	55.03	58.5	58.99	47.16	58.93	49.56	40.44	57.64	96.85	99.33	97.1	34.32	35.67	59.18	55.03	49.21	97.76	0.783657	0.0507024	0.732954	0.841204	-0.170445	1.01165	0.669197	0.726743	0.448049	9.31e-08	0.633	2.27e-07	9.4e-09	0.0955	3.39e-10	1.37e-06	8.33e-08	0.000205	4.45e-07	0.703	1.01e-06	5.41e-08	0.141	2.6e-09	5.33e-06
orf19.154	16.37	16.32	11.76	23.61	16.04	16.84	13.1	14.14	15	24.42	21.25	24.74	31.87	23.08	39.45	137.3	125.87	127.46	14.82	18.83	14.08	23.47	31.47	130.21	-0.0642799	0.334921	-0.399201	2.47955	0.383905	2.09564	0.669171	3.213	0.718154	0.748	0.0877	0.0452	7.12e-14	0.0271	4.5e-13	0.00153	2.73e-15	0.000255	0.802	0.131	0.0724	1.32e-12	0.0459	6.74e-12	0.00339
orf19.5161	73.24	72.58	70.57	73.78	66.98	67.9	91.84	87.23	90.27	119.55	109.59	114.38	107.97	98.71	108.28	78.72	80.35	78.88	72.13	69.56	89.78	114.51	104.99	79.32	0.315572	-0.0537381	0.36931	-0.52835	-0.125803	-0.402547	0.665572	-0.178351	0.593507	4.47e-05	0.4	5.73e-06	1.83e-08	0.0514	1.38e-06	3.39e-10	0.00854	2.66e-09	0.000132	0.484	1.99e-05	9.93e-08	0.0812	5.39e-06	2.61e-09
orf19.1948	36.28	40.36	36.16	39.12	41.81	42.03	38.7	33.04	33.79	39.44	37.65	44.29	51.97	50.43	45.41	42.67	42.57	41.73	37.6	40.98	35.18	40.46	49.27	42.32	-0.0971644	0.124887	-0.222052	0.0723947	0.29162	-0.219225	0.100029	0.269588	0.266761	0.17	0.0761	0.00333	0.289	0.000233	0.00257	0.157	0.000555	0.000481	0.233	0.115	0.00687	0.368	0.000601	0.00544	0.218
orf19.1949	258.37	262.05	268.33	253.56	268.33	274.17	300.83	281.38	285.68	277.57	279.97	276.5	315.47	324.53	306.51	333.12	327.85	320.13	262.92	265.35	289.3	278.01	315.5	327.03	0.137678	0.0126055	0.125073	0.234227	0.182482	0.0517453	0.080832	0.177381	0.250709	0.00275	0.761	0.00559	8.26e-06	0.000189	0.21	0.0618	0.000225	3.28e-06	0.00577	0.813	0.011	2.79e-05	0.000497	0.28	0.0957
orf19.1950	7.55	8.16	8.23	8.77	9.62	9.03	6.66	8.97	8.14	7.49	8.41	7.31	6.58	7.09	6.82	12.37	13.89	14.94	7.98	9.14	7.92	7.74	6.83	13.73	-0.0221383	0.19888	-0.221018	0.816189	-0.183944	1.00013	-0.0395766	0.79875	-0.422401	0.839	0.069	0.0445	4e-08	0.122	1.17e-09	0.725	2.99e-08	0.000709	0.877	0.106	0.0714	2.05e-07	0.174	8.03e-09	0.783
orf19.1953	71.34	69.76	69.02	71.58	69.95	70.37	65.15	65.65	65.3	73.83	66.49	74.79	57.81	60.79	66.75	114.89	109.46	107.95	70.04	70.63	65.37	71.7	61.78	110.77	-0.0994474	0.0121369	-0.111584	0.630305	-0.216019	0.846325	0.0306992	0.760452	-0.197457	0.0507	0.802	0.0297	5.38e-12	0.000201	1.49e-14	0.531	1.22e-13	0.000479	0.0801	0.847	0.0498	6.18e-11	0.000525	3.4e-13	0.61
orf19.1954	107.95	103.42	105.15	111.28	111.09	107.74	123.76	115.37	120.8	123.52	102.6	122.19	118.42	114.67	126.58	225.35	208.33	206.92	105.51	110.04	119.98	116.1	119.89	213.53	0.185062	0.0610032	0.124059	0.88465	0.0507643	0.833886	0.131718	0.831307	0.121479	0.00908	0.357	0.0671	2e-12	0.441	5.6e-12	0.0554	5.92e-12	0.0726	0.0171	0.439	0.103	2.54e-11	0.524	6.4e-11	0.0867
orf19.1955	13.89	14.55	16.4	16.71	16.17	17.66	12.11	13.51	12.39	13.28	13.79	15.37	14.11	15.79	13.48	23.21	22.39	21.13	14.94	16.85	12.67	14.15	14.46	22.24	-0.235344	0.172696	-0.40804	0.660352	0.0401752	0.620177	-0.0813724	0.814323	-0.213893	0.013	0.0467	8.03e-05	4.13e-08	0.651	6.57e-08	0.362	9.97e-10	0.0162	0.0238	0.0745	0.000226	2.11e-07	0.718	3.23e-07	0.444
orf19.4739	159.57	155.63	140.04	177.38	135.02	144.24	209.12	187.48	200.92	258.42	200.43	269.14	218.64	183.53	283.01	354.94	349.94	335.79	151.74	152.22	199.17	242.66	228.39	346.89	0.393061	-0.00403485	0.397096	0.529697	-0.0997195	0.629417	0.66526	0.801897	0.569576	0.00755	0.976	0.00694	0.000446	0.455	6.57e-05	5.43e-05	2.91e-06	0.000298	0.0145	0.982	0.0134	0.00109	0.537	0.000188	0.000158
orf19.5020	22.97	21.19	16.32	30.14	21.3	23.45	24.51	23.5	23.61	38.52	26.19	31.79	34.11	23.73	41.05	108.18	105.02	98.49	20.16	24.97	23.87	32.17	32.96	103.9	0.257364	0.30214	-0.0447761	1.71526	0.0102808	1.70498	0.663162	2.12106	0.371302	0.191	0.124	0.808	3.21e-10	0.953	2.4e-10	0.00178	1.01e-11	0.045	0.258	0.177	0.852	2.48e-09	0.965	1.91e-09	0.00387
orf19.1959	75.68	72.62	77.08	83.11	72.97	73.04	71.82	68.14	69.35	75.58	65.19	73.87	80.27	73.76	95.07	218.06	220.34	209.93	75.13	76.37	69.77	71.54	83.03	216.11	-0.106504	0.0215446	-0.128049	1.59933	0.209349	1.38998	-0.0743102	1.63152	0.113494	0.183	0.783	0.112	3.57e-16	0.0132	5.15e-15	0.351	2.08e-16	0.154	0.249	0.831	0.162	1.4e-14	0.024	1.36e-13	0.433
orf19.1960	67.47	72.28	81.61	58.09	60.7	64.04	60.18	63.5	63.62	72.29	82.3	74.74	61.21	60.61	66.53	83.44	72.39	77.13	73.79	60.94	62.43	76.44	62.79	77.65	-0.237159	-0.273048	0.0358889	0.0210852	-0.28529	0.306375	0.0543447	0.312588	0.0421022	0.00252	0.00073	0.613	0.762	0.000489	0.000214	0.441	0.000171	0.554	0.00533	0.00172	0.685	0.814	0.00119	0.000556	0.524
orf19.1961	84.85	89.12	93.08	85.56	83.01	81.09	77.53	69.7	73.31	78.32	95.08	73.27	58.17	57.44	67.14	60.53	60.74	63.15	89.02	83.22	73.51	82.22	60.91	61.47	-0.276347	-0.0962982	-0.180049	-0.413272	-0.431932	0.0186602	-0.120508	-0.257433	-0.456142	0.00127	0.209	0.0249	1.71e-05	1.04e-05	0.809	0.122	0.0025	4.54e-06	0.00284	0.279	0.0425	5.45e-05	3.43e-05	0.852	0.174
orf19.1963	146.93	150.17	160.81	155.94	146.24	149.34	149.79	136.54	146.91	136.54	152.97	138.89	134.29	133.86	149.06	207.11	198.88	215.99	152.63	150.51	144.41	142.8	139.07	207.33	-0.0799164	-0.0198232	-0.0600932	0.53732	-0.0402339	0.577553	-0.0958379	0.521398	-0.116249	0.156	0.718	0.28	1.32e-09	0.471	3.24e-10	0.0938	2.03e-09	0.044	0.216	0.776	0.359	8.96e-09	0.553	2.5e-09	0.138
orf19.5032	593.49	596.55	548.9	622.37	616.1	615.85	1128.92	1068.13	1089.35	923.64	827.43	1012.23	1371.18	1377.87	1524.61	4001.82	3638.12	3538.02	579.65	618.11	1095.47	921.1	1424.55	3725.99	0.91888	0.0935544	0.825326	2.02096	0.632961	1.388	0.66254	1.76462	1.20195	2.66e-12	0.182	1.93e-11	5.42e-20	1.88e-09	9.78e-17	1.62e-09	7.47e-19	8.7e-15	3.28e-11	0.247	1.94e-10	8.71e-18	1.24e-08	4.69e-15	1.08e-08
orf19.3418	1.98	2.52	2.44	2.83	2.48	2.24	2.94	2.84	3.24	3.5	3.76	3.64	4.33	3.69	4.09	14.64	15.88	15.18	2.31	2.52	3.01	3.63	4.04	15.23	0.381482	0.128107	0.253374	2.06746	0.14578	1.92168	0.660648	2.34663	0.678321	0.0148	0.397	0.0839	1.79e-15	0.26	1.8e-15	0.000129	2.04e-16	4.06e-05	0.0267	0.48	0.125	5.53e-14	0.337	5.54e-14	0.00035
orf19.1826	33.64	33.8	31.6	37.67	29.4	26.95	29.48	31.97	34.19	56.61	38.4	66.63	64.64	63.79	64.11	174.67	123.17	124.05	33.01	31.34	31.88	53.88	64.18	140.63	-0.0544551	-0.0874515	0.0329964	1.4116	0.299724	1.11188	0.659832	2.12589	1.04701	0.741	0.597	0.842	1.4e-09	0.053	5.6e-08	0.000359	1.46e-12	7.62e-07	0.796	0.67	0.879	9.51e-09	0.0834	2.79e-07	0.000895
orf19.4706	9.26	9.86	11.92	9.68	11.83	11.91	8.2	8.97	7.7	16.06	17.84	14.63	16.56	16.1	12.44	27.5	25.75	27.86	10.35	11.14	8.29	16.18	15.03	27.04	-0.310713	0.110043	-0.420755	0.73456	-0.107555	0.842116	0.657665	1.70294	0.440066	0.0254	0.373	0.00307	1.29e-07	0.324	1.1e-08	1.09e-05	4.08e-13	0.000708	0.0432	0.456	0.00638	6.01e-07	0.405	6.25e-08	3.6e-05
orf19.1971	125.2	121.42	114.36	105.42	111.29	108.6	108.86	108.65	106.88	108.58	121.35	105.79	113.65	114.37	124.59	269.43	243.76	239.64	120.33	108.44	108.13	111.91	117.54	250.94	-0.153204	-0.149246	-0.00395754	1.16475	0.0700912	1.09466	-0.105181	1.21277	0.114156	0.00917	0.0108	0.942	1.44e-16	0.206	4.53e-16	0.0634	5.7e-17	0.0444	0.0173	0.02	0.957	6.49e-15	0.275	1.71e-14	0.098
orf19.1972	95.34	93.82	92.44	99.02	97.5	96	98.32	97.59	96.68	99.47	91.56	99.58	104.26	101.4	111.17	150.47	151.05	147	93.87	97.5	97.53	96.87	105.61	149.51	0.0552722	0.0548849	0.000387327	0.627862	0.124418	0.503445	0.0438546	0.616445	0.113387	0.162	0.165	0.992	5.85e-14	0.00363	4.17e-12	0.266	7.74e-14	0.00685	0.224	0.227	0.994	1.12e-12	0.00743	4.91e-11	0.343
orf19.4273	45.43	48.69	38.38	56.03	35.06	32.99	44.44	46.71	49.81	71.8	57.5	81.47	69.03	56.17	96.88	167.15	148.54	154.27	44.17	41.36	46.99	70.25	74.03	156.65	0.0928678	-0.13	0.222868	1.17367	0.0524782	1.12119	0.656964	1.73777	0.839443	0.62	0.495	0.242	5.72e-07	0.766	1.01e-06	0.0015	1.13e-09	0.000125	0.691	0.576	0.317	2.38e-06	0.817	4.03e-06	0.00332
orf19.7585	1650.48	1609.18	1797.24	1303.46	1520.96	1380.08	1426.32	1532.9	1445.66	2662.24	2648.25	2649.79	1649.47	1735	1568.1	1103.47	1173.32	1205.58	1685.63	1401.5	1468.29	2653.43	1650.86	1160.79	-0.198041	-0.266677	0.0686368	-1.19395	-0.685139	-0.508806	0.656327	-0.339578	0.237865	0.00612	0.000498	0.307	8.14e-15	3.85e-10	1.02e-07	8.49e-10	3.67e-05	0.00145	0.012	0.00121	0.387	2.01e-13	2.92e-09	4.84e-07	6.01e-09
orf19.2046	20.95	24.1	25.29	18.56	21.01	22.35	11.27	11.65	11.39	33.55	40.82	36.21	26.98	31.56	22.6	17.71	17.97	19.15	23.45	20.64	11.43	36.86	27.05	18.28	-1.03161	-0.185634	-0.845979	-1.01391	-0.448419	-0.565487	0.655694	0.673401	0.392909	1.34e-08	0.085	4.06e-07	8.24e-10	9.42e-05	1.34e-05	8.38e-07	1.2e-05	0.000756	7.46e-08	0.127	1.73e-06	5.85e-09	0.000262	4.37e-05	3.38e-06
orf19.637	331.16	307.42	304.46	337.23	340.69	346.24	477.54	487.12	491.68	496.8	489.45	497.91	396.23	388.12	365.89	180.56	181.02	143.71	314.35	341.39	485.45	494.72	383.41	168.43	0.627767	0.119885	0.507882	-1.56053	-0.367589	-1.19295	0.655089	-1.53321	0.167615	2.52e-10	0.0519	1.03e-08	4.12e-18	1.87e-06	1.33e-15	1.24e-10	5.43e-18	0.00831	1.99e-09	0.0819	5.87e-08	3.23e-16	7.12e-06	4.3e-14	1.05e-09
orf19.3279	48.88	46.73	48.11	45.52	45.33	44.74	44.63	48.79	50.41	75.58	78.48	72.08	57.85	58.36	58.72	108.11	107.26	103.2	47.9	45.2	47.94	75.38	58.31	106.19	-0.0013301	-0.0833762	0.0820461	0.494533	-0.37058	0.865113	0.654298	1.15016	0.367094	0.98	0.128	0.133	1.07e-09	2.43e-07	2.34e-14	1.35e-11	8.83e-17	4.27e-07	0.985	0.182	0.188	7.44e-09	1.08e-06	5.04e-13	1.41e-10
orf19.2859	165.94	163.04	159.14	187.56	169.42	160.01	292.22	252.9	268.46	285.58	207.91	283.32	290.93	260.93	331.09	1288.7	1151.89	1107.54	162.71	172.33	271.19	258.93	294.32	1182.71	0.734854	0.0803494	0.654504	2.20641	0.193687	2.01272	0.652851	2.12441	0.766189	1.24e-06	0.485	6.15e-06	3.64e-16	0.0905	1.96e-15	7.4e-06	6.82e-16	5.94e-07	4.88e-06	0.566	2.12e-05	1.43e-14	0.134	5.97e-14	2.52e-05
orf19.5242	18.08	18.32	15.65	23.58	18.21	18.52	15.66	16.14	18.32	30.03	25.63	26.26	16.28	12	23.51	7.35	9.11	10.02	17.35	20.1	16.71	27.31	17.26	8.82	-0.0584366	0.203358	-0.261794	-1.64103	-0.737239	-0.90379	0.652132	-0.93046	-0.288464	0.73	0.22	0.12	7.07e-09	0.000119	9.36e-05	0.000427	6.59e-05	0.0884	0.787	0.292	0.171	4.17e-08	0.000325	0.00026	0.00105
orf19.2108	26.08	26.25	29.06	19.8	26.5	25.02	5.61	6.52	4.72	39.35	55.75	34.32	22.61	28.99	12.92	3.83	2.5	3.34	27.13	23.77	5.62	43.14	21.5	3.22	-2.27665	-0.19668	-2.07997	-3.75793	-1.03096	-2.72697	0.651725	-0.829553	-0.182554	1.07e-07	0.337	4.95e-07	2.03e-10	3.41e-05	9.52e-08	0.00234	0.0544	0.393	5.07e-07	0.419	2.08e-06	1.63e-09	0.000103	4.55e-07	0.00498
orf19.3879	4.43	5.21	4.62	3.93	3.63	3.85	4.36	5.67	4.4	6.18	9.73	6.62	4.58	5.01	3.96	12.87	15.75	14.94	4.75	3.81	4.81	7.51	4.52	14.52	0.0103379	-0.322641	0.332979	0.960368	-0.717348	1.67772	0.649528	1.59956	0.25482	0.952	0.0814	0.071	1.36e-07	0.000189	5.2e-11	0.000496	8.92e-11	0.165	0.964	0.122	0.108	6.33e-07	0.000497	4.77e-10	0.0012
orf19.697	57.32	58.79	56.96	51.63	52.5	49.09	57.07	72.52	69.59	86.41	95.56	89.66	76.03	74.58	70.07	53.85	49.05	52.49	57.69	51.07	66.39	90.54	73.56	51.8	0.19432	-0.175122	0.369441	-0.807027	-0.299017	-0.50801	0.649463	-0.351884	0.525567	0.00932	0.0191	2.1e-05	4.74e-11	0.000188	1.79e-07	2.67e-09	3.58e-05	1.16e-07	0.0175	0.0335	6.6e-05	4.38e-10	0.000495	8.15e-07	1.71e-08
orf19.1760	277.36	262.47	284.25	298.34	305.4	288.21	327.83	349.5	353.31	464.98	358.54	478.49	482.26	446.61	468.33	553.05	567.03	494.47	274.69	297.32	343.55	434	465.73	538.18	0.322583	0.115208	0.207375	0.323765	0.115298	0.208467	0.646387	0.647569	0.646477	0.000311	0.143	0.0114	0.000195	0.13	0.00827	1.81e-08	1.03e-08	1.41e-08	0.000785	0.201	0.021	0.000513	0.185	0.0157	9.82e-08
orf19.2198	47.68	47.67	42.71	55.71	53.59	51.93	55.2	56.33	58.22	73.04	60.47	84.95	97.34	93.19	103.79	183.21	175.99	174.75	46.02	53.74	56.58	72.82	98.11	177.98	0.298913	0.225226	0.0736875	1.30645	0.445165	0.861283	0.646278	1.65381	0.866218	0.00199	0.0151	0.388	7.17e-14	1.62e-05	1.8e-10	1.3e-07	6.52e-16	4.44e-10	0.0043	0.027	0.471	1.33e-12	5.18e-05	1.47e-09	6.08e-07
orf19.344	2.83	2.52	2.91	1.98	1.46	1.67	0.67	0.65	0.38	4.78	2.81	6.34	4.65	3.13	4.14	1.5	1.53	0.87	2.76	1.71	0.57	4.64	3.97	1.3	-2.30676	-0.706711	-1.60005	-1.75056	-0.138172	-1.61238	0.644267	1.20047	1.21281	2.01e-06	0.0187	0.000345	2.41e-06	0.533	7.58e-06	0.0125	0.00537	0.000132	7.61e-06	0.0328	0.000861	9e-06	0.612	2.57e-05	0.0229
orf19.199	41.2	39.64	45.77	40.6	42.99	41.08	43.82	45.22	50.73	44.91	39.18	47.51	62.56	56.99	58.54	61.16	59.56	63.35	42.2	41.56	46.59	43.87	59.36	61.36	0.141603	-0.0183881	0.159991	0.491884	0.444477	0.0474068	0.0500676	0.400349	0.512933	0.0367	0.777	0.0194	8.04e-08	4.52e-07	0.438	0.448	1.46e-06	3.74e-08	0.0601	0.826	0.0339	3.89e-07	1.91e-06	0.521	0.531
orf19.1990	55.27	58.45	64.94	54.55	62.84	57.84	50.3	52.47	49.61	55.03	57.46	58.61	58.95	59.21	55.52	56.93	54.2	57.12	59.55	58.41	50.79	57.03	57.89	56.09	-0.226233	-0.0257811	-0.200452	-0.024497	0.0228368	-0.0473337	-0.0596276	0.142109	-0.0110098	0.002	0.69	0.0051	0.707	0.727	0.465	0.366	0.0378	0.865	0.00432	0.752	0.0101	0.767	0.784	0.547	0.449
orf19.6047	912.22	900.55	788.57	833.49	789.8	819.38	1024.69	949.53	997.25	1354.36	1326.95	1374.92	1047.48	1040.07	1158.5	587.13	589.36	552.8	867.12	814.23	990.49	1352.08	1082.02	576.43	0.194106	-0.0886052	0.282711	-1.2295	-0.323794	-0.905704	0.643375	-0.780228	0.408187	0.00128	0.108	2.16e-05	6.42e-17	2.71e-06	3.96e-14	2.55e-11	8.53e-13	9.53e-08	0.00286	0.157	6.76e-05	3.31e-15	1e-05	7.96e-13	2.5e-10
orf19.579	95.07	92.39	91.53	93.37	89.66	87.29	85.83	80.02	88.23	139.06	143.82	152.93	108.32	104.77	111.56	51.32	50.71	56.27	93	90.11	84.7	145.27	108.22	52.77	-0.13609	-0.0457773	-0.0903124	-1.46267	-0.424224	-1.03845	0.642102	-0.68448	0.263655	0.00785	0.334	0.0649	1.13e-19	4.39e-09	1.89e-16	2.04e-12	1.15e-12	9.49e-06	0.015	0.416	0.1	1.61e-17	2.69e-08	8.19e-15	2.58e-11
orf19.1993	116.15	109.64	103.28	108.37	96.21	84.13	77.78	107.57	104.32	99.72	100.12	106.39	124.8	105.66	123.21	86.69	70.13	80.23	109.69	96.24	96.56	102.07	117.89	79.02	-0.197972	-0.194004	-0.00396841	-0.374822	0.203853	-0.578675	-0.103211	-0.28006	0.294647	0.0754	0.0807	0.971	0.00203	0.0672	1.77e-05	0.342	0.0156	0.0106	0.114	0.121	0.978	0.00437	0.103	5.64e-05	0.424
orf19.1994	44.46	46.92	45.96	46.75	46.61	42.68	35.41	38.47	35.71	41.9	47.56	48.98	51.69	52.21	49.13	32.16	28.34	30.89	45.78	45.35	36.53	46.15	51.01	30.46	-0.326217	-0.0130007	-0.313216	-0.599889	0.148813	-0.748702	0.00812187	-0.26555	0.169936	5.52e-05	0.84	8.56e-05	8.46e-09	0.0295	1.05e-10	0.901	0.000714	0.0132	0.00016	0.877	0.00024	4.91e-08	0.0494	9.04e-10	0.926
orf19.1995	74.36	77.52	66.17	77.06	80.91	82.07	53.3	61.42	64.98	61.15	72.43	67.64	52.89	49.13	39.93	29.35	36.52	32.14	72.68	80.01	59.9	67.07	47.32	32.67	-0.282152	0.141009	-0.423161	-1.03794	-0.505272	-0.532664	-0.115393	-0.871176	-0.761674	0.00442	0.122	9.06e-05	2.21e-10	1.55e-05	1.44e-05	0.208	5.24e-09	2.54e-08	0.00891	0.175	0.000253	1.77e-09	4.99e-05	4.66e-05	0.278
orf19.1996	420.53	393.91	463.55	357.25	397.8	363.11	63	65.72	61.18	429.71	365.51	370.76	146.6	147.21	141.29	126.57	141.31	126.76	426	372.72	63.3	388.66	145.04	131.55	-2.74736	-0.189901	-2.55745	-1.55968	-1.41772	-0.141957	-0.133015	1.05466	-1.36084	1.57e-22	0.00441	7.88e-22	1.58e-17	1.19e-16	0.0396	0.0377	2.09e-13	2.55e-16	6.65e-20	0.00888	2.61e-19	1.02e-15	5.54e-15	0.0643	0.0615
orf19.1966	33.91	29.31	26.2	40.64	31.34	33.15	44.3	40.95	42.12	51.45	37.47	52.05	62.31	55.66	72.45	180.27	175.03	168.58	29.81	35.04	42.46	46.99	63.47	174.63	0.517676	0.230395	0.287281	1.91673	0.445123	1.4716	0.641363	2.04042	0.856092	0.000607	0.0942	0.0322	6.72e-14	0.00122	5.96e-12	6.17e-05	1.72e-14	4.96e-07	0.00145	0.139	0.0535	1.26e-12	0.00275	6.78e-11	0.000178
orf19.7488	42.52	39.6	38.9	48.16	41.12	39.4	88.98	81.21	86.39	68.68	52.77	68.97	80.03	70.14	90.97	334.21	326.92	313.5	40.34	42.89	85.53	63.47	80.38	324.88	1.08418	0.0847072	0.999477	2.37045	0.345726	2.02472	0.640079	1.92634	0.901098	1.72e-09	0.468	5.89e-09	5.49e-17	0.0038	9.75e-16	1.01e-05	2.6e-15	3.63e-08	1.15e-08	0.55	3.53e-08	2.91e-15	0.00775	3.3e-14	3.35e-05
orf19.5444	297.2	296.75	260.78	298.99	274.42	272.28	347.94	335.28	331.06	458.72	419.36	452.96	372.74	363.16	399.65	343.46	329.15	330.69	284.91	281.9	338.1	443.68	378.51	334.43	0.249278	-0.01415	0.263428	-0.406231	-0.22941	-0.176821	0.639637	-0.0158725	0.424377	0.000246	0.808	0.000132	2.97e-07	0.000475	0.00464	1.36e-10	0.781	1.79e-07	0.000633	0.851	0.000357	1.29e-06	0.00116	0.0093	1.14e-09
orf19.4758	182.25	179.25	166.84	184.84	173.4	180.25	180.55	178.01	196	271.08	272.62	278.82	281.16	257.95	261.87	197.13	188.24	185.17	176.11	179.5	184.86	274.17	266.99	190.18	0.0691728	0.0275662	0.0416066	-0.527821	-0.0388507	-0.48897	0.639279	0.0422855	0.572862	0.137	0.545	0.362	4.31e-11	0.383	1.71e-10	1.19e-12	0.352	9.13e-12	0.193	0.623	0.444	4.03e-10	0.466	1.41e-09	1.61e-11
orf19.1559	757.28	756.89	748.69	633.29	670.79	687.53	272.37	281.82	260.39	1167.35	1177.3	1179.03	772.16	800.51	743.09	73.85	73.53	72.52	754.29	663.87	271.53	1174.56	771.92	73.3	-1.47452	-0.185271	-1.28925	-4.00206	-0.605594	-3.39647	0.638916	-1.88863	0.218593	2.95e-22	1.94e-05	5.73e-21	2.73e-31	1.23e-14	1.21e-29	4.23e-15	1.04e-23	1.94e-06	1.13e-19	6.11e-05	1.37e-18	1.36e-26	2.89e-13	1.51e-25	1.14e-13
orf19.4528	40.86	43.34	49.38	33.76	43.81	42.56	40.05	41.99	39.92	66.52	77.99	63.24	55.05	57.78	54.31	83.29	85.96	90.19	44.52	40.05	40.66	69.25	55.71	86.48	-0.126294	-0.156539	0.0302453	0.322781	-0.310169	0.632949	0.638911	1.08799	0.485282	0.178	0.0984	0.743	0.000863	0.00154	1.71e-07	2.78e-07	1.87e-11	1.75e-05	0.243	0.144	0.798	0.002	0.00339	7.81e-07	1.22e-06
orf19.2302	23.36	20.17	24.73	19.51	24.69	24.52	22.9	22.31	24.22	34.88	33.63	37.54	40.42	43.89	36.39	51.24	46.67	54.32	22.76	22.91	23.14	35.35	40.23	50.74	0.0287999	0.00879448	0.0200054	0.520709	0.191015	0.329694	0.63776	1.12967	0.819981	0.768	0.928	0.836	2.52e-06	0.0351	0.000457	6.51e-07	9.56e-12	5.68e-09	0.819	0.946	0.874	9.36e-06	0.0577	0.00112	2.68e-06
orf19.5698	117.85	118.82	90.18	117.53	92.39	98.79	131.3	125.58	133.39	180.34	159.84	163.1	154.67	145.14	152.69	173.03	153.86	161.22	108.95	102.9	130.09	167.76	150.83	162.7	0.266316	-0.079631	0.345947	-0.0438754	-0.151937	0.108062	0.631478	0.321287	0.559172	0.0108	0.418	0.00153	0.642	0.119	0.257	1.15e-06	0.00237	6.5e-06	0.0201	0.501	0.00338	0.71	0.171	0.333	4.53e-06
orf19.2005	401.21	392.79	391.27	407.58	399.58	393.81	296.99	298.27	309.57	368.61	350.14	374.61	308.93	322.33	285.42	218.06	185.53	181.58	395.09	400.32	301.61	364.45	305.56	195.06	-0.389849	0.0190564	-0.408905	-0.90539	-0.253896	-0.651495	-0.117515	-0.633056	-0.390467	2.51e-07	0.72	1.11e-07	6.32e-14	9.98e-05	4.44e-11	0.0373	7.72e-11	2.31e-07	1.11e-06	0.778	5.24e-07	1.19e-12	0.000276	4.14e-10	0.061
orf19.2006	11.9	11.75	13.82	11.25	13.31	14.58	16.17	16.11	14.15	12.31	13.3	12.32	18.06	15.75	16.12	23.61	22.33	26.48	12.49	13.04	15.48	12.64	16.64	24.14	0.314349	0.0562273	0.258122	0.921299	0.392832	0.528467	0.0249902	0.63194	0.361595	0.00357	0.576	0.0121	1.05e-09	0.00054	2.03e-06	0.81	1.67e-07	0.000811	0.00733	0.651	0.0222	7.29e-09	0.0013	7.68e-06	0.853
orf19.6565	162.35	155.25	149.21	159.03	143.74	143.96	219	205.34	209.15	247.12	227.38	248.97	193.96	189	211.36	113.7	122.01	114.71	155.6	148.91	211.17	241.16	198.11	116.81	0.440895	-0.0643292	0.505224	-1.04406	-0.284371	-0.759693	0.630987	-0.853972	0.410946	1.15e-07	0.279	1.17e-08	1.18e-14	5.12e-05	7.44e-12	2.14e-10	7.03e-13	3.66e-07	5.43e-07	0.358	6.62e-08	2.8e-13	0.00015	8.28e-11	1.71e-09
orf19.5156	47.17	47.82	52.55	48.99	52.64	55.62	64.75	63.2	66.14	75.41	74.65	78.22	77.98	79.28	77.76	108.25	104.99	102.95	49.18	52.42	64.7	76.09	78.34	105.4	0.397093	0.0909903	0.306102	0.470595	0.0427318	0.427863	0.630873	0.704376	0.582615	1.04e-07	0.0935	4.64e-06	2.6e-09	0.399	1.24e-08	2.55e-11	1.28e-12	8.67e-11	4.93e-07	0.138	1.64e-05	1.66e-08	0.482	6.99e-08	2.5e-10
orf19.2009	36.75	38.55	46.12	39.01	44.44	44.61	38.15	36.76	37.36	41.07	40.82	39.01	37.87	37.63	34.36	16.66	16.17	16.98	40.47	42.69	37.42	40.3	36.62	16.6	-0.105461	0.0819106	-0.187372	-1.28216	-0.137515	-1.14464	0.00212241	-1.17457	-0.217303	0.152	0.254	0.0142	1.81e-13	0.0699	1.68e-12	0.977	9.56e-13	0.00552	0.212	0.33	0.0257	3.01e-12	0.107	2.18e-11	0.983
orf19.201	13.15	13.19	14.54	12.45	15.48	14.82	10.65	10.68	10.22	12.48	13.08	11.76	16.63	17.72	15.21	21.36	23.23	23.02	13.62	14.25	10.52	12.44	16.52	22.54	-0.370291	0.0635857	-0.433877	0.853584	0.409324	0.44426	-0.1259	1.09798	0.219839	0.000295	0.438	3.98e-05	2.26e-10	5.58e-05	2.43e-06	0.154	2.24e-12	0.00931	0.000746	0.521	0.000119	1.8e-09	0.000162	9.06e-06	0.214
orf19.277	43.1	44.62	45.88	40.86	46.65	43.01	29.41	33.19	28.42	68.51	74.8	63.47	42.69	48.27	35.65	22.81	23.04	23.78	44.54	43.5	30.34	68.93	42.21	23.21	-0.555179	-0.0336041	-0.521575	-1.57036	-0.710826	-0.859537	0.629406	-0.385779	-0.0478161	5.11e-06	0.708	1.16e-05	5e-14	4.11e-08	8.46e-09	2.76e-07	0.000781	0.596	1.79e-05	0.768	3.81e-05	9.75e-13	2.1e-07	4.91e-08	1.21e-06
orf19.1975	23.83	21.38	20.37	22.56	20.98	20.5	21	21.45	20.53	37.01	31.09	33.54	35.14	32.9	36.64	77.28	78.71	74.35	21.86	21.34	20.99	33.88	34.89	76.78	-0.0548875	-0.0319393	-0.0229482	1.18645	0.0447733	1.14168	0.629116	1.87046	0.705829	0.474	0.673	0.762	4.36e-15	0.506	6.06e-15	1.21e-08	1.25e-18	1.04e-09	0.556	0.738	0.814	1.17e-13	0.587	1.56e-13	6.8e-08
orf19.2360	795.02	739.51	682.6	794.02	712.8	706.52	1396.88	1379.98	1455.83	1209.39	973.58	1255.87	1188.55	1130.53	1391.92	2649.55	2662.37	2160.89	739.04	737.78	1410.9	1146.28	1237	2490.94	0.935025	-0.00180101	0.936826	1.12562	0.11325	1.01237	0.625138	0.815737	0.74019	4.78e-09	0.986	4.44e-09	8.04e-11	0.268	5.04e-10	3.63e-06	2.13e-08	2.5e-07	2.91e-08	0.99	2.72e-08	7.07e-10	0.346	3.74e-09	1.31e-05
orf19.477	41.79	41.07	41.68	42.56	37.2	40.92	53.26	51.84	53.94	65.27	57.68	69.47	61.25	55.15	65.67	236.09	228.05	220.45	41.51	40.22	53.01	64.14	60.69	228.19	0.352446	-0.0498812	0.402327	1.83753	-0.0788981	1.91643	0.620958	2.10604	0.591941	3.82e-05	0.485	6.62e-06	4.36e-19	0.244	1.6e-19	6.9e-09	2.63e-20	1.43e-08	0.000114	0.566	2.27e-05	5.08e-17	0.319	2.15e-17	4.07e-08
orf19.1610	6.15	7.78	7.47	5.47	7.09	7.47	4.14	4.92	4	11.26	10.9	10.56	8.26	7.68	7.25	2.8	2.5	2.83	7.13	6.68	4.36	10.9	7.73	2.71	-0.708934	-0.103062	-0.605872	-2.01651	-0.494477	-1.52203	0.619083	-0.688489	0.227668	6.4e-06	0.351	5.05e-05	1.74e-13	4.91e-05	7.53e-11	3.6e-06	8.41e-05	0.0424	2.2e-05	0.433	0.000148	2.91e-12	0.000144	6.66e-10	1.3e-05
orf19.2018	10	9.3	9.18	12.41	8.8	10.34	8.67	9.53	8.02	13.66	10.37	12.55	13.39	10.72	17.07	76.95	76.52	77.13	9.49	10.52	8.74	12.19	13.73	76.86	-0.118637	0.126787	-0.245424	2.67437	0.144473	2.52989	0.344349	3.13735	0.362035	0.458	0.409	0.122	1.34e-16	0.311	1.03e-16	0.0321	1.88e-17	0.0165	0.541	0.492	0.174	6.1e-15	0.392	4.89e-15	0.0533
orf19.405	55.85	55.96	59.02	50.69	61.06	63.47	71.93	71.63	71.91	92.38	83.89	86.18	87.34	89.92	86.57	59.61	63.48	66.28	56.95	58.41	71.82	87.48	87.94	63.13	0.33541	0.0297691	0.305641	-0.471246	0.0089615	-0.480208	0.618632	-0.188024	0.597824	3.42e-05	0.653	9.85e-05	2.18e-07	0.889	1.51e-07	2.73e-09	0.00752	4.29e-09	0.000103	0.72	0.000273	9.78e-07	0.916	6.98e-07	1.74e-08
orf19.4242	78.78	78.8	78.27	92.36	76.92	84.09	74.45	69.74	75.11	124.76	110.18	127.85	128.68	126.27	129.08	72.05	70.23	72.03	78.62	84.46	73.1	120.93	128.01	71.43	-0.1059	0.0986843	-0.204585	-0.755498	0.0861764	-0.841674	0.617014	-0.0325837	0.604506	0.094	0.115	0.00262	1.52e-11	0.155	1.58e-12	7.01e-10	0.595	8.28e-10	0.139	0.166	0.00552	1.57e-10	0.216	2.06e-11	5.05e-09
orf19.7486	77.73	74.46	73.47	87.86	77.35	80.64	155.47	142.48	156.63	118.89	112.81	114.24	117.96	108.48	124.72	191.79	196.96	188.21	75.22	81.95	151.52	115.31	117.05	192.32	1.00924	0.121634	0.88761	0.7386	0.0186371	0.719963	0.616248	0.345604	0.513252	1.86e-15	0.0293	2.39e-14	6.67e-13	0.718	9.88e-13	5.06e-11	4.47e-07	1.27e-09	5.71e-14	0.0491	5.14e-13	9.57e-12	0.776	1.36e-11	4.65e-10
orf19.2020	1076.91	1158.64	938.2	681.2	818.81	884.12	580.69	602.16	592.96	863.07	1963.54	722.22	299.44	466.08	239.31	168.9	132.86	119.99	1057.92	794.71	591.94	1182.95	334.94	140.58	-0.83276	-0.41662	-0.416139	-2.94959	-1.73475	-1.21484	0.0289487	-2.08788	-1.28918	0.00261	0.0987	0.107	1.42e-10	7.37e-07	0.000209	0.905	8.71e-08	4.68e-05	0.0055	0.145	0.155	1.19e-09	3e-06	0.000545	0.929
orf19.4578	27.67	26.93	27.99	31.01	29.37	28.67	37.27	35.83	38.68	46.62	36.05	45.07	34.5	32.14	40.92	17.45	17.39	17.67	27.53	29.68	37.26	42.58	35.85	17.5	0.435779	0.108982	0.326796	-1.26873	-0.247466	-1.02127	0.61527	-1.08924	0.258822	4.33e-05	0.227	0.000795	2.37e-12	0.00652	1.7e-10	3.46e-07	4.61e-11	0.00571	0.000128	0.3	0.00185	2.96e-11	0.0127	1.4e-09	1.49e-06
orf19.3663	142.02	146.26	148.02	137.21	145.16	156.77	143.24	142.18	133.19	214.45	228.85	225.01	172.15	178.45	160.97	122.71	121.95	111.67	145.43	146.38	139.54	222.77	170.52	118.78	-0.0598887	0.00677174	-0.0666605	-0.907405	-0.385646	-0.521759	0.615055	-0.232462	0.222637	0.252	0.895	0.203	1.3e-14	1.05e-07	7.39e-10	2.84e-11	0.000158	0.000217	0.327	0.921	0.271	3.02e-13	4.97e-07	5.3e-09	2.76e-10
orf19.1232	182.83	189.22	173.11	185.12	166.85	153.97	210.21	212.02	217.31	283.24	241.95	314.92	289.74	247.8	304.35	387.02	347.53	350.87	181.72	168.65	213.18	280.04	280.63	361.81	0.230918	-0.110387	0.341305	0.378193	0.00661295	0.37158	0.614328	0.761602	0.731327	0.0136	0.216	0.000664	0.000153	0.938	0.000176	3.49e-07	6.33e-09	1.89e-08	0.0246	0.287	0.00157	0.000411	0.954	0.000467	1.5e-06
orf19.5143	154.77	151.26	145.44	161.68	143.38	150.85	181.83	167.99	164.98	238.48	211.37	242.47	196.32	195.58	215.85	177.73	180.3	175.61	150.49	151.97	171.6	230.77	202.58	177.88	0.188815	0.0122885	0.176526	-0.371708	-0.186654	-0.185054	0.613481	0.0529584	0.414539	0.00368	0.835	0.00594	1.53e-06	0.00348	0.00376	4.18e-10	0.366	3.36e-07	0.00753	0.873	0.0116	5.9e-06	0.00715	0.00767	3.15e-09
orf19.2029	73.74	70.36	74.62	72.88	71.16	71.03	69.95	69.36	69.43	71.13	62.11	72.68	61.88	59.25	65.45	37.88	42.7	42.67	72.91	71.69	69.58	68.64	62.19	41.08	-0.0668226	-0.0238284	-0.0429943	-0.737431	-0.139333	-0.598098	-0.091877	-0.762486	-0.207382	0.217	0.654	0.422	4.48e-12	0.016	2.42e-10	0.0969	2.01e-12	0.00073	0.288	0.721	0.505	5.23e-11	0.0285	1.92e-09	0.142
orf19.4337	29.57	29.19	33.42	26.91	32.56	31.26	23.48	24.5	24.74	48.57	44.14	48.24	30.13	31.8	31.81	19.04	19.81	19.31	30.73	30.25	24.24	46.99	31.25	19.39	-0.339876	-0.0227618	-0.317114	-1.27296	-0.586428	-0.686537	0.612754	-0.320335	0.0490875	6.17e-05	0.735	0.000131	5.94e-15	5.68e-09	1.82e-09	2.89e-09	0.000217	0.464	0.000178	0.79	0.000355	1.53e-13	3.41e-08	1.2e-08	1.83e-08
orf19.2030	31.43	30.93	36.76	27.93	35.65	34.67	31.71	34.79	33.39	37.85	38.62	37.26	35.21	43.52	30.55	44.5	43.58	44.29	33.04	32.75	33.3	37.91	36.43	44.12	0.0151182	-0.0146287	0.0297469	0.217739	-0.0657965	0.283536	0.204437	0.407058	0.153269	0.884	0.888	0.773	0.0369	0.521	0.00795	0.0583	0.000419	0.143	0.912	0.915	0.823	0.0603	0.601	0.0152	0.0908
orf19.6257	471.85	507.15	501.12	438.95	500.15	490.66	348.86	355.74	342.96	672.99	984.69	641.32	484.11	525.69	524.49	135.04	165.54	295.66	493.38	476.59	349.19	766.33	511.43	198.74	-0.498081	-0.0513368	-0.446745	-2.01109	-0.561355	-1.44974	0.612434	-0.900576	0.102416	0.00973	0.77	0.0186	1.22e-10	0.00327	5.1e-08	0.00164	6.15e-05	0.559	0.0183	0.82	0.0327	1.03e-09	0.00676	2.56e-07	0.0036
orf19.2035	1.62	2.07	1.96	2.32	1.79	1.87	1.99	2.51	2.31	1.58	0.83	2	1.89	1.74	2.02	2.55	2.47	2.28	1.88	1.99	2.27	1.47	1.88	2.43	0.266923	0.0756751	0.191248	0.85231	0.472225	0.380085	-0.475147	0.11024	-0.0785975	0.208	0.722	0.352	0.000765	0.0526	0.0687	0.0522	0.569	0.71	0.278	0.779	0.435	0.00179	0.0828	0.105	0.0822
orf19.2283	207.78	197	228.42	162.15	191.44	187.39	78.7	80.21	78.87	328.92	318.57	318.73	200.9	213.54	183.54	22.2	21.87	23.26	211.07	180.33	79.26	322.07	199.33	22.44	-1.41019	-0.227782	-1.18241	-3.84548	-0.693669	-3.15181	0.612412	-1.82288	0.146526	2.74e-16	0.0015	1.15e-14	1.76e-24	1.53e-10	1.63e-22	1.48e-09	3.57e-17	0.0294	1.12e-14	0.00331	2.73e-13	1.65e-21	1.27e-09	6.79e-20	1e-08
orf19.7260	41.17	45.86	37	40.17	38.48	38	39.03	40.17	39.64	65.23	64.15	59.48	47.72	49.3	40.1	25.53	24.75	24.31	41.34	38.88	39.61	62.95	45.71	24.86	-0.0570854	-0.0839177	0.0268324	-1.33979	-0.462885	-0.876902	0.611227	-0.671475	0.23226	0.489	0.312	0.744	1.23e-13	5.49e-06	6.17e-10	9.93e-08	8e-08	0.00832	0.57	0.392	0.799	2.15e-12	1.91e-05	4.49e-09	4.73e-07
orf19.6829	69.18	71.26	83.39	85.88	77.48	75.71	99.19	90.64	91.68	116.9	92.6	136.11	134.22	123.59	158.08	260.14	258.38	239.44	74.61	79.69	93.84	115.2	138.63	252.65	0.334943	0.0980953	0.236848	1.15341	0.277941	0.875473	0.611064	1.42954	0.79091	0.00371	0.354	0.031	5.94e-11	0.0112	7.13e-09	5.72e-06	9.58e-13	8.92e-08	0.00758	0.436	0.0516	5.38e-10	0.0208	4.2e-08	1.99e-05
orf19.6449	1.9	1.31	1.29	1.39	1.86	1.67	2.43	2.69	2.88	2.56	1.79	2.56	3.29	3.17	3.49	24.74	24.85	23.26	1.5	1.64	2.67	2.3	3.32	24.28	0.849034	0.14987	0.699163	3.43356	0.554507	2.87905	0.610612	3.19514	1.01525	0.000545	0.515	0.00231	1.57e-16	0.00742	1.75e-16	0.0109	9.59e-17	3.46e-05	0.00131	0.595	0.00493	6.96e-15	0.0143	7.64e-15	0.0202
orf19.1716	109.42	105.8	102.76	110.67	101.61	108.15	120.98	111.25	110.8	169.16	152.79	163.83	140.75	127.63	142.33	108.44	109.13	104.59	105.99	106.81	114.34	161.93	136.9	107.39	0.108922	0.00994489	0.0989774	-0.590404	-0.242685	-0.347719	0.609855	-0.0894714	0.357225	0.0722	0.865	0.0994	6.24e-10	0.000292	3.84e-06	3.83e-10	0.133	2.74e-06	0.11	0.897	0.146	4.54e-09	0.00074	1.38e-05	2.91e-09
orf19.2040	49.58	54.04	55.61	60.8	59.15	60.31	65.85	60.34	59.42	55.12	50.13	55.77	54.06	49.71	70.12	124.6	121.52	124.17	53.08	60.08	61.87	53.67	57.96	123.43	0.221909	0.180329	0.0415808	1.20479	0.0930172	1.11178	0.0142311	0.997116	-0.0730804	0.0125	0.038	0.611	4.85e-13	0.273	1.73e-12	0.866	1.3e-11	0.377	0.0229	0.0619	0.683	7.2e-12	0.351	2.24e-11	0.898
orf19.4749	31.01	30.89	31.28	29.49	31.84	31.02	47.33	45.08	47.69	48.82	42.65	51.27	34.85	35.81	34.36	60.09	63.16	65.06	31.06	30.78	46.7	47.58	35.01	62.77	0.58778	-0.0128147	0.600595	0.4066	-0.433956	0.840555	0.607394	0.426213	0.186253	1.4e-09	0.837	8.45e-10	2.37e-07	2.1e-07	6.38e-13	9.2e-10	9.26e-08	0.0055	9.48e-09	0.875	5.98e-09	1.06e-06	9.45e-07	9.2e-12	6.46e-09
orf19.2042	53.49	49.03	51.28	56.47	47.34	48.8	47.85	44.96	47.89	58.11	48.53	59.07	51.76	48.07	56.43	61.45	65.54	58.06	51.27	50.87	46.9	55.24	52.09	61.68	-0.128145	-0.0150622	-0.113083	0.167823	-0.0815121	0.249335	0.0996498	0.395619	0.0331999	0.12	0.85	0.167	0.0415	0.312	0.00381	0.221	4.31e-05	0.676	0.172	0.885	0.229	0.067	0.393	0.00777	0.292
orf19.2043	32.29	32.36	31.24	34.67	30.78	33.36	28.68	29.89	28.74	36.56	32.17	34.5	30.81	29.33	34.36	45.75	43.93	42.58	31.96	32.94	29.1	34.41	31.5	44.09	-0.135329	0.0392506	-0.174579	0.361725	-0.131217	0.492942	0.10234	0.599394	-0.0681279	0.0386	0.522	0.00898	3.16e-06	0.0431	2.3e-08	0.108	8.86e-10	0.271	0.0628	0.602	0.017	1.15e-05	0.0693	1.23e-07	0.157
orf19.2701	1.74	2.37	3.47	1.69	2.42	2.08	1.81	2.14	1.83	2.99	3.72	4.57	1.28	1.74	1.58	1.05	1.56	1.49	2.53	2.06	1.92	3.76	1.53	1.37	-0.336961	-0.242285	-0.0946759	-1.45284	-1.27813	-0.174708	0.604934	-0.510945	-0.430913	0.159	0.297	0.693	2.69e-06	1.47e-05	0.513	0.00833	0.0553	0.0957	0.22	0.377	0.754	9.95e-06	4.73e-05	0.594	0.0158
orf19.2045	162.54	153.52	149.53	165.98	148.74	150.32	146.57	134.53	144.99	157.4	140.64	165.92	183.64	172.91	207.13	358.06	351.44	336.74	155.2	155.02	142.03	154.66	187.9	348.75	-0.128156	-0.00273324	-0.125423	1.17789	0.280142	0.897745	-0.00900235	1.29704	0.273873	0.0895	0.97	0.0955	4.89e-14	0.000759	8.47e-12	0.902	6.52e-15	0.000883	0.133	0.978	0.141	9.56e-13	0.00178	9.3e-11	0.926
orf19.3518	187.62	190.5	207.46	176.99	190.22	191.99	245.96	247	235.61	292.64	299.96	296.53	241.06	243.02	248.89	240.77	245.65	255.5	195.19	186.4	242.86	296.38	244.32	247.31	0.316607	-0.0659393	0.382546	-0.261932	-0.279062	0.0171305	0.604094	0.0255558	0.390971	1.67e-07	0.135	6.93e-09	2.33e-06	9.77e-07	0.684	1.22e-12	0.544	4.72e-09	7.62e-07	0.19	4.09e-08	8.71e-06	3.9e-06	0.747	1.64e-11
orf19.2047	33.76	34.47	40.01	27.89	33.45	34.59	21.98	23.42	22.21	23.87	47.64	19.71	24.74	28.2	18.06	22.78	22.94	22.7	36.08	31.98	22.54	30.41	23.67	22.8	-0.674374	-0.176351	-0.498023	-0.334117	-0.289151	-0.0449657	-0.322739	0.0175177	-0.43554	0.00278	0.36	0.0219	0.118	0.179	0.831	0.115	0.934	0.0411	0.00584	0.443	0.0378	0.17	0.244	0.87	0.166
orf19.2048	98.16	91.19	95.26	78.93	80.02	70.99	30.76	41.73	34.87	65.14	180.97	59.62	43.65	60.92	26.97	19.59	16.14	14.78	94.87	76.64	35.79	101.91	43.85	16.83	-1.41734	-0.308247	-1.1091	-2.41499	-1.08715	-1.32784	-0.0855145	-1.08316	-0.864417	8.01e-05	0.274	0.00108	2.99e-07	0.00109	0.000852	0.758	0.00515	0.00678	0.000225	0.352	0.00244	1.3e-06	0.00247	0.00198	0.811
orf19.7386	92.59	92.62	93.28	99.16	94.11	94.48	125.19	116.9	114.48	142.45	135.25	146	116.19	116.51	132.79	85.88	87.54	88.15	92.83	95.91	118.85	141.24	121.83	87.19	0.355817	0.0466753	0.309142	-0.694621	-0.216063	-0.478558	0.604062	-0.446376	0.341324	1.49e-07	0.335	1.25e-06	6.54e-13	0.000121	8.56e-10	1.08e-11	3.05e-09	2.71e-07	6.89e-07	0.416	4.91e-06	9.39e-12	0.000329	6.05e-09	1.16e-10
orf19.5012	8.56	8.12	8.63	10.92	9.33	8.7	9.84	9.34	10.14	15.09	10.03	14.31	17.27	14.82	18.28	40.19	41.56	40.35	8.44	9.65	9.78	13.14	16.79	40.7	0.21206	0.190552	0.0215072	1.66947	0.379316	1.29015	0.602507	2.05991	0.79127	0.12	0.16	0.866	5.51e-14	0.00235	1.29e-12	0.000103	1.94e-15	6.16e-07	0.173	0.221	0.898	1.06e-12	0.005	1.72e-11	0.000284
orf19.172	75.68	71.83	63.03	78.03	68.2	66.1	127.05	124.25	136.55	115.33	91.04	114.52	111.57	92.78	113.42	316.17	307.42	300.67	70.18	70.78	129.29	106.96	105.92	308.08	0.883924	0.0127516	0.871172	1.53631	-0.0110066	1.54731	0.601855	1.25424	0.578096	6.54e-09	0.899	8.12e-09	6.74e-14	0.91	5.3e-14	3.65e-06	2.96e-12	5.87e-06	3.88e-08	0.924	4.73e-08	1.26e-12	0.933	1.02e-12	1.32e-05
orf19.1880	276.7	302.04	311.45	250.16	292.2	290.43	272.63	272.58	262.38	423.04	504.38	424.78	395.56	430.08	404.69	311.92	293.59	293.84	296.73	277.6	269.2	450.73	410.11	299.78	-0.138782	-0.0978795	-0.0409027	-0.585665	-0.133571	-0.452094	0.601617	0.154735	0.565926	0.0413	0.14	0.53	4.25e-09	0.0427	3.16e-07	2.92e-09	0.0237	8.45e-09	0.0668	0.197	0.609	2.61e-08	0.0687	1.37e-06	1.85e-08
orf19.2055	119.86	120.82	123.25	125.33	138.51	130.9	134.45	120.05	129.64	114.79	107.67	111.46	129.39	124.78	133.01	145.78	138.77	132.34	121.31	131.58	128.05	111.31	129.06	138.96	0.076478	0.116712	-0.0402344	0.320304	0.213286	0.107018	-0.124857	0.118969	-0.028284	0.186	0.0487	0.478	9.7e-06	0.00104	0.0665	0.0384	0.0431	0.617	0.252	0.0773	0.56	3.23e-05	0.00237	0.102	0.0625
orf19.5216	23.32	20.48	19.06	28.84	23.84	21.11	30.83	28.47	31.43	37.68	26.79	31.88	36.8	32.45	43.82	80.34	79.76	75.13	20.95	24.6	30.25	32.12	37.69	78.41	0.53249	0.227754	0.304736	1.30709	0.232245	1.07484	0.601531	1.37613	0.606022	0.000492	0.102	0.0238	1.04e-10	0.0663	1.78e-09	0.00015	3.1e-11	6.05e-05	0.0012	0.15	0.0408	8.96e-10	0.102	1.18e-08	0.000401
orf19.3722	190.67	194.78	191.97	169.21	190.91	187.11	187.36	190.75	181.25	300.16	273.28	303.11	239.58	260.63	227.63	150.28	149.14	137.3	192.48	182.41	186.45	292.18	242.61	145.57	-0.045984	-0.0792364	0.0332524	-1.00319	-0.267136	-0.736054	0.599841	-0.357365	0.411941	0.408	0.16	0.548	7.38e-15	5.2e-05	4.01e-12	1.73e-10	1.52e-06	1.32e-07	0.491	0.221	0.626	1.85e-13	0.000152	4.74e-11	1.42e-09
orf19.2927	27.2	25.87	24.26	26.62	20.55	21.11	23.19	24.95	27.58	39.86	34.3	43.93	49.53	38.24	57.12	87.69	76.61	85.9	25.78	22.76	25.24	39.36	48.3	83.4	-0.0354283	-0.189797	0.154369	1.09333	0.282155	0.811177	0.598578	1.72734	1.07053	0.799	0.187	0.28	4.99e-09	0.0304	3.86e-07	0.000164	2.48e-12	3.78e-08	0.844	0.254	0.358	3.03e-08	0.0507	1.65e-06	0.000437
orf19.646	1808.24	1725.36	1867.88	1621.75	1902.02	1889.94	1787.31	1836.35	1875.29	2751.59	2756.33	2664.89	2648.59	2840.64	2574.83	2088.7	1959.92	2100.25	1800.49	1804.57	1832.98	2724.27	2688.02	2049.62	0.0262464	0.000451513	0.0257948	-0.41184	-0.0199603	-0.39188	0.598424	0.160338	0.578013	0.614	0.993	0.62	4.21e-08	0.694	8.97e-08	6.1e-11	0.00463	1.05e-10	0.685	0.995	0.69	2.15e-07	0.755	4.3e-07	5.51e-10
orf19.305	31.94	32.63	32.07	31.95	31.14	31.75	26.45	27.99	26.62	47.62	47.86	50.91	34.53	36.02	33.06	27.57	25.75	26.81	32.21	31.62	27.02	48.79	34.54	26.71	-0.253918	-0.0275997	-0.226318	-0.869268	-0.495525	-0.373744	0.597259	-0.0180921	0.129334	5.1e-05	0.581	0.000184	1.31e-14	5.28e-10	1.52e-07	1.95e-11	0.726	0.0145	0.000149	0.656	0.000484	3.03e-13	3.89e-09	7.02e-07	1.96e-10
orf19.4910	158.37	155.63	160.29	134.48	144.23	135.87	104.8	122.58	107.96	247.9	240.33	229.19	153.33	137.7	123.64	126.13	106.01	104.84	158.09	138.2	111.78	239.14	138.22	112.32	-0.50328	-0.194035	-0.309245	-1.09488	-0.79434	-0.300544	0.596782	0.0051774	-0.00352271	3.66e-07	0.0107	0.000239	1.83e-13	9e-11	0.000313	1.45e-08	0.943	0.96	1.57e-06	0.0199	0.000616	3.03e-12	7.83e-10	0.000788	8.05e-08
orf19.2346	46.59	48.46	57.51	51.66	60.44	59.28	56.3	55.44	54.06	72.71	84.15	72.95	87.34	97.24	88.38	82.93	85.99	82.84	50.86	57.13	55.26	76.6	90.99	83.92	0.126652	0.171159	-0.0445073	0.133758	0.249113	-0.115355	0.595521	0.602627	0.673475	0.109	0.0336	0.558	0.0786	0.00239	0.122	6.82e-08	3.98e-08	5.59e-09	0.158	0.0556	0.635	0.118	0.00508	0.175	3.35e-07
orf19.3294	568.83	568.02	623.45	0.39	0.97	0.47	397.77	389.9	366.97	902.74	896.65	857.31	0.27	0.76	0.76	323.57	328.29	314.29	586.77	0.61	384.88	885.57	0.6	322.05	-0.607306	-9.99173	9.38442	-1.45913	-10.6954	9.23625	0.595333	-0.256494	-0.108326	1.67e-09	2.91e-21	1.15e-20	3.56e-17	1.09e-21	2.66e-20	1.3e-09	0.000514	0.778	1.12e-08	7.7e-19	2.4e-18	2.03e-15	3.36e-19	4.89e-18	8.86e-09
orf19.6152	28.48	28.36	25.49	30.72	28.02	27.48	44.85	43.33	40.52	47.2	34.48	44.16	39.75	37.18	44.29	59.46	63.32	61.72	27.44	28.74	42.9	41.95	40.41	61.5	0.645514	0.0665255	0.578988	0.570631	-0.0428447	0.613475	0.594524	0.519641	0.485154	1.19e-06	0.519	4.56e-06	2.31e-06	0.652	6.72e-07	4.84e-06	6.69e-06	5.01e-05	4.67e-06	0.599	1.61e-05	8.67e-06	0.719	2.76e-06	1.7e-05
orf19.336	72.62	67.08	65.57	77.31	69.68	74.23	71.67	69.33	71.27	110.11	97.71	102	76.49	70.11	79.79	45.09	46.96	46.56	68.42	73.74	70.75	103.27	75.46	46.2	0.0495305	0.107572	-0.0580418	-1.15834	-0.453421	-0.704922	0.593139	-0.614734	0.0321463	0.441	0.101	0.365	1.09e-14	2.79e-07	2.25e-10	3.29e-09	2.83e-09	0.613	0.523	0.148	0.448	2.61e-13	1.22e-06	1.8e-09	2.06e-08
orf19.387	244.97	241.41	236.48	237.36	232.39	226.76	190.11	202.11	198.6	358.04	365.32	365.59	299.37	299.44	310.39	183.73	185.2	175.78	240.96	232.17	196.94	362.98	303.07	181.57	-0.291456	-0.0535369	-0.237919	-0.999277	-0.260779	-0.738498	0.59121	-0.11661	0.383969	7.94e-08	0.159	1.84e-06	2.07e-18	2.98e-07	1.27e-15	1.03e-13	0.00487	4.76e-10	3.85e-07	0.22	7.02e-06	1.83e-16	1.3e-06	4.14e-14	1.84e-12
orf19.2068	81.95	83.5	85.38	82.46	82.12	83.84	75.7	79.28	79.27	78.61	84.7	80.37	68.07	78.64	65.41	27.5	24.78	29.51	83.61	82.81	78.08	81.23	70.71	27.26	-0.0989364	-0.0138886	-0.0850478	-1.58356	-0.202986	-1.38057	-0.0418112	-1.52644	-0.230909	0.108	0.816	0.164	2.34e-17	0.00256	4.26e-16	0.488	4.8e-17	0.000785	0.157	0.858	0.226	1.41e-15	0.00541	1.63e-14	0.57
orf19.550	339.22	346.99	385.32	293.23	343.55	364.88	307.94	331.61	313.4	503.66	624.34	487.5	268.39	310.8	230.69	126.09	122.21	125.12	357.18	333.89	317.65	538.5	269.96	124.47	-0.167495	-0.101301	-0.0661944	-2.1071	-0.998186	-1.10891	0.588331	-1.35127	-0.308554	0.0929	0.298	0.495	2.9e-16	4.85e-10	1.77e-10	2.59e-06	3.49e-12	0.00403	0.137	0.378	0.576	1.18e-14	3.61e-09	1.45e-09	9.61e-06
orf19.2179	21.15	25.95	25.88	17.76	20.55	22.76	21.62	21.38	22.61	36.3	31.42	43.05	41.7	43.21	39.67	268.49	256.26	296.94	24.33	20.36	21.87	36.93	41.53	273.9	-0.148949	-0.261712	0.112763	2.90682	0.190277	2.71654	0.58818	3.64394	1.04017	0.175	0.0232	0.31	2.07e-20	0.0531	4.2e-20	6.92e-06	8.26e-22	6.66e-10	0.239	0.0399	0.391	3.96e-18	0.0835	7.15e-18	2.37e-05
orf19.2070	127.83	126.65	121.7	129.82	121.03	127.86	136.32	137.06	132.87	124.97	119.13	125.29	141.17	144.22	138.32	183.18	180.56	175	125.39	126.24	135.42	123.13	141.24	179.58	0.111217	0.00872886	0.102488	0.545229	0.198881	0.346348	-0.0268217	0.40719	0.16333	0.0175	0.842	0.0268	1.39e-11	0.000148	4.28e-08	0.546	2.68e-09	0.00101	0.031	0.879	0.0453	1.45e-10	0.000397	2.18e-07	0.623
orf19.2072	0.14	0.32	0.73	0.21	0.94	0.23	0.2	0.28	0.22	0.15	0.06	0.17	0.13	0.23	0.28	0.63	0.75	13.5	0.4	0.46	0.23	0.13	0.21	4.96	-0.463219	0.191912	-0.655131	3.91936	0.8289	3.09046	-1.4981	2.88448	-0.861113	0.725	0.876	0.612	0.0056	0.597	0.0102	0.321	0.013	0.515	0.782	0.906	0.684	0.011	0.67	0.019	0.402
orf19.2073	59.45	63.09	59.06	51.92	62.01	61.58	52.35	53.99	50.29	61.48	76.44	59.9	71.12	78.43	64.76	131.99	125.61	125.61	60.53	58.5	52.21	65.94	71.44	127.74	-0.213101	-0.0534635	-0.159638	0.959066	0.118273	0.840793	0.118346	1.29051	0.290083	0.0219	0.538	0.0781	8.41e-11	0.178	7.87e-10	0.181	2.97e-13	0.00245	0.0379	0.617	0.118	7.37e-10	0.243	5.61e-09	0.247
orf19.2669	89.3	79.21	75.81	98.58	81.86	88.07	64.02	60.04	62.26	124.97	114.88	126.94	181.17	177.22	199.5	316.28	291.29	289.49	81.44	89.51	62.11	122.26	185.97	299.02	-0.387948	0.13477	-0.522718	1.29139	0.604348	0.687042	0.587386	2.26672	1.05696	1.63e-05	0.0655	1.99e-07	2.01e-15	7.7e-09	3.41e-10	2.22e-08	2.2e-20	2.13e-13	5.2e-05	0.101	8.97e-07	6.1e-14	4.5e-08	2.62e-09	1.19e-07
orf19.2891	27.36	27.27	26.68	32.68	28.28	27.73	38.44	35.01	41.64	43.24	36.83	42.36	42.65	37.94	50.21	66.75	65.51	64.04	27.1	29.56	38.37	40.81	43.6	65.43	0.496346	0.121705	0.374641	0.688111	0.0869059	0.601205	0.58352	0.775284	0.548721	8.96e-06	0.184	0.000212	1.43e-08	0.299	9.58e-08	9.77e-07	1.51e-09	1.36e-06	3e-05	0.25	0.000554	7.93e-08	0.378	4.57e-07	3.9e-06
orf19.5933	1.23	1.35	1.68	1.43	1.36	1.3	0.93	0.91	0.95	2.91	1.75	1.86	2.07	1.98	1.19	0.84	0.72	1.02	1.42	1.36	0.93	2.17	1.75	0.86	-0.600958	-0.0456516	-0.555306	-1.32004	-0.287224	-1.03281	0.580953	-0.138127	0.339381	0.0162	0.833	0.0245	4.85e-06	0.155	0.000129	0.0092	0.579	0.114	0.0288	0.871	0.0418	1.71e-05	0.216	0.00035	0.0174
orf19.29	10.31	10.5	10.93	12.12	10.61	10.92	10.14	10.79	10.7	15.85	15.82	15.74	14	11.82	15.9	31.5	28.86	33.76	10.58	11.22	10.54	15.8	13.91	31.37	-0.00545687	0.0808415	-0.0862983	0.982018	-0.206356	1.18837	0.579733	1.56721	0.292535	0.957	0.422	0.389	1.87e-11	0.0308	4.68e-13	4.07e-06	7.59e-15	0.00474	0.968	0.505	0.472	1.88e-10	0.0513	6.98e-12	1.45e-05
orf19.2081	94.41	97.06	96.53	98.33	93.32	97.19	107.83	104.34	110.28	105.31	96.52	109.63	130.31	132.8	146.34	169.72	167.95	162.2	96	96.28	107.49	103.82	136.48	166.62	0.162563	0.00350733	0.159056	0.685399	0.394511	0.290889	0.110164	0.633	0.501167	0.00296	0.943	0.00345	1.22e-12	4.16e-08	3.05e-06	0.0347	5.2e-12	5.89e-10	0.00618	0.958	0.0071	1.64e-11	2.12e-07	1.12e-05	0.0571
orf19.5502	2.37	2.71	1.92	2.79	1.56	1.67	1.4	1.88	2.31	4.1	3.12	3.26	3.4	3.17	3.27	1.78	2	1.49	2.33	2.01	1.87	3.49	3.28	1.76	-0.349871	-0.261443	-0.0884276	-0.97568	-0.0780397	-0.897641	0.579732	-0.0460778	0.763135	0.115	0.226	0.689	7.14e-05	0.667	0.000164	0.00663	0.836	0.0008	0.166	0.298	0.751	0.000203	0.732	0.000436	0.0129
orf19.2087	25.3	27.23	24.1	26.44	25.39	29.78	26.15	24.46	26.1	23.66	22.79	24.83	24.28	24.63	26.49	31.36	33.34	33.88	25.54	27.2	25.57	23.76	25.13	32.86	0.00156912	0.0835581	-0.081989	0.470061	0.0805166	0.389544	-0.107091	0.361401	-0.110133	0.979	0.169	0.175	6.05e-08	0.204	7.11e-07	0.0956	2.05e-06	0.0738	0.984	0.232	0.239	3e-07	0.272	2.91e-06	0.141
orf19.393	33.57	34.1	37.23	36.95	42.27	41.53	46.75	45.82	44.69	51.91	53.7	50.77	54.95	56.79	50.81	25.06	26.37	25.31	34.97	40.25	45.75	52.13	54.18	25.58	0.389935	0.202951	0.186984	-1.02667	0.0555806	-1.08225	0.57865	-0.837958	0.43128	3.3e-06	0.00431	0.00618	1.82e-13	0.366	4.91e-14	5.96e-09	1.04e-11	4.3e-07	1.2e-05	0.0087	0.0121	3.03e-12	0.449	9.59e-13	3.56e-08
orf19.5704	31.43	31.12	26.32	35.36	23.31	25.67	34.09	26.43	30.39	49.95	36.68	47.37	40.56	31.39	54.66	68.7	67.87	67.14	29.62	28.11	30.3	44.67	42.2	67.9	0.0292946	-0.0988072	0.128102	0.622704	-0.112408	0.735112	0.57792	1.17133	0.56432	0.872	0.59	0.483	0.000765	0.506	0.000129	0.00309	4.28e-07	0.00365	0.902	0.664	0.565	0.00179	0.587	0.000351	0.00641
orf19.209	17.07	15.49	16.72	14.27	18.9	18.44	16.35	18.3	17.76	17.66	17.39	18.19	17.77	18.51	16.77	17.92	17.52	18.87	16.43	17.2	17.47	17.75	17.68	18.11	0.0882736	0.0594184	0.0288552	0.0271054	-0.000879099	0.0279845	0.11164	0.050472	0.0513428	0.313	0.493	0.734	0.749	0.992	0.736	0.213	0.544	0.546	0.393	0.575	0.79	0.803	0.994	0.791	0.284
orf19.2090	115.34	117.09	102.01	136.35	98.38	104.91	139.32	118.71	119.2	114.79	75.06	117.26	112.2	93.09	152.08	370.64	360.15	328.91	111.48	113.21	125.74	102.37	119.13	353.23	0.172642	0.00918343	0.163459	1.81774	0.216231	1.60151	-0.15237	1.49273	0.0546779	0.31	0.957	0.334	1.26e-10	0.211	1.06e-09	0.375	3.51e-09	0.745	0.39	0.968	0.416	1.06e-09	0.281	7.34e-09	0.458
orf19.4518	60.58	62.82	68.35	70.46	65.5	70.12	64.46	63.31	65.86	93.46	108.3	84.81	79.74	81.91	79.79	57.59	61.75	63.15	63.92	68.7	64.54	95.52	80.48	60.83	0.0157331	0.104649	-0.0889162	-0.646661	-0.241336	-0.405324	0.575798	-0.0865961	0.229812	0.806	0.112	0.173	7.08e-10	0.000811	1.72e-06	6.06e-09	0.185	0.00134	0.85	0.162	0.237	5.1e-09	0.00189	6.58e-06	3.62e-08
orf19.4820	60.35	62.82	56.44	68.01	58.82	59.57	69.33	60.6	64.02	89.89	84.37	93.54	81.55	75.09	85.06	55.54	56.49	55.13	59.87	62.13	64.65	89.27	80.56	55.72	0.109907	0.0513838	0.0585233	-0.677804	-0.148756	-0.529048	0.575495	-0.212216	0.375355	0.098	0.428	0.365	3.26e-10	0.0258	2.65e-08	6.56e-09	0.00293	5.21e-06	0.144	0.511	0.448	2.51e-09	0.0438	1.4e-07	3.89e-08
orf19.3226	39.73	39	51.2	40.13	43.68	41.45	89.31	86.56	82.31	67.76	57.83	67.05	64.5	63.93	65.06	176.72	179.07	182.16	43.31	41.76	86.06	64.21	64.5	179.32	1.00242	-0.0400554	1.04248	1.48715	0.0119716	1.47518	0.574683	1.05941	0.62671	1.96e-12	0.595	8.6e-13	1.83e-16	0.866	1.81e-16	7.31e-08	1.3e-13	1.45e-08	2.5e-11	0.669	1.2e-11	7.96e-15	0.898	7.88e-15	3.57e-07
orf19.2094	94.02	96.01	91.61	87.72	98.12	95.3	84.11	86.45	87.35	84.62	90.08	84.31	85.4	89.44	77.46	88.57	77.01	77.98	93.88	93.71	85.97	86.34	84.1	81.19	-0.12705	-0.00365247	-0.123397	-0.0915167	-0.0392454	-0.0522713	-0.12087	-0.0853369	-0.156463	0.027	0.946	0.0309	0.103	0.475	0.341	0.0351	0.126	0.00791	0.0456	0.96	0.0515	0.151	0.557	0.423	0.0577
orf19.2095	283.65	296.48	275.68	290.84	306.55	302.9	303.43	311.34	266.82	283.07	276	282	236.87	255.48	249.11	231.26	211.09	214.26	285.27	300.1	293.86	280.36	247.15	218.87	0.0407346	0.0734164	-0.0326818	-0.358211	-0.182359	-0.175853	-0.0247924	-0.423739	-0.280567	0.423	0.154	0.517	4.16e-07	0.00154	0.00211	0.626	2.44e-08	1.23e-05	0.506	0.214	0.597	1.77e-06	0.00339	0.00454	0.696
orf19.7556	10	10.77	12.83	8.69	12.91	10.92	12.48	14.84	15.48	16.94	15.89	16.99	15.21	14.96	17.03	32.74	31.84	33.39	11.2	10.84	14.27	16.61	15.73	32.66	0.348429	-0.0475283	0.395957	0.977421	-0.0831156	1.06054	0.574224	1.20322	0.538636	0.00569	0.694	0.00206	5.59e-10	0.435	9.05e-11	4.4e-05	1.29e-11	7.95e-05	0.0112	0.756	0.00443	4.11e-09	0.518	7.87e-10	0.00013
orf19.1342	658.76	655.93	673.7	593.14	613.54	605.88	431.59	416.03	409.9	1011.81	957.34	989.92	570.5	582.87	604.71	466.97	462.7	448.48	662.8	604.18	419.17	986.36	586.02	459.38	-0.661003	-0.133427	-0.527577	-1.10162	-0.751463	-0.350161	0.573025	0.132404	-0.0450117	4.61e-15	0.000774	4.75e-13	5.94e-20	1.72e-16	1.09e-09	4.27e-14	0.00111	0.204	1.23e-13	0.00181	7.07e-12	9.44e-18	7.55e-15	7.57e-09	8.5e-13
orf19.2639	69.33	67.5	63.23	73.31	60.53	67.08	90.04	77.53	78.95	106.88	92.78	98.25	98.79	89.03	114.19	100.48	97.03	96.49	66.68	66.98	82.18	99.31	100.67	98	0.29936	0.00190383	0.297456	-0.0163983	0.0131701	-0.0295684	0.572598	0.25684	0.583865	0.00141	0.982	0.00146	0.84	0.872	0.715	5.16e-07	0.00422	3.44e-07	0.00313	0.986	0.00325	0.877	0.902	0.774	2.16e-06
orf19.642	105.82	108.21	110.66	123.78	110.73	118.46	158.69	159.04	173.7	161.98	152.35	168.84	150.34	155.02	150.4	93.23	94.07	91.83	108.23	117.66	163.81	161.06	151.92	93.04	0.596451	0.118508	0.477943	-0.789286	-0.0820537	-0.707232	0.571542	-0.814195	0.37098	1.31e-11	0.0203	7.66e-10	5.65e-14	0.0902	4.93e-13	3.34e-11	2.67e-14	6.7e-08	1.38e-10	0.0353	5.48e-09	1.08e-12	0.134	7.31e-12	3.19e-10
orf19.4409	14.39	14.92	16.68	16.16	16.96	17.78	20.52	18.48	17.64	24.12	21.22	23.08	26.62	27.51	29.6	59.94	61.85	63.15	15.33	16.97	18.88	22.81	27.91	61.65	0.303552	0.147228	0.156324	1.43925	0.292117	1.14713	0.571204	1.7069	0.716093	0.00131	0.0918	0.0631	4.73e-16	0.000616	1.38e-14	5.11e-07	1.81e-17	3.16e-09	0.00293	0.136	0.0975	1.77e-14	0.00147	3.18e-13	2.14e-06
orf19.5805	138.23	144.71	150.56	127.01	133.37	129.22	73.13	79.58	74.03	219.68	207.1	216.68	142.72	142.59	142.81	20.38	19.74	22.13	144.5	129.87	75.58	214.49	142.71	20.75	-0.935051	-0.153114	-0.781937	-3.37447	-0.587033	-2.78744	0.569879	-1.86954	0.13596	1.38e-15	0.00283	5.75e-14	2.79e-26	8.09e-12	2.12e-24	1.45e-11	1.76e-20	0.00683	4.43e-14	0.00592	1.1e-12	5.16e-23	8.93e-11	1.91e-21	1.51e-10
orf19.1891	210.8	221	251.97	199.31	243.55	236.78	259.55	266.12	244.4	323.43	360.78	328.35	356.72	397.77	364.68	461.49	450.15	430.9	227.92	226.54	256.69	337.52	373.06	447.51	0.175193	-0.00962105	0.184814	0.407766	0.144203	0.263563	0.569833	0.802405	0.723657	0.0184	0.89	0.0133	3.35e-06	0.0425	0.000569	3.08e-08	3.82e-11	3.67e-10	0.0323	0.917	0.0242	1.22e-05	0.0685	0.00137	1.61e-07
orf19.2103	0.29	0.1	0.14	0.13	0.08	0.1	0.16	0.2	0.3	0.42	0.41	0.21	0.67	0.83	1.02	1.57	1.37	1.76	0.18	0.11	0.22	0.35	0.84	1.57	0.455418	-0.60369	1.05911	2.20994	1.292	0.917944	1.09458	2.84911	2.99027	0.39	0.301	0.0662	5.29e-06	0.00379	0.00545	0.0399	3.22e-07	3.16e-06	0.473	0.381	0.102	1.85e-05	0.00773	0.0108	0.0648
orf19.2104	29.92	27.08	27.23	29.16	28.97	29.17	30.98	32.56	32.95	33.75	27.69	30.55	33.51	35.16	30.25	16.48	14.75	17.79	28.08	29.1	32.16	30.66	32.97	16.34	0.196568	0.0531343	0.143434	-0.911792	0.114277	-1.02607	0.12074	-0.98762	0.181883	0.0126	0.475	0.0571	1.1e-10	0.128	7.39e-12	0.117	1.61e-11	0.0182	0.0231	0.557	0.0891	9.4e-10	0.183	8.23e-11	0.169
orf19.2105	13.38	13.64	13.31	11.25	16.07	13.1	13.87	14.29	11.15	14.59	12.81	14.35	15.6	15.89	13.83	22.23	19.55	21.89	13.44	13.47	13.1	13.92	15.11	21.22	-0.0407531	-0.00249882	-0.0382543	0.609733	0.129038	0.480694	0.0427632	0.693249	0.1743	0.726	0.983	0.74	8.71e-06	0.267	9.38e-05	0.716	1.14e-06	0.129	0.783	0.987	0.795	2.93e-05	0.344	0.000261	0.775
orf19.2106	25.65	24.67	27.71	26.12	29.33	30.77	25.93	27.25	26.9	26.18	25.56	24.1	26.16	28.2	28	38.65	37.79	36.63	26.01	28.74	26.69	25.28	27.45	37.69	0.0392619	0.141904	-0.102642	0.575806	0.11659	0.459217	-0.0378932	0.498651	-0.0632077	0.54	0.0325	0.11	3.84e-09	0.0828	9.77e-08	0.565	2.65e-08	0.315	0.618	0.0539	0.159	2.38e-08	0.124	4.66e-07	0.641
orf19.7215.3	202.53	188.01	212.42	206.65	212.67	211.74	269.73	248.45	246.28	320.55	292.46	280.77	328.75	347.99	356.19	120.34	129.66	120.57	200.99	210.35	254.82	297.93	344.31	123.52	0.343415	0.0676262	0.275789	-1.26838	0.209465	-1.47785	0.56783	-1.04397	0.709668	7e-06	0.264	0.000105	3.94e-16	0.0014	1.28e-17	2.24e-09	2.28e-14	2.71e-11	2.39e-05	0.341	0.00029	1.52e-14	0.00312	8.48e-16	1.46e-08
orf19.1563	28.25	31.61	35.53	26.08	30.12	29.5	22.39	18.97	20.09	42.15	55.49	43.65	32.69	32.59	38.07	89.28	92.63	94.65	31.8	28.57	20.48	47.1	34.45	92.18	-0.630294	-0.14977	-0.480524	0.974148	-0.453955	1.4281	0.567657	2.1721	0.263473	3.61e-06	0.135	0.000125	1.04e-10	5.83e-05	9.01e-14	3.75e-06	1.09e-16	0.0114	1.3e-05	0.191	0.00034	8.91e-10	0.000168	1.63e-12	1.35e-05
orf19.3559	166.1	159.46	158.23	174.16	153.15	153.81	197.73	188.82	195.84	256.57	218.14	244.15	218.43	194.36	251.91	157.72	155.58	146.75	161.26	160.37	194.13	239.62	221.56	153.35	0.267635	-0.0103214	0.277957	-0.63988	-0.118941	-0.520939	0.567458	-0.340057	0.458838	0.00128	0.889	0.000896	1.05e-08	0.11	3.07e-07	8.35e-08	0.00011	2.13e-06	0.00288	0.916	0.00207	5.97e-08	0.159	1.34e-06	4.03e-07
orf19.2110	36.75	38.77	39.3	35.32	38.62	40.22	33.87	34.12	33.51	38.81	41.46	38.55	42.48	46.56	43.47	52.31	50.13	48.35	38.27	38.05	33.83	39.61	44.17	50.26	-0.177085	-0.0106781	-0.166407	0.342587	0.156031	0.186557	0.0510139	0.570687	0.217723	0.00321	0.841	0.00495	1.1e-06	0.00698	0.00119	0.349	2.04e-10	0.000366	0.00664	0.878	0.00987	4.37e-06	0.0135	0.00268	0.431
orf19.2111	75.99	75.93	73.59	78.71	83.8	79.28	82.83	77.68	70.83	68.8	70.57	70.53	85.86	85.93	82.51	86.62	91.51	82.31	75.17	80.6	77.11	69.97	84.77	86.81	0.0344969	0.100549	-0.0660524	0.310771	0.276942	0.0338293	-0.103447	0.172827	0.0729452	0.524	0.0716	0.226	7.4e-06	3.51e-05	0.527	0.0674	0.00347	0.181	0.603	0.109	0.298	2.52e-05	0.000106	0.606	0.103
orf19.3138	533.83	504.07	431.07	533.79	463.88	464.02	591.1	550.27	540.06	782.89	606.76	799.42	926.8	812.58	930.31	1614.67	1461.48	1395.12	489.66	487.23	560.48	729.69	889.89	1490.42	0.199729	-0.00493996	0.204669	1.04169	0.296368	0.745325	0.567424	1.40939	0.868733	0.0702	0.963	0.0634	5.19e-10	0.00787	1.33e-07	1.86e-05	1.81e-12	2.37e-08	0.107	0.973	0.098	3.83e-09	0.0151	6.19e-07	5.88e-05
orf19.3732	70.22	72.28	67.2	67.18	63.13	66.96	118.27	116.23	126.6	103.24	92.08	116.94	95.89	89.68	106.16	161.56	162.86	162.53	69.9	65.76	120.36	104.09	97.25	162.32	0.783216	-0.088732	0.871948	0.649501	-0.0943175	0.743818	0.566483	0.432768	0.560898	1.51e-10	0.226	1.99e-11	2.87e-09	0.189	2.32e-10	5.7e-08	1.81e-06	6.6e-08	1.25e-09	0.299	1.99e-10	1.82e-08	0.256	1.85e-09	2.84e-07
orf19.5064	124.74	121.61	109.24	130.39	109.02	112.55	145.91	139.95	151.87	189.57	156.48	180.86	168.03	150.17	200.92	194.26	192.65	187.22	118.53	117.32	145.91	175.64	173.04	191.38	0.301022	-0.0174584	0.31848	0.129872	-0.0283795	0.158252	0.563612	0.392463	0.552691	0.00261	0.847	0.0016	0.146	0.747	0.079	2.1e-06	0.000164	2.57e-06	0.0055	0.883	0.00352	0.205	0.801	0.119	7.93e-06
orf19.5680	77.03	81.7	72.44	84.44	86.27	89.3	90.01	88.79	82.55	116.45	116.4	108.35	101.12	104.53	92.26	103.66	97.29	91.62	77.06	86.67	87.11	113.73	99.3	97.53	0.177848	0.170627	0.00722035	-0.222754	-0.196379	-0.0263747	0.562913	0.162312	0.195907	0.00731	0.00957	0.905	0.00107	0.00319	0.66	3.82e-09	0.0122	0.00336	0.0141	0.018	0.929	0.00242	0.0066	0.726	2.37e-08
orf19.6499	18.2	19.87	19.57	23.43	17.88	17.29	20.34	18.04	18.8	31.45	22.71	32.57	38.44	30.81	42	79.9	76.81	74.84	19.21	19.53	19.06	28.91	37.08	77.18	-0.0119223	0.0112275	-0.0231498	1.44603	0.370273	1.07575	0.560482	2.01843	0.919528	0.931	0.934	0.865	9.47e-12	0.00458	8.25e-10	0.00028	4.05e-14	1.78e-07	0.948	0.951	0.897	1.03e-10	0.00919	5.86e-09	0.000714
orf19.5669	46.94	43	52.2	43.53	50.82	49.79	56.41	56.4	57.5	69.34	70.87	68.51	69.88	71.95	70.72	85.44	94.76	86.31	47.38	48.05	56.77	69.57	70.85	88.84	0.265942	0.0227347	0.243207	0.351523	0.0258954	0.325627	0.559856	0.645437	0.563017	0.000209	0.711	0.000496	3.59e-06	0.659	9.37e-06	3.96e-09	1.52e-10	2.86e-09	0.000545	0.77	0.0012	1.29e-05	0.725	3.13e-05	2.45e-08
orf19.2119	207.9	214.98	161.56	221.26	171.39	177.75	212.08	193.42	195.6	235.02	195.38	233.88	252.6	227.71	249.84	629.93	563.68	529.1	194.81	190.13	200.37	221.43	243.38	574.24	0.0505563	-0.0339412	0.0844975	1.37836	0.140979	1.23738	0.189122	1.51693	0.364042	0.646	0.758	0.444	5.46e-12	0.203	3.71e-11	0.0955	8.04e-13	0.00268	0.714	0.81	0.527	6.26e-11	0.272	3.51e-10	0.141
orf19.1896	1441.08	1453.29	1313.13	1447.05	1398.84	1429.42	1706.89	1646.62	1610.48	2095.82	1980.83	2123.65	2278.49	2282.26	2415.85	1794.52	1729.24	1538.27	1402.5	1425.1	1654.66	2066.76	2325.53	1687.34	0.239689	0.0241185	0.21557	-0.293589	0.170283	-0.463872	0.559581	0.0263034	0.705746	0.000407	0.681	0.0011	3.49e-05	0.00622	3.66e-08	1.99e-09	0.649	2.12e-11	0.001	0.744	0.0025	0.000105	0.0121	1.89e-07	1.3e-08
orf19.6707	30	27.72	26.36	29.71	31.05	29.99	42.87	44.04	41.16	43.44	36.42	44.66	46.52	41.64	48.35	107.44	102.19	102.75	28.03	30.25	42.69	41.51	45.5	104.13	0.609051	0.112716	0.496335	1.33699	0.137654	1.19934	0.558018	1.28596	0.582956	5.31e-08	0.163	9.89e-07	2.81e-15	0.0692	1.57e-14	2.81e-07	4.22e-15	7.24e-08	2.66e-07	0.225	3.95e-06	8e-14	0.106	3.55e-13	1.23e-06
orf19.3851	8.95	8.8	9.82	6.24	10.68	9.85	12.15	10.72	11.59	13.15	13	14.49	15.03	15.72	14.13	22.38	22.36	22.49	9.19	8.92	11.48	13.55	14.96	22.41	0.322449	-0.0718268	0.394276	0.731512	0.151548	0.579964	0.556957	0.96602	0.780331	0.0249	0.615	0.00751	1.25e-06	0.217	1.51e-05	0.00038	1.73e-08	3.98e-06	0.0424	0.686	0.0144	4.89e-06	0.288	4.86e-05	0.000944
orf19.6934	55.19	51.29	52.16	54.12	49.51	55.25	53.3	53.54	52.93	79.4	74.58	79.46	62.41	62.19	69.21	66.41	66.13	68.16	52.88	52.96	53.26	77.81	64.6	66.9	0.0111862	-0.000434852	0.0116211	-0.217115	-0.270486	0.0533709	0.556887	0.328585	0.286835	0.829	0.993	0.822	0.000227	1.81e-05	0.292	2e-10	1.38e-06	1.01e-05	0.868	0.995	0.862	0.000588	5.74e-05	0.372	1.62e-09
orf19.4583	7.62	7.03	10.01	8.66	8.9	7.96	9.26	7.19	8.22	13.66	11.24	11.07	22.46	23.08	26.02	8.06	7.9	9.34	8.22	8.5	8.22	11.99	23.85	8.43	0.0130375	0.0720379	-0.0590004	-0.512068	0.991638	-1.50371	0.556601	0.0314963	1.4762	0.917	0.561	0.631	0.000172	8.11e-10	5.35e-13	0.000103	0.795	1.1e-12	0.938	0.638	0.701	0.000456	5.76e-09	7.86e-12	0.000283
orf19.7381	83.46	84.71	86.89	111.06	101.64	107.29	59.37	56.81	65.86	131	108.85	137.43	144.87	138.38	130.98	32.23	34.76	34.65	85.02	106.66	60.68	125.76	138.08	33.88	-0.489928	0.32594	-0.815868	-1.88388	0.143501	-2.02738	0.555902	-0.838051	0.373463	4.08e-06	0.000427	8.36e-10	1.24e-16	0.076	2.23e-17	4.42e-07	1.79e-09	7.78e-05	1.46e-05	0.00105	5.93e-09	5.76e-15	0.115	1.36e-15	1.87e-06
orf19.1735	5.76	4.98	4.42	6.21	4.52	4.67	8.75	8.12	8.18	8.26	6.15	8.15	6.76	5.46	6.82	15.94	16.52	14.62	5.05	5.13	8.35	7.52	6.35	15.69	0.732201	0.0124258	0.719775	1.09066	-0.232963	1.32362	0.554953	0.913411	0.309564	1.79e-05	0.933	1.78e-05	1.82e-09	0.0913	6.47e-11	0.000659	1.26e-08	0.0364	5.68e-05	0.95	5.66e-05	1.21e-08	0.135	5.81e-10	0.00156
orf19.2244	38.53	42.92	69.5	56.5	76	70.57	70.53	69.74	66.3	67.89	73.17	73.05	145.37	161.2	143.84	36.61	48.37	45.91	50.32	67.69	68.86	71.37	150.14	43.63	0.503222	0.468283	0.0349391	-0.718675	1.07258	-1.79125	0.554281	-0.667615	1.15858	0.002	0.00357	0.805	5.48e-05	8.1e-08	1.15e-11	0.000883	0.000123	2.06e-08	0.00431	0.00733	0.849	0.000159	3.92e-07	1.23e-10	0.00204
orf19.1152	95.61	95.14	108.88	80.26	89.56	90.9	116.91	123.24	116.6	122.24	176.95	144.32	96.99	120.08	87.95	143.99	124.09	126.06	99.88	86.91	118.92	147.84	101.67	131.38	0.254423	-0.199789	0.454212	-0.159034	-0.535825	0.376791	0.554249	0.140792	0.218213	0.0302	0.0857	0.000448	0.153	6.72e-05	0.00221	4.56e-05	0.206	0.0618	0.0505	0.128	0.0011	0.213	0.000192	0.00473	0.000134
orf19.168	50.31	48.88	43.42	59.43	48.42	46.67	88.47	82.21	81.91	78.03	59.1	73.73	87.91	73.96	96.28	486.13	448.04	428.03	47.54	51.51	84.2	70.28	86.05	454.06	0.826524	0.110403	0.716121	2.70285	0.294709	2.40814	0.553939	2.43026	0.738245	3.3e-07	0.357	2.4e-06	7.34e-18	0.0153	6.06e-17	9.32e-05	5.05e-17	1.53e-06	1.43e-06	0.44	8.96e-06	5.27e-16	0.0274	3.16e-15	0.000259
orf19.4161	12.21	13.94	11.56	14.53	14.79	15.28	14.49	15.77	15.68	18.16	16.04	21.93	18.23	15.75	20.27	15.76	16.2	16.3	12.57	14.86	15.31	18.71	18.08	16.09	0.285061	0.242836	0.0422258	-0.195095	-0.0421567	-0.152939	0.553057	0.0729003	0.268065	0.02	0.0441	0.701	0.074	0.689	0.149	6.4e-05	0.497	0.0185	0.035	0.0708	0.761	0.112	0.751	0.208	0.000184
orf19.5824	37.06	32.7	28.42	36.73	32.53	30.23	32.74	32.6	30.35	52.66	40.49	51.59	45.67	41.7	50.99	142.47	129.17	131.85	32.73	33.16	31.89	48.25	46.12	134.49	-0.0289308	0.0242003	-0.0531311	1.49266	-0.0588075	1.55146	0.552905	2.07449	0.469897	0.788	0.82	0.618	1.45e-13	0.557	5.55e-14	2.13e-05	3.61e-16	0.000125	0.835	0.861	0.689	2.48e-12	0.634	1.07e-12	6.68e-05
orf19.2143	198.32	186.47	156.6	207.76	169.97	171.09	199.63	198.58	200.88	179.59	127.64	186.1	195.62	170.84	220.68	478.57	431.1	407.72	180.46	182.94	199.7	164.44	195.71	439.13	0.152945	0.0200247	0.13292	1.43773	0.264688	1.17304	-0.1505	1.13428	0.0941636	0.223	0.871	0.287	3.66e-11	0.043	1.28e-09	0.237	2.29e-09	0.448	0.295	0.902	0.366	3.48e-10	0.0692	8.73e-09	0.31
orf19.4780	43.1	40.51	41.92	40.75	47.3	43.59	43.24	46.56	43.44	59.99	59.73	64.62	65.49	69.87	52.67	47.87	41.23	46.03	41.84	43.88	44.41	61.44	62.68	45.05	0.0861131	0.0683837	0.0177295	-0.450626	0.0245831	-0.475209	0.552839	0.0160999	0.509038	0.335	0.441	0.839	2.31e-05	0.77	1.03e-05	1.82e-06	0.853	4.53e-06	0.416	0.524	0.877	7.2e-05	0.82	3.4e-05	6.94e-06
orf19.3380	2.83	2.83	2.83	2.76	3.17	2.78	0.6	1.06	1.15	2.91	5.81	4.06	3.51	4.7	2.54	0.56	0.5	0.25	2.83	2.9	0.94	4.26	3.58	0.44	-1.66042	0.0393075	-1.69973	-3.30684	-0.230244	-3.0766	0.548274	-1.09815	0.278723	2e-05	0.869	1.3e-05	3.76e-09	0.3	1.41e-08	0.025	0.0132	0.23	6.3e-05	0.901	4.24e-05	2.33e-08	0.38	7.84e-08	0.0426
orf19.215	27.98	28.33	32.47	27.02	31.41	35.66	23.96	24.8	24.22	33.59	29.56	41.17	44.82	43.28	40.75	40.59	38.63	40.48	29.59	31.36	24.32	34.77	42.95	39.9	-0.278997	0.0753653	-0.354362	0.219378	0.327775	-0.108397	0.214381	0.712756	0.466791	0.0091	0.43	0.00131	0.023	0.00145	0.221	0.0331	1.27e-07	3.12e-05	0.0172	0.512	0.00293	0.0396	0.00321	0.293	0.0548
orf19.6985	50.78	53.74	56.88	54.41	55.27	51.19	34.09	32.26	32.27	79.6	72.09	84.67	71.75	71.64	63.47	30.55	28.83	31.33	53.8	53.62	32.87	78.79	68.95	30.24	-0.708931	-0.00267148	-0.70626	-1.38031	-0.188756	-1.19156	0.547593	-0.123789	0.361508	5.16e-10	0.967	5.22e-10	6.56e-16	0.00595	1.4e-14	1.52e-08	0.0933	8.88e-06	3.81e-09	0.976	3.86e-09	2.34e-14	0.0117	3.21e-13	8.41e-08
orf19.451	136.18	138.77	132.14	155.8	131.27	143.26	173.41	162.83	172.86	187.05	192.29	216.78	202.38	204.46	204.16	496.83	464.84	473.8	135.7	143.44	169.7	198.71	203.66	478.49	0.322108	0.0758807	0.246227	1.27091	0.0393485	1.23156	0.546628	1.49543	0.510096	5.7e-05	0.257	0.000943	6.78e-16	0.542	1.15e-15	2.45e-08	2.28e-17	6.59e-08	0.000165	0.332	0.00217	2.42e-14	0.621	3.81e-14	1.3e-07
orf19.7030	168.61	170.52	164.42	164.66	166.98	174.63	188.83	207.2	203.28	237.12	248.57	249.29	242.71	253.21	212.48	180.9	172.02	176.6	167.85	168.75	199.77	244.99	236.14	176.51	0.249925	0.00704898	0.242876	-0.473179	-0.0552291	-0.417949	0.545325	-0.177779	0.483047	0.000401	0.908	0.000523	6.47e-08	0.359	4.49e-07	6.48e-09	0.00682	4.71e-08	0.000991	0.931	0.00126	3.19e-07	0.441	1.9e-06	3.85e-08
orf19.2156	20.99	19.23	19.54	20.78	22.26	23.66	18.88	18.04	17.64	18.63	18.74	18.14	22.39	22.08	20.01	56.16	54.89	53.63	19.92	22.23	18.18	18.5	21.5	54.89	-0.129562	0.155947	-0.285508	1.56782	0.217781	1.35004	-0.103938	1.59345	-0.0421042	0.0363	0.0107	4.77e-05	3.84e-19	0.00117	2.44e-18	0.0937	1.56e-19	0.451	0.0595	0.0198	0.00014	4.56e-17	0.00263	2.08e-16	0.138
orf19.2157	14.55	12.92	11.88	13.11	17.22	14.25	15.07	15.29	14.51	15.22	14.66	13.71	20.15	20.92	17.33	45.89	43.87	44.37	13.12	14.86	14.96	14.53	19.47	44.71	0.194999	0.183918	0.0110818	1.62049	0.424264	1.19623	0.153109	1.5786	0.393455	0.0695	0.0848	0.911	1.08e-14	0.000263	6.22e-13	0.16	7.91e-15	0.000389	0.106	0.127	0.934	2.6e-13	0.000672	8.99e-12	0.221
orf19.1795	45.55	48.5	44.06	50.54	42.83	44.53	56.3	46.93	52.49	69.3	63.41	68.92	70.62	61.64	75.6	54.18	47.32	51.23	46.04	45.97	51.91	67.21	69.29	50.91	0.170022	-0.00593906	0.175961	-0.401803	0.0392772	-0.44108	0.544413	-0.027412	0.589629	0.044	0.942	0.0369	3.3e-05	0.612	8.88e-06	6.31e-07	0.729	1.49e-07	0.0706	0.956	0.0604	0.0001	0.684	2.98e-05	2.6e-06
orf19.216	47.29	46.8	49.81	51.52	51.81	51.8	42.47	42.92	43.44	47.78	49.43	45.81	52.18	55.15	48.61	25.86	23.91	26.12	47.97	51.71	42.94	47.67	51.98	25.3	-0.159167	0.109123	-0.26829	-0.918882	0.124287	-1.04317	-0.00739117	-0.767106	0.0077731	0.00505	0.0405	2.55e-05	5.18e-14	0.0228	2.7e-15	0.887	1.88e-12	0.877	0.0101	0.0656	7.88e-05	1e-12	0.0393	7.74e-14	0.914
orf19.2160	0.02	0.1	0.22	0.39	0.15	0.06	0.13	0.28	0.38	0.2	0.6	0.55	0.74	0.72	0.37	0.29	0.94	3.1	0.11	0.2	0.26	0.45	0.61	1.44	1.67186	1.06593	0.60593	1.17787	0.556116	0.621753	2.44237	1.94838	1.93256	0.144	0.365	0.543	0.116	0.479	0.354	0.0318	0.0201	0.0408	0.202	0.448	0.622	0.167	0.562	0.436	0.0528
orf19.2163	126.75	133.24	110.66	121.52	127.25	125.68	121.23	124.25	108.88	134.27	137.35	128.08	119.3	129.74	119.59	104.77	105.84	100.83	123.55	124.82	118.12	133.23	122.88	103.81	-0.0625321	0.0186804	-0.0812125	-0.359797	-0.117326	-0.242471	0.112919	-0.184346	-0.0230876	0.394	0.797	0.27	5.47e-05	0.117	0.00278	0.131	0.018	0.75	0.477	0.842	0.347	0.000159	0.168	0.00584	0.186
orf19.6698	44.5	45.26	45.37	48.49	46.55	48.31	43.82	44.48	47.49	62.36	71.13	63.7	53.88	52.82	54.96	20.02	19.52	21.73	45.04	47.78	45.26	65.73	53.89	20.42	0.00540302	0.0842222	-0.0788192	-1.69089	-0.286488	-1.4044	0.544389	-1.1519	0.173679	0.92	0.125	0.148	4.5e-19	1.26e-05	2.56e-17	5.63e-10	2.09e-15	0.00289	0.94	0.178	0.207	5.2e-17	4.11e-05	1.53e-15	4.13e-09
orf19.791	1.43	2.03	2.44	2.17	2.22	2.7	1.59	1.51	1.39	2.82	3.31	2.28	2.43	2.99	1.71	1.5	0.91	0.98	1.97	2.36	1.49	2.8	2.38	1.13	-0.361197	0.284566	-0.645763	-1.34833	-0.24909	-1.09924	0.544283	-0.442855	0.0106267	0.163	0.227	0.0133	2.08e-05	0.266	0.000254	0.0261	0.116	0.962	0.225	0.299	0.0242	6.54e-05	0.343	0.000651	0.0443
orf19.5282	235.32	231.79	208.73	243.47	286.67	271.63	145.18	161.08	142.35	279.99	489.89	254.24	283.2	335.92	198.29	155.97	136.46	125.36	225.28	267.26	149.54	341.37	272.47	139.27	-0.591184	0.24567	-0.836854	-1.24057	-0.296436	-0.944132	0.543542	-0.105842	0.00143585	0.0053	0.201	0.000219	1.35e-06	0.123	5.56e-05	0.00796	0.59	0.994	0.0105	0.27	0.000571	5.27e-06	0.176	0.000161	0.0152
orf19.2938	53.76	53.63	48.9	61.48	53.92	51.56	48.65	46.82	51.93	71.21	76.77	79.91	74.86	69.19	75.86	44.9	42.73	43.19	52.1	55.65	49.14	75.97	73.3	43.61	-0.0854529	0.0929496	-0.178403	-0.799194	-0.0512179	-0.747976	0.543252	-0.17049	0.399084	0.204	0.163	0.0115	2.1e-11	0.421	7e-11	2.18e-08	0.0163	2.34e-06	0.273	0.225	0.0212	2.09e-10	0.504	6.24e-10	1.17e-07
orf19.3831	22.39	21.76	17.99	24.63	20.94	21.19	30.4	26.21	25.86	34.17	24.7	32.75	36.49	30.09	43.82	187.8	173.87	174.17	20.71	22.26	27.49	30.54	36.8	178.62	0.411788	0.104363	0.307425	2.57041	0.266347	2.30406	0.542483	2.7011	0.704468	0.00977	0.492	0.0417	6.65e-16	0.0589	2.29e-15	0.00121	2.13e-16	3.95e-05	0.0183	0.574	0.0673	2.37e-14	0.0917	6.76e-14	0.00273
orf19.4807	38.84	39.6	44.42	37.75	41.02	39.07	32.52	31.15	32.11	60.61	58.98	58.98	47.01	53.17	44.33	18.18	18.71	19.88	40.95	39.28	31.93	59.52	48.17	18.92	-0.356588	-0.0569761	-0.299612	-1.65659	-0.306277	-1.35031	0.542322	-0.75768	0.293021	5.5e-05	0.421	0.000378	2.07e-16	0.000141	1.64e-14	6.18e-08	2.49e-09	0.000299	0.00016	0.504	0.000939	8.85e-15	0.00038	3.69e-13	3.06e-07
orf19.5067	16.57	14.55	13.46	21.4	16.57	15.89	18.11	17.93	20.01	23.75	19.19	22.21	28.43	23.25	39.97	99.26	98.54	92.89	14.86	17.95	18.68	21.72	30.55	96.9	0.331261	0.265739	0.0655217	2.1691	0.451229	1.71787	0.540985	2.37882	0.726475	0.0728	0.146	0.7	4.92e-13	0.00809	8.55e-12	0.00536	8.65e-14	0.000126	0.111	0.204	0.76	7.3e-12	0.0154	9.38e-11	0.0106
orf19.1901	102.23	98.12	93.83	101.5	90.22	93.9	83.89	85.89	87.03	150.63	133.92	143.91	115.17	107.32	137.97	161.71	179.4	185.37	98.06	95.21	85.61	142.82	120.15	175.49	-0.195355	-0.043893	-0.151462	0.296913	-0.257495	0.554408	0.540942	1.03321	0.32734	0.0188	0.573	0.0617	0.000567	0.00243	1.74e-07	3.88e-07	2.82e-12	0.000286	0.033	0.649	0.0956	0.00136	0.00516	7.92e-07	1.66e-06
orf19.5804	99.29	107.9	104.35	100.56	108.52	104.13	85.76	86.45	80.83	148.77	167.33	137.8	130.24	144.46	121.23	37.77	38.66	38.29	103.85	104.4	84.35	151.3	131.97	38.24	-0.299746	0.00818656	-0.307933	-1.98105	-0.196489	-1.78456	0.540715	-1.14059	0.336039	0.000677	0.914	0.000508	1.17e-17	0.014	1.07e-16	2.9e-07	1.44e-12	0.00017	0.0016	0.936	0.00123	7.88e-16	0.0254	5.08e-15	1.27e-06
orf19.7285	52.52	54.46	49.77	50.62	56.68	59.81	93.19	88.38	87.55	78.03	72.02	78.04	89.57	89.72	93.43	292.88	277.11	280.6	52.25	55.7	89.71	76.03	90.9	283.53	0.780072	0.0887815	0.69129	1.90017	0.259002	1.64116	0.539984	1.66008	0.710204	1.13e-12	0.121	1.02e-11	2.26e-21	6.92e-05	4.09e-20	1.51e-09	3.23e-20	5.96e-12	1.53e-11	0.173	1.1e-10	6.29e-19	0.000197	7.05e-18	1.02e-08
orf19.2176	20.64	19.38	19.22	18.78	22.13	19.88	14.16	14.29	13.87	19.55	18.74	20.41	17.66	19.33	15.56	32.85	32.49	31.57	19.75	20.26	14.11	19.57	17.52	32.3	-0.484149	0.0390358	-0.523185	0.727926	-0.152951	0.880876	-0.016446	1.19563	-0.208432	2.83e-06	0.592	7.55e-07	4.2e-10	0.0556	1.1e-11	0.827	6.88e-14	0.00944	1.04e-05	0.666	3.07e-06	3.17e-09	0.087	1.17e-10	0.867
orf19.2177	0.84	0.74	0.42	0.73	0.94	0.89	1.19	1.39	1.39	0.93	0.68	0.64	1.28	1.04	1.8	12.51	13.56	12.61	0.67	0.85	1.32	0.75	1.37	12.9	1.04268	0.405577	0.637104	4.12572	0.835255	3.29046	0.210522	3.29356	0.6402	0.00248	0.223	0.0365	6.24e-14	0.0112	8.02e-14	0.539	8.56e-14	0.0354	0.00525	0.295	0.0598	1.18e-12	0.0207	1.47e-12	0.618
orf19.1109	115.3	115.28	106.58	126.55	114.58	114.02	118.56	104.68	109.64	172.79	156.59	161	165.07	144.29	167.18	116.67	122.08	108.85	112.39	118.38	110.96	163.46	158.85	115.86	-0.0193163	0.0741505	-0.0934668	-0.495464	-0.0438465	-0.451617	0.539787	0.0636397	0.42179	0.786	0.3	0.194	3.39e-07	0.527	1.32e-06	9.63e-08	0.371	3.66e-06	0.833	0.38	0.262	1.47e-06	0.607	5.14e-06	4.59e-07
orf19.5681	34.77	35.83	33.23	39.7	32.89	35.66	49.35	48.49	46.37	55.53	46.63	49.16	55.44	54.57	60.06	90.57	93.65	86.39	34.61	36.08	48.07	50.44	56.69	90.2	0.474401	0.0539623	0.420438	0.843586	0.170604	0.672982	0.538656	0.907842	0.655298	5.91e-07	0.45	2.98e-06	6.72e-12	0.0161	3.3e-10	8.81e-08	1.35e-12	1.79e-09	2.45e-06	0.533	1.09e-05	7.55e-11	0.0287	2.54e-09	4.23e-07
orf19.2179.2	2206.88	2108.77	2233.14	1972.76	2125.06	2132.91	2089.19	2093.62	2079.04	2387.69	2171.87	2305.03	1930.99	1901.46	1993.11	2070.01	1962.95	1974.3	2182.93	2076.91	2087.28	2288.19	1941.85	2002.42	-0.06409	-0.0721985	0.00810848	-0.191332	-0.235837	0.0445047	0.0668886	-0.0603535	-0.0967497	0.157	0.112	0.854	0.000241	2.18e-05	0.32	0.141	0.18	0.038	0.217	0.162	0.889	0.00062	6.83e-05	0.401	0.198
orf19.2180	65.5	68.59	54.22	76.99	65.14	68.81	92.57	84.11	91.12	70.3	70.42	70.34	83.03	74.17	71.28	84.88	84.06	77.21	62.77	70.31	89.26	70.36	76.16	82.05	0.513515	0.166565	0.346949	0.221121	0.112095	0.109026	0.171441	-0.120953	0.11697	5.02e-06	0.0665	0.000495	0.0169	0.206	0.212	0.0612	0.165	0.185	1.76e-05	0.102	0.0012	0.03	0.275	0.282	0.0948
orf19.2182	199.52	189.03	181.57	210.41	213.56	200.32	223.44	233.37	242.6	178.19	186.54	165.83	258.02	268.35	264.29	143.7	148.61	131.76	190.04	208.1	233.14	176.85	263.55	141.36	0.294818	0.131986	0.162832	-0.323224	0.576072	-0.899296	-0.103437	-0.721479	0.340649	9.23e-06	0.0179	0.00429	3.51e-06	1.62e-10	2.5e-14	0.0602	2.31e-12	1.02e-06	3.09e-05	0.0316	0.00867	1.27e-05	1.34e-09	5.33e-13	0.0934
orf19.2183	699.86	684.65	618.65	697.41	640.2	639.19	770.25	710.82	737.03	745.01	597.04	761.64	626.86	624.39	743	1187.35	1163.74	1096.89	667.72	658.93	739.37	701.23	664.75	1149.32	0.148269	-0.01844	0.166709	0.723374	-0.073036	0.79641	0.0616658	0.636771	0.00706978	0.0878	0.827	0.0566	1.06e-08	0.392	1.82e-09	0.469	7.85e-08	0.933	0.131	0.867	0.0884	6.03e-08	0.475	1.21e-08	0.551
orf19.2184	36.4	38.74	43.31	38.9	41.94	42.81	45.14	47.27	47.37	38.39	42.28	36.57	35.17	34.24	30.29	50.84	51.99	49.89	39.48	41.22	46.59	39.08	33.23	50.9	0.242373	0.0646701	0.177703	0.380896	-0.233376	0.614272	-0.00964629	0.128877	-0.307692	0.00128	0.34	0.0121	7.82e-06	0.0027	4.58e-09	0.888	0.0543	0.000156	0.00287	0.422	0.0222	2.65e-05	0.00568	2.8e-08	0.915
orf19.2185	125.12	110.54	107.09	132.19	112.67	110.98	133.75	128.44	129.36	119.96	73.76	108.67	101.79	88.73	123.51	134.29	143.52	131.56	114.25	118.61	130.52	100.8	104.68	136.46	0.195215	0.0527929	0.142422	0.469729	0.071429	0.3983	-0.210388	0.0641266	-0.191751	0.181	0.713	0.322	0.00316	0.625	0.0098	0.157	0.65	0.191	0.246	0.772	0.403	0.00656	0.695	0.0184	0.218
orf19.6100	26.93	28.29	22.07	33.15	27.49	29.04	36.03	35.31	32.19	39.44	32.62	40.62	38.61	38.69	41.44	45.27	43.97	40.27	25.76	29.89	34.51	37.56	39.58	43.17	0.428093	0.214775	0.213318	0.21331	0.0853373	0.127973	0.538104	0.323321	0.408666	0.000307	0.0458	0.0385	0.0315	0.376	0.173	2.29e-05	0.00202	0.000308	0.000774	0.0733	0.0627	0.0524	0.459	0.237	7.13e-05
orf19.484	131.7	129.47	115.63	136.89	115.17	124.99	247.54	216.26	229.94	191.84	172.9	181.82	153.9	143.57	169.9	145.22	136.92	147.12	125.6	125.68	231.24	182.18	155.79	143.09	0.880717	-0.00128533	0.882003	-0.348083	-0.228936	-0.119147	0.537035	-0.691765	0.309384	9.89e-11	0.987	9.2e-11	0.000168	0.00701	0.136	6.35e-07	6.58e-09	0.000634	8.54e-10	0.99	7.99e-10	0.000447	0.0135	0.192	2.62e-06
orf19.2101	53.68	52.91	57.32	49.35	51.81	53.69	54.4	56.66	59.82	80.18	76.99	80.46	66.02	71.54	64.16	107.7	106.63	99.72	54.64	51.62	56.96	79.21	67.24	104.68	0.0593925	-0.0823011	0.141694	0.402683	-0.236345	0.639028	0.536323	0.879613	0.382279	0.307	0.164	0.0206	2.05e-07	0.000314	6.26e-11	2.89e-09	1.41e-13	8.23e-07	0.387	0.226	0.0359	9.21e-07	0.000791	5.65e-10	1.84e-08
orf19.3227	26.43	28.06	26.8	30.65	27.82	25.55	48.76	44.18	48.81	41.15	33.44	44.57	49.6	43.62	52.11	77.72	78.55	74.15	27.1	28.01	47.25	39.72	48.44	76.81	0.800537	0.0461955	0.754341	0.968646	0.296861	0.671785	0.534607	0.702716	0.785272	5.87e-09	0.621	1.3e-08	4.71e-11	0.00179	1.84e-08	5.52e-06	8.73e-09	6.32e-09	3.51e-08	0.691	7.29e-08	4.36e-10	0.00389	9.99e-08	1.92e-05
orf19.7426	27.79	29.65	31.76	30.65	31.14	29.5	40.31	37.24	39.76	45.61	40.08	43.6	46.37	44.82	41.92	35.44	38.18	34.93	29.73	30.43	39.1	43.1	44.37	36.18	0.396711	0.0371092	0.359602	-0.247383	0.0467597	-0.294143	0.534032	-0.110062	0.543683	1.12e-06	0.55	3.96e-06	0.000286	0.419	3.26e-05	9.51e-09	0.0675	4.42e-09	4.43e-06	0.628	1.42e-05	0.000726	0.503	9.89e-05	5.47e-08
orf19.2193	141.13	131.43	120.87	143.96	126.16	126.67	148.51	144.71	147.91	143.77	109.22	140.39	139.9	126.55	162.74	276.37	276.21	260.75	131.14	132.26	147.04	131.13	143.06	271.11	0.167782	0.0122204	0.155562	1.06097	0.128724	0.932241	-0.0104405	0.882743	0.106064	0.101	0.902	0.126	2.03e-10	0.206	1.83e-09	0.917	4.69e-09	0.291	0.148	0.927	0.18	1.64e-09	0.275	1.21e-08	0.938
orf19.4222	6.3	7.44	7.79	5.95	7.65	6.31	4.33	4.29	3.64	10.5	10.6	9.91	7.37	7.3	6.6	21.07	19.36	18.35	7.18	6.64	4.09	10.33	7.09	19.59	-0.807607	-0.10596	-0.701647	0.920612	-0.542133	1.46274	0.533439	2.26166	0.0972671	1.26e-06	0.338	9.81e-06	1.95e-10	2.35e-05	9.96e-14	3.02e-05	5.03e-16	0.377	4.95e-06	0.42	3.27e-05	1.58e-09	7.3e-05	1.79e-12	9.21e-05
orf19.585	169	162.02	159.34	171.83	149.86	151.55	200.77	194.5	193.93	245.51	223.22	241.51	198.89	183.09	219.13	140.54	139.79	133.53	163.45	157.75	196.4	236.75	200.37	137.95	0.265269	-0.0537712	0.31904	-0.777274	-0.24407	-0.533204	0.533067	-0.509476	0.342768	0.00025	0.389	2.91e-05	1.24e-11	0.000524	1.32e-08	1.24e-08	2.89e-08	1.14e-05	0.000641	0.472	8.89e-05	1.31e-10	0.00127	7.37e-08	6.97e-08
orf19.2249	44.89	45.15	47.19	46.86	45.3	46.05	52.79	49.38	50.85	69.3	66.79	62.37	56.01	53.58	58.16	61.6	60.54	58.75	45.74	46.07	51.01	66.15	55.91	60.3	0.157285	0.010278	0.147007	-0.133154	-0.244178	0.111024	0.532288	0.241848	0.277832	0.00537	0.843	0.00826	0.0124	6.18e-05	0.0339	4.7e-10	6.89e-05	1.52e-05	0.0106	0.88	0.0157	0.0228	0.000178	0.056	3.5e-09
orf19.3367	171.35	168.72	163.07	174.37	151.61	141.49	213.51	208.72	214.91	245.06	222.27	261.1	203.54	178.75	223.01	141.35	135.07	130.45	167.71	155.82	212.38	242.81	201.77	135.63	0.34074	-0.110785	0.451525	-0.836271	-0.270238	-0.566032	0.52973	-0.647281	0.370276	8.13e-05	0.135	2.03e-06	5.82e-11	0.000856	6.51e-08	1.73e-07	6.4e-09	3.08e-05	0.000229	0.191	7.69e-06	5.29e-10	0.00198	3.21e-07	7.88e-07
orf19.1545	72.47	65.39	66.72	76.01	63.33	68.85	79.28	79.65	79.91	105.27	92.3	97.8	107.33	101.16	115.66	125.98	136.19	123.93	68.19	69.4	79.61	98.46	108.05	128.7	0.224932	0.0220922	0.20284	0.388645	0.13342	0.255226	0.528864	0.692577	0.640191	0.00272	0.744	0.00584	4.71e-06	0.0531	0.000626	6.6e-08	3.66e-10	2.06e-09	0.00572	0.799	0.0115	1.66e-05	0.0836	0.00149	3.25e-07
orf19.22	49.42	46.88	49.14	52.96	44.9	47.04	69.95	66.17	68.79	57.95	41.31	66.13	63.05	58.8	58.8	134.44	143.49	118.27	48.48	48.3	68.3	55.13	60.22	132.07	0.494734	-0.009258	0.503992	1.29349	0.163026	1.13047	0.150125	0.948883	0.322409	0.000119	0.933	9.18e-05	1.8e-11	0.141	1.62e-10	0.181	3.44e-09	0.00612	0.000325	0.95	0.000256	1.82e-10	0.198	1.34e-09	0.246
orf19.6402	669.97	681.61	634.22	680.85	640.01	650.56	1283.21	1202.42	1187.54	1020.3	854.74	999.88	832.31	811.03	930.27	1728.15	1620.58	1612.87	661.93	657.14	1224.39	958.31	857.87	1653.86	0.887252	-0.0106249	0.897877	0.792371	-0.15785	0.950221	0.528594	0.433713	0.38137	1.05e-11	0.881	7.99e-12	5.62e-11	0.0318	1.63e-12	1.47e-07	1.35e-06	1.67e-05	1.13e-10	0.91	8.83e-11	5.12e-10	0.0529	2.12e-11	6.77e-07
orf19.2200	83.54	86.78	86.81	83.32	89.99	86.47	106.81	103.56	104.84	87.9	79.18	84.95	77.41	73.83	82.16	48.31	49.44	48.75	85.71	86.59	105.07	84.01	77.8	48.83	0.293988	0.0146793	0.279309	-0.780631	-0.111068	-0.669563	-0.0305273	-1.10515	-0.156274	6.14e-07	0.734	1.29e-06	1.75e-14	0.0172	3.85e-13	0.485	9.65e-18	0.00142	2.54e-06	0.79	5.03e-06	3.9e-13	0.0305	5.86e-12	0.567
orf19.6329	19.4	17.15	18.58	17.76	21.83	20.82	29.74	30.15	29.14	28.44	23.72	27.69	32.12	30.77	28.65	58.62	58.22	51.68	18.38	20.14	29.68	26.62	30.52	56.17	0.69414	0.1315	0.56264	1.08652	0.208397	0.878126	0.527179	0.919563	0.604077	2.53e-07	0.201	3.79e-06	1.08e-11	0.0296	2.61e-10	2.07e-05	1.17e-10	1.3e-06	1.12e-06	0.269	1.36e-05	1.15e-10	0.0495	2.05e-09	6.49e-05
orf19.6702	920.92	939.23	932.92	833.03	883.67	865.86	738.91	725.89	698.64	1353.92	1284.84	1378.74	1025.9	1068.32	1062.18	532.27	542.94	518.15	931.02	860.85	721.15	1339.17	1052.14	531.12	-0.36863	-0.11325	-0.25538	-1.33284	-0.347191	-0.985646	0.52332	-0.440887	0.289378	7.98e-09	0.0106	2.85e-06	4.85e-20	1.46e-08	3.28e-17	8.34e-12	4.54e-10	3.48e-07	4.65e-08	0.0197	1.05e-05	8.01e-18	8.07e-08	1.89e-15	9.17e-11
orf19.318	47.79	45.22	45.01	47.8	48.98	46.59	50.44	49.53	50.33	67.43	65.6	65.21	63.48	61.61	58.76	39.09	39.87	39.54	46.01	47.79	50.1	66.08	61.28	39.5	0.12348	0.056005	0.0674752	-0.742146	-0.108442	-0.633704	0.522808	-0.342819	0.358361	0.0134	0.237	0.153	1.01e-13	0.0228	2.28e-12	9.34e-11	1.98e-07	6.38e-08	0.0244	0.31	0.212	1.81e-12	0.0392	2.86e-11	8.11e-10
orf19.2208	219.56	215.81	196.06	241.4	203.06	206.32	243.84	232.33	241.53	189.4	171.5	202.76	212.62	201.61	246.35	305.72	299.85	281.09	210.48	216.93	239.23	187.89	220.19	295.56	0.186046	0.040467	0.145579	0.657931	0.226669	0.431262	-0.166852	0.305033	0.0193501	0.0264	0.611	0.0751	2.46e-08	0.00899	1.28e-05	0.047	0.000648	0.807	0.0448	0.683	0.114	1.31e-07	0.017	4.16e-05	0.0749
orf19.2209	99.56	103.99	101.41	91.28	97.3	93.94	131.89	123.06	116.64	103.69	100.97	114.75	95.01	98.64	99.65	68.51	69.21	67.1	101.65	94.17	123.86	106.47	97.77	68.27	0.283903	-0.110254	0.394157	-0.637883	-0.120514	-0.517369	0.0639005	-0.857885	0.0536408	3.6e-05	0.0597	3.61e-07	1.18e-10	0.0414	5.28e-09	0.263	2.93e-13	0.345	0.000108	0.0928	1.55e-06	1.01e-09	0.0668	3.19e-08	0.339
orf19.6073	74.83	71.45	77.48	94.2	85.35	87.62	120.79	109.77	119.76	108.58	99.75	113.51	138.77	138.38	153.77	1053.5	1082.83	1138.94	74.59	89.05	116.77	107.28	143.64	1091.76	0.646193	0.255179	0.391014	3.34902	0.421168	2.92786	0.52235	3.22518	0.688339	1.29e-10	0.000214	6.42e-07	1.8e-26	1.72e-07	2.15e-25	7.16e-09	3.29e-26	2.85e-11	1.09e-09	0.000557	2.65e-06	4.04e-23	7.86e-07	2.55e-22	4.21e-08
orf19.2213	12.49	13.34	12.83	13.29	14.13	15.61	14.19	14.58	14.23	12.94	11.69	12.5	13.57	13.17	14.91	8.67	9.88	8.62	12.88	14.34	14.34	12.38	13.88	9.06	0.154198	0.147592	0.00660628	-0.443068	0.162329	-0.605397	-0.0622417	-0.659507	-0.0475044	0.0386	0.0459	0.923	9.81e-06	0.0361	4.48e-08	0.41	9.39e-09	0.494	0.0629	0.0734	0.943	3.27e-05	0.0592	2.27e-07	0.493
orf19.4000	48.57	48.95	49.3	60.26	53.56	58.7	52.16	43.78	51.29	73.91	63.59	74.1	91.55	83.1	95.55	136.34	127.88	147.73	48.94	57.51	49.08	70.53	90.06	137.32	-0.000767284	0.229591	-0.230358	0.96266	0.354776	0.607884	0.521987	1.48541	0.647172	0.993	0.00884	0.00851	1.28e-11	0.000137	4.15e-08	1.4e-06	3.04e-15	2.79e-08	0.994	0.0167	0.0162	1.35e-10	0.00037	2.12e-07	5.44e-06
orf19.2215	50.7	49.26	49.81	53.94	53.89	54.35	57.43	53.69	53.73	53.37	48.76	53.47	61.28	58.26	62.6	94.19	92.13	93.59	49.92	54.06	54.95	51.87	60.71	93.3	0.138348	0.11484	0.0235084	0.850088	0.228866	0.621222	0.0521236	0.763863	0.166149	0.0043	0.0149	0.59	1.56e-15	2.8e-05	5.84e-13	0.25	1e-14	0.000796	0.00868	0.0267	0.664	4.9e-14	8.59e-05	8.49e-12	0.325
orf19.2575	50.7	45.15	45.69	54.3	45.72	47.74	91.14	84.03	88.75	74.2	56.79	73.96	74.97	71.27	86.09	289.16	283.9	260.13	47.18	49.25	87.98	68.32	77.44	277.73	0.900341	0.0594661	0.840875	2.03695	0.189081	1.84787	0.521977	1.65859	0.651593	2.22e-08	0.591	6.01e-08	8.28e-16	0.0828	4.77e-15	7.61e-05	3.98e-14	3.28e-06	1.19e-07	0.665	2.98e-07	2.87e-14	0.124	1.27e-13	0.000215
orf19.1382	8.01	9.67	8.15	8.11	7.98	9.27	11.16	9.6	10.82	12.94	11.69	12.46	13.61	14.55	14	32.56	35.02	34.4	8.61	8.45	10.53	12.36	14.05	34	0.290156	-0.0332775	0.323433	1.4633	0.18899	1.27431	0.520829	1.69397	0.743096	0.00619	0.741	0.00254	3.09e-15	0.0375	1.29e-14	1.7e-05	1.86e-16	3.78e-08	0.0121	0.796	0.00538	8.7e-14	0.0612	3.01e-13	5.43e-05
orf19.2222	66.35	65.23	62.44	68.77	64.06	67.74	66.22	67.92	74.91	67.93	61.4	69.89	70.87	70.89	70.25	55.83	50.84	50.62	64.67	66.85	69.68	66.4	70.67	52.43	0.10539	0.0470751	0.0583147	-0.338219	0.0938078	-0.432026	0.0345963	-0.409012	0.0813289	0.0789	0.42	0.317	7.52e-06	0.117	1.72e-07	0.555	4.07e-07	0.168	0.119	0.503	0.398	2.56e-05	0.168	7.83e-07	0.632
orf19.6569	12.14	12.92	15.57	14.38	15.38	14.66	11.31	9.83	10.5	19.05	19.01	19.9	16.85	16.92	18.8	46.15	48.01	45.91	13.54	14.81	10.55	19.32	17.52	46.69	-0.353171	0.139774	-0.492945	1.27567	-0.145475	1.42114	0.519789	2.14863	0.23454	0.000704	0.107	1.15e-05	5.21e-15	0.0714	4.95e-16	2.05e-06	1.52e-18	0.00684	0.00166	0.155	3.77e-05	1.37e-13	0.109	1.84e-14	7.76e-06
orf19.2228	46.44	51.44	49.26	46.46	47.63	43.18	35.15	47.97	45.01	41.11	48.16	48.01	47.79	43.89	47.44	31.9	27.79	35.78	49.05	45.76	42.71	45.76	46.38	31.82	-0.21277	-0.0984231	-0.114347	-0.534708	0.0207505	-0.555458	-0.102535	-0.424473	0.016639	0.0359	0.308	0.243	2.02e-05	0.831	1.03e-05	0.296	0.000284	0.862	0.0589	0.388	0.318	6.35e-05	0.87	3.42e-05	0.375
orf19.1673	44.27	40.21	40.13	53.04	43.65	39.56	48.51	47.6	50.81	63.73	45.22	74.19	88.76	76.56	100.55	103.14	104.92	94.24	41.53	45.42	48.97	61.05	88.62	100.77	0.238213	0.121415	0.116798	0.760343	0.565062	0.195281	0.519368	1.0415	0.963014	0.0937	0.384	0.393	5.41e-06	0.000232	0.13	0.00089	4.84e-08	2.17e-07	0.138	0.467	0.476	1.89e-05	0.0006	0.185	0.00205
orf19.223	142.33	160.44	152.47	139.29	144.14	150.24	102.64	105.94	98.8	134.44	220.83	138.89	104.79	112.53	101.16	60.79	53.13	54.36	151.75	144.56	102.46	164.72	106.16	56.09	-0.565399	-0.0694701	-0.495929	-1.52222	-0.599836	-0.922385	0.0853533	-0.871469	-0.445013	6.67e-05	0.546	0.000289	1.03e-11	3.26e-05	1.06e-07	0.46	2.69e-07	0.000835	0.000191	0.624	0.000733	1.1e-10	9.87e-05	5.03e-07	0.543
orf19.6231	76.69	73.33	68.83	75.44	70.8	72.96	94.4	92.91	89.75	110.65	98.82	104.06	94.55	93.43	100.12	59.13	58.65	56.68	72.95	73.06	92.35	104.51	96.03	58.15	0.341486	0.0029436	0.338542	-0.843553	-0.121251	-0.722301	0.518044	-0.666995	0.393849	2.19e-06	0.957	2.41e-06	2.37e-13	0.0327	5.07e-12	2.44e-09	2.45e-11	2.38e-07	8.22e-06	0.968	9e-06	3.83e-12	0.0541	5.86e-11	1.57e-08
orf19.304	17.96	18.17	14.18	20.13	17.13	15.93	22.02	21.83	22.61	26.56	19.57	26.86	30.92	30.29	35.05	106.36	106.47	98.21	16.77	17.73	22.15	24.33	32.08	103.68	0.408192	0.0827165	0.325475	2.11745	0.41795	1.6995	0.517787	2.22705	0.85302	0.00422	0.538	0.0162	2.04e-15	0.0015	3.95e-14	0.000571	5.95e-16	3.64e-07	0.00852	0.616	0.0289	6.18e-14	0.00332	7.96e-13	0.00137
orf19.760	34.03	31.31	32.83	34.78	29.86	32.82	30.29	28.18	29.91	51.7	43.92	45.17	45.21	40.54	45.33	32.74	36.88	37.28	32.72	32.49	29.46	46.93	43.69	35.63	-0.15139	-0.014778	-0.136612	-0.395584	-0.102149	-0.293435	0.516804	0.27261	0.429433	0.0547	0.842	0.0792	1.09e-05	0.154	0.000354	3.25e-07	0.00114	4.37e-06	0.0858	0.879	0.119	3.61e-05	0.213	0.000882	1.41e-06
orf19.2233	245.36	247.8	250.62	260.57	291.08	286.61	301.78	299.27	291.83	245.43	256	235.69	296.56	302.72	286.5	127.2	135.63	127.21	247.93	279.42	297.63	245.71	295.26	130.01	0.263658	0.17108	0.0925782	-0.918147	0.265321	-1.18347	-0.0131036	-1.19491	0.0811371	2.37e-06	0.000481	0.036	4.02e-16	2.31e-06	1.48e-18	0.759	1.2e-18	0.0631	8.86e-06	0.00117	0.059	1.54e-14	8.66e-06	1.39e-16	0.811
orf19.6026	55.93	56.49	51.36	54.48	51.71	53.61	72.99	69.36	70.39	80.1	69.12	86.23	75.5	68.81	78.02	95.3	92.33	89.62	54.59	53.27	70.91	78.48	74.11	92.42	0.378081	-0.0353838	0.413465	0.243451	-0.0777039	0.321155	0.516793	0.382163	0.474473	1.13e-05	0.608	3.2e-06	0.00113	0.25	5.99e-05	1.11e-07	6.49e-06	4.04e-07	3.71e-05	0.68	1.16e-05	0.00256	0.325	0.000173	5.25e-07
orf19.2237.1	29.88	27.99	25.61	33.62	27.33	26.91	33.61	30.93	32.23	34.67	25.63	34.6	40.31	33.58	44.46	112.25	107.19	103.85	27.82	29.28	32.26	31.63	39.45	107.77	0.215155	0.0687459	0.146409	1.79106	0.326505	1.46455	0.164556	1.74046	0.422314	0.09	0.58	0.234	1.45e-13	0.0115	2.9e-12	0.197	1.56e-13	0.00156	0.134	0.655	0.307	2.48e-12	0.0212	3.55e-11	0.265
orf19.6503	61.39	59.73	62	65.52	54.84	60.68	73.02	71.03	75.75	92.88	81.89	87.55	85.54	77.78	86.65	83.37	77.76	79.62	61.04	60.35	73.27	87.44	83.33	80.25	0.262997	-0.0213157	0.284312	-0.122226	-0.0693641	-0.0528617	0.516411	0.131188	0.468362	0.000649	0.752	0.000291	0.0734	0.299	0.424	9.02e-08	0.0564	4.02e-07	0.00154	0.806	0.000737	0.112	0.378	0.507	4.32e-07
orf19.2241	15.98	14.81	16.08	14.89	13.93	14.33	14.3	14.58	17.32	15.09	18.97	17.04	11.93	12.89	11.19	10.75	9.85	10.14	15.63	14.38	15.4	17.03	12	10.24	-0.0285693	-0.119608	0.0910389	-0.734442	-0.500236	-0.234206	0.124717	-0.581155	-0.255911	0.742	0.179	0.302	5.85e-08	1.49e-05	0.0227	0.161	2.11e-06	0.00992	0.797	0.244	0.382	2.91e-07	4.8e-05	0.039	0.222
orf19.2242	121.99	129.06	147.51	99.56	130.67	126.92	63.36	68.03	59.98	120.62	148.84	123.6	120.53	139.43	94.47	66.71	59.72	75.09	132.85	119.05	63.79	131.02	118.14	67.17	-1.05501	-0.163423	-0.891587	-0.967162	-0.159246	-0.807915	-0.0199873	0.0678611	-0.0158105	3.89e-08	0.205	6.03e-07	1.57e-07	0.219	2.44e-06	0.875	0.61	0.901	1.99e-07	0.274	2.5e-06	7.22e-07	0.291	9.08e-06	0.905
orf19.2167	107.06	106.89	96.29	130.03	109.11	108.15	115.81	113.89	112.64	167.59	120.98	159.86	191.56	154.17	225.43	573.42	553.44	522.53	103.41	115.77	114.11	149.48	190.39	549.8	0.143651	0.159031	-0.0153806	1.89549	0.345967	1.54952	0.51615	2.26799	0.703086	0.256	0.209	0.901	6.61e-14	0.00835	2.71e-12	0.00036	1.9e-15	6.82e-06	0.332	0.279	0.926	1.24e-12	0.0159	3.34e-11	0.000897
orf19.6136	139.35	135.91	130.2	149.74	133.01	136.85	250.39	240.8	240.57	205.88	175.88	199.35	161.23	152.07	186.82	156.83	160.94	159.37	135.15	139.87	243.92	193.7	166.7	159.04	0.852199	0.0478023	0.804397	-0.280139	-0.219579	-0.0605598	0.515492	-0.616846	0.248111	5.4e-12	0.471	1.54e-11	0.000238	0.00241	0.354	6.5e-08	1.89e-09	0.000883	6.2e-11	0.553	1.59e-10	0.000615	0.00513	0.436	3.2e-07
orf19.2246	85.59	80.45	81.21	78.46	80.54	76.24	97.62	90.46	96.2	84.75	79.29	82.48	67.93	64.68	67.44	49.78	53.39	54.4	82.42	78.42	94.76	82.17	66.68	52.52	0.20105	-0.0712026	0.272252	-0.646354	-0.301079	-0.345275	-0.00456636	-0.85197	-0.234443	0.000933	0.192	3.48e-05	4.3e-11	1.18e-05	2.07e-06	0.932	1.57e-13	0.000229	0.00215	0.259	0.000105	4.02e-10	3.87e-05	7.8e-06	0.949
orf19.6898	17.34	20.66	19.06	18.49	20.78	21.07	12.7	13.65	13.19	26.3	30.04	24.97	19.23	20.16	17.16	15.21	14.08	14.66	19.02	20.11	13.18	27.11	18.85	14.65	-0.527483	0.080665	-0.608148	-0.891645	-0.522668	-0.368978	0.515245	0.151083	-0.0880874	2.43e-06	0.303	2.18e-07	8.03e-11	5e-07	0.000133	6.51e-07	0.0911	0.26	9.08e-06	0.383	9.75e-07	7.07e-10	2.1e-06	0.000359	2.68e-06
orf19.2248	63.17	67.57	86.37	50.4	70.8	66.3	40.24	39.69	36.84	41.07	86.97	43.1	47.37	54.09	47.14	46.19	45.5	42.71	72.37	62.5	38.92	57.04	49.53	44.8	-0.881219	-0.212305	-0.668914	-0.27154	-0.128094	-0.143447	-0.406413	0.203266	-0.322201	9.35e-05	0.243	0.00159	0.157	0.496	0.445	0.0351	0.293	0.0892	0.00026	0.317	0.0035	0.217	0.578	0.528	0.0577
orf19.3328	27.75	29.23	27.71	34.49	28.58	30.4	35.11	31.71	32.91	39.6	37.02	45.17	43.01	40.71	48.35	46.66	43.54	44.98	28.23	31.15	33.24	40.6	44.02	45.06	0.23514	0.135897	0.0992439	0.158918	0.11896	0.0399586	0.514741	0.438518	0.497804	0.00548	0.0904	0.198	0.0349	0.11	0.569	8.03e-07	3.55e-06	7.04e-07	0.0108	0.134	0.266	0.0575	0.16	0.645	3.25e-06
orf19.6712	137.77	132.78	132.86	128.77	132.75	131.47	117.86	117.34	118.36	191.38	185.47	199.67	171.59	179.63	177.45	144.89	139.53	139.32	134.47	131	117.85	192.17	176.23	141.24	-0.190075	-0.0374955	-0.15258	-0.443211	-0.124093	-0.319118	0.514145	0.261009	0.427548	2.76e-05	0.307	0.00034	1.72e-11	0.00185	7.24e-09	1.08e-12	2.72e-07	3.78e-11	8.48e-05	0.387	0.000851	1.75e-10	0.00403	4.25e-08	1.47e-11
orf19.2438	106.87	106.62	104.71	114.62	103.06	105.89	146.09	125.32	138.07	160.87	140.75	153.76	124.63	109.57	135.3	106.59	105.32	101.89	106.07	107.86	136.5	151.79	123.16	104.6	0.361066	0.0223526	0.338714	-0.534148	-0.305581	-0.228568	0.514103	-0.381111	0.18617	3.64e-05	0.755	7.59e-05	1.24e-07	0.000232	0.00354	2.46e-07	1.72e-05	0.0145	0.000109	0.807	0.000215	5.78e-07	0.000599	0.00727	1.09e-06
orf19.2251	70.07	73.64	77.72	63.14	61.49	68.81	38.44	32.23	33.59	55.24	71.61	56.27	40.21	36.53	49.69	184.7	166.79	185.54	73.81	64.48	34.75	61.04	42.14	179.01	-1.08834	-0.196437	-0.891907	1.55604	-0.547206	2.10324	-0.279042	2.36534	-0.629811	1.76e-08	0.113	4.78e-07	5.14e-12	0.000254	2.05e-14	0.0304	2.98e-15	4.4e-05	9.6e-08	0.163	2.02e-06	5.93e-11	0.000652	4.48e-13	0.0507
orf19.2253	1.31	0.78	1.41	1.02	1.5	1.13	1.37	2.51	2.39	0.89	0.64	0.88	1.14	1.14	1.37	8.06	6.91	9.06	1.17	1.22	2.09	0.8	1.22	8.01	0.834956	0.10649	0.728466	3.32614	0.615373	2.71076	-0.515927	1.97525	-0.00704324	0.00751	0.732	0.0152	3.37e-11	0.0789	8.61e-11	0.142	1.87e-09	0.982	0.0144	0.788	0.0273	3.22e-10	0.119	7.53e-10	0.199
orf19.3370	113.06	116.49	102.61	137	114.05	115.05	112.59	102.26	110.48	168.05	127.97	184.05	188.92	161.1	228.66	507.75	452.22	443.94	110.72	122.03	108.45	160.02	192.89	467.97	-0.0293152	0.136839	-0.166155	1.56563	0.271893	1.29374	0.513453	2.1084	0.648506	0.819	0.289	0.201	5.82e-12	0.037	1.74e-10	0.000481	1.89e-14	2.79e-05	0.86	0.368	0.269	6.64e-11	0.0605	1.43e-09	0.00117
orf19.2168.3	186.46	182.56	190.98	182.87	189.72	192.98	183.33	189.3	182.37	269.19	245.82	286.13	239.34	234.82	241.39	254.33	271.32	265.84	186.67	188.52	185	267.05	238.51	263.83	-0.0127433	0.0141093	-0.0268527	-0.0138781	-0.159337	0.145459	0.512971	0.511836	0.339524	0.783	0.76	0.561	0.758	0.00177	0.00347	1.24e-10	1.1e-10	1.65e-07	0.831	0.812	0.638	0.81	0.00386	0.00713	1.05e-09
orf19.2258	14.12	13.68	12.16	13.94	14.26	13.14	12.62	11.39	12.31	13.96	10.37	12.92	15.92	14.86	17.24	42.42	43.9	36.43	13.32	13.78	12.11	12.42	16.01	40.91	-0.136931	0.0542342	-0.191165	1.74099	0.379354	1.36164	-0.120199	1.75772	0.20492	0.203	0.597	0.076	5.18e-15	0.00131	9.35e-14	0.273	2.27e-15	0.0464	0.272	0.67	0.115	1.36e-13	0.00293	1.69e-12	0.35
orf19.2127	5.6	5.51	4.86	4.59	5.08	5.66	3.05	3.81	3.88	7.24	8.52	6.94	5.37	5.39	4.53	12.91	10.87	12.45	5.32	5.11	3.58	7.57	5.09	12.08	-0.583155	-0.066246	-0.516909	0.661078	-0.569926	1.231	0.512832	1.75706	0.00915179	0.000329	0.603	0.00104	1.15e-06	9.86e-05	1.08e-10	0.000299	8.9e-13	0.943	0.000824	0.676	0.00237	4.53e-06	0.000273	9.24e-10	0.000756
orf19.2525	812.04	838.09	871.15	587.84	689.88	682.48	279.92	277.22	262.94	1138.69	1357.03	1107.16	783.75	880.86	756.36	111.44	116.61	137.63	840.43	653.4	273.36	1200.96	806.99	121.89	-1.61997	-0.366104	-1.25386	-3.30369	-0.571112	-2.73257	0.511204	-1.17252	0.306196	8.2e-16	7.51e-05	1.87e-13	3.41e-22	1.1e-07	2.48e-20	6.25e-07	2.78e-12	0.000525	2.84e-14	0.000213	3.1e-12	1.27e-19	5.22e-07	4.62e-18	2.58e-06
orf19.4727	67.01	60	67.79	66.6	68.7	64.17	75.15	74.08	76.59	98.52	82.04	97.75	96.63	91.62	88.25	80.05	83.57	84.56	64.93	66.49	75.27	92.77	92.17	82.72	0.215432	0.0367775	0.178655	-0.159621	-0.00369276	-0.155928	0.510986	0.135934	0.470516	0.0019	0.555	0.00768	0.0144	0.952	0.0162	2.76e-08	0.0343	9.67e-08	0.00412	0.632	0.0147	0.026	0.964	0.0288	1.46e-07
orf19.1439	46.2	46.13	47.35	52.03	48.42	45.85	49.24	52.76	58.34	66.27	54.11	82.25	84.2	72.15	90.93	84.96	83.4	78.76	46.56	48.76	53.45	67.54	82.43	82.37	0.194287	0.0658977	0.128389	0.312584	0.305929	0.00665496	0.510289	0.628587	0.750321	0.0724	0.531	0.222	0.00433	0.00521	0.946	5.46e-05	2.22e-06	1.71e-07	0.11	0.61	0.293	0.00874	0.0103	0.96	0.000159
orf19.1447	16.02	15.08	16.64	18.45	13.51	16.1	17.27	15.62	17.84	23.24	22.45	22.21	19.94	15.62	22.47	11.4	13.11	14.38	15.91	16.02	16.91	22.63	19.34	12.96	0.0860211	-0.00804204	0.0940631	-0.814517	-0.254681	-0.559836	0.510236	-0.390303	0.263596	0.498	0.95	0.454	1.26e-06	0.0395	0.000179	0.000365	0.00556	0.0401	0.579	0.962	0.537	4.94e-06	0.0641	0.000472	0.000908
orf19.2264	64.72	65.05	63.86	57.66	63.13	64.41	49.09	48.16	47.21	63.86	72.69	62.33	61.71	57.27	63.34	76.54	76.29	73.82	64.54	61.73	48.15	66.29	60.77	75.55	-0.422512	-0.0661082	-0.356404	0.189957	-0.126637	0.316594	0.0372344	0.649703	-0.0232947	4.48e-07	0.271	5.47e-06	0.00358	0.0433	1.82e-05	0.534	2.28e-10	0.696	1.9e-06	0.349	1.91e-05	0.00734	0.0696	5.77e-05	0.613
orf19.2265	195.31	189.41	190.38	180.82	184.33	191.58	170.3	176.86	174.42	180.29	189.71	182.78	201.71	202.83	194.24	207.78	207.37	200.99	191.7	185.58	173.86	184.26	199.59	205.38	-0.141004	-0.0473843	-0.0936195	0.15666	0.115447	0.0412129	-0.0569766	0.240687	0.105854	0.000337	0.167	0.01	0.000102	0.00217	0.223	0.101	2.72e-07	0.00411	0.000843	0.229	0.0187	0.00028	0.00466	0.294	0.148
orf19.345	5.87	5.74	6.88	7.08	6.4	6.48	5.79	6.78	5.49	9.86	7.05	9.91	11.08	8.71	11.49	35.88	35.93	35.78	6.16	6.65	6.02	8.94	10.43	35.86	-0.0316481	0.113824	-0.145472	2.03685	0.234886	1.80197	0.509832	2.57833	0.630894	0.819	0.401	0.285	8.03e-16	0.0537	1.67e-15	0.000707	3.72e-17	2.6e-05	0.86	0.484	0.364	2.79e-14	0.0843	5.2e-14	0.00167
orf19.7254	38.57	40.36	35.96	41.94	33.91	38.29	34.46	30.33	33.19	57.32	46.97	60.63	54.1	50.94	62.95	123.19	120.69	116.75	38.3	38.05	32.66	54.97	56	120.21	-0.230736	-0.0168524	-0.213884	1.14184	0.0302044	1.11164	0.509564	1.88214	0.55662	0.0217	0.855	0.0313	3.13e-12	0.729	4.14e-12	1.03e-05	3.13e-16	2.41e-06	0.0376	0.889	0.0521	3.8e-11	0.786	4.88e-11	3.41e-05
orf19.2480.1	29.38	30.55	41.36	25.97	32	33.19	19.42	19.56	20.41	45.49	52.29	44.48	45.77	52.14	39.71	32.56	33.01	34.44	33.76	30.39	19.8	47.42	45.87	33.34	-0.752807	-0.14216	-0.610646	-0.509458	-0.0510121	-0.458446	0.508295	0.751644	0.599444	3.83e-06	0.226	6.29e-05	0.000112	0.635	0.000324	0.000137	3.28e-06	1.84e-05	1.37e-05	0.298	0.000181	0.000307	0.704	0.000813	0.000369
orf19.2269	311.25	315.54	369.15	263.14	316.2	312.43	216.77	224.87	216.95	285.99	331.61	281.64	164.82	180.04	147.55	23.54	28.76	26.69	331.98	297.25	219.53	299.74	164.14	26.33	-0.592233	-0.15951	-0.432723	-3.50904	-0.869244	-2.63979	-0.145424	-3.06223	-0.855158	3.7e-07	0.0639	3.18e-05	4.67e-21	7.47e-10	2.79e-18	0.0907	9.76e-20	9.12e-10	1.59e-06	0.0985	9.67e-05	1.15e-18	5.35e-09	2.33e-16	0.135
orf19.782	86.56	88.74	105.58	87.75	96.64	103.92	80.31	80.24	82.59	129.19	138.5	130.22	140.89	147.52	130.2	75.77	77.5	85.86	93.63	96.1	81.05	132.64	139.54	79.71	-0.202449	0.0397321	-0.242181	-0.737366	0.0725392	-0.809905	0.508265	-0.0266518	0.541072	0.0164	0.613	0.00501	2.7e-09	0.347	4.32e-10	1.21e-06	0.736	4e-07	0.0292	0.684	0.00997	1.73e-08	0.429	3.25e-09	4.77e-06
orf19.863	143.72	142.49	132.38	149.41	135.05	130.37	178.1	164.79	169.7	206.79	184.4	204.63	173.28	169.18	199.93	147.08	152.24	141.7	139.53	138.28	170.86	198.61	180.8	147.01	0.292487	-0.0143424	0.306829	-0.431279	-0.138273	-0.293007	0.507457	-0.216309	0.383527	0.000133	0.824	7.53e-05	6.85e-07	0.0377	0.000118	5.79e-08	0.00233	4.1e-06	0.000361	0.864	0.000213	2.81e-06	0.0615	0.000322	2.88e-07
orf19.2274	1.98	3.17	2.12	2.61	2.98	3.11	3.74	3.29	3.92	2.22	2.89	2.66	3.58	3.31	2.58	2.41	1.88	2.28	2.42	2.9	3.65	2.59	3.15	2.19	0.614936	0.282962	0.331974	-0.255402	0.289191	-0.544592	0.12121	-0.749127	0.127439	0.000906	0.103	0.0392	0.155	0.0938	0.00299	0.495	0.000105	0.423	0.00209	0.15	0.0637	0.215	0.139	0.00624	0.576
orf19.4018	137.96	126.95	124.08	133.44	123.14	121.37	143.6	138.77	136.95	193.81	174.74	184.19	160.17	148.67	172.1	116.7	120.89	120.2	129.66	125.98	139.77	184.25	160.32	119.26	0.109723	-0.0412171	0.15094	-0.625845	-0.202734	-0.423112	0.506621	-0.228947	0.345104	0.0605	0.467	0.0124	1.17e-10	0.00121	1.18e-07	5.7e-09	0.000436	2.7e-06	0.0939	0.549	0.0227	9.93e-10	0.00272	5.54e-07	3.42e-08
orf19.1956	195.69	196.97	175.3	204.86	177.05	175.65	224.13	215.62	223.58	277.69	246.37	283.72	237.65	226.08	266.1	143.32	140.19	135.7	189.32	185.85	221.11	269.26	243.28	139.74	0.225578	-0.0284499	0.254028	-0.942477	-0.147306	-0.795171	0.506222	-0.661833	0.387365	0.00282	0.677	0.00101	2.15e-12	0.0367	5.76e-11	1.51e-07	1.84e-09	7.88e-06	0.0059	0.741	0.0023	2.71e-11	0.06	5.24e-10	6.97e-07
orf19.6920	8.64	10.05	10.49	12.92	9.56	9.56	8.02	9.16	10.26	14	14.13	13.11	9.19	7.82	8.94	3.9	4.56	5.56	9.73	10.68	9.15	13.74	8.65	4.67	-0.0959775	0.123645	-0.219622	-1.58387	-0.677749	-0.906121	0.505857	-0.982036	-0.295537	0.448	0.313	0.0824	9.7e-11	1.1e-05	2.83e-06	0.00028	7.55e-07	0.0243	0.53	0.393	0.123	8.39e-10	3.64e-05	1.04e-05	0.000712
orf19.2280	19.28	18.29	19.54	21.22	20.52	21.65	22.06	24.17	23.69	19.47	20.02	19.94	24.56	24.66	22.77	45.01	47.55	50.66	19.04	21.13	23.31	19.81	24	47.74	0.291254	0.149102	0.142152	1.26602	0.278803	0.98722	0.0587746	1.03354	0.188476	2.07e-05	0.0122	0.0128	1.27e-17	3.96e-05	5.73e-16	0.311	2.43e-16	0.00156	6.5e-05	0.0224	0.0233	8.44e-16	0.000118	2.1e-14	0.392
orf19.6716	67.97	68.14	67.87	68.08	67.02	65.4	64.53	62.75	61.58	99.55	88.97	101.68	99.21	93.74	99.3	104.44	102.62	101.93	67.99	66.83	62.96	96.73	97.42	103	-0.111092	-0.0248085	-0.0862837	0.0937917	0.0126104	0.0811814	0.505299	0.710183	0.542718	0.0299	0.608	0.0848	0.0554	0.789	0.0925	3.78e-10	4.51e-13	8.97e-11	0.05	0.68	0.127	0.0868	0.836	0.137	2.87e-09
orf19.2282	1.7	1.39	2.4	1.1	1.63	1.46	0.86	1.13	1.03	1.41	1.79	2.56	1.46	1.74	1.37	2.2	2.22	2.28	1.83	1.4	1.01	1.92	1.52	2.23	-0.832193	-0.362027	-0.470165	0.272715	-0.278511	0.551225	0.0551916	1.1601	0.138708	0.00334	0.139	0.0852	0.219	0.249	0.0199	0.812	8.17e-05	0.572	0.0069	0.196	0.127	0.29	0.324	0.0348	0.855
orf19.6594	81.14	82.94	81.37	92	103.29	101.09	195.16	196.91	189.21	114.09	115.88	118.4	133.66	132.67	115.36	105.33	96.67	98	81.82	98.79	193.76	116.12	127.23	100	1.24381	0.270561	0.973249	-0.216502	0.130359	-0.346861	0.504938	-0.955374	0.364737	1.54e-13	0.00268	1.67e-11	0.012	0.111	0.000213	2.39e-06	2.24e-11	0.000127	2.61e-12	0.00564	1.71e-10	0.022	0.161	0.000555	8.91e-06
orf19.7325	98.59	96.35	99.67	90.16	94.99	95.17	164.4	154.4	150.47	128.11	164.97	127.35	100.98	104.5	105.26	98.59	96.18	103.16	98.2	93.44	156.42	140.14	103.58	99.31	0.671151	-0.0718375	0.742988	-0.489702	-0.428163	-0.0615389	0.504828	-0.656025	0.148502	3.28e-09	0.33	5.16e-10	6.56e-07	4.84e-06	0.399	4.48e-07	4.43e-09	0.051	2.06e-08	0.412	3.82e-09	2.7e-06	1.71e-05	0.482	1.9e-06
orf19.2285	2.44	2.07	3.19	2.35	2.71	2.16	1.4	2.1	1.83	2.86	2.97	2.38	1.96	2.16	1.76	4.32	4.91	5.12	2.57	2.41	1.78	2.73	1.96	4.78	-0.525568	-0.0620168	-0.463551	0.799289	-0.479694	1.27898	0.118815	1.44367	-0.298863	0.00766	0.714	0.0167	1.86e-05	0.0123	3.77e-08	0.486	7.63e-09	0.102	0.0147	0.773	0.0297	5.9e-05	0.0225	1.94e-07	0.568
orf19.2738	37.99	41.34	58.59	34.34	41.21	40.22	31.09	29.25	30.91	64.44	71.91	56.18	91.19	98.85	90.67	18.39	20	54.48	45.97	38.59	30.42	64.18	93.57	30.96	-0.569283	-0.228928	-0.340354	-1.267	0.547209	-1.81421	0.504746	-0.192974	1.28088	0.0226	0.319	0.161	1.43e-05	0.0153	4.99e-08	0.0299	0.434	5.65e-06	0.0389	0.399	0.222	4.62e-05	0.0274	2.51e-07	0.0499
orf19.4521	37.52	41.26	39.77	38.69	40.89	35.86	34.05	36.13	33.59	54.7	57.05	56.18	50.84	45.98	52.54	69.4	68.42	64.57	39.52	38.48	34.59	55.98	49.79	67.46	-0.19158	-0.0366994	-0.15488	0.268963	-0.173521	0.442484	0.503218	0.963761	0.366396	0.00241	0.512	0.0109	2.92e-05	0.00323	1.68e-08	4.27e-09	1.22e-14	7.63e-07	0.00511	0.592	0.0203	8.92e-05	0.00669	9.18e-08	2.63e-08
orf19.2288	377.91	376.48	363.99	366.64	369.99	374.52	430.38	406.53	397.56	373.36	341.51	384.45	416.7	421.51	447.85	561.49	566.46	516.61	372.8	370.38	411.49	366.44	428.68	548.19	0.142134	-0.00937286	0.151507	0.583644	0.22765	0.355993	-0.0274445	0.414065	0.209579	0.00765	0.849	0.0048	3e-11	0.000113	1.57e-07	0.58	1.31e-08	0.00026	0.0147	0.884	0.0096	2.89e-10	0.00031	7.22e-07	0.655
orf19.2289	233.85	238.25	243.35	219.04	245.32	244.08	253.65	250.04	244.72	230.83	251.7	219.91	218.64	241.56	215.55	197.17	191.89	184.55	238.49	236.15	249.47	234.15	225.25	191.2	0.0651639	-0.0158355	0.0809994	-0.291278	-0.0558118	-0.235466	-0.0275263	-0.383968	-0.0675026	0.231	0.767	0.139	1.8e-05	0.306	0.000218	0.61	3.07e-07	0.216	0.303	0.818	0.196	5.73e-05	0.387	0.000566	0.682
orf19.229	52.99	54.61	53.7	45.23	47.3	45.19	29.99	31.85	30.59	42.49	63.03	45.3	43.22	43.59	35.26	8.78	7.71	8.82	53.77	45.91	30.81	50.27	40.69	8.43	-0.803604	-0.227279	-0.576325	-2.56901	-0.290867	-2.27815	-0.112282	-1.87769	-0.17587	1.18e-07	0.0322	1.76e-05	1.02e-14	0.00968	1.3e-13	0.274	8.72e-12	0.0985	5.56e-07	0.0535	5.59e-05	2.47e-13	0.0182	2.25e-12	0.352
orf19.2400	81.18	79.59	83.79	82.21	86.6	78.79	85.1	79.65	81.71	110.07	120.98	115.57	110.76	104.57	108.54	67.37	67.97	67.22	81.52	82.53	82.15	115.54	107.95	67.52	0.0111407	0.0177881	-0.00664739	-0.774349	-0.0979185	-0.676431	0.502974	-0.282515	0.387268	0.794	0.677	0.876	7.69e-15	0.0271	1.17e-13	4.03e-11	1.02e-06	4.63e-09	0.84	0.74	0.905	1.92e-13	0.0458	2.05e-12	3.79e-10
orf19.6741	42.6	42.39	42.27	36.44	38.35	34.06	24.07	21.71	25.42	65.98	47.3	70.53	37.12	31.35	38.07	13.95	16.33	15.78	42.42	36.28	23.73	61.27	35.52	15.35	-0.842653	-0.224284	-0.618369	-1.9709	-0.768175	-1.20272	0.50281	-0.625434	-0.041081	2.34e-07	0.0477	2.3e-05	1e-13	2.71e-07	2.41e-09	7.33e-05	8.84e-05	0.709	1.04e-06	0.0758	7.17e-05	1.79e-12	1.19e-06	1.55e-08	0.000208
orf19.5384	143.22	149.19	143.22	156.98	163.1	164.03	181.61	179.65	178.66	196.08	201.35	220.78	221.11	234.49	220.38	89.72	89.24	90.19	145.21	161.37	179.97	206.07	225.32	89.72	0.309846	0.152132	0.157714	-1.19723	0.13115	-1.32838	0.502675	-1.0044	0.481693	1.04e-07	0.00101	0.000654	4.14e-19	0.00298	3.8e-20	1.73e-11	1.75e-17	2.99e-11	4.92e-07	0.0023	0.00155	4.85e-17	0.0062	6.61e-18	1.77e-10
orf19.6307	10.62	11.03	10.89	12.81	10.31	8.95	13.24	12.58	12.67	16.65	12.78	17.5	14.71	12.55	13.18	10	9.08	10.61	10.85	10.69	12.83	15.64	13.48	9.9	0.242529	-0.0315924	0.274121	-0.644028	-0.190924	-0.453104	0.501794	-0.384763	0.342462	0.0502	0.796	0.0277	1.24e-05	0.0959	0.000715	0.000266	0.00319	0.00708	0.0795	0.842	0.0467	4.04e-05	0.141	0.00168	0.000679
orf19.23	33.84	35.83	36.6	29.85	25.62	27.97	40.68	43.22	40.24	38.06	29.89	40.16	49.24	45.47	53.58	77.21	79.99	73.54	35.42	27.81	41.38	36.04	49.43	76.91	0.224661	-0.353854	0.578515	1.11294	0.46921	0.643726	0.00609646	0.894372	0.829161	0.0156	0.000698	1.35e-06	5.19e-12	1.64e-05	4.39e-08	0.946	1.74e-10	2.89e-09	0.0279	0.00165	5.27e-06	5.98e-11	5.24e-05	2.23e-07	0.959
orf19.5230	242.31	252.62	235.57	262.39	239.89	238.42	339.74	310.71	318.8	350.86	324.01	360.65	320	292.81	350.37	291.94	284.1	261.62	243.5	246.9	323.08	345.17	321.06	279.22	0.4076	0.0190971	0.388503	-0.304379	-0.107444	-0.196935	0.501535	-0.210444	0.374994	1.88e-06	0.768	3.6e-06	7.94e-05	0.101	0.00483	7.75e-08	0.0029	5.95e-06	7.14e-06	0.819	1.3e-05	0.000224	0.148	0.00965	3.76e-07
orf19.2301	46.01	46.31	47.19	48.7	52.24	50.9	58.6	57.11	55.66	45.95	47.45	42.23	53.46	57.2	51.25	21.91	21.2	21.93	46.51	50.61	57.12	45.21	53.97	21.68	0.296825	0.122133	0.174692	-1.06245	0.255024	-1.31748	-0.0400107	-1.39929	0.0928798	2.12e-05	0.0387	0.00407	3.74e-14	0.000162	2.69e-16	0.49	6.97e-17	0.104	6.66e-05	0.063	0.00825	7.57e-13	0.000432	1.11e-14	0.571
orf19.3057	22.31	23	21.2	23.98	24.04	24.28	25.71	25.32	26.26	31.87	31.35	30.87	30.56	29.85	31.98	20.6	26.56	23.46	22.17	24.1	25.76	31.36	30.79	23.54	0.216172	0.119919	0.0962535	-0.417877	-0.0292294	-0.388647	0.500774	-0.133275	0.351625	0.00475	0.0972	0.166	2.35e-06	0.655	5.41e-06	2.39e-07	0.0585	2.26e-05	0.0095	0.143	0.229	8.78e-06	0.721	1.89e-05	1.06e-06
orf19.3970	19.52	15.98	15.77	21.98	16.5	19.02	16.94	16.03	16.08	26.89	21.82	23.91	31.48	26.41	36.3	171.8	158.33	145.85	17.09	19.17	16.35	24.21	31.4	158.66	-0.0562023	0.156714	-0.212916	2.71903	0.363994	2.35504	0.500651	3.27589	0.707931	0.697	0.269	0.138	3.02e-17	0.00724	1.33e-16	0.00133	2.36e-18	1.1e-05	0.758	0.346	0.195	1.76e-15	0.014	6.08e-15	0.00297
orf19.2304	161.65	167.36	168.71	152.5	169.18	168.3	164.36	166.21	155.31	144.68	170.79	144.59	140.82	145.85	134.61	135.56	132.24	135.79	165.91	163.33	161.96	153.36	140.42	134.53	-0.0348644	-0.0238962	-0.0109682	-0.186326	-0.124135	-0.0621901	-0.116279	-0.26774	-0.216518	0.522	0.659	0.839	0.00234	0.0322	0.262	0.0424	5.57e-05	0.000572	0.601	0.725	0.877	0.00499	0.0534	0.339	0.0683
orf19.2305	37.37	37.64	42.19	39.23	42.73	40.59	45.07	45.56	43.68	42.61	36.16	38.78	43.08	39.48	41.66	71.79	77.73	71.42	39.07	40.85	44.77	39.18	41.4	73.64	0.199421	0.0673379	0.132083	0.915042	0.08335	0.831692	0.00175544	0.717377	0.0177675	0.0065	0.324	0.0565	1.83e-12	0.231	7.73e-12	0.98	1.11e-10	0.791	0.0126	0.405	0.0884	2.35e-11	0.304	8.57e-11	0.985
orf19.2306	49.73	48.16	54.81	46.97	52.08	47.7	41.63	38.61	39.16	55.66	55.08	48.7	37.37	34.68	34.83	34.34	34.7	32.54	50.9	48.91	39.8	53.15	35.63	33.86	-0.352664	-0.0547039	-0.29796	-0.648763	-0.576559	-0.0722041	0.0643996	-0.2317	-0.457456	5.37e-06	0.354	4.78e-05	2.9e-10	2.79e-09	0.254	0.28	0.000962	1.3e-07	1.88e-05	0.436	0.000141	2.25e-09	1.77e-08	0.329	0.358
orf19.2307	50.82	56.04	51.2	55.35	61.78	61.05	67.24	66.84	66.86	58.16	53.74	56.87	69.74	69.29	71.33	117.41	116.12	110.77	52.69	59.39	66.98	56.26	70.12	114.77	0.34744	0.172355	0.175085	1.03045	0.319186	0.711267	0.0938224	0.776836	0.240654	2.35e-07	0.00148	0.0011	1.6e-16	8.96e-07	2.05e-13	0.0643	3.53e-14	3.54e-05	1.05e-06	0.00328	0.00249	7.08e-15	3.6e-06	3.36e-12	0.0992
orf19.3167	89.73	93.37	81.69	89.01	86.86	92.3	108.93	100.78	101.6	126.62	121.02	126.62	110.44	111.92	113.85	55.35	56	57.9	88.26	89.39	103.77	124.75	112.07	56.42	0.234915	0.0195521	0.215363	-1.14489	-0.15431	-0.990579	0.500563	-0.87924	0.326701	0.000394	0.732	0.000898	1.3e-15	0.011	2.56e-14	9.57e-09	3.06e-13	7.19e-06	0.000975	0.789	0.00207	4.22e-14	0.0203	5.44e-13	5.5e-08
orf19.2158	57.36	61.88	46.2	57.3	52.04	47.98	82.72	87.15	75.95	87.16	60.62	88.51	126.21	119.98	115.4	133.74	130.75	169.73	55.15	52.44	81.94	78.76	120.53	144.74	0.579271	-0.0651712	0.644442	0.889599	0.637887	0.251712	0.499749	0.810077	1.20281	0.000262	0.637	7.96e-05	5.74e-07	6.33e-05	0.0568	0.00118	2.1e-06	6.23e-09	0.00067	0.706	0.000224	2.39e-06	0.000182	0.0887	0.00267
orf19.2309.2	4870.54	4742.48	4580.5	4361.04	4644.21	4642.6	4889.94	4792.39	4592.34	4669.21	4277.59	4512.41	3693.92	3674.67	3818.89	3212.48	3049.62	2958.14	4731.17	4549.28	4758.22	4486.4	3729.16	3073.41	0.00841014	-0.0567183	0.0651285	-0.544883	-0.26587	-0.279013	-0.077625	-0.630918	-0.286776	0.859	0.239	0.178	1.13e-10	1.32e-05	7.53e-06	0.114	5.87e-12	4.32e-06	0.893	0.313	0.243	9.62e-10	4.31e-05	2.56e-05	0.165
orf19.3699	6.81	6.84	6.96	6.35	6.1	6.44	3.78	4.92	4.8	10.29	8.75	10.33	7.69	7.43	7.3	4.18	4.53	3.93	6.87	6.3	4.5	9.79	7.47	4.21	-0.622738	-0.127839	-0.494899	-1.20061	-0.376295	-0.824312	0.49961	-0.0782589	0.251154	1.23e-05	0.222	0.000209	1.09e-10	0.000564	1.26e-07	3.18e-05	0.518	0.0192	4.01e-05	0.293	0.000545	9.29e-10	0.00135	5.88e-07	9.66e-05
orf19.2310	2.95	2.75	2.2	3.27	2.25	2.41	3.08	2.14	2.88	2.09	1.67	2.14	1.64	1.91	1.5	7.78	7.67	6.47	2.63	2.64	2.7	1.97	1.68	7.31	0.0263084	-0.00854957	0.034858	1.91319	-0.206554	2.11975	-0.428465	1.45842	-0.626469	0.886	0.963	0.847	1.37e-10	0.343	2.36e-11	0.0414	2.04e-09	0.00443	0.914	0.972	0.883	1.14e-09	0.425	2.33e-10	0.067
orf19.3902	3.11	3.62	3.55	2.46	2.98	3.35	1.33	1.65	1.07	4.4	6.22	3.96	2.43	2.89	2.32	1.36	0.81	1.1	3.43	2.93	1.35	4.86	2.55	1.09	-1.35656	-0.237529	-1.11903	-2.18998	-0.923792	-1.26619	0.499437	-0.333992	-0.186826	2.4e-06	0.197	3.87e-05	8.82e-10	3.29e-05	1.53e-05	0.00668	0.202	0.333	8.97e-06	0.265	0.000116	6.22e-09	9.98e-05	4.92e-05	0.013
orf19.2387	80.56	80.91	76.61	83.11	74.19	76.28	139.21	130.15	134.95	118.27	103.34	115.29	97.06	95.06	110.52	102.26	101.96	100.42	79.36	77.86	134.77	112.3	100.88	101.54	0.763985	-0.028969	0.792954	-0.14178	-0.155867	0.0140867	0.497963	-0.407803	0.371065	2.69e-11	0.652	1.29e-11	0.0325	0.0205	0.823	7.35e-08	1.12e-06	6.22e-06	2.62e-10	0.719	1.35e-10	0.0539	0.0356	0.863	3.58e-07
orf19.2313	28.13	27.57	30.88	25.93	30.62	32.74	29.01	30.52	28.14	29.28	29.82	29.53	31.73	32.04	30.29	43.44	43.02	45.83	28.86	29.76	29.22	29.54	31.36	44.1	0.0201364	0.0383447	-0.0182083	0.575804	0.086939	0.488865	0.0362218	0.59189	0.0848161	0.767	0.572	0.787	9.68e-09	0.211	9.4e-08	0.602	4.3e-09	0.212	0.818	0.648	0.834	5.55e-08	0.281	4.49e-07	0.674
orf19.2314	47.6	40.09	44.77	54.34	42.3	45.76	59.3	54.21	55.38	61.98	39.48	55.54	60.61	51.11	73.4	242.72	239.64	231.96	44.16	47.47	56.3	52.33	61.71	238.11	0.353903	0.0988307	0.255072	2.21826	0.249503	1.96875	0.216893	2.08125	0.367565	0.0199	0.495	0.0805	5.65e-14	0.0873	3.7e-13	0.145	1.34e-13	0.0146	0.0347	0.577	0.121	1.08e-12	0.13	5.66e-12	0.203
orf19.2315	55.89	56.68	54.46	63.18	59.91	65.93	66.07	63.35	61.26	60.11	59.13	57.14	62.73	62.46	69.3	125.05	119.41	126.55	55.68	63.01	63.56	58.8	64.83	123.67	0.190846	0.176358	0.0144885	1.07152	0.137597	0.933923	0.0789353	0.959609	0.0401745	0.000653	0.00135	0.763	9.3e-17	0.00928	1.19e-15	0.12	6.79e-16	0.407	0.00155	0.00301	0.815	4.51e-15	0.0175	3.91e-14	0.172
orf19.2317	0.14	0.48	0.26	0.28	0.18	0.19	0.49	0.28	0.38	0.15	0.14	0.17	0.24	0.27	0.11	0.7	0.72	0.83	0.29	0.22	0.38	0.15	0.2	0.75	0.542717	-0.285921	0.828638	2.29383	0.35029	1.94354	-0.761183	0.989927	-0.124971	0.216	0.539	0.0699	2.8e-05	0.497	9.51e-05	0.135	0.0117	0.795	0.286	0.617	0.107	8.58e-05	0.578	0.000264	0.191
orf19.4143	16.02	15.04	14.81	19.25	15.12	16.76	15.77	16.22	16.36	26.35	18.18	21.28	27.08	23.56	32.84	90.16	92.46	92.16	15.29	17.04	16.11	21.94	27.83	91.59	0.0757304	0.14538	-0.06965	2.08554	0.34337	1.74217	0.497817	2.50763	0.695807	0.613	0.329	0.632	2.24e-14	0.0142	1.9e-13	0.00217	1.22e-15	2.66e-05	0.685	0.41	0.701	4.86e-13	0.0257	3.15e-12	0.00465
orf19.2319	154.97	152.31	146.79	181.36	155.82	154.71	179.82	166.99	168.58	161.32	107.78	161.46	164.19	141.77	205.5	354.68	352.77	324.47	151.36	163.97	171.79	143.52	170.49	343.97	0.182435	0.111798	0.070637	1.28919	0.256854	1.03234	-0.104914	1.00184	0.0401427	0.178	0.403	0.593	1.14e-09	0.0648	4.36e-08	0.438	7.05e-08	0.761	0.242	0.486	0.667	7.87e-09	0.0998	2.22e-07	0.521
orf19.5259	8.48	8.88	11.2	9.57	10.81	10.84	9.22	8.19	8.82	13.11	13.08	13.85	13.5	13.44	12.96	16.08	15.88	17.71	9.52	10.4	8.74	13.35	13.3	16.56	-0.111781	0.138523	-0.250304	0.307579	-0.000369271	0.307948	0.496931	0.916292	0.358039	0.268	0.157	0.0157	0.00101	0.997	0.00077	2.23e-05	5.67e-10	0.000491	0.345	0.217	0.028	0.0023	0.997	0.0018	6.97e-05
orf19.2320	69.76	71.79	59.3	87.39	69.91	74.19	73.39	69.07	68.35	75.74	51.47	66.82	61.56	49.98	83.98	101.48	103.05	105.61	66.95	77.17	70.27	64.68	65.18	103.38	0.0739536	0.20255	-0.128597	0.698296	-0.00640631	0.704703	-0.0672524	0.55709	-0.276209	0.607	0.165	0.371	5.83e-05	0.965	4.76e-05	0.644	0.000589	0.0637	0.679	0.228	0.453	0.000169	0.974	0.00014	0.712
orf19.6156	30.73	29	26.36	29.67	24.99	26.25	31.46	26.95	27.58	43.74	38.1	39.75	29.71	29.06	33.84	17.89	17.68	17.67	28.7	26.97	28.66	40.53	30.87	17.75	-0.00141071	-0.0928517	0.091441	-1.18783	-0.397354	-0.790479	0.496743	-0.689679	0.192241	0.987	0.278	0.283	2.83e-12	5.42e-05	7.79e-09	3.45e-06	9.01e-08	0.0291	0.99	0.356	0.362	3.47e-11	0.000158	4.55e-08	1.25e-05
orf19.6202	50.85	54.27	56.12	38.43	37.27	42.85	13.46	14.73	13.75	72.29	69.31	87.19	60.22	59.8	53.06	10.61	11.48	14.42	53.75	39.52	13.98	76.26	57.69	12.17	-1.94226	-0.448357	-1.4939	-2.66094	-0.393345	-2.2676	0.496537	-0.222148	0.55155	5.37e-15	2.44e-05	1.52e-12	7.87e-18	6.82e-05	2.58e-16	3.57e-06	0.0822	1.28e-06	1.41e-13	7.56e-05	2e-11	5.6e-16	0.000195	1.07e-14	1.29e-05
orf19.5322	60.46	62.86	71.8	59.75	65.04	70.94	69.47	62.98	63.98	89.64	89.49	95.42	106.38	108.62	105.56	107.22	111.9	107.05	65.04	65.25	65.48	91.52	106.85	108.72	0.012771	0.00422073	0.00855029	0.249667	0.224636	0.025031	0.495844	0.73274	0.716259	0.84	0.947	0.892	0.000445	0.00127	0.68	6.13e-08	4.17e-11	6.95e-11	0.877	0.96	0.918	0.00109	0.00285	0.743	3.03e-07
orf19.2326	48.72	47.48	46.32	49.14	47.17	49.91	54.8	48.01	49.81	46.24	39.97	44.11	49.88	50.29	55.95	57.19	57.63	50.94	47.51	48.74	50.87	43.44	52.04	55.26	0.0971836	0.0356913	0.0614924	0.351595	0.261358	0.0902362	-0.133958	0.120453	0.0917087	0.17	0.608	0.376	4.3e-05	0.00113	0.192	0.0705	0.0863	0.191	0.233	0.68	0.459	0.000127	0.00256	0.259	0.108
orf19.930	5073.67	4928.6	4703.3	4576.93	4836.06	4807.35	5026.2	5016.49	4853.95	7109.59	6296.49	7387.4	6245.75	6560.08	6683.53	5827.2	5598.21	5147.07	4901.86	4740.11	4965.55	6931.16	6496.45	5524.16	0.0192484	-0.048105	0.0673534	-0.323935	-0.0898249	-0.23411	0.495836	0.152653	0.454116	0.736	0.404	0.245	7.21e-06	0.119	0.000346	1.1e-08	0.0123	4.66e-08	0.792	0.487	0.32	2.46e-05	0.17	0.000866	6.25e-08
orf19.2329.1	2802.47	2646.37	3029.53	2448.02	2717.14	2708.6	2749.59	2689.91	2708.1	2910.91	2769.67	2841.68	2360.12	2393.06	2501.86	2443.45	2410.29	2380.35	2826.12	2624.59	2715.87	2840.75	2418.35	2411.36	-0.0550072	-0.10588	0.0508725	-0.235877	-0.232645	-0.00323229	0.00935521	-0.171515	-0.11741	0.223	0.0247	0.259	2.3e-05	2.88e-05	0.942	0.834	0.000771	0.0143	0.295	0.0422	0.335	7.17e-05	8.81e-05	0.957	0.872
orf19.1393	22.74	22.17	21.84	24.56	24.73	23.82	34.97	34.68	36.08	35.43	24.21	36.94	40.92	37.46	41.87	43.59	41.3	42.06	22.25	24.37	35.24	32.19	40.08	42.31	0.662863	0.132449	0.530414	0.431187	0.350019	0.0811685	0.495591	0.263915	0.713161	1.19e-06	0.218	1.85e-05	0.000132	0.00124	0.371	8.26e-05	0.00779	2.13e-07	4.68e-06	0.289	5.86e-05	0.000356	0.00279	0.453	0.000232
orf19.4932	342.85	333.8	293.82	326.09	281.5	293.59	409.38	376.27	395.4	471.2	426.91	469.44	354.61	342.44	410.82	203.71	210.79	196	323.49	300.39	393.69	455.85	369.29	203.5	0.285555	-0.107065	0.39262	-1.16116	-0.307734	-0.853426	0.49548	-0.951235	0.294811	0.000446	0.14	1.08e-05	7.16e-14	0.000187	3.44e-11	3.57e-07	3.96e-12	0.000334	0.00109	0.197	3.56e-05	1.33e-12	0.000494	3.28e-10	1.54e-06
orf19.5026	136.95	133.65	137.26	161.61	151.28	156.15	129.14	127.48	125.08	213.13	143.86	231.19	168.21	161.58	174.13	156.2	158	152.13	135.96	156.35	127.23	196.06	167.97	155.44	-0.0955107	0.200937	-0.296448	-0.301585	-0.191132	-0.110453	0.49511	0.289036	0.103041	0.348	0.0537	0.00658	0.00524	0.0625	0.269	4.91e-05	0.00769	0.303	0.43	0.0844	0.0128	0.0104	0.0967	0.346	0.000144
orf19.3630	85.2	87.76	74.98	104.52	79.03	74.44	103.59	99.81	99.56	126.54	92.93	134.33	146.95	109.74	165.24	400.89	363.26	348.93	82.65	85.99	100.99	117.93	140.65	371.02	0.292157	0.0444101	0.247747	1.67264	0.251413	1.42122	0.494919	1.8754	0.701922	0.0505	0.757	0.0925	1.64e-11	0.0825	2.78e-10	0.002	1.78e-12	4.73e-05	0.0799	0.81	0.137	1.68e-10	0.124	2.18e-09	0.00431
orf19.2334	43.68	47.71	48.5	38.54	44.28	42.77	41.3	41.77	40.92	38.06	63.18	40.25	38.44	42.97	38.11	50.69	49.54	52.49	46.63	41.86	41.33	47.16	39.84	50.91	-0.172595	-0.155853	-0.0167416	0.137713	-0.214752	0.352464	-0.0110654	0.299243	-0.0699635	0.143	0.183	0.885	0.232	0.0766	0.00481	0.924	0.0138	0.549	0.201	0.248	0.913	0.305	0.116	0.00961	0.943
orf19.2363	143.8	140.76	134.05	148.98	139.46	145.39	256.77	241.43	245.2	204.19	189.04	196.8	190.05	178.89	189.36	167.55	170.1	158.3	139.54	144.61	247.8	196.68	186.1	165.32	0.828708	0.051182	0.777526	-0.249641	-0.0795679	-0.170073	0.49471	-0.583639	0.363961	1.26e-14	0.286	4.29e-14	1.9e-05	0.0973	0.00123	4.14e-10	1.11e-11	8.01e-08	2.95e-13	0.365	8.54e-13	6.01e-05	0.143	0.00277	3.13e-09
orf19.2064	29.8	29.68	29.06	28.29	32.72	29.99	26.99	30.7	27.7	41.73	42.09	40.85	39.78	44.65	37.6	25.17	27.24	24.27	29.51	30.33	28.47	41.56	40.68	25.56	-0.054152	0.0396353	-0.0937873	-0.699829	-0.0318864	-0.667943	0.494203	-0.151474	0.422681	0.457	0.58	0.199	1.12e-09	0.636	2.18e-09	3.84e-07	0.0464	2.89e-06	0.54	0.655	0.267	7.73e-09	0.705	1.42e-08	1.65e-06
orf19.367	89.26	89.27	70.02	91.24	80.91	79.57	91.76	89.23	85.47	122.65	104.3	122.19	138.63	129.4	134.56	300.58	262.57	264.22	82.85	83.91	88.82	116.38	134.2	275.79	0.10898	0.024543	0.0844368	1.24723	0.210212	1.03702	0.493833	1.63208	0.679502	0.242	0.789	0.36	9.82e-13	0.0265	2.88e-11	1.69e-05	4.67e-15	1.3e-07	0.316	0.836	0.443	1.35e-11	0.0449	2.79e-10	5.39e-05
orf19.3331	166.14	152.43	159.18	157.95	148.68	153.15	175.06	187	178.5	245.8	174.3	264.15	219.56	208.36	255.58	165.06	178.11	158.26	159.25	153.26	180.18	228.08	227.83	167.14	0.178654	-0.0550066	0.233661	-0.423321	0.0171123	-0.440434	0.493345	-0.108631	0.565464	0.0875	0.589	0.0288	0.000306	0.863	0.00019	5.94e-05	0.286	9.78e-06	0.13	0.664	0.0483	0.000773	0.896	0.000501	0.000171
orf19.2340	1055.55	1085.85	1093.09	1039.88	1161.22	1160.64	1296.41	1273.2	1189.5	1133.49	1242.93	1149.44	1483.78	1620.92	1530.9	1723.57	1664.36	1566.91	1078.16	1120.58	1253.03	1175.29	1545.2	1651.61	0.216355	0.053975	0.16238	0.490815	0.394584	0.0962313	0.124014	0.398474	0.464623	0.000651	0.334	0.00676	6.53e-09	2.74e-07	0.0832	0.034	1.91e-07	1.75e-08	0.00155	0.415	0.0131	3.87e-08	1.2e-06	0.125	0.0561
orf19.6736	45.27	46.84	42.51	50.98	37.99	44.66	45.91	44.11	44.81	70.47	54.89	65.3	55.94	44.13	61.83	71.38	79.37	80.8	44.88	44.54	44.94	63.55	53.97	77.18	0.00279714	-0.0239865	0.0267836	0.288413	-0.244662	0.533075	0.492462	0.778078	0.271787	0.981	0.836	0.817	0.0142	0.038	6.71e-05	0.000249	4.65e-07	0.0248	0.986	0.874	0.859	0.0257	0.0619	0.000192	0.00064
orf19.2342	26.08	25.08	26.56	24.45	28.68	26.66	28.97	27.32	27.34	28.61	27.58	25.66	32.34	35.98	31.16	33.07	30.94	30.04	25.91	26.59	27.88	27.28	33.16	31.35	0.106725	0.0381934	0.0685319	0.1995	0.281417	-0.0819178	0.076033	0.168807	0.319257	0.187	0.632	0.385	0.0165	0.00144	0.276	0.353	0.0348	0.000357	0.253	0.701	0.469	0.0294	0.00321	0.353	0.435
orf19.6056	54.5	51.89	55.01	47.33	50.17	50.61	41.99	38.91	40.36	79.52	73.76	73.73	40.92	40.33	37.25	18.76	19	18.47	53.8	49.37	40.42	75.67	39.5	18.74	-0.412386	-0.124103	-0.288283	-2.01155	-0.935856	-1.07569	0.491893	-1.10727	-0.31986	1.81e-08	0.0148	5.05e-06	1.69e-21	1.98e-15	2.07e-15	3.79e-10	1.08e-15	1.18e-06	9.87e-08	0.0266	1.77e-05	4.98e-19	6.02e-14	6.24e-14	2.88e-09
orf19.2343.1	37.33	37.11	38.58	34.74	37.2	38.21	35.59	38.69	36.44	39.94	36.68	36.21	38.68	37.97	38.29	42.64	46.34	46.97	37.67	36.72	36.9	37.61	38.31	45.32	-0.0302535	-0.0385248	0.00827131	0.268533	0.0279848	0.240548	-0.00340517	0.295381	0.0631045	0.604	0.508	0.886	9.75e-05	0.634	0.00027	0.954	2.6e-05	0.281	0.676	0.589	0.914	0.00027	0.703	0.000689	0.966
orf19.6696	71.27	68.32	67.04	71.36	62.94	54.8	77.16	80.36	83.59	102	87.71	101.59	98.43	85.18	106.12	65.05	62.5	66.77	68.88	63.03	80.37	97.1	96.58	64.78	0.222099	-0.134182	0.356281	-0.580633	-0.0105987	-0.570035	0.491445	-0.311287	0.615029	0.0122	0.116	0.000246	3.54e-07	0.896	4.44e-07	4.34e-06	0.0009	1.45e-07	0.0223	0.167	0.000632	1.53e-06	0.922	1.88e-06	1.54e-05
orf19.4393	900.6	896.84	882.71	981.35	950.04	918.33	1752.58	1699.81	1683.92	1373.17	1033.77	1401.14	1379.25	1358.5	1369.69	770.8	812.28	861.98	893.38	949.91	1712.1	1269.36	1369.15	815.02	0.938364	0.08827	0.850094	-0.625534	0.124836	-0.750371	0.491081	-1.07282	0.527648	1.01e-11	0.246	6.2e-11	2.22e-08	0.099	7.84e-10	1.09e-06	7.05e-13	3.03e-07	1.09e-10	0.321	5.6e-10	1.19e-07	0.145	5.59e-09	4.32e-06
orf19.989	193.22	188.24	181.97	195.05	179.95	180.66	230.47	224.68	226.06	274.24	254.02	263.92	262.91	252.23	280.89	370.04	350.77	341.22	187.81	185.22	227.07	264.06	265.34	354.01	0.274234	-0.0207183	0.294952	0.423407	0.00574638	0.417661	0.490949	0.640123	0.517414	9.88e-06	0.673	3.54e-06	7e-09	0.904	8.14e-09	8.46e-10	3.14e-12	2.87e-10	3.29e-05	0.737	1.28e-05	4.13e-08	0.928	4.74e-08	5.99e-09
orf19.2825	125.12	119.57	131.15	121.91	118.92	121.17	149.57	156.22	158.03	180.95	159.1	189.24	164.72	151.93	165.85	208.83	208.47	193.4	125.28	120.67	154.61	176.43	160.83	203.56	0.304	-0.0532132	0.357213	0.211365	-0.129967	0.341332	0.489842	0.397208	0.413088	1.78e-05	0.354	1.9e-06	0.000795	0.0275	2.56e-06	1.23e-08	2.64e-07	2.02e-07	5.66e-05	0.436	7.23e-06	0.00185	0.0464	9.49e-06	6.92e-08
orf19.2214	140.24	131.28	125.27	143.03	122.12	129.67	162.53	161.04	169.18	194.1	173.63	189.2	171.7	162.87	180.99	146.52	149.01	144.24	132.26	131.6	164.25	185.64	171.85	146.59	0.31348	-0.00944438	0.322924	-0.338246	-0.1112	-0.227045	0.488287	-0.163439	0.386531	2.94e-05	0.877	1.96e-05	9.64e-06	0.0729	0.000888	4.29e-08	0.0114	1.6e-06	8.98e-05	0.906	6.19e-05	3.22e-05	0.111	0.00205	2.18e-07
orf19.2352	46.63	44.24	46.04	44.94	48.19	47.98	47.63	47.49	45.65	49.78	44.96	46.13	46.59	43.28	47.1	30.37	33.04	31.05	45.64	47.04	46.92	46.96	45.65	31.49	0.0407301	0.0436001	-0.00287002	-0.573849	-0.0408559	-0.532993	0.0396198	-0.574959	-0.0448362	0.47	0.438	0.959	1.37e-09	0.473	4.39e-09	0.487	1.07e-09	0.425	0.552	0.521	0.969	9.3e-09	0.555	2.69e-08	0.569
orf19.5110	24.95	25.04	22.75	26.88	26.73	29.25	27.14	28.77	28.82	35.22	31.8	35.29	40.31	41.77	43.82	93.67	94.66	89.25	24.25	27.62	28.25	34.1	41.97	92.53	0.219758	0.184759	0.0349994	1.44481	0.301664	1.14314	0.488126	1.71317	0.605031	0.00173	0.00661	0.565	3.47e-18	2.45e-05	1.89e-16	6.26e-08	1.15e-19	4.54e-10	0.00379	0.0128	0.641	2.8e-16	7.6e-05	8.21e-15	3.1e-07
orf19.236	2381.24	2263.48	2470.99	2149.47	2253.22	2256.54	2300.2	2169.71	2261.92	2502.07	2377.29	2513.16	1879.99	1888.29	2091.37	1317.42	1295.71	1269.19	2371.91	2219.74	2243.94	2464.18	1953.21	1294.11	-0.0793922	-0.0949341	0.0155419	-0.928268	-0.337081	-0.591187	0.0552407	-0.793635	-0.186907	0.0858	0.0427	0.728	7.79e-16	1.48e-07	7.93e-12	0.224	1.95e-14	0.000364	0.128	0.0687	0.785	2.72e-14	6.82e-07	8.77e-11	0.296
orf19.5249	5.68	5.7	6.64	5.69	8.11	8	4	5.82	5.53	8.43	8.49	8.24	8.8	9.92	6.56	4.61	5	5.83	6.01	7.27	5.11	8.38	8.43	5.15	-0.251467	0.263527	-0.514995	-0.719227	0.00416507	-0.723392	0.486948	0.0191881	0.227586	0.162	0.115	0.00526	0.0002	0.978	0.000149	0.00605	0.914	0.139	0.224	0.165	0.0104	0.000523	0.983	0.0004	0.0118
orf19.3920	43.57	43.34	43.31	44.55	45.62	46.71	61.68	58.11	58.1	63.02	57.13	62.69	56.33	53.3	60.57	82.85	86.36	83.33	43.4	45.63	59.3	60.95	56.73	84.18	0.449864	0.071374	0.37849	0.468883	-0.10437	0.573253	0.486813	0.505832	0.311069	4.34e-09	0.16	6.98e-08	1e-09	0.0381	2.15e-11	1.19e-09	2.15e-10	1.58e-06	2.66e-08	0.221	3.42e-07	6.98e-09	0.062	2.14e-10	8.21e-09
orf19.2362	35.81	33.91	30.72	40.53	32.79	33.03	40.97	36.57	38.56	33.34	25.07	34.46	36.91	29.71	43.56	93.78	91.77	89.95	33.48	35.45	38.7	30.95	36.73	91.84	0.210145	0.0773188	0.132827	1.59267	0.244191	1.34848	-0.134553	1.24797	0.0323184	0.115	0.555	0.304	1.34e-11	0.0788	1.36e-10	0.326	4.88e-10	0.802	0.165	0.632	0.384	1.4e-10	0.119	1.14e-09	0.408
orf19.6973	83.19	91.04	104.11	77.02	96.28	91.56	42.83	46.12	47.65	115.45	152.75	122.19	91.23	104.4	72.66	25.1	22.88	26.4	92.78	88.29	45.53	130.13	89.43	24.79	-1.02295	-0.0712656	-0.95168	-2.39039	-0.545926	-1.84446	0.485668	-0.881775	0.0110079	4.17e-07	0.612	1.25e-06	2.52e-13	0.00064	4.8e-11	0.00184	1.54e-05	0.937	1.78e-06	0.683	4.89e-06	4.04e-12	0.00152	4.43e-10	0.004
orf19.3624	29.69	30.59	29.06	35.86	27.62	27.89	37.16	29.07	31.95	43.24	37.92	44.52	46.37	37.29	57.46	71.68	68.59	71.58	29.78	30.46	32.73	41.89	47.04	70.62	0.129804	0.0211274	0.108676	0.759936	0.143898	0.616038	0.485225	1.11536	0.607995	0.329	0.873	0.407	1.72e-06	0.248	2.18e-05	0.00101	4.45e-09	6.78e-05	0.41	0.903	0.491	6.58e-06	0.323	6.81e-05	0.00231
orf19.2365	135.99	137.6	126.98	131.93	118.53	116.12	195.6	184.7	199.6	138.77	133.85	146.78	137.29	127.26	155.79	82.15	94.3	87.91	133.52	122.19	193.3	139.8	140.11	88.12	0.533575	-0.129335	0.66291	-0.665702	-0.00183115	-0.663871	0.0652162	-1.13406	0.19272	3.13e-07	0.0991	8.82e-09	1.34e-08	0.981	1.29e-08	0.395	4.26e-13	0.0174	1.36e-06	0.145	5.1e-08	7.5e-08	0.985	7.24e-08	0.478
orf19.2953	214.93	197.68	206.31	204.86	200.39	216.13	240.06	237.23	243.76	301.76	284.86	279.36	278.56	276.77	283.7	329.92	329.52	318.3	206.31	207.13	240.35	288.66	279.67	325.92	0.221135	0.00532702	0.215808	0.175944	-0.0452238	0.221167	0.484833	0.439641	0.434282	2.99e-05	0.901	3.94e-05	0.00031	0.288	2.07e-05	9.32e-11	3.95e-10	6.53e-10	9.14e-05	0.926	0.000118	0.000782	0.367	6.51e-05	8.09e-10
orf19.2368	32.98	38.47	36.84	37.53	39.14	35.08	51.98	50.31	49.45	37.81	32.58	38.64	39.96	37.05	41.7	80.93	83.2	78.31	36.1	37.25	50.58	36.34	39.57	80.82	0.489394	0.049137	0.440257	1.16155	0.127158	1.03439	0.00377932	0.675933	0.0818008	2.49e-07	0.481	1.09e-06	2.02e-14	0.0794	1.22e-13	0.957	2.92e-10	0.239	1.1e-06	0.563	4.3e-06	4.43e-13	0.12	2.13e-12	0.968
orf19.7245	36.12	38.7	33.7	39.3	34.83	33.69	35.74	32.71	30.79	53.37	47.75	50.81	40.95	43.76	45.33	31.36	27.37	31.69	36.17	35.94	33.08	50.64	43.35	30.14	-0.1285	-0.0103546	-0.118145	-0.753025	-0.224522	-0.528502	0.484205	-0.14032	0.270037	0.109	0.893	0.137	1.18e-09	0.0054	4.91e-07	1.55e-06	0.0838	0.00147	0.158	0.919	0.193	8.12e-09	0.0107	2.06e-06	5.97e-06
orf19.5758	100.37	104.44	103.36	110.92	109.84	113.94	101.06	96.62	98.36	146.71	132.88	152.39	159.19	155.77	164.29	108.7	102.29	107.82	102.72	111.57	98.68	143.99	159.75	106.27	-0.0579688	0.118792	-0.17676	-0.435675	0.152596	-0.588271	0.483819	0.106112	0.517623	0.206	0.0135	0.000611	1.35e-09	0.00186	3.82e-12	2.22e-10	0.0252	4.65e-11	0.275	0.0244	0.00146	9.15e-09	0.00404	4.55e-11	1.77e-09
orf19.2631	56.01	45.3	47.35	51.81	39.54	39.93	67.28	63.24	77.11	75.99	56.72	76.66	77.09	68.13	90.88	113.89	112.2	107.46	49.55	43.76	69.21	69.79	78.7	111.18	0.482706	-0.185039	0.667745	0.689073	0.178502	0.510571	0.483276	0.689643	0.846818	0.000609	0.152	1.65e-05	5.75e-06	0.145	0.000203	0.000641	5.15e-06	5.29e-07	0.00145	0.211	5.27e-05	2e-05	0.202	0.00053	0.00152
orf19.2372	110.23	120.55	99.39	88.01	90.95	104.66	67.17	67.95	66.02	81.01	150.17	81.93	73.56	82.42	69.17	108.66	104.13	94.24	110.06	94.54	67.05	104.37	75.05	102.34	-0.710832	-0.220291	-0.490541	0.0292672	-0.419313	0.44858	-0.131575	0.608525	-0.330597	9.05e-05	0.147	0.00337	0.844	0.0101	0.00606	0.381	0.000473	0.0367	0.000252	0.206	0.00694	0.88	0.0189	0.0119	0.464
orf19.2376	0.57	0.78	0.65	0.8	0.61	0.27	0.46	0.69	0.58	0.59	0.64	0.55	0.53	0.76	0.72	2.48	1.94	2.28	0.67	0.56	0.58	0.59	0.67	2.23	-0.224164	-0.35993	0.135767	1.90081	0.151039	1.74977	-0.16285	1.96212	0.348119	0.447	0.233	0.654	1.24e-07	0.611	2.03e-07	0.585	5.4e-08	0.247	0.53	0.306	0.721	5.81e-07	0.683	9.15e-07	0.659
orf19.2379	134.87	145.88	130.83	161.5	158.32	164.98	246.95	239.54	235.41	139.77	145.85	142.26	186.85	181.06	186.6	269.62	257.78	252.94	137.19	161.6	240.63	142.63	184.83	260.12	0.811829	0.236997	0.574833	0.866532	0.373653	0.492879	0.0573832	0.112086	0.194039	8.03e-14	9.88e-05	6.06e-11	1.96e-14	1.78e-07	8.72e-10	0.268	0.0284	0.000708	1.47e-12	0.000273	5.48e-10	4.31e-13	8.09e-07	6.16e-09	0.345
orf19.184	38.02	38.51	37.67	37.13	40.26	35.86	29.41	30.48	29.51	51.66	50.28	58.29	57.03	51.83	53.53	48.6	47.13	43.68	38.07	37.75	29.8	53.41	54.13	46.47	-0.353475	-0.0110301	-0.342445	-0.195165	0.024018	-0.219183	0.482867	0.641176	0.517915	8.81e-06	0.854	1.27e-05	0.00224	0.673	0.000721	3.42e-08	3.39e-10	7.85e-09	2.96e-05	0.889	4.15e-05	0.0048	0.738	0.0017	1.77e-07
orf19.2381	45.74	43.52	46.76	44.04	48.42	47.33	74.63	76.94	75.39	42.57	49.76	39.93	39.18	38.86	34.48	52.16	47.84	46.4	45.34	46.6	75.65	44.09	37.51	48.8	0.739459	0.0397125	0.699747	0.146873	-0.23049	0.377363	-0.0409741	-0.63356	-0.311176	1.29e-10	0.56	3.12e-10	0.0406	0.00327	1.38e-05	0.556	1.59e-09	0.00016	1.08e-09	0.637	2.42e-09	0.0657	0.00676	4.46e-05	0.633
orf19.3468	27.86	29.27	24.81	28.76	25.42	26.41	34.16	34.38	33.87	38.44	36.5	39.52	41.7	32.35	44.2	66.75	65.94	69.83	27.31	26.87	34.14	38.15	39.42	67.5	0.324298	-0.0248822	0.34918	0.82514	0.0312495	0.793891	0.481698	0.98254	0.53783	0.00133	0.786	0.000634	7.79e-10	0.713	1.12e-09	1.81e-05	2.83e-11	2.99e-06	0.00297	0.834	0.00151	5.56e-09	0.772	7.72e-09	5.73e-05
orf19.717	707.72	717.45	702.85	695.1	687.05	683.46	1262.45	1158.8	1162.62	1026.6	936.22	1012.23	1095.66	1094.83	1191.11	688.83	692.35	579.22	709.34	688.54	1194.62	991.68	1127.2	653.47	0.751101	-0.0429193	0.79402	-0.603033	0.184723	-0.787756	0.481586	-0.872548	0.709228	1.47e-11	0.485	4.87e-12	1.09e-09	0.00472	5.85e-12	5.63e-08	7.42e-13	4.52e-11	1.52e-10	0.567	5.65e-11	7.56e-09	0.00945	6.67e-11	2.81e-07
orf19.5057	4.43	4.26	4.82	5.55	5.35	5.53	5.93	3.96	5.09	5.63	6.86	6.34	5.9	4.38	7.17	2.87	2.85	3.34	4.5	5.48	4.99	6.28	5.82	3.02	0.131891	0.282451	-0.150559	-1.06592	-0.157442	-0.908474	0.480948	-0.716859	0.0410557	0.398	0.0713	0.311	1.07e-06	0.276	9.75e-06	0.00399	0.000232	0.773	0.482	0.109	0.391	4.26e-06	0.354	3.25e-05	0.00811
orf19.2385	55.74	48.12	49.97	60.51	51.45	52.91	67.35	70.03	66.98	69.18	46.26	68.01	67.61	62.15	78.58	335.45	322.02	322.53	51.28	54.96	68.12	61.15	69.45	326.67	0.412733	0.0989446	0.313788	2.44718	0.20441	2.24277	0.227068	2.26151	0.332534	0.00166	0.405	0.0117	1.1e-16	0.0882	4.69e-16	0.0652	3.95e-16	0.00803	0.00365	0.488	0.0215	5.19e-15	0.131	1.75e-14	0.1
orf19.2386	59.18	54.98	55.85	68.12	59.09	57.96	98.46	92.13	98.64	58.4	40.04	56.87	54.56	40.71	65.24	175.49	179.87	165.45	56.67	61.72	96.41	51.77	53.5	173.6	0.766564	0.120487	0.646078	1.77277	0.040767	1.732	-0.157027	0.849176	-0.236747	7.27e-06	0.376	5.84e-05	3.85e-12	0.77	4.54e-12	0.264	7.78e-07	0.0912	2.48e-05	0.459	0.000169	4.58e-11	0.82	5.3e-11	0.34
orf19.171	359.94	342.18	315.19	403.8	342.56	349.08	557.17	498.33	496.95	517.8	365.25	562.66	576.67	483.41	709.43	1762.64	1773.84	1566.7	339.1	365.15	517.48	481.9	589.84	1701.06	0.610222	0.104531	0.505691	1.84667	0.298348	1.54832	0.480698	1.71715	0.674516	0.000206	0.461	0.00125	1.46e-12	0.038	3.22e-11	0.00221	4.89e-12	5.78e-05	0.000539	0.544	0.0028	1.92e-11	0.0619	3.09e-10	0.00473
orf19.2389	23.87	24.67	24.81	26.77	24.37	25.76	29.04	26.65	30.83	26.26	25.86	24.56	20.26	21.29	20.48	18.9	21.74	22.9	24.45	25.63	28.84	25.56	20.68	21.18	0.234594	0.0652619	0.169332	-0.27865	-0.306087	0.027437	0.0652148	-0.448029	-0.306134	0.00184	0.341	0.0164	0.000551	0.000262	0.699	0.353	9.23e-07	0.000204	0.00399	0.423	0.0293	0.00133	0.000669	0.76	0.435
[truncated: 4,468 more rows]
[truncated: 14 more columns]

## Sheet: selection_adjP0.05
Gene_ID	Associated_Gene_Name	Description	adjP_WT.3AT_vs_WT.CSM	adjP_mbf1.3AT_vs_mbf1.CSM	adjP_gcn4.3AT_vs_gcn4.CSM	logFC_WT.3AT_vs_WT.CSM	logFC_mbf1.3AT_vs_mbf1.CSM	logFC_gcn4.3AT_vs_gcn4.CSM	Fold Change SC 3AT / SC CSM	Fold Change mbf1 3AT / mbf1 CSM	Fold Change gcn4 3AT / gcn4 CSM	ratio SC/mbf1 AT	ratio SC/gcn4 AT
[truncated: 2,264 more rows]

[truncated: 4 more sheets: FCWT-FCmbf1_>_2, FCWT-FCmbf1_<_0.5, FCWT-FCgcn4_>_2, FCWT-FCgcn4_<_0.5]
